# Supplementary material for: Capturing colloidal nano- and microplastics with plant-based nanocellulose networks
Source: Nat Commun. 2022 Apr 5;13:1814. doi: 10.1038/s41467-022-29446-7 (PMC8983699; doi:10.1038/s41467-022-29446-7)
Supplement: Supplementary file 5 — Source Data [file 41467_2022_29446_MOESM5_ESM.zip]

Archive with 16 entries (16 files):
- Source Data/Figure 1.xlsx
- Source Data/Figure 2.xlsx
- Source Data/Figure 3.xlsx
- Source Data/SI Figure 13.xlsx
- Source Data/SI Figure 14.xlsx
- Source Data/SI Figure 15.xlsx
- Source Data/SI Figure 2.xlsx
- Source Data/SI Figure 3.xlsx
- Source Data/SI Figure 6.xlsx
- Source Data/SI Figure 7.xlsx
- Source Data/SI Figure 8.xlsx
- Source Data/SI Figure 9.xlsx
- Source Data/SI Table 2 and 3.xlsx
- Source Data/SI Table 4.xlsx
- Source Data/SI Table 5.xlsx
- Source Data/Table 1.xlsx
