# Supplementary material for: Capturing colloidal nano- and microplastics with plant-based nanocellulose networks
Source: Nat Commun. 2022 Apr 5;13:1814. doi: 10.1038/s41467-022-29446-7 (PMC8983699; doi:10.1038/s41467-022-29446-7)
Supplement: Supplementary file 5 — Source Data [file 41467_2022_29446_MOESM5_ESM.zip › Source Data/Figure 1.xlsx]

## Sheet: Figure 1c
cationic PS(ø100nm)
	Time (min)	Flow rate (µl min-1)	Trap 1 (RFU)	Trap 2 (RFU)	Negative control
	0	0	715.323	697.567	1375.89
	2	0	726.719	706.624	1367.18
	4	0	737.246	715.215	1359.92
	6	4	905.583	832.326	1354.48
	8	4	1131.4	924.155	1348.88
	10	4	1516.94	1161.29	1359.22
	12	0	1713.41	1388.95	1350.05
	14	0	1790.76	1488.53	1343.21
	16	0	715.323	697.567	1335.45
	18	4	726.719	706.624	1331.93
	20	4	737.246	715.215	1317.22
	22	4	905.583	832.326	1313.28
	24	0	1131.4	924.155	1307.96
	26	0	1516.94	1161.29	1304.03
	28	0	1713.41	1388.95	1298.79
	30	4	1790.76	1488.53	1308.14
	32	4	1917.17	1614.69	1302.79
	34	4	2425.93	2034.95	1294.69
	36	0	3327.44	2691.18	1290.73
	38	0	4902.64	4101.52	1288.75
	40	0	5650.86	4879.93	1275.36
	42	4	6086.93	5587.16	1272.89
	44	4	6038.81	5486.82	1269.13
	46	4	6102.79	5424.56	1265.26
	48	0	6755.37	6033.51	1262.12
	50	0	7085.18	6379.92	1270.18
	52	0	6414.79	6191.76	1264.75
	54	4	5599.28	5521.25	1261.13
	56	4	5647.73	5386.97	1256.49
	58	4	6176.84	5725.79	1252.84
	60	0	6829.51	6119.28	1241.77
	62	0	7474.69	6564.39	1239.92
	64	0	7120.98	6066.26	1235.92
	66	4	7181.35	6100.4	1233.97
	68	4	7280.88	6287.82	1230.2
	70	4	7934.86	6732.73	1242.41
	72	0	8749.18	7406.71	1234.37
	74	0	9679.87	8271.27	1228.63
	76	0	9774.05	8367.37	1228.92
	78	4	9979.38	8587.08	1223.82
	80	4	9755.36	8390.02	1215.58
	82	4	8788.09	7319.03	1212.55
	84	0	8938.52	7374.66	1210.18
	86	0	8653.58	7029.66	1207.87
	88	0	8961.93	7095.12	1205.07
	90	4	9422.43	7579.01	1217.3
	92	4	9573.77	7819.59	1209.4
	94	4	9513.17	7776.77	1205.75
	96	0	9499.89	7778.74	1203.96
	98	0	9944.53	8213.28	1200.81
	100	0	10783.4	9057.07	1192.43

## Sheet: Figure 1d
cationic PS(ø1µm)
	Time (min)	Flow rate (µl min-1)	Trap 1 (RFU)	Trap 2 (RFU)	Negative control
	0	0	664.711	678.846	691.345
	2	0	666.701	682.169	677.863
	4	0	672.361	679.497	674.464
	6	4	741.127	742.949	677.745
	8	4	759.398	765.965	745.603
	10	4	807.748	801.058	798.178
	12	0	780.06	754.256	807.645
	14	0	794.061	744.224	752.533
	16	0	794.033	745.802	721.311
	18	4	863.813	838.421	710.071
	20	4	1022.9	981.99	819.525
	22	4	1071.06	1015.81	819.1
	24	0	1107.01	1076.47	817.434
	26	0	1370.94	1414.04	711.685
	28	0	1354.7	1405.46	703.359
	30	4	1431.55	1496.1	740.396
	32	4	1527.28	1625.59	810.693
	34	4	1652.05	1849.84	838.891
	36	0	1719.42	2122.75	863.999
	38	0	2026.34	2442.17	767.805
	40	0	2047.48	2458.01	739.959
	42	4	2067.68	2518.15	782.79
	44	4	2164.2	2684.82	831.003
	46	4	2298.14	2837.36	822.693
	48	0	2355.06	2937.64	809.527
	50	0	2405.59	2968.2	726.245
	52	0	2384.61	2959.19	719.07
	54	4	2375.84	2912.82	737.357
	56	4	2491.12	3016.26	775.012
	58	4	2533.48	3071.72	793.81
	60	0	2574.73	3173.2	780.325
	62	0	2859.73	3622.49	711.276
	64	0	2853.89	3626.22	700.797
	66	4	2862.53	3597.88	734.359
	68	4	2929.68	3713.38	779.079
	70	4	2934.47	3773.71	776.284
	72	0	2935.25	4002.5	767.803
	74	0	3304.12	4903.96	706.639
	76	0	3299.78	4909.26	689.436
	78	4	3311.72	4856.19	741.268
	80	4	3386.96	4950.49	777.229
	82	4	3556.48	5201.34	790.607
	84	0	4281.33	6239.06	844.87
	86	0	4577.82	6347.06	782.266
	88	0	4590.97	6395.82	774.87
	90	4	4420.67	6209.06	819.374
	92	4	4480.12	6413.72	949.5
	94	4	4634.18	6595.19	990.469
	96	0	4938.05	7112.36	952.898
	98	0	4926.98	7051.24	778.764
	100	0	4845.42	6980.2	772.912
