# Supplementary material for: Capturing colloidal nano- and microplastics with plant-based nanocellulose networks
Source: Nat Commun. 2022 Apr 5;13:1814. doi: 10.1038/s41467-022-29446-7 (PMC8983699; doi:10.1038/s41467-022-29446-7)
Supplement: Supplementary file 5 — Source Data [file 41467_2022_29446_MOESM5_ESM.zip › Source Data/Figure 2.xlsx]

## Sheet: Figure 2a
	Fluorescence intensity (a.u.) after immersing film
Pos. charged PS 100nm (L9904)	#1	#2	#3
CNF	12.465	13.27	13.42
TEMPO-CNF	12.363	12.409	12.756
RC	11.502	11.542	11.734
PS	12.6	12.197	12.262
Neg. Charged PS 100nm (L9902)	#1	#2	#3
CNF	23.651	23.384	23.866
TEMPO-CNF	20.273	20.619	21.335
RC	23.901	24.396	24.026
PS	24.904	24.931	25.274

## Sheet: Figure 2b
	Fluorescence intensity (a.u.) after immersing film
Pos.charged PS 1.0µm (L9654)	#1	#2	#3
CNF	12.677	12.161	12.383
TEMPO-CNF	11.331	11.936	11.928
RC	13.04	11.846	12.566
PS	13.433	13.258	13.341
Neg. Charged PS 1.0µm (L4655)	#1	#2	#3
CNF	7.241	7.308	7.361
TEMPO-CNF	7.202	7.117	7.364
RC	7.737	7.762	7.61
PS	7.568	7.528	7.693
