# Supplementary material for: Capturing colloidal nano- and microplastics with plant-based nanocellulose networks
Source: Nat Commun. 2022 Apr 5;13:1814. doi: 10.1038/s41467-022-29446-7 (PMC8983699; doi:10.1038/s41467-022-29446-7)
Supplement: Supplementary file 5 — Source Data [file 41467_2022_29446_MOESM5_ESM.zip › Source Data/Figure 3.xlsx]

## Sheet: Figure 3a
	TEMPO-CNF			PS			CNF			RC
	Time [s]	f5 [Hz]		Time [s]	f5 [Hz]		Time [s]	f5 [Hz]		Time [s]	f5 [Hz]
	0	-0.0793		0	0.0102		0	0.3373		0	0.017
	1.3426	-0.2682		1.3456	-0.1055		0.5847	0.1425		2.036	0.0011
	2.6809	0.1117		2.6966	0.214		1.1694	0.0501		3.3973	-0.1182
	4.0243	-0.0366		4.0502	0.0297		1.7519	-0.2295		4.7519	-0.2077
	5.3658	-0.0489		5.3983	-0.0442		2.339	0.1629		6.1087	-0.0196
	6.7027	0.0132		7.0188	0.1513		2.9234	-0.2346		7.4675	-0.0623
	8.0405	-0.0273		8.3984	0.2176		3.5067	0.1778		8.8267	0.0583
	9.3782	0.0235		9.7515	-0.0173		4.0913	-0.1679		10.1872	0.1
	10.7151	-0.1674		11.1147	-0.0429		4.6822	-0.0644		11.5419	0.1457
	12.0564	0.2758		12.4681	-0.0881		5.2655	-0.0042		12.8981	0.0133
	13.3958	-0.1342		13.8189	-0.0577		5.8489	-0.1825		14.2532	-0.1179
	14.7354	-0.1775		15.2037	-0.1094		6.4371	-0.1389		15.6078	0.1422
	16.0731	0.0193		16.6168	-0.066		7.0207	0.0904		16.9628	0.06
	17.4168	0.0583		17.966	0.0417		7.6043	0.2403		18.321	0.0552
	18.7534	0.1382		19.6341	0.2009		8.1899	-0.1559		19.6849	0.1089
	20.0926	-0.2331		20.9813	-0.2422		8.7758	0.0597		21.0367	0.1324
	21.4305	-0.0068		22.3293	-0.1688		9.3589	0.0074		22.3892	-0.138
	22.774	-0.0597		23.6787	-0.1349		9.9437	0.1064		23.7448	-0.1104
	24.1153	0.3354		25.0288	0.0194		10.5347	0.2188		25.0974	-0.1415
	25.4633	0.2334		26.3768	0.0595		11.1173	-0.1683		26.451	0.0042
	26.802	0.0302		27.7252	0.1327		11.701	-0.2476		27.8062	0.0773
	28.1439	-0.2032		29.0722	0.0682		12.2833	-0.0767		29.1614	-0.0468
	29.4812	0.1162		30.4378	0.1897		12.8687	-0.0372		30.5128	-0.0471
	30.8204	-0.0006		31.7897	-0.1633		13.4546	-0.2581		31.8711	-0.0199
	32.1606	0.0277		33.1389	0.0455		14.0396	-0.0365		33.2266	0.16
	33.5033	-0.2307		34.4876	0.09		14.6245	0.2512		34.5872	-0.0871
	34.8427	-0.1271		35.8408	0.0379		15.2103	0.1305		35.9436	-0.0537
	36.1843	-0.2457		37.1871	-0.0339		15.8086	-0.0683		37.2977	-0.1908
	37.5231	-0.1624		38.5342	-0.0055		16.3919	0.1447		38.6608	-0.1297
	38.8701	-0.3097		39.8822	0.0902		16.9752	0.1128		40.0148	0.1022
	40.2086	0.3223		41.2284	-0.0951		17.5592	-0.0722		41.3744	-0.3366
	41.5536	-0.0203		42.9944	0.2336		18.1452	0.0945		42.7348	-0.033
	42.8921	0.0949		44.3468	0.0274		18.7356	-0.0303		44.0911	0.0823
	44.2302	-0.0001		45.6944	0.2901		19.3187	0.0335		45.45	0.1985
	45.5685	-0.0953		47.0414	0.1561		19.9029	-0.1066		46.8026	-0.3142
	46.9126	0.1634		48.4002	-0.2355		20.4955	0.0735		48.1568	-0.0053
	48.2508	0.1162		49.749	-0.0883		21.081	-0.231		49.5134	0.0189
	49.5896	-0.1304		51.0973	-0.1625		21.669	0.0158		50.8781	-0.2256
	50.9282	-0.0488		52.4542	0.0935		22.2519	-0.1687		52.2377	-0.0761
	52.2684	-0.058		53.8056	0.165		22.8484	0.0687		53.5931	-0.1581
	53.6081	0.0414		55.1533	0.1583		23.4348	-0.0311		54.949	0.1523
	54.9453	-0.0541		56.5084	-0.129		24.0179	-0.0913		56.3013	0.1292
	56.2845	-0.2235		57.8622	0.0523		24.6011	-0.0625		57.6635	-0.0927
	57.6234	-0.1583		59.2136	-0.0471		25.1844	-0.148		59.0182	-0.1347
	58.9724	-0.1203		60.5599	0.0482		25.7673	0.0102		60.3821	-0.1884
	60.3149	0.0017		61.9134	0.0219		26.3499	0.1239		61.7401	0.0336
	61.6585	0.2408		63.2633	-0.1914		26.9372	-0.0202		63.0938	-0.1821
	62.998	0.2984		64.6089	0.019		27.5198	-0.0876		64.4475	-0.1117
	64.3352	-0.1219		65.9625	0.1602		28.1031	-0.0434		65.8	0.0148
	65.6737	0.0422		67.3157	0.2347		28.6862	-0.0169		67.1546	0.0479
	67.0156	0.0003		68.6617	0.1293		29.269	-0.1483		68.508	-0.007
	68.359	-0.0899		70.0147	0.1428		29.8521	0.0337		69.8697	0.0532
	69.7041	-0.003		71.3658	0.0944		30.4414	0.1537		71.2294	-0.0472
	71.0409	-0.2709		72.7156	0.1283		31.0244	0.1083		72.5885	-0.0868
	72.3795	-0.1309		74.0629	0.1744		31.6068	-0.2254		73.9471	-0.1544
	73.7177	0.2423		75.4137	0.0141		32.1973	-0.1579		75.2999	-0.2628
	75.0724	0.2008		76.7661	0.0659		32.7807	0.374		76.653	-0.1458
	76.4155	0.154		78.1134	0.304		33.3638	0.0148		78.0038	-0.2006
	77.7531	0.1958		79.4665	0.149		33.9485	-0.0068		79.3615	-0.1517
	79.0908	-0.1015		80.817	-0.2181		34.5319	-0.0393		80.7186	-0.2417
	80.4293	-0.019		82.1628	-0.0352		35.1144	-0.0409		82.075	-0.1803
	81.7726	0.2421		83.5157	0.0893		35.7022	-0.1826		83.4324	-0.108
	83.1151	-0.1471		84.8708	-0.2524		36.2883	0.0177		84.7909	0.2103
	84.4571	-0.0452		86.2266	0.2522		36.872	0.2731		86.1512	-0.4075
	85.7948	0.1746		87.5737	-0.0309		37.4551	-0.0093		87.5056	0.1511
	87.1321	0.0461		88.9273	-0.1148		38.0414	-0.0481		88.8644	-0.1566
	88.478	-0.0134		90.2748	-0.106		38.6276	0.0503		90.222	-0.1953
	89.8216	-0.1978		91.6224	-0.1231		39.2105	0.1039		91.5791	-0.1726
	91.1796	0.062		92.9715	0.2304		39.7995	-0.2989		92.9405	-0.2055
	92.5231	-0.2348		94.3216	0.1754		40.3879	0.1331		94.2963	-0.1942
	93.8666	-0.2647		95.6673	0.0312		40.9701	0.0188		95.6526	-0.0967
	95.2148	-0.2646		97.0194	0.1639		41.5527	0.0949		97.0116	-0.3062
	96.5578	0.0559		98.3712	0.2793		42.1403	-0.2757		98.3744	0.1433
	97.8954	-0.0719		99.7253	-0.0375		42.7273	-0.0408		99.7333	-0.153
	99.2375	0.0184		101.071	-0.0151		43.3111	-0.2715		101.092	0.1852
	100.578	0.1089		102.424	-0.0818		43.9113	-0.0879		102.447	-0.3264
	101.922	0.2737		103.772	0.0794		44.4996	0.0618		103.8	-0.274
	103.263	0.0027		105.12	-0.3753		45.0882	-0.0559		105.156	-0.3004
	104.602	0.0449		106.471	-0.1014		45.6733	0.3063		106.508	-0.1057
	105.939	-0.2356		107.822	0.1162		46.2565	-0.0291		107.865	-0.251
	107.284	-0.0632		109.167	-0.1019		46.8465	0.1306		109.219	-0.0863
	108.626	-0.0221		110.52	-0.0492		47.4293	-0.2568		110.575	-0.0167
	109.985	0.1468		111.875	0.189		48.0148	0.0943		111.932	-0.2389
	111.329	0.155		113.228	0.0141		48.5983	-0.0505		113.288	0.0321
	112.673	-0.2026		114.574	0.1229		49.1874	0.0573		114.646	-0.085
	114.014	-0.0809		115.93	0.0412		49.7701	0.1254		116.004	-0.0714
	115.363	-0.1175		117.279	0.2628		50.353	0.0126		117.359	0.0442
	116.708	-0.0207		118.624	0.1334		50.9394	-0.068		118.837	-0.4081
	118.046	0.2353		119.976	-0.144		51.5232	0.0529		120.194	-0.0717
	119.39	0.0891		121.328	0.1091		52.1067	0.1821		121.549	-0.1365
	120.728	-0.4614		122.674	0.2199		52.6996	0.0285		122.901	-0.4215
	122.07	0.0355		124.026	-0.0647		53.2829	-0.1397		124.257	-0.1863
	123.413	0.0462		125.382	0.1915		53.8805	-0.051		125.61	-0.0818
	124.749	-0.0145		126.733	0.284		54.4645	-0.2532		126.962	-0.1686
	126.087	0.4267		128.078	-0.0502		55.0488	-0.0175		128.323	0.0157
	127.433	0.585		129.434	0.1817		55.6382	-0.21		129.681	0.1603
	128.776	0.6605		130.781	-0.0226		56.2228	-0.0392		131.041	0.3324
	130.121	0.6452		132.127	0.3046		56.8056	0.0488		132.396	0.3608
	131.464	0.3958		133.48	0.1555		57.3944	0.0681		133.765	0.3128
	132.805	0.1789		134.829	0.2959		57.9786	-0.2433		135.118	-0.0626
	134.258	0.4371		136.176	-0.0924		58.5617	0.0032		136.472	-0.329
	135.6	-0.0644		137.528	0.1207		59.1438	0.0155		137.834	-0.0933
	136.94	0.3335		138.881	0.1134		59.7322	0.0307		139.192	-0.0773
	138.282	0.2892		140.235	0.5372		60.3148	-0.0969		140.566	-0.2069
	139.624	0.2342		141.581	-0.1155		60.8994	-0.1186		141.917	-0.1679
	140.971	0.1378		142.934	0.0959		61.488	0.0555		143.275	-0.0751
	142.315	0.4538		144.282	0.1286		62.0705	-0.298		144.653	-0.4903
	143.659	0.1926		145.628	-0.0187		62.656	0.0255		146.016	0.0208
	144.999	0.2099		146.979	0.034		63.248	0.1134		147.377	-0.0989
	146.345	0.3257		148.328	0.3083		63.8337	-0.1579		148.736	-0.1016
	147.684	0.5605		149.675	0.1297		64.4164	-0.03		150.095	-0.025
	149.027	-0.0327		151.026	0.1385		65.0027	-0.0192		151.455	0.0431
	150.372	0.3756		152.381	0.0288		65.5924	0.0695		152.811	-0.086
	151.716	-0.0306		153.735	-0.1382		66.1825	-0.2843		154.164	0.0423
	153.056	0.0874		155.081	0.1471		66.7662	0.0452		155.518	-0.1613
	154.398	0.1482		156.445	0.069		67.356	-0.3242		156.881	-0.3139
	155.742	0.1681		157.791	0.2682		67.9421	0.1981		158.243	-0.0672
	157.383	0.1532		159.138	-0.2856		68.5241	0.0244		159.6	-0.2174
	158.727	0.2603		160.486	0.1735		69.1054	0.0347		160.957	-0.184
	160.07	0.1041		161.839	0.1041		69.6988	-0.0988		162.309	-0.4364
	161.412	-0.042		163.185	0.0026		70.2816	-0.2097		163.666	0.029
	162.756	0.3654		164.54	0.1531		70.8647	-0.1196		165.02	-0.4184
	164.096	0.3408		165.899	0.1362		71.4509	0.0042		166.379	-0.1577
	165.44	0.2478		167.255	0.127		72.0365	0.0045		167.736	-0.1982
	166.785	0.3508		168.6	0.0275		72.6193	0.3556		169.095	-0.4173
	168.128	0.4285		169.959	0.0843		73.2082	-0.1382		170.455	-0.2261
	169.474	0.1197		171.308	0.0387		73.7905	-0.1159		171.809	-0.2748
	170.817	0.0463		172.669	0.3234		74.3725	-0.055		173.168	-0.1046
	172.161	-0.0231		174.02	-0.0389		74.9547	0.06		174.526	-0.4657
	173.504	-0.1328		175.375	0.1684		75.5417	-0.258		175.889	-0.2674
	174.849	0.1016		176.728	0.2288		76.1298	-0.0248		177.246	-0.2615
	176.196	0.3339		178.073	0.3704		76.715	0.0441		178.602	0.0969
	177.54	0.1668		179.431	0.0421		77.3035	-0.1536		179.96	0.1115
	178.886	0.218		180.782	0.084		77.8924	0.0593		181.322	0.0384
	180.23	0.1243		182.128	0.1212		78.4755	0.0504		182.678	-0.4441
	181.575	0.3113		183.482	0.4119		79.0582	-0.2103		184.036	-0.01
	182.916	0.1665		184.833	-0.1717		79.647	-0.0515		185.397	-0.2166
	184.257	0.1687		186.179	0.0497		80.2366	-0.2493		186.753	-0.2872
	185.599	0.062		187.531	-0.0048		80.8192	-0.0127		188.115	-0.1641
	186.942	0.16		188.888	-0.0175		81.4069	0.1266		189.475	-0.2553
	188.285	-0.0007		190.239	0.04		81.9967	-0.2426		190.837	-0.4406
	189.626	0.121		191.586	0.1878		82.5817	-0.1303		192.194	-0.5469
	190.971	0.0448		192.943	0.0547		83.1646	0.2396		193.556	-0.2132
	192.313	0.259		194.296	0.2732		83.7516	0.1409		194.912	-0.423
	193.657	0.1191		195.642	0.2512		84.3388	0.0954		196.271	-0.2394
	195.004	0.2029		196.991	0.149		84.9207	0.0623		197.631	-0.2798
	196.348	0.1195		198.344	0.1616		85.5087	0.1722		199.013	-0.266
	197.693	0.0445		199.691	0.0454		86.0958	-0.0464		200.375	-0.165
	199.037	0.1016		201.044	0.0165		86.6843	0.0916		201.773	-0.325
	200.383	-0.1794		202.405	0.2567		87.2674	0.2031		203.13	-0.2566
	201.726	0.0759		203.755	-0.0811		87.8636	-0.1732		204.49	-0.3343
	203.068	0.0855		205.101	0.199		88.4515	0.2598		205.849	-0.2238
	204.412	0.2026		206.459	0.0372		89.0376	0.0153		207.207	-0.0875
	205.752	-0.1203		207.812	0.0033		89.6207	0.118		208.569	-0.6196
	207.1	0.1882		209.175	0.0798		90.208	-0.2524		209.927	-0.2836
	208.442	-0.2331		210.527	0.0471		90.7969	-0.2823		211.287	-0.3428
	209.787	0.0705		211.886	0.3327		91.3837	0.1079		212.645	-0.153
	211.131	-0.0177		213.239	0.0853		91.9656	0.0853		214.002	-0.0263
	212.477	0.0005		214.586	0.1101		92.5503	-0.0356		215.365	-0.3194
	213.823	-0.0044		215.944	0.0616		93.1406	0.1735		216.723	-0.1974
	215.169	-0.0783		217.294	0.2954		93.7283	0.1975		218.081	-0.4838
	216.513	0.3015		218.64	0.1897		94.3126	-0.0023		219.447	-0.2856
	217.863	-0.1506		219.99	0.1062		94.9009	-0.159		220.802	-0.2302
	219.205	0.2068		221.349	0.0572		95.4918	-0.2236		222.157	-0.0226
	220.548	-0.1072		222.695	-0.0871		96.0743	-0.036		223.517	-0.1093
	222.27	0.1443		224.049	0.2332		96.6561	-0.0513		224.88	-0.2158
	223.613	0.0956		225.412	0.0691		97.2473	-0.2034		226.24	-0.0633
	224.957	0.0993		226.765	0.206		97.8305	0.0238		227.598	-0.3037
	226.307	0.0395		228.112	-0.0101		98.413	-0.0609		228.982	-0.4753
	227.655	-0.1316		229.468	0.2311		99.0063	0.0199		230.343	-0.2995
	229	-0.0884		230.82	-0.1387		99.5921	-0.0363		231.701	0.0315
	230.344	-0.0777		232.166	0.0223		100.181	-0.0238		233.058	-0.4347
	231.685	0.1084		233.517	0.1642		100.767	0.0962		234.419	-0.4696
	233.031	0.249		234.899	0.172		101.356	-0.1946		236.022	-0.2273
	234.703	0.3055		236.256	0.2653		101.944	0.0107		237.381	-0.1205
	236.054	0.0166		237.604	-0.0506		102.528	0.0091		238.736	-0.1749
	237.401	0.2532		238.959	0.1613		103.112	0.0754		240.093	-0.4772
	239.023	0.0234		240.31	-0.1171		103.704	-0.3066		241.45	-0.1282
	240.44	-0.1298		241.656	0.1869		104.29	-0.032		242.81	-0.1349
	241.788	-0.011		243.023	0.0681		104.872	0.062		244.168	-0.349
	243.15	-0.1872		244.381	0.1568		105.46	0.3114		245.532	-0.428
	244.506	-0.132		245.736	-0.0875		106.047	-0.1946		246.89	0.1234
	245.868	-0.1161		247.084	0.309		106.636	-0.2404		248.249	-0.6982
	247.518	-0.083		248.45	0.1903		107.222	-0.0032		249.608	-0.3552
	248.862	0.0644		249.808	0.0065		107.811	-0.0054		250.963	-0.5042
	250.206	-0.0536		251.157	0.0858		108.396	0.1373		252.329	-0.3252
	251.552	-0.2653		252.508	-0.1091		108.98	-0.0586		253.691	-0.4632
	252.919	0.1503		253.87	-0.0284		109.563	-0.0554		255.047	0.0718
	254.295	0.2396		255.225	0.1087		110.15	0.0274		256.406	-0.3744
	255.639	-0.079		256.571	0.3208		110.74	0.0371		257.779	-0.5813
	256.986	-0.0624		257.931	0.0196		111.323	0.0019		259.143	-0.4716
	258.345	0.0658		259.287	0.2783		111.912	-0.256		260.505	-0.254
	259.691	0.055		260.635	0.2249		112.503	-0.2498		261.874	-0.3641
	261.037	-0.0068		261.987	0.2827		113.09	0.2384		263.236	-0.0408
	262.389	0.0924		263.357	0.0217		113.679	0.0362		264.61	-0.1755
	263.734	-0.2243		264.71	0.1634		114.266	-0.3458		265.966	-0.25
	265.085	-0.0408		266.058	-0.0406		114.856	-0.0691		267.331	-0.101
	266.444	-0.1885		267.42	0.2559		115.442	-0.1309		268.688	-0.247
	267.797	0.0044		268.772	0.0762		116.025	0.0374		270.046	-0.6703
	269.14	-0.1605		270.118	-0.0154		116.61	0.1966		271.406	-0.0611
	270.486	-0.2272		271.477	-0.1172		117.205	0.1598		272.785	-0.0376
	271.846	0.1607		272.825	-0.0881		117.794	-0.2227		274.146	-0.1902
	273.186	-0.1266		274.171	0.0854		118.377	-0.0372		275.504	-0.2802
	274.54	0.1486		275.522	0.2751		118.965	0.0734		276.879	-0.1522
	275.907	-0.1172		276.881	0.1424		119.551	0.3827		278.238	-0.0372
	277.26	-0.1689		278.233	0.1883		120.14	0.3576		279.599	-0.2233
	278.603	-0.1365		279.579	0.1198		120.728	0.2942		280.956	-0.5588
	279.948	0.0742		280.954	-0.0916		121.316	0.2265		282.331	-0.1879
	281.301	-0.0652		282.314	0.0053		121.906	0.3041		283.692	-0.4965
	282.646	-0.2549		283.659	0		122.499	0.4264		285.055	-0.3914
	283.992	-0.1636		285.013	0.1795		123.084	0.0842		286.413	-0.5709
	285.348	-0.0366		286.371	-0.0498		123.667	0.1977		287.787	-0.3895
	286.851	-0.0429		287.727	0.2365		124.257	0.1784		289.146	-0.5416
	288.194	0.2832		289.074	-0.1449		124.847	0.4704		290.505	-0.1859
	289.543	0.1002		290.431	0.0455		125.431	0.4278		291.881	-0.1171
	290.898	-0.3128		291.782	0.1924		126.017	0.4304		293.24	-0.4251
	292.245	0.0461		293.127	0.4045		126.606	0.1869		294.601	-0.4089
	293.59	0.1964		294.486	0.1458		127.198	0.4572		295.957	-0.2493
	294.945	-0.0237		295.837	-0.0468		127.78	0.3344		297.32	-0.2765
	296.304	-0.0467		297.184	0.242		128.368	0.4112		298.692	-0.177
	297.649	0.1039		298.538	-0.1276		128.956	0.5452		300.05	-0.1743
	298.996	0.1249		299.91	0.3116		129.541	0.2047		301.414	-0.1053
	300.365	0.1829		301.27	0.1595		130.127	0.6986		302.794	-0.3956
	301.731	0.1421		302.616	0.2787		130.714	0.6895		304.153	-0.5367
	303.089	0.3076		303.974	0.2488		131.298	0.3918		305.515	-0.4456
	304.445	0.2758		305.325	-0.123		131.884	0.5221		306.878	-0.1369
	305.804	0.089		306.67	0.1244		132.468	0.8628		308.247	-0.4802
	307.148	0.1068		308.021	0.2946		133.056	0.6382		309.61	-0.2485
	308.497	0.0243		309.375	0.0619		133.646	0.3824		310.981	-0.0998
	309.852	0.311		310.728	0.0253		134.235	0.5857		312.34	-0.3161
	311.197	0.0691		312.074	0.0255		134.82	0.7675		313.704	-0.3951
	312.548	-0.1704		313.432	0.1229		135.409	0.812		315.062	-0.5951
	313.899	0.2365		314.781	-0.0011		135.999	0.4456		316.422	-0.3356
	315.246	0.012		316.127	0.3081		136.586	0.3894		317.786	-0.555
	316.593	0.1294		317.484	0.3593		137.169	0.5663		319.144	-0.2228
	317.948	0.0114		318.835	0.2273		137.762	0.4133		320.5	-0.4781
	319.307	0.0161		320.18	0.1736		138.351	0.4983		321.86	0.0045
	320.648	0.1924		321.533	0.0825		138.94	0.7322		323.216	-0.2126
	321.996	0.0449		322.905	-0.0464		139.522	0.4612		324.588	-0.1619
	323.355	-0.0044		324.267	0.0673		140.111	0.4526		325.95	-0.321
	324.71	0.347		325.613	0.1273		140.705	0.4831		327.309	-0.576
	326.053	0.0325		326.971	-0.054		141.291	0.4527		328.671	-0.0042
	327.403	0.0693		328.321	0.2725		141.873	0.4485		330.042	-0.4021
	328.749	0.2525		329.682	0.1724		142.461	0.3524		331.404	-0.2208
	330.111	-0.0331		331.061	0.1507		143.043	0.5472		332.763	-0.5437
	331.455	0.3935		332.426	0.0197		143.633	0.237		334.124	-0.266
	332.809	-0.0355		333.813	0.2021		144.22	0.507		335.495	-0.2183
	334.152	0.0378		335.159	0.0637		144.807	0.0549		336.858	-0.4511
	335.499	0.0769		336.513	0.0514		145.397	0.3803		338.217	-0.3797
	337.163	0.2488		337.894	0.1853		145.995	0.2698		339.59	-0.4878
	338.51	0.0415		339.245	0.0593		146.581	0.2674		340.952	-0.5296
	339.887	0.0991		340.591	0.1149		147.164	0.1833		342.309	-0.1661
	341.24	0.216		341.977	-0.0642		147.755	0.2003		343.674	-0.2849
	342.599	0.1543		343.327	0.2166		148.344	0.1837		345.045	-0.4337
	343.955	-0.026		344.673	0.3336		148.926	-0.1771		346.408	-0.3754
	345.313	0.1471		346.023	0.1413		149.517	0.1062		347.788	-0.4709
	346.656	-0.4403		347.379	0.25		150.105	0.3059		349.15	-0.126
	348.008	-0.0317		348.733	0.2841		150.698	0.2584		350.507	-0.2228
	349.361	0.2746		350.228	0.173		151.28	0.3366		351.886	-0.2237
	350.705	0.0371		351.575	0.1544		151.868	0.6103		353.244	-0.4427
	352.056	-0.0982		352.929	0.2075		152.456	0.1946		354.606	-0.2114
	353.409	0.0413		354.276	-0.0311		153.044	0.4967		355.963	-0.2934
	354.756	0.1954		355.622	-0.0708		153.635	0.3622		357.337	-0.2724
	356.101	-0.1453		356.979	0.1372		154.222	0.3749		358.7	-0.1821
	357.46	-0.0469		358.329	0.2054		154.811	0.3317		360.057	-0.7364
	358.814	-0.0271		359.676	-0.0227		155.398	0.1377		361.415	-0.3122
	360.157	-0.0278		361.029	0.1105		155.982	0.04		362.791	-0.5815
	361.506	-0.0571		362.382	0.195		156.565	0.0613		364.196	-0.5595
	362.862	-0.5651		363.747	0.1379		157.154	0.0205		365.553	-0.206
	364.204	0.1294		365.094	-0.0309		157.745	0.0724		366.916	-0.0537
	365.556	-0.0854		366.472	0.1095		158.328	0.1338		368.294	-0.538
	366.923	-0.3092		367.824	0.1927		158.916	0.1388		369.655	-0.5143
	368.27	0.0734		369.17	-0.0458		159.506	0.2053		371.011	-0.5627
	369.65	-0.1428		370.523	0.1896		160.093	0.4323		372.388	-0.4094
	371.005	-0.4062		371.882	0.3218		160.68	0.0881		373.748	-0.5792
	372.366	-0.0191		373.233	0.1803		161.264	0.5763		375.106	-0.4958
	373.745	-0.174		374.581	0.0476		161.854	0.0557		376.459	-0.6215
	375.104	0.0454		375.962	0.3282		162.442	0.4761		377.837	-0.7024
	376.46	-0.3465		377.323	0.1826		163.025	0.1267		379.203	-0.8224
	377.818	-0.0003		378.669	0.0101		163.611	0.2047		380.559	-0.7892
	379.198	0.046		380.019	0.0326		164.201	0.1459		381.913	-0.6156
	380.559	0.0662		381.385	0.1587		164.784	0.6486		383.292	-1.1365
	381.914	-0.1129		382.738	0.0066		165.371	0.4592		384.648	-0.644
	383.273	0.1272		384.084	0.047		165.96	0.0803		386.003	-0.8915
	384.654	-0.0001		385.464	-0.0162		166.547	0.1409		387.386	-1.2992
	386.009	-0.3136		386.823	-0.0436		167.136	0.2337		388.748	-1.1619
	387.388	-0.0542		388.223	-0.1168		167.725	-0.15		390.331	-1.3297
	388.75	0.1248		389.574	-0.2565		168.314	0.0136		391.694	-1.2247
	390.108	-0.0411		390.928	-0.3043		168.903	0.0181		393.047	-1.3725
	391.464	-0.0405		392.279	-0.3006		169.492	0.0654		394.399	-1.3368
	392.822	-0.1387		393.625	-0.3576		170.075	-0.2141		395.747	-1.3807
	394.202	-0.0302		394.981	-0.5226		170.663	-0.1485		397.096	-1.381
	395.563	-0.0159		396.332	-0.5335		171.255	0.0339		398.5	-1.5967
	396.917	0.2757		397.679	-0.3946		171.846	-0.1798		399.849	-1.7673
	398.278	0.0294		399.038	-0.7079		172.458	-0.247		401.201	-1.7253
	399.672	0.0651		400.421	-0.7072		173.045	-0.0284		402.551	-1.8361
	401.017	-0.1772		401.778	-0.9944		173.633	0.0414		403.906	-1.8337
	402.372	-0.1122		403.125	-0.8923		174.222	-0.0035		405.255	-2.3936
	403.752	-0.1315		404.483	-1.0821		174.81	0.1345		406.604	-2.2107
	405.111	-0.3705		405.831	-1.4011		175.397	0.0426		407.955	-2.4386
	406.467	-0.0451		407.178	-1.332		175.983	-0.4172		409.304	-2.6119
	407.825	0.0992		408.575	-1.5548		176.568	-0.045		410.656	-2.5907
	409.219	-0.0513		409.969	-1.5628		177.157	-0.1658		412.007	-2.659
	410.567	-0.1763		411.327	-1.5566		177.749	-0.2405		413.386	-2.7169
	411.92	-0.2038		412.673	-1.4885		178.332	-0.3112		414.748	-3.1605
	413.28	-0.0038		414.023	-1.6414		178.919	-0.2243		416.1	-2.7981
	414.66	-0.1034		415.422	-1.8856		179.507	-0.0723		417.454	-3.1442
	416.014	-0.1638		416.78	-1.7612		180.097	0.0254		418.804	-3.2756
	417.376	-0.0172		418.126	-2.1277		180.687	-0.0665		420.158	-3.3109
	418.755	0.1379		419.486	-2.3707		181.273	0.0875		421.525	-3.0703
	420.114	0.0683		420.837	-2.232		181.861	0.0255		422.889	-3.1255
	421.47	-0.2864		422.183	-2.4128		182.447	0.0616		424.25	-3.34
	422.827	0.0008		423.536	-2.6612		183.032	-0.0902		425.599	-3.4825
	424.208	0.0531		424.924	-2.7727		183.617	-0.0305		426.958	-3.5642
	425.568	-0.2011		426.284	-3.1756		184.208	-0.1472		428.342	-3.5301
	426.924	0.0763		427.632	-3.0379		184.796	0.0654		429.699	-3.5066
	428.283	-0.0167		428.986	-3.2224		185.381	-0.1442		431.07	-3.8702
	429.663	-0.1139		430.379	-3.4649		185.968	0.0359		432.417	-3.7721
	431.018	-0.0402		431.733	-3.3766		186.552	0.1312		433.792	-3.9331
	432.387	0.0372		433.08	-3.6111		187.138	-0.0889		435.15	-3.862
	433.759	-0.0422		434.473	-3.5813		187.724	-0.3106		436.508	-3.7988
	435.118	-0.436		435.832	-3.794		188.31	-0.0856		437.889	-3.8072
	436.474	-0.1853		437.174	-3.8403		188.899	0.0821		439.249	-3.7388
	437.831	-0.3034		438.529	-4.2202		189.485	0.2673		440.954	-3.7938
	439.212	-0.2478		439.926	-4.2186		190.068	-0.1237		442.299	-4.2055
	440.572	-0.0863		441.287	-4.4497		190.655	0.0216		443.648	-4.0893
	441.927	-0.1363		442.629	-4.6788		191.246	-0.0371		445.009	-3.9933
	443.286	-0.2195		443.983	-4.6862		191.834	0.0395		446.391	-4.042
	444.668	0.005		445.382	-4.8294		192.423	-0.1998		447.75	-4.3229
	446.125	-0.0663		446.731	-5.0529		193.015	-0.1591		449.156	-4.3634
	447.527	0.3619		448.077	-5.0562		193.602	-0.3384		450.56	-4.4602
	448.926	0.0273		449.476	-5.0587		194.19	-0.1234		451.916	-4.4509
	450.287	-0.0854		450.836	-5.2302		194.776	-0.2108		453.298	-4.3294
	451.667	-0.3382		452.178	-5.5879		195.38	-0.192		454.653	-4.6723
	453.023	0.0548		453.533	-5.6864		195.967	0.0475		456.009	-4.5733
	454.382	-0.0498		454.929	-5.9368		196.552	-0.067		457.393	-4.636
	455.762	-0.0869		456.289	-6.0659		197.142	-0.2938		458.75	-4.588
	457.123	-0.3019		457.631	-5.9199		197.736	-0.2901		460.103	-4.5584
	458.477	0.0177		458.985	-6.2573		198.324	0.1124		461.462	-4.5311
	459.848	-0.1166		460.384	-6.1654		198.912	-0.109		462.844	-4.6814
	461.217	-0.0384		461.73	-6.6141		199.503	-0.1923		464.204	-4.2379
	462.576	-0.3369		463.081	-6.5907		200.086	-0.0894		465.557	-4.5369
	463.93	0.0402		464.479	-6.6103		200.672	-0.1191		466.917	-4.5896
	465.349	0.0091		465.885	-6.9196		201.262	-0.0884		468.297	-4.816
	466.719	-0.1418		467.246	-6.9846		201.85	-0.0875		469.654	-4.6828
	468.077	0.2534		468.59	-7.0881		202.437	0.0618		471.013	-5.0001
	469.433	-0.0441		469.978	-7.1367		203.029	-0.1985		472.397	-4.796
	470.791	-0.1624		471.338	-7.4449		203.618	-0.1608		473.754	-4.662
	472.171	0.1705		472.68	-7.4467		204.208	-0.0209		475.109	-4.9213
	473.527	-0.0338		474.035	-7.9057		204.796	-0.2445		476.466	-4.795
	474.885	-0.0556		475.433	-7.944		205.385	-0.3818		477.848	-4.8947
	476.265	-0.1077		476.792	-8.2223		205.973	-0.2847		479.255	-4.8108
	477.627	-0.354		478.133	-8.0901		206.56	-0.0464		480.612	-4.8125
	478.98	-0.203		479.495	-8.1435		207.15	-0.2219		481.965	-5.1217
	480.342	-0.0865		480.886	-8.274		207.743	-0.0098		483.348	-5.2811
	481.72	-0.1743		482.235	-8.383		208.331	-0.0837		484.707	-5.2521
	483.581	0.0749		483.585	-8.7689		208.918	-0.2325		486.062	-5.0953
	484.979	0.0213		484.982	-8.7125		209.51	-0.047		487.424	-5.3439
	486.34	-0.3013		486.342	-9.0901		210.098	-0.0899		488.804	-5.3576
	487.722	-0.1382		487.683	-9.0899		210.687	0.0699		490.156	-5.5934
	489.125	-0.1414		489.037	-9.2607		211.279	-0.3296		491.515	-5.6761
	490.485	-0.3296		490.436	-9.1576		211.867	-0.0801		492.896	-5.6798
	491.886	-0.324		491.794	-9.4043		212.455	-0.2952		494.255	-5.7263
	493.269	-0.1298		493.137	-9.5317		213.042	-0.0202		495.609	-5.2503
	494.631	-0.0317		494.539	-9.4681		213.632	-0.1557		496.969	-5.8347
	496.028	-0.3743		495.936	-9.8694		214.231	-0.103		498.352	-5.8798
	497.39	-0.0992		497.296	-9.7443		214.819	-0.1816		499.71	-6.1456
	498.771	-0.3196		498.638	-9.8936		215.407	0.0136		501.064	-6.0793
	500.132	-0.3731		499.993	-10.1289		215.996	-0.0979		502.423	-6.1937
	501.785	-0.5288		501.39	-10.1201		216.584	-0.0852		503.804	-6.0803
	503.188	-0.2437		502.739	-10.3516		217.171	0.089		505.158	-6.2176
	504.585	-0.4678		504.086	-10.2782		217.762	-0.0809		506.516	-6.6703
	506.234	-0.2235		505.486	-10.8305		218.359	-0.0928		507.899	-6.4243
	507.631	-0.274		506.844	-10.5672		218.947	0.0445		509.26	-6.6194
	509.032	-0.0768		508.187	-10.6983		219.538	-0.0113		510.612	-6.4779
	510.437	-0.1391		509.558	-10.9812		220.132	-0.035		511.972	-6.7711
	511.801	-0.1655		510.985	-11.046		220.724	-0.3106		513.353	-6.7288
	513.18	-0.3825		512.346	-11.0698		221.311	-0.1384		514.711	-6.7116
	514.584	-0.1396		513.689	-11.3727		221.901	-0.2426		516.067	-7.2297
	516.034	-0.2334		515.041	-11.5127		222.491	0.0704		517.425	-7.3189
	517.439	-0.3469		516.44	-11.3741		223.076	-0.183		518.805	-7.2075
	518.849	-0.1441		517.799	-11.5866		223.664	0.1927		520.163	-7.5414
	520.578	-0.3342		519.141	-11.7958		224.254	-0.2534		521.521	-7.7706
	522.003	-0.3779		520.503	-11.9211		224.842	0.1471		522.901	-7.6813
	523.403	-0.2344		521.94	-12.0868		225.429	-0.275		524.264	-8.1039
	524.791	-0.1828		523.301	-11.8079		226.02	-0.4256		525.615	-7.7828
	526.173	-0.0971		524.645	-12.4774		226.607	0.0702		526.975	-8.1017
	527.529	-0.3744		526.042	-12.3359		227.201	-0.0281		528.357	-8.1806
	528.949	-0.1196		527.443	-12.4567		227.786	0.2247		529.717	-8.594
	530.339	-0.2977		528.8	-12.8342		228.374	-0.2169		531.115	-8.26
	531.721	-0.0922		530.155	-12.7369		228.962	-0.3306		532.475	-8.5815
	533.094	0.0328		531.545	-12.6672		229.546	-0.1329		533.856	-8.9529
	534.505	-0.2091		532.942	-12.8084		230.136	0.1262		535.218	-8.8513
	535.887	-0.2715		534.303	-13.0559		230.726	-0.3335		536.614	-9.1866
	537.285	-0.4081		535.647	-12.9934		231.315	-0.3502		537.976	-9.288
	538.703	-0.2292		537.044	-13.0953		231.903	0.0272		539.359	-9.5043
	540.1	-0.4099		538.46	-13.2131		232.495	-0.1276		540.716	-9.7287
	541.501	-0.5914		539.848	-13.6408		233.088	-0.0075		542.071	-9.9518
	542.926	-0.472		541.191	-13.5177		233.678	-0.4364		543.429	-9.8519
	544.295	-0.3802		542.548	-13.7271		234.267	0.0323		544.811	-9.9341
	545.677	-0.3257		543.99	-13.8664		234.857	0.0623		546.167	-10.5751
	547.086	-0.312		545.353	-13.8538		235.445	-0.1381		547.525	-10.3717
	548.493	-0.3158		546.7	-13.9441		236.04	-0.1754		548.907	-10.5625
	549.897	0.0103		548.093	-13.9355		236.637	-0.049		550.266	-10.9012
	551.273	-0.2381		549.494	-14.2233		237.229	-0.094		551.633	-11.1119
	552.676	-0.2934		550.896	-14.2565		237.816	-0.0468		553.023	-10.9479
	554.39	-0.1222		552.244	-14.5355		238.403	-0.2593		554.407	-11.5415
	555.798	-0.1662		553.597	-14.0701		238.994	-0.1372		555.766	-11.6193
	557.179	-0.4202		555	-14.4911		239.589	-0.1532		557.482	-11.8271
	558.589	-0.226		556.401	-14.7489		240.182	-0.2676		558.862	-11.811
	560.364	-0.0504		557.803	-14.6425		240.772	-0.034		560.221	-12.0536
	561.737	-0.1812		559.145	-14.6761		241.36	-0.0128		561.618	-12.6246
	563.142	-0.5089		560.55	-15.0969		241.948	-0.131		562.982	-12.5834
	564.546	-0.1637		561.994	-14.9922		242.542	-0.1867		564.363	-12.7723
	565.95	-0.4591		563.4	-15.0014		243.137	-0.1489		565.766	-13.3371
	567.356	-0.3535		564.748	-14.9665		243.73	-0.1129		567.168	-13.0295
	568.74	-0.4663		566.099	-15.3635		244.32	-0.2608		568.574	-13.6752
	570.142	-0.3326		567.501	-15.3484		244.907	-0.1103		570.027	-13.7859
	571.559	-0.2596		568.948	-15.3369		245.5	-0.0368		571.41	-13.7188
	572.952	-0.4089		570.356	-15.498		246.09	-0.081		572.814	-13.9963
	574.358	-0.5717		571.702	-15.537		246.685	-0.0381		574.219	-14.2065
	575.741	-0.3284		573.111	-15.6168		247.276	-0.1268		575.621	-14.6399
	577.145	-0.6079		574.504	-15.8494		247.865	0.0249		577.026	-14.9048
	578.562	-0.3962		575.949	-15.8475		248.452	-0.2326		578.412	-15.2506
	579.953	-0.4322		577.354	-15.9218		249.044	-0.3991		579.814	-14.9802
	581.359	-0.1477		578.699	-15.9514		249.638	-0.4099		581.268	-15.26
	582.742	-0.3561		580.098	-16.2151		250.228	-0.1523		582.67	-15.5968
	584.146	-0.2948		581.506	-16.0235		250.814	-0.119		584.074	-15.8983
	585.558	-0.326		582.951	-16.3036		251.403	-0.2059		585.48	-16.0112
	586.955	-0.5934		584.355	-16.1193		251.994	-0.0385		586.866	-16.2792
	588.704	-0.2512		585.701	-16.4423		252.581	-0.4284		588.271	-16.6186
	590.103	-0.2955		587.097	-16.4478		253.171	-0.2292		589.673	-16.6793
	591.535	-0.4459		588.503	-16.8967		253.763	0.0285		591.124	-17.1377
	592.928	-0.1692		589.952	-16.505		254.351	-0.0345		592.578	-17.0473
	594.365	-0.5149		591.359	-16.8797		254.942	0.1325		593.981	-17.7253
	595.772	-0.1972		592.722	-16.8196		255.532	-0.1584		595.367	-17.6868
	597.174	-0.7045		594.102	-17.2034		256.136	-0.2026		596.772	-17.8737
	598.563	-0.4491		595.508	-17.1815		256.725	-0.3093		598.173	-18.2544
	599.961	-0.2123		596.952	-17.2721		257.31	-0.3182		599.578	-18.2041
	601.345	-0.4738		598.358	-17.2352		257.896	-0.4484		601.266	-18.9061
	603.078	-0.589		599.708	-17.5167		258.494	-0.028		602.671	-18.9543
	604.494	-0.2863		601.146	-17.4913		259.093	-0.1162		604.05	-19.0514
	606.141	-0.5524		602.554	-17.3385		259.689	0.1344		605.397	-19.3183
	607.503	-0.3466		603.972	-17.1896		260.278	-0.2313		606.792	-19.4795
	608.862	-0.4612		605.332	-17.6043		260.866	-0.1754		608.146	-19.9418
	610.588	-0.4681		606.675	-17.6552		261.454	-0.1205		609.505	-19.8481
	611.97	-0.6312		608.027	-17.7478		262.047	-0.2411		610.98	-20.4394
	613.332	-0.4577		609.425	-17.9673		262.643	-0.1357		612.34	-20.6349
	614.73	-0.3152		610.783	-17.9772		263.239	-0.1191		613.698	-20.9441
	616.092	-0.2804		612.125	-17.9281		263.826	0.0083		615.054	-20.9619
	617.474	-0.4162		613.483	-18.1184		264.418	-0.3599		616.408	-21.2667
	618.875	-0.1734		614.843	-17.8991		265.009	-0.1548		617.79	-21.6756
	620.234	-0.2831		616.185	-18.2097		265.596	-0.4		619.151	-21.7784
	621.636	-0.4752		617.536	-18.3013		266.189	0.0003		620.506	-22.2632
	623.02	-0.5491		618.926	-18.2938		266.778	-0.1895		621.886	-22.221
	624.381	-0.3698		620.285	-18.3206		267.367	0.2205		623.25	-22.4871
	625.778	-0.2936		621.63	-18.329		267.959	-0.1117		624.6	-22.9162
	627.141	-0.1264		622.982	-18.6563		268.55	0.0613		626.007	-23.2442
	628.523	-0.4376		624.379	-18.3273		269.143	-0.0736		627.391	-23.5015
	629.923	-0.5194		625.726	-18.8181		269.755	-0.0124		628.753	-23.7772
	631.283	-0.1959		627.076	-18.6386		270.365	-0.2701		630.152	-24.069
	632.685	-0.6017		628.475	-18.715		270.955	-0.1121		631.507	-24.3401
	634.049	-0.3319		629.832	-18.9625		271.549	-0.0523		632.893	-24.4176
	635.429	-0.2713		631.175	-19.0763		272.142	-0.0962		634.251	-24.5379
	636.832	-0.2515		632.532	-18.904		272.756	0.0955		635.602	-25.5542
	638.235	-0.6534		633.927	-19.1977		273.354	-0.3239		636.96	-25.766
	639.639	-0.6476		635.287	-19.3266		273.947	0.0566		638.343	-25.9438
	641.022	-0.4548		636.679	-19.1838		274.539	-0.0469		639.703	-25.6165
	642.383	-0.4657		638.03	-19.3191		275.142	-0.1007		641.056	-26.0782
	643.795	-0.4034		639.429	-19.4235		275.757	-0.1876		642.413	-26.4177
	645.192	-0.3919		640.788	-19.5256		276.355	-0.0533		643.794	-26.9866
	646.593	-0.4075		642.13	-19.4433		276.948	0.0096		645.151	-27.3076
	647.976	-0.3887		643.488	-19.4096		277.551	-0.023		646.506	-27.4644
	649.382	-0.2679		644.928	-19.6837		278.145	-0.1871		647.937	-28.0893
	650.784	-0.581		646.289	-19.62		278.737	-0.0809		649.299	-28.0791
	652.19	-0.3921		647.631	-19.5495		279.325	-0.4121		650.654	-28.5987
	653.594	-0.4099		648.984	-19.6919		279.913	-0.3869		652.009	-28.7997
	654.979	-0.0775		650.397	-19.9029		280.504	-0.156		653.392	-29.0877
	656.383	-0.3874		651.786	-20.094		281.097	-0.3453		654.797	-29.3795
	657.785	-0.6149		653.128	-20.0322		281.694	-0.0594		656.153	-29.6035
	659.192	-0.2812		654.487	-20.1289		282.307	0.006		657.51	-30.0048
	660.598	-0.2635		655.884	-20.0142		282.902	-0.1141		658.986	-30.2551
	661.979	-0.2637		657.233	-20.0583		283.501	-0.1051		660.347	-30.913
	663.744	-0.3592		658.583	-20.122		284.098	-0.2082		661.702	-31.0144
	665.145	-0.2663		659.977	-20.3431		284.7	-0.1708		663.058	-31.042
	666.529	-0.4614		661.338	-20.0077		285.308	0.0792		664.416	-31.5353
	667.934	-0.7038		662.68	-20.5009		285.902	-0.2279		665.847	-32.0482
	669.338	-0.3706		664.035	-20.6355		286.501	-0.0575		667.205	-32.2176
	670.74	-0.2988		665.433	-20.5144		287.099	-0.261		668.56	-32.3952
	672.147	-0.3247		666.79	-20.6994		287.698	-0.1065		669.917	-32.4811
	673.53	-0.5653		668.133	-20.572		288.309	-0.4349		671.347	-33.0223
	674.933	-0.3806		669.488	-20.5305		288.903	0.0369		672.703	-33.4267
	676.339	-0.4696		670.884	-20.8298		289.502	-0.1217		674.059	-33.8838
	677.743	-0.247		672.236	-20.6862		290.099	-0.2842		675.42	-33.8228
	679.149	-0.3095		673.583	-20.697		290.697	0.0284		676.845	-34.5245
	680.53	-0.2365		674.979	-20.903		291.309	0.0357		678.207	-34.5753
	681.935	-0.532		676.34	-21.2282		291.903	0.0545		679.559	-34.9424
	683.341	-0.2822		677.682	-21.0546		292.502	0.0703		680.931	-35.3445
	684.743	-0.403		679.036	-21.057		293.1	-0.1854		682.3	-35.6006
	686.148	-0.403		680.825	-21.0873		293.7	-0.1191		683.656	-35.9418
	687.532	-0.3094		682.167	-21.1803		294.31	0.0138		685.014	-36.3503
	688.937	-0.3062		683.538	-21.3279		294.904	-0.2123		686.396	-36.7317
	690.342	-0.2824		684.932	-21.274		295.503	-0.1099		687.755	-36.8257
	691.744	-0.2005		686.292	-21.2051		296.1	0.0422		689.111	-37.2307
	693.151	-0.2711		687.635	-21.2877		296.702	0.147		690.466	-37.6868
	694.534	-0.5216		688.99	-21.5776		297.31	-0.1257		691.848	-37.9321
	695.939	-0.6853		690.388	-21.558		297.904	-0.0426		693.208	-37.6955
	697.344	-0.4641		691.736	-21.5029		298.504	-0.2618		694.562	-38.0651
	698.745	-0.2034		693.083	-21.7801		299.1	-0.1578		695.921	-38.7881
	700.152	-0.4751		694.482	-21.787		299.701	-0.1208		697.302	-39.082
	701.535	-0.6662		695.84	-21.8876		300.299	-0.1596		698.658	-39.3863
	702.939	-0.2677		697.181	-21.8212		300.886	-0.1576		700.017	-39.9217
	704.345	-0.3607		698.54	-21.6884		301.473	-0.173		701.398	-40.0156
	705.745	-0.2638		699.936	-21.9606		302.058	0.254		702.755	-40.3911
	707.153	-0.2222		701.296	-21.874		302.649	0.0163		704.112	-40.4054
	708.55	-0.4672		702.639	-21.9983		303.244	0.0333		705.515	-40.6719
	709.94	-0.4364		703.992	-22.3042		303.832	-0.2858		706.897	-41.2503
	711.346	-0.4089		705.39	-22.0614		304.421	-0.2127		708.259	-41.3568
	712.76	-0.4389		706.737	-21.967		305.012	-0.123		709.61	-41.9586
	714.154	-0.4722		708.084	-22.1629		305.599	-0.2276		710.97	-42.2353
	715.537	-0.4484		709.484	-22.195		306.186	-0.1654		712.351	-42.5541
	716.94	-0.2526		710.842	-22.2064		306.777	-0.2712		713.711	-42.7469
	718.347	-0.3692		712.185	-22.4538		307.365	-0.2482		715.064	-43.0272
	719.749	-0.5053		713.542	-22.1979		307.951	0.0038		716.422	-43.4943
	721.17	-0.1178		714.936	-22.5968		308.537	-0.3203		717.802	-43.7707
	722.559	-0.4653		716.297	-22.5961		309.123	-0.1436		719.159	-44.3864
	723.942	-0.4992		717.639	-22.6143		309.716	-0.0603		720.517	-44.0909
	725.348	-0.2656		718.993	-22.6096		310.302	-0.4629		721.898	-44.3654
	726.749	-0.2448		720.391	-22.4715		310.89	-0.2004		723.259	-45.5645
	728.157	-0.7314		721.746	-22.8382		311.478	-0.0932		724.611	-45.5415
	729.538	-0.3878		723.089	-22.6505		312.064	0.1619		725.97	-45.4079
	730.942	-0.2937		724.486	-22.9139		312.654	-0.0504		727.352	-46.2552
	732.35	-0.3689		725.86	-22.7621		313.246	-0.1866		728.746	-46.1416
	733.75	-0.5209		727.209	-22.9471		313.839	-0.2076		730.112	-46.7041
	735.157	-0.317		728.589	-22.7988		314.426	-0.3905		731.472	-46.7945
	736.54	-0.1103		729.985	-22.8361		315.018	-0.3101		732.865	-47.3928
	737.945	-0.3153		731.347	-23.1009		315.606	0.0038		734.258	-47.414
	739.35	-0.5066		732.744	-23.0328		316.198	-0.24		735.613	-47.9901
	740.751	-0.6413		734.089	-23.2121		316.784	-0.2447		736.971	-48.1678
	742.158	-0.3681		735.487	-23.0527		317.369	-0.0742		738.353	-48.6997
	743.54	-0.3215		736.845	-22.9035		317.956	-0.1224		739.711	-48.9051
	744.958	-0.3994		738.186	-22.962		318.54	-0.189		741.084	-49.4589
	746.352	-0.4674		739.545	-23.62		319.131	-0.0119		742.471	-49.5174
	747.751	-0.2885		740.988	-23.3563		319.721	-0.2538		743.854	-49.8426
	749.158	-0.5561		742.347	-23.3248		320.308	0.0649		745.26	-50.2319
	750.543	-0.3841		743.689	-23.3465		320.896	0.0235		746.615	-50.3547
	751.945	-0.6248		745.043	-23.4723		321.487	-0.0408		747.974	-50.543
	753.353	-0.1589		746.441	-23.6273		322.073	-0.0958		749.355	-50.9135
	754.753	-0.2545		747.8	-23.1483		322.661	-0.3216		750.714	-51.2141
	756.16	-0.3193		749.141	-23.8392		323.253	-0.1438		752.07	-51.8398
	757.544	-0.3934		750.499	-23.6727		323.843	-0.3323		753.521	-51.7587
	758.947	-0.5814		751.893	-23.6983		324.432	0.2114		754.902	-52.4031
	760.354	-0.3014		753.24	-23.8805		325.023	-0.2245		756.261	-52.7477
	761.755	-0.3654		754.595	-23.8701		325.61	0.0396		757.614	-52.8226
	763.161	-0.3963		755.995	-24.0498		326.218	-0.2794		758.975	-53.2643
	764.544	-0.658		757.395	-24.1347		326.805	-0.2076		760.355	-53.4176
	765.948	-0.3496		758.798	-24.0858		327.392	-0.1134		761.716	-53.7992
	767.357	-0.5886		760.141	-24.0881		327.98	0.1219		763.071	-54.3989
	768.755	-0.5549		761.499	-23.9034		328.567	-0.0518		764.427	-54.5698
	770.162	-0.4033		762.895	-23.9402		329.157	-0.0355		765.808	-54.8951
	771.552	-0.4625		764.245	-24.0783		329.748	0.1061		767.165	-55.243
	772.949	-0.2467		765.594	-24.1158		330.342	0.1535		768.522	-55.3879
	774.356	-0.4241		766.996	-24.2652		330.929	-0.2138		769.907	-55.8663
	775.757	-0.5406		768.397	-24.025		331.519	0.0526		771.262	-56.1232
	777.164	-0.3493		769.742	-24.1572		332.106	-0.0315		772.617	-56.4087
	778.547	-0.5747		771.104	-24.3932		332.697	-0.2201		773.976	-56.8565
	779.95	-0.2364		772.499	-24.4194		333.283	-0.292		775.406	-57.004
	781.358	-0.33		773.897	-24.3162		333.869	-0.0198		776.764	-57.4263
	782.758	-0.6317		775.302	-24.7531		334.458	-0.196		778.164	-57.9724
	784.165	-0.4559		776.644	-24.5455		335.043	-0.0726		779.524	-57.8269
	785.549	-0.5979		778.044	-24.5705		335.634	-0.0462		780.904	-58.4128
	786.952	-0.458		779.802	-24.5795		336.225	-0.1111		782.265	-58.2605
	788.358	-0.349		781.145	-24.6638		336.81	-0.2369		783.662	-58.8571
	789.759	-0.5991		782.548	-24.5784		337.398	-0.1755		785.024	-59.153
	791.17	-0.534		783.991	-24.8072		337.988	-0.3831		786.406	-59.4372
	792.571	-0.6196		785.398	-24.5679		338.574	0.1177		787.779	-59.4853
	793.999	-0.3396		786.801	-24.8152		339.165	0.4264		789.167	-60.1898
	795.407	-0.4084		788.144	-24.6358		339.757	0.0943		790.525	-60.3441
	796.808	-0.3695		789.561	-24.5552		340.346	-0.0026		791.906	-60.3446
	798.215	-0.3825		790.993	-25.0962		340.938	-0.4857		793.267	-60.8379
	799.62	-0.1713		792.399	-24.9531		341.529	-0.1642		794.621	-61.1682
	801.046	-0.6032		793.803	-25.332		342.118	0.0889		796.023	-61.5385
	802.456	-0.4384		795.145	-25.0946		342.711	-0.0847		797.406	-61.778
	803.859	-0.3377		796.548	-24.9804		343.298	-0.205		798.795	-62.0636
	805.264	-0.2256		797.994	-25.2497		343.89	-0.1171		800.168	-62.4486
	806.667	-0.571		799.355	-25.0628		344.479	-0.2912		801.57	-62.9136
	808.074	-0.5552		800.704	-25.3071		345.062	0.0236		802.932	-62.9099
	809.503	-0.3959		802.095	-25.1553		345.651	-0.1315		804.314	-63.5308
	810.908	-0.4028		803.503	-25.0773		346.25	-0.0777		805.729	-63.5866
	812.311	-0.4504		804.948	-25.3236		346.844	-0.0276		807.121	-64.0156
	813.715	-0.2519		806.352	-25.1121		347.432	-0.0583		808.526	-64.2432
	815.123	-0.4096		807.696	-25.3535		348.022	-0.0071		809.907	-64.8675
	816.554	-0.378		809.095	-25.6104		348.61	-0.0918		811.269	-64.6232
	817.957	-0.2986		810.503	-25.4901		349.205	0.0719		812.665	-64.9303
	819.364	-0.4599		811.947	-25.6325		349.796	-0.1926		814.027	-65.3341
	820.764	-0.5572		813.353	-26.0226		350.384	-0.0679		815.41	-65.733
	822.172	-0.1085		814.7	-25.7684		350.971	-0.3252		816.813	-65.6827
	823.575	-0.3812		816.096	-25.7565		351.557	-0.1991		818.22	-66.1632
	825.002	-0.6701		817.504	-25.6203		352.146	-0.3516		819.62	-66.3675
	826.411	-0.3664		818.948	-25.663		352.74	-0.1534		820.981	-66.5972
	827.813	-0.5462		820.311	-25.8067		353.329	-0.225		822.364	-66.9697
	829.22	-0.3459		821.653	-25.9545		353.917	-0.0049		823.814	-67.1826
	830.624	-0.3263		823.05	-25.8331		354.508	-0.3835		825.219	-67.4291
	832.052	-0.2677		824.497	-26.1097		355.095	-0.0362		826.621	-67.9501
	833.46	-0.5809		825.901	-26.2084		355.686	-0.1759		828.122	-68.0476
	834.864	-0.7399		827.308	-25.9312		356.276	-0.0106		829.527	-68.2593
	836.268	-0.4137		828.666	-26.0196		356.863	0.0455		830.912	-68.775
	837.673	-0.5151		830.053	-26.3979		357.451	-0.0894		832.316	-69.1029
	839.08	-0.4097		831.499	-26.1767		358.043	-0.1297		833.719	-69.2715
	840.507	-0.3202		832.903	-26.3371		358.637	-0.16		835.121	-69.5828
	841.918	-0.4437		834.309	-25.9704		359.233	-0.1555		836.525	-69.8241
	843.316	-0.2953		835.652	-26.6219		359.821	0.1104		837.92	-70.0544
	844.721	-0.397		837.053	-26.3731		360.409	-0.0025		839.317	-70.0826
	846.127	-0.4636		838.5	-26.3051		360.997	-0.1313		840.768	-70.6697
	847.557	-0.145		839.904	-26.1663		361.591	-0.1332		842.17	-71.0668
	848.961	-0.4183		841.31	-26.3446		362.186	0.0454		843.574	-71.1879
	850.369	-0.0716		842.653	-26.3267		362.775	0.1296		844.936	-71.388
	851.772	-0.4028		844.054	-26.2152		363.364	-0.2866		846.318	-71.5324
	853.177	-0.4582		845.501	-26.3675		363.952	-0.5175		847.721	-71.9694
	854.582	-0.3742		846.905	-26.3279		364.545	-0.3427		849.124	-72.0823
	856.009	-0.6099		848.311	-26.5508		365.139	0.1998		850.529	-72.0838
	857.417	-0.7146		849.655	-26.4022		365.737	0.0025		851.913	-72.5224
	858.833	-0.264		851.057	-26.4676		366.326	-0.0608		853.317	-72.8139
	860.27	-0.6786		852.502	-26.4512		366.914	-0.1053		854.721	-73.2934
	861.676	-0.4907		853.909	-26.2454		367.505	-0.0555		856.125	-73.2455
	863.083	-0.6874		855.312	-26.6047		368.092	0.0798		857.532	-73.8006
	864.703	-0.494		856.655	-26.846		368.687	-0.169		858.915	-74.0617
	866.13	-0.5167		858.056	-26.5262		369.276	-0.2389		860.318	-74.1281
	867.575	-0.4505		859.503	-26.6674		369.866	-0.0555		861.725	-75.0592
	869.01	-0.4571		860.905	-26.9308		370.452	-0.0978		863.126	-74.4712
	870.42	-0.4912		862.313	-27.0673		371.045	-0.2975		864.531	-75.1325
	871.827	-0.3188		863.655	-26.8766		371.64	-0.3468		865.914	-75.3337
	873.227	-0.5158		865.064	-26.9343		372.233	-0.3388		867.321	-75.5754
	874.631	-0.3691		866.503	-26.8474		372.82	-0.0796		868.726	-75.965
	876.06	-0.6519		867.906	-27.2209		373.409	0.0055		870.127	-76.251
	877.467	-0.4477		869.313	-27.2267		374.001	0.0044		871.532	-76.1717
	878.873	-0.317		870.656	-26.8141		374.593	-0.0392		872.915	-76.6877
	880.285	-0.4332		872.057	-27.1507		375.187	0.5834		874.32	-76.7532
	881.725	-0.4147		873.505	-27.1228		375.779	-0.1051		875.726	-77.007
	883.135	-0.4245		874.907	-26.9605		376.367	-0.1835		877.128	-77.5453
	884.562	-0.4334		876.315	-27.2099		376.953	-0.2493		878.534	-77.6949
	885.968	-0.4902		877.658	-27.1287		377.548	-0.0039		879.917	-78.0163
	887.376	-0.3445		879.059	-27.3161		378.141	-0.1088		881.37	-78.2337
	888.775	-0.3142		880.504	-27.44		378.736	-0.1463		882.776	-78.4344
	890.182	-0.4048		881.909	-27.3221		379.321	-0.1017		884.176	-78.6761
	891.587	-0.2477		883.315	-27.4547		379.909	-0.07		885.583	-78.8051
	893.015	-0.3797		884.657	-27.0539		380.5	-0.1805		887.3	-79.0771
	894.423	-0.5229		886.06	-27.3882		381.093	-0.1495		888.727	-79.6852
	895.824	-0.7108		887.506	-27.579		381.689	-0.1207		890.13	-79.7509
	897.277	-0.5508		888.91	-27.2109		382.302	-0.4537		891.536	-79.6934
	898.728	-0.3636		890.316	-27.4061		382.898	-0.4951		892.92	-80.151
	900.137	-0.3619		891.658	-27.4198		383.495	-0.3176		894.324	-80.5932
	901.58	-0.2906		893.059	-27.403		384.093	0.0783		895.727	-80.6816
	903.256	-0.3165		894.507	-27.9218		384.69	-0.4252		897.131	-80.6542
	904.652	-0.6748		895.909	-27.6554		385.302	0.118		898.537	-80.9466
	906.035	-0.7249		897.317	-27.2518		385.898	-0.1203		899.92	-81.2014
	907.44	-0.5361		898.659	-27.7838		386.495	-0.3092		901.325	-81.3871
	908.843	-0.4116		900.06	-27.6657		387.093	-0.335		902.73	-81.5859
	910.246	-0.2195		901.508	-27.6241		387.689	-0.1403		904.109	-81.9492
	911.652	-0.4893		902.91	-27.8003		388.303	-0.5204		905.466	-82.1957
	913.035	-0.3732		904.291	-27.7567		388.897	-0.3241		906.847	-82.215
	914.408	-0.2029		905.635	-27.5554		389.496	-0.3322		908.206	-82.4408
	915.794	-0.735		906.988	-27.9249		390.093	-0.3113		909.561	-82.8518
	917.2	-0.6152		908.384	-27.8685		390.69	-0.45		910.92	-83.1335
	918.605	-0.366		909.731	-27.7728		391.279	-0.4674		912.301	-83.0554
	919.988	-0.6203		911.083	-27.797		391.867	-0.2702		913.654	-83.3511
	921.393	-0.2904		912.481	-27.9452		392.456	-0.5739		915.012	-83.8136
	922.794	-0.2064		913.839	-27.9678		393.047	-0.4459		916.394	-83.7612
	924.202	-0.5459		915.181	-27.9958		393.644	-0.2536		917.8	-84.1066
	925.606	-0.3331		916.537	-27.8439		394.241	-0.2874		919.156	-84.6022
	926.989	-0.4802		917.931	-27.7385		394.827	-0.2154		920.512	-84.2716
	928.395	-0.637		919.292	-28.1564		395.416	-0.466		921.893	-84.8047
	929.794	-0.6886		920.649	-28.2761		396.007	-0.546		923.257	-84.83
	931.202	-0.2011		922.033	-27.9653		396.597	-0.4012		924.607	-84.952
	932.606	-0.4961		923.433	-28.4959		397.192	-0.5738		925.968	-85.4306
	933.989	-0.2735		924.79	-28.0983		397.781	-0.2379		927.348	-85.2976
	935.41	-0.4217		926.133	-28.4382		398.368	-0.4661		928.9	-85.7573
	936.798	-0.4421		927.49	-28.3275		398.956	-0.1995		930.256	-85.729
	938.203	-0.3841		928.886	-28.3677		399.546	-0.3533		931.607	-86.1536
	939.607	-0.6031		930.237	-27.9458		400.144	-0.5089		932.967	-86.2908
	940.99	-0.571		931.584	-28.369		400.756	-0.6668		934.349	-86.7554
	942.396	-0.2976		932.981	-28.2789		401.353	-0.4302		935.712	-86.5332
	943.797	-0.1994		934.34	-28.5238		401.946	-0.4847		937.062	-86.7435
	945.204	-0.4063		935.682	-28.3875		402.536	-0.6119		938.42	-87.1249
	946.608	-0.3181		937.039	-28.3988		403.123	-0.4283		939.802	-87.2123
	947.991	-0.6782		938.435	-28.5135		403.715	-0.4989		941.205	-87.5412
	949.399	-0.2734		939.793	-28.1555		404.307	-0.5268		942.562	-87.7515
	950.798	-0.6892		941.135	-28.3605		404.898	-0.3797		943.922	-87.9436
	952.204	-0.2614		942.491	-28.7221		405.497	-0.3755		945.303	-88.0729
	953.609	-0.6857		943.887	-28.3228		406.096	-0.6076		946.703	-88.0377
	954.993	-0.4072		945.236	-28.5239		406.7	-0.7793		948.062	-88.412
	956.398	-0.3462		946.586	-28.5385		407.309	-0.4398		949.421	-88.4321
	957.799	-0.7078		947.982	-28.5379		407.908	-0.7004		950.849	-88.5293
	959.206	-0.2693		949.342	-29.0073		408.509	-0.3678		952.208	-88.9677
	960.61	-0.0827		950.686	-28.7622		409.11	-0.8744		953.562	-88.8736
	961.993	-0.6116		952.038	-28.7173		409.706	-0.5918		954.922	-89.2634
	963.4	-0.533		953.437	-28.5282		410.317	-0.5107		956.305	-89.2978
	964.799	-0.5553		954.795	-28.6818		410.91	-0.5136		957.672	-89.5105
	966.206	-0.2208		956.139	-29.0469		411.501	-0.5684		959.061	-89.5359
	967.611	-0.586		957.493	-28.7326		412.101	-0.5869		960.421	-89.8354
	968.994	-0.4622		958.888	-28.7574		412.698	-0.7774		961.802	-90.1439
	970.4	-0.5514		960.238	-28.8154		413.313	-0.5582		963.16	-90.0678
	971.8	-0.8775		961.588	-29.0954		413.909	-0.5874		964.516	-90.3064
	973.208	-0.44		962.982	-28.8092		414.504	-0.5478		965.898	-90.5858
	974.612	-0.2806		964.344	-28.6959		415.099	-0.5363		967.258	-90.5981
	975.995	-0.3312		965.686	-28.6727		415.696	-0.5704		968.613	-90.8408
	977.402	-0.4477		967.039	-28.9052		416.312	-0.7661		969.97	-91.1117
	978.802	-0.4409		968.437	-28.7302		416.904	-0.6941		971.353	-91.2576
	980.21	-0.4914		969.797	-28.7433		417.502	-0.7843		972.711	-91.2289
	981.612	-0.3632		971.14	-28.9191		418.109	-0.9932		974.064	-91.6042
	982.999	-0.5613		972.496	-29.3698		418.706	-0.9651		975.422	-91.5058
	984.402	-0.4596		973.895	-29.0464		419.311	-0.8455		976.805	-91.7556
	985.802	-0.4087		975.245	-29.0348		419.903	-0.7853		978.16	-92.1865
	987.209	-0.566		976.585	-28.9586		420.508	-0.8333		979.518	-91.9682
	988.614	-0.2345		977.986	-29.0686		421.1	-0.7505		980.899	-92.3434
	989.998	-0.4642		979.345	-28.9039		421.702	-0.8078		982.26	-92.4134
	991.403	-0.6408		980.688	-29.246		422.316	-0.7036		983.621	-92.7265
	992.804	-0.5002		982.037	-29.0485		422.909	-0.8851		985.016	-92.5753
	994.211	-0.6603		983.44	-28.9451		423.504	-1.1032		986.448	-92.6904
	995.63	-0.4506		984.842	-29.4044		424.098	-0.8507		987.823	-93.2416
	997.044	-0.4798		986.181	-29.212		424.698	-0.8034		989.26	-93.2396
	998.452	-0.4933		987.543	-29.0738		425.31	-0.805		990.614	-93.5824
	999.868	-0.6155		988.938	-29.2638		425.909	-0.8044		991.973	-93.189
	1001.26	-0.5049		990.299	-29.1966		426.503	-0.9243		993.356	-93.7442
	1002.66	-0.2452		991.636	-29.2924		427.1	-0.7602		994.713	-93.6732
	1004.07	-0.5113		992.996	-29.3932		427.699	-0.8727		996.068	-93.9037
	1005.45	-0.4917		994.393	-29.5279		428.309	-0.7567		997.473	-93.7682
	1006.86	-0.4508		995.742	-29.2421		428.903	-1.0121		998.854	-93.9197
	1008.26	-0.494		997.132	-28.8335		429.503	-0.9783		1000.26	-94.6213
	1009.66	-0.4939		998.497	-29.3822		430.101	-1.0187		1001.62	-94.8905
	1011.05	-0.4328		999.892	-29.4123		430.703	-1.1335		1002.97	-94.9259
	1012.45	-0.4636		1001.24	-29.3355		431.31	-1.012		1004.35	-95.0863
	1013.87	-0.6724		1002.59	-29.6307		431.905	-1.022		1005.72	-94.9596
	1015.26	-0.3891		1003.99	-29.5602		432.503	-1.2172		1007.16	-95.0086
	1016.66	-0.1899		1005.35	-29.4565		433.1	-1.0309		1008.52	-95.5096
	1018.05	-0.3949		1006.69	-29.6079		433.702	-0.9082		1009.9	-95.7062
	1019.45	-0.3834		1008.08	-29.8244		434.31	-1.0066		1011.26	-95.5558
	1020.86	-0.7974		1009.49	-29.4257		434.905	-0.8293		1012.66	-95.5867
	1022.26	-0.4646		1010.85	-29.6566		435.504	-0.9936		1014.02	-95.7807
	1023.67	-0.0413		1012.19	-29.5794		436.102	-1.1554		1015.4	-95.9117
	1025.07	-0.4853		1013.54	-29.5181		436.7	-1.2311		1016.76	-96.3321
	1026.5	-0.3069		1014.94	-29.5897		437.31	-1.1863		1018.12	-96.4014
	1027.91	-0.403		1016.3	-29.8282		437.904	-1.2571		1019.48	-96.5155
	1029.31	-0.3059		1017.64	-29.763		438.504	-1.153		1020.86	-96.5825
	1030.71	-0.4919		1019.04	-29.7546		439.101	-1.0509		1022.26	-96.6942
	1032.12	-0.4704		1020.45	-29.5052		439.702	-0.87		1023.66	-96.7962
	1033.55	-0.3699		1021.85	-29.6325		440.311	-1.0751		1025.02	-96.9984
	1034.97	-0.3539		1023.19	-29.7079		440.904	-0.8371		1026.41	-97.2739
	1036.36	-0.1086		1024.54	-29.7181		441.504	-1.0853		1027.81	-97.6235
	1037.76	-0.4749		1025.94	-29.8916		442.101	-1.1474		1029.17	-97.8596
	1039.17	-0.4305		1027.3	-29.6652		442.702	-1.0933		1030.65	-97.6043
	1040.57	-0.518		1028.64	-29.7851		443.312	-1.3961		1032.02	-97.9256
	1042	-0.479		1030.04	-29.6954		443.906	-1.0297		1033.41	-97.6594
	1043.41	-0.2316		1031.44	-29.8265		444.494	-1.0668		1034.81	-98.2363
	1044.81	-0.5899		1032.8	-29.6797		445.101	-0.982		1036.17	-98.4268
	1046.22	-0.277		1034.14	-29.8409		445.7	-1.3635		1037.58	-98.6861
	1047.62	-0.4264		1035.49	-29.8696		446.312	-1.1142		1038.98	-98.75
	1049.05	-0.4722		1036.9	-29.7269		446.906	-1.2439		1040.36	-99.0278
	1050.46	-0.27		1038.24	-29.8421		447.507	-1.1622		1041.72	-98.9942
	1051.86	-0.2857		1039.59	-30.2022		448.105	-1.0659		1043.12	-99.3137
	1053.27	-0.7834		1040.99	-29.8575		448.715	-1.4427		1044.48	-99.281
	1054.67	-0.427		1042.41	-29.9563		449.318	-1.3334		1045.86	-99.5455
	1056.08	-0.5438		1043.8	-29.9662		449.911	-1.103		1047.26	-99.5237
	1057.51	-0.5451		1045.14	-30.012		450.504	-1.3539		1048.67	-99.5175
	1058.91	-0.385		1046.5	-30.1968		451.097	-1.1453		1050.02	-100.243
	1060.31	-0.3189		1047.9	-29.8875		451.689	-1.149		1051.41	-99.829
	1061.72	-0.3374		1049.24	-30.257		452.276	-1.4562		1052.77	-100.516
	1063.12	-0.4389		1050.59	-29.9465		452.867	-1.298		1054.16	-100.456
	1064.56	-0.488		1051.99	-30.3424		453.455	-1.4634		1055.52	-100.456
	1065.96	-0.3357		1053.4	-30.1715		454.041	-1.2244		1056.9	-101.119
	1067.37	-0.5721		1054.74	-29.9982		454.63	-1.1228		1058.26	-101.186
	1068.77	-0.5829		1056.09	-29.9027		455.223	-1.1746		1059.66	-101.081
	1070.19	-0.4729		1057.49	-30.3568		455.822	-0.9443		1061.02	-101.18
	1071.62	-0.3843		1058.9	-30.1		456.417	-0.8151		1062.41	-101.406
	1073.05	-0.6158		1060.24	-30.3059		457.015	-1.0856		1063.77	-101.718
	1074.48	-0.4605		1061.59	-30.3569		457.628	-1.0986		1065.17	-101.664
	1075.91	-0.572		1062.99	-30.1444		458.226	-0.8472		1066.53	-102.007
	1077.33	-0.5656		1064.4	-30.244		458.82	-0.8293		1067.91	-102.297
	1078.76	-0.5807		1065.8	-30.0196		459.418	-1.265		1069.27	-102.378
	1080.27	-0.3989		1067.14	-30.2033		460.019	-1.1229		1070.67	-102.455
	1081.67	-0.4227		1068.54	-30.4482		460.613	-1.0101		1072.07	-102.576
	1083.08	-0.4515		1069.95	-30.5698		461.212	-1.1745		1073.43	-102.842
	1084.51	-0.4952		1071.31	-30.3624		461.799	-1.1766		1074.81	-102.67
	1085.91	-0.5296		1072.81	-30.6315		462.393	-1.161		1076.17	-103.097
	1087.82	-0.4265		1074.15	-30.831		462.993	-0.9655		1077.57	-103.203
	1089.22	-0.552		1075.55	-30.1218		463.611	-1.3358		1078.98	-103.724
	1090.63	-0.3806		1076.99	-30.4747		464.208	-1.2386		1080.36	-103.737
	1092.07	-0.4493		1078.35	-30.2394		464.818	-1.246		1081.72	-103.957
	1093.46	-0.3391		1079.71	-30.3886		465.413	-1.409		1083.12	-104.243
	1094.87	-0.6623		1081.09	-30.1946		466.012	-0.9206		1084.48	-104.117
	1096.27	-0.443		1082.5	-30.3283		466.618	-1.1532		1085.86	-104.444
	1097.72	-0.5186		1083.9	-30.0816		467.209	-1.3929		1087.22	-104.014
	1099.13	-0.3597		1085.31	-30.4		467.815	-1.1929		1088.62	-104.563
	1100.56	-0.5153		1086.64	-30.4572		468.409	-1.2903		1089.98	-104.615
	1101.96	-0.3201		1088.04	-30.5904		468.995	-1.3073		1091.36	-104.426
	1103.37	-0.4599		1089.45	-30.2777		469.595	-1.2141		1092.72	-104.959
	1104.77	-0.5628		1090.81	-30.6017		470.204	-1.2981		1094.12	-104.903
	1106.18	-0.3506		1092.14	-30.5421		470.815	-1.1779		1095.48	-105.13
	1107.58	-0.4155		1093.55	-30.4274		471.42	-1.4142		1096.91	-104.916
	1109.06	-0.2245		1094.99	-30.5239		472.02	-1.0576		1098.27	-105.286
	1110.47	-0.453		1096.4	-30.3783		472.62	-1.1437		1099.67	-105.388
	1111.87	-0.5003		1097.8	-30.6499		473.216	-1.4792		1101.03	-105.684
	1113.27	-0.3514		1099.14	-30.3975		473.803	-0.9219		1102.42	-105.46
	1114.68	-0.4062		1100.55	-30.449		474.395	-1.4129		1103.81	-105.701
	1116.09	-0.4656		1102	-30.8007		474.979	-1.4987		1105.18	-105.802
	1117.51	-0.3149		1103.4	-30.8746		475.567	-1.4273		1106.57	-106.323
	1118.92	-0.4779		1104.8	-30.5625		476.166	-1.415		1107.98	-105.886
	1120.34	-0.514		1106.14	-30.5404		476.76	-1.2024		1109.36	-106.389
	1121.77	-0.4511		1107.55	-30.5238		477.349	-1.4726		1110.77	-106.023
	1123.18	-0.6713		1109	-30.7737		477.948	-1.2136		1112.17	-106.475
	1124.58	-0.5261		1110.4	-30.9157		478.567	-1.1832		1113.62	-106.686
	1126.01	-0.1375		1111.81	-30.7217		479.163	-1.484		1115.03	-106.645
	1127.42	-0.341		1113.14	-30.7427		479.759	-1.4872		1116.41	-107.248
	1128.82	-0.6422		1114.55	-30.8492		480.349	-1.316		1117.77	-107.041
	1130.23	-0.4022		1116	-30.7112		480.939	-1.4663		1119.17	-107.06
	1131.63	-0.3131		1117.4	-30.6187		481.54	-1.6006		1120.53	-107.453
	1133.06	-0.7658		1118.81	-30.7342		482.164	-1.5393		1121.91	-107.36
	1134.47	-0.6247		1120.15	-30.6771		482.767	-1.4923		1123.31	-107.767
	1135.87	-0.5624		1121.55	-30.5947		483.361	-1.667		1124.77	-108.029
	1137.28	-0.4972		1123	-30.8634		483.955	-1.2308		1126.14	-107.931
	1138.68	-0.5903		1124.4	-30.6365		484.546	-1.5303		1127.53	-108.108
	1140.1	-0.1566		1125.81	-30.7247		485.136	-1.3179		1128.91	-108.178
	1141.52	-0.6004		1127.15	-30.7179		485.734	-1.2103		1130.36	-108.486
	1142.92	-0.3375		1128.55	-30.7747		486.327	-1.5903		1131.77	-108.472
	1144.32	-0.2996		1130	-30.782		486.914	-1.3679		1133.12	-108.521
	1145.73	-0.5389		1131.4	-30.8737		487.503	-1.5959		1134.53	-108.769
	1147.14	-0.4332		1132.81	-30.7854		488.09	-1.2043		1135.91	-109.016
	1148.56	-0.7275		1134.15	-30.723		488.685	-1.3459		1137.32	-108.837
	1149.97	-0.5047		1135.55	-30.8171		489.284	-1.4152		1138.72	-108.794
	1151.38	-0.4739		1137	-30.7555		489.884	-1.4394		1140.12	-109.352
	1152.78	-0.4389		1138.4	-30.9817		490.474	-1.5286		1141.53	-109.483
	1154.18	-0.3223		1139.81	-30.9936		491.065	-1.4794		1142.91	-109.578
	1155.59	-0.5947		1141.15	-30.8519		491.655	-1.5293		1144.32	-109.897
	1157.02	-0.5096		1142.55	-30.7783		492.255	-1.3257		1145.72	-109.784
	1158.43	-0.3825		1144	-31.3136		492.851	-1.5151		1147.12	-110.057
	1159.82	-0.2212		1145.4	-31.1892		493.451	-1.5246		1148.53	-110.188
	1161.25	-0.5259		1146.81	-31.0896		494.05	-1.6801		1149.91	-110.363
	1162.68	-0.5307		1148.15	-31.2234		494.643	-1.6885		1151.32	-110.204
	1164.09	-0.3239		1149.55	-31.0596		495.253	-1.4321		1152.72	-110.664
	1165.52	-0.6093		1151	-31.2318		495.854	-1.5507		1154.12	-110.656
	1166.92	-0.1668		1152.41	-30.9317		496.451	-1.5743		1155.53	-110.752
	1168.33	-0.779		1153.81	-31.189		497.052	-1.6358		1156.91	-111.233
	1169.75	-0.6544		1155.15	-31.1719		497.644	-1.469		1158.32	-111.133
	1171.19	-0.4384		1156.55	-31.3749		498.24	-1.4865		1159.72	-111.266
	1172.59	-0.5087		1158	-31.1001		498.852	-1.5232		1161.13	-111.38
	1174.02	-0.5847		1159.41	-31.1726		499.452	-1.3185		1162.53	-111.769
	1175.43	-0.4956		1160.81	-30.9792		500.044	-1.3817		1163.91	-111.896
	1176.83	-0.7184		1162.15	-30.9237		500.639	-1.3221		1165.32	-111.954
	1178.24	-0.4554		1163.55	-31.1528		501.238	-1.4962		1166.72	-112.031
	1179.69	-0.6748		1165	-31.0909		501.827	-1.7341		1168.13	-112.235
	1181.09	-0.4908		1166.41	-31.2061		502.421	-1.5271		1169.53	-112.461
	1182.52	-0.6993		1167.81	-31.3164		503.01	-1.6617		1170.91	-112.549
	1183.93	-0.45		1169.15	-31.2583		503.61	-1.822		1172.37	-112.572
	1185.33	-0.524		1170.55	-31.2325		504.2	-1.6428		1173.77	-112.733
	1186.73	-0.4002		1172	-30.8319		504.787	-1.5769		1175.17	-112.645
	1188.14	-0.3271		1173.41	-31.1782		505.377	-1.4526		1176.58	-112.913
	1189.57	-0.4967		1174.81	-31.0843		505.964	-1.4559		1177.98	-113.094
	1190.97	-0.4399		1176.15	-30.9846		506.55	-1.6648		1179.37	-113.166
	1192.38	-0.2444		1177.55	-31.2298		507.139	-1.5293		1180.77	-113.357
	1193.83	-0.3628		1179	-31.101		507.735	-1.6711		1182.17	-113.502
	1195.24	-0.3349		1180.41	-31.3472		508.322	-1.5453		1183.58	-113.802
	1196.69	-0.6426		1181.81	-31.3709		508.909	-1.6214		1184.98	-114.036
	1198.1	-0.672		1183.15	-31.4575		509.499	-1.5971		1186.39	-113.932
	1199.52	-0.4387		1184.55	-31.3444		510.091	-1.55		1187.77	-114.341
	1200.97	-0.5267		1186	-31.329		510.685	-1.5921		1189.18	-114.406
	1202.4	-0.3803		1187.41	-30.8519		511.274	-1.658		1190.63	-114.669
	1203.81	-0.6301		1188.81	-31.4193		511.863	-1.7489		1192.03	-114.708
	1205.21	-0.8358		1190.15	-31.4075		512.451	-1.7148		1193.42	-115.242
	1206.61	-0.646		1191.56	-31.2338		513.043	-1.976		1194.82	-115.13
	1208	-0.1452		1193	-31.0584		513.639	-1.4547		1196.23	-115.151
	1209.42	-0.5146		1194.41	-30.8948		514.234	-1.8919		1197.67	-114.93
	1210.82	-0.5447		1195.81	-31.1246		514.821	-2.053		1199.08	-115.281
	1212.21	-0.1805		1197.15	-31.3979		515.41	-1.5139		1200.49	-115.708
	1213.61	-0.5648		1198.56	-31.0858		515.999	-1.7474		1201.87	-115.774
	1215	-0.4962		1200	-30.9694		516.593	-1.4104		1203.27	-116.48
	1216.4	-0.3678		1201.41	-31.2635		517.185	-1.5184		1204.66	-116.405
	1217.8	-0.2958		1202.81	-31.2634		517.778	-1.5354		1206.02	-116.228
	1219.21	-0.2533		1204.15	-31.18		518.365	-1.6475		1207.4	-116.09
	1220.61	-0.5549		1205.56	-31.3347		518.953	-1.9482		1208.76	-116.518
	1222	-0.4398		1206.98	-31.2342		519.546	-1.657		1210.11	-116.54
	1223.4	-0.5767		1208.34	-31.2806		520.141	-1.5837		1211.47	-117.065
	1224.8	-0.6356		1209.68	-31.4726		520.736	-1.9344		1212.85	-116.729
	1226.21	-0.3023		1211.04	-31.8045		521.321	-1.8358		1214.21	-117.16
	1227.61	-0.6042		1212.44	-31.4342		521.909	-1.7054		1215.56	-117.16
	1229	-0.5007		1213.79	-31.3222		522.497	-2.0438		1216.97	-117.007
	1230.4	-0.4959		1215.13	-31.624		523.091	-1.5717		1218.35	-117.591
	1231.8	-0.5725		1216.49	-31.2499		523.688	-1.9554		1219.71	-117.788
	1233.21	-0.2785		1217.89	-31.3337		524.301	-1.6595		1221.06	-117.679
	1234.61	-0.6496		1219.29	-31.7377		524.895	-1.7651		1222.42	-117.946
	1236	-0.6359		1220.7	-31.3454		525.484	-1.5365		1223.8	-117.924
	1237.4	-0.1783		1222.08	-31.6252		526.068	-1.6857		1225.16	-118.282
	1238.8	-0.5343		1223.48	-31.4243		526.658	-1.9445		1226.51	-118.323
	1240.21	-0.5819		1224.84	-31.6874		527.256	-1.7684		1227.9	-118.653
	1241.61	-0.4428		1226.19	-31.4264		527.85	-1.7636		1229.26	-118.641
	1243	-0.8325		1227.54	-31.469		528.445	-2.0123		1230.61	-118.425
	1244.4	-0.6427		1228.94	-31.6537		529.031	-1.8519		1231.97	-118.917
	1245.82	-0.2513		1230.3	-31.3617		529.616	-1.8819		1233.36	-118.885
	1247.21	-0.3367		1231.64	-31.4358		530.213	-2.024		1234.75	-119.012
	1248.62	-0.5426		1233	-31.5793		530.803	-1.9154		1236.11	-119.561
	1250.04	-0.3653		1234.5	-31.6438		531.398	-2.134		1237.47	-119.441
	1251.46	-0.3953		1235.89	-31.3463		531.994	-1.8188		1238.85	-119.463
	1252.86	-0.4445		1237.24	-31.8755		532.595	-2.0168		1240.21	-119.883
	1254.26	-0.3167		1238.58	-31.778		533.188	-2.2916		1241.56	-120.217
	1255.66	-0.515		1239.98	-31.7576		533.78	-2.1033		1242.92	-120.083
	1257.05	-0.7264		1241.34	-31.5345		534.366	-2.5122		1244.31	-120.364
	1258.45	-0.2951		1242.68	-31.5015		534.955	-1.8282		1245.66	-120.538
	1259.86	-0.5081		1244.04	-31.8394		535.548	-1.8403		1247.02	-120.45
	1261.27	-0.6653		1245.44	-31.4845		536.142	-2.0174		1248.4	-120.614
	1262.67	-0.5098		1246.8	-31.5883		536.754	-2.1334		1249.76	-120.756
	1264.05	-0.3065		1248.14	-31.3941		537.351	-2.095		1251.11	-121.076
	1265.45	-0.5698		1249.49	-31.5562		537.944	-2.3829		1252.47	-121.438
	1266.86	-0.3324		1250.89	-31.6832		538.532	-2.5499		1253.85	-121.35
	1268.26	-0.6876		1252.23	-31.8196		539.121	-2.5794		1255.21	-121.5
	1269.67	-0.6229		1253.59	-31.5453		539.715	-2.6099		1256.57	-121.92
	1271.07	-0.5229		1254.99	-31.7048		540.304	-2.6218		1257.93	-121.68
	1272.5	-0.2943		1256.35	-31.7138		540.897	-2.5968		1259.31	-122.021
	1273.91	-0.5597		1257.69	-31.5751		541.485	-2.5238		1260.66	-121.858
	1275.31	-0.3564		1259.04	-31.662		542.076	-2.528		1262.02	-122.193
	1276.71	-0.6693		1260.44	-31.6344		542.667	-2.6766		1263.4	-122.175
	1278.14	-0.2943		1261.8	-31.4533		543.277	-2.6863		1264.76	-122.322
	1279.55	-0.4612		1263.15	-31.423		543.866	-2.8961		1266.11	-122.551
	1280.95	-0.2723		1264.54	-31.5769		544.455	-3.0202		1267.51	-122.532
	1282.36	-0.3801		1265.94	-31.6134		545.042	-2.7422		1268.9	-123.093
	1283.76	-0.2904		1267.3	-31.6951		545.63	-2.6		1270.26	-122.957
	1285.17	-0.3249		1268.64	-31.9557		546.219	-3.0056		1271.63	-123.099
	1286.59	-0.4325		1270.04	-31.7771		546.81	-3.1962		1273.02	-123.566
	1288	-0.5858		1271.44	-31.5909		547.428	-2.9623		1274.4	-123.425
	1289.41	-0.3143		1272.8	-31.6496		548.036	-2.922		1275.76	-123.652
	1290.81	-0.5005		1274.14	-31.8586		548.631	-3.2561		1277.12	-123.718
	1292.22	-0.0996		1275.49	-31.5707		549.224	-3.3758		1278.47	-123.883
	1293.62	-0.577		1276.89	-31.6989		549.813	-3.6504		1279.85	-124.617
	1295.05	-0.5945		1278.24	-31.7625		550.402	-3.1868		1281.21	-124.134
	1296.46	-0.6811		1279.59	-31.6942		551.004	-3.2178		1282.57	-124.502
	1297.86	-0.6537		1280.99	-31.6616		551.635	-3.2513		1283.93	-124.651
	1299.26	-0.2701		1282.35	-31.7447		552.23	-3.9063		1285.31	-125.055
	1300.68	-0.5483		1283.69	-31.7138		552.819	-3.557		1286.66	-124.866
	1302.08	-0.3656		1285.04	-31.6748		553.41	-3.5688		1288.02	-125.183
	1303.5	-0.5532		1286.44	-31.4733		554.027	-3.5412		1289.4	-125.036
	1304.91	-0.5118		1287.8	-31.4504		554.629	-3.7329		1290.76	-125.347
	1306.31	-0.5423		1289.14	-31.9914		555.22	-3.7009		1292.12	-125.298
	1307.72	-0.3856		1290.49	-31.947		555.837	-3.658		1293.57	-125.612
	1309.12	-0.4757		1291.89	-31.6728		556.428	-3.8425		1294.93	-125.371
	1310.55	-0.5443		1293.24	-31.7755		557.028	-3.9661		1296.31	-125.779
	1311.96	-0.5939		1294.59	-31.5879		557.624	-3.8846		1297.88	-125.749
	1313.36	-0.2493		1295.99	-31.6799		558.216	-4.1561		1299.26	-126.32
	1314.77	-0.4937		1297.4	-32.0932		558.804	-4.0144		1300.62	-126.236
	1316.17	-0.567		1298.74	-31.9362		559.436	-4.1026		1301.97	-126.054
	1317.58	-0.5224		1300.09	-31.7272		560.03	-4.4601		1303.36	-126.672
	1319	-0.3682		1301.49	-31.9803		560.641	-4.1584		1304.71	-126.846
	1320.41	-0.4492		1302.85	-31.9755		561.288	-4.3733		1306.07	-126.849
	1321.81	-0.4845		1304.19	-31.7529		561.882	-4.678		1307.43	-126.973
	1323.22	-0.5187		1305.54	-31.9801		562.475	-4.7427		1308.81	-127.147
	1324.63	-0.333		1306.94	-31.8537		563.074	-4.5039		1310.16	-127.189
	1326.05	-0.2724		1308.3	-31.6832		563.682	-4.6244		1311.52	-127.171
	1327.47	-0.5169		1309.64	-31.7038		564.284	-4.595		1312.9	-127.44
	1328.87	-0.1898		1311.04	-31.9402		564.892	-4.3563		1314.26	-127.513
	1330.27	-0.1395		1312.45	-31.8659		565.479	-4.5632		1315.66	-127.984
	1331.67	-0.3908		1313.8	-31.846		566.075	-4.937		1317.02	-127.843
	1333.08	-0.4317		1315.14	-32.0371		566.67	-4.9989		1318.41	-127.821
	1334.51	-0.3404		1316.54	-31.8942		567.284	-5.2938		1319.76	-128.16
	1335.91	-0.5643		1317.94	-31.9356		567.877	-5.216		1321.17	-128.434
	1337.33	-0.2579		1319.35	-32.0206		568.473	-5.2743		1322.57	-128.53
	1338.72	-0.3431		1320.69	-31.9096		569.074	-5.3449		1323.93	-128.619
	1340.13	-0.1899		1322.04	-32.1227		569.671	-5.0696		1325.31	-128.579
	1341.56	-0.49		1323.44	-31.811		570.284	-5.2515		1326.67	-129.324
	1342.96	-0.426		1324.8	-32.0584		570.926	-5.5656		1328.02	-128.997
	1344.37	-0.3137		1326.14	-31.8607		571.524	-5.3324		1329.41	-129.366
	1345.77	-0.6432		1327.54	-31.6213		572.123	-5.4909		1330.76	-129.105
	1347.18	-0.5159		1328.94	-31.8593		572.72	-5.7097		1332.12	-129.534
	1348.58	-0.5181		1330.31	-31.9165		573.332	-5.6209		1333.48	-129.477
	1350.01	-0.3853		1331.64	-31.712		573.925	-5.8128		1334.86	-129.692
	1351.41	-0.5472		1333.04	-31.9306		574.525	-5.771		1336.22	-129.948
	1352.82	-0.7616		1334.44	-31.9225		575.122	-5.8795		1337.62	-130.123
	1354.22	-0.3092		1335.8	-32.0403		575.722	-5.6731		1338.99	-130.141
	1355.63	-0.5292		1337.14	-32.0378		576.332	-5.7248		1340.36	-130.449
	1357.06	-0.5763		1338.54	-32.0928		576.926	-6.0546		1341.72	-130.591
	1358.46	-0.2742		1339.94	-32.1148		577.525	-6.0185		1343.12	-130.371
	1359.87	-0.4612		1341.31	-31.8098		578.123	-5.7385		1344.48	-131.162
	1361.27	-0.8322		1342.64	-32.0221		578.724	-6.1501		1345.86	-130.625
	1362.68	-0.4376		1344.04	-31.9722		579.332	-6.1568		1347.24	-131.015
	1364.08	-0.4302		1345.44	-31.9692		579.927	-6.3144		1348.62	-130.937
	1365.48	-0.6708		1346.8	-31.9534		580.525	-6.0235		1349.98	-131.003
	1366.92	-0.849		1348.14	-31.8904		581.123	-6.3204		1351.36	-131.103
	1368.32	-0.4135		1349.54	-32.0138		581.723	-6.4807		1352.75	-131.205
	1369.72	-0.6043		1350.94	-31.9191		582.333	-6.5174		1354.17	-131.542
	1371.13	-0.611		1352.31	-32.0697		582.927	-6.6689		1355.57	-131.657
	1372.56	-0.7674		1353.64	-31.9078		583.528	-6.9081		1356.93	-131.615
	1373.96	-0.2976		1355.45	-31.9013		584.124	-6.6456		1358.31	-131.939
	1375.37	-0.544		1356.85	-32.0352		584.722	-6.8749		1359.76	-132.232
	1376.77	-0.4586		1358.19	-31.9932		585.333	-6.6002		1361.12	-132.027
	1378.18	-0.6131		1359.59	-31.9786		585.927	-6.9087		1363.43	-132.404
	1379.6	-0.5204		1360.99	-31.9478		586.526	-7.0646		1364.81	-132.495
	1381.01	-0.3789		1362.4	-31.8893		587.124	-6.909		1366.17	-132.932
	1382.42	-0.3078		1363.74	-31.9551		587.725	-7.2791		1367.57	-132.973
	1383.82	-0.3255		1365.09	-31.7565		588.334	-7.0896		1368.93	-133.164
	1385.23	-0.4104		1366.49	-32.1478		588.927	-7.1493		1370.31	-133.189
	1386.63	-0.7225		1367.9	-31.7924		589.528	-7.0711		1371.72	-133.058
	1388.06	-0.322		1369.24	-31.7962		590.124	-7.2636		1373.12	-133.511
	1389.47	-0.4581		1370.59	-32.1687		590.723	-7.4195		1374.49	-133.531
	1390.89	-0.5973		1372	-31.8352		591.334	-7.3486		1375.86	-133.821
	1392.32	-0.504		1373.4	-31.9171		591.928	-7.6916		1377.22	-133.558
	1393.73	-0.4546		1374.8	-32.0409		592.527	-7.3682		1378.62	-133.726
	1395.13	-0.4696		1376.14	-32.0971		593.125	-7.8114		1380.03	-133.949
	1396.56	-0.3531		1377.54	-32.2613		593.723	-7.9529		1381.41	-134.429
	1397.97	-0.4426		1378.99	-31.8832		594.334	-7.6828		1382.81	-134.596
	1399.37	-0.8128		1380.35	-31.9717		594.929	-7.71		1384.17	-134.141
	1400.77	-0.2948		1381.69	-32.0187		595.528	-8.1326		1385.57	-135.017
	1402.18	-0.3823		1383.09	-32.1188		596.124	-7.9697		1386.93	-134.964
	1403.58	-0.4144		1384.5	-32.0337		596.727	-8.2868		1388.32	-135.178
	1405.01	-0.3239		1385.9	-32.1107		597.335	-8.1003		1389.72	-134.91
	1406.42	-0.5957		1387.24	-31.9283		597.93	-8.345		1391.12	-135.031
	1407.82	-0.4913		1388.59	-32.1561		598.528	-8.3506		1392.57	-135.139
	1409.23	-0.5251		1390	-32.2992		599.124	-8.3962		1393.93	-135.15
	1410.63	-0.7936		1391.4	-32.1216		599.725	-8.4599		1395.32	-135.502
	1412.06	-0.2483		1392.8	-31.9848		600.335	-8.4567		1396.72	-135.329
	1413.47	-0.7577		1394.14	-32.0257		600.922	-8.5375		1398.12	-135.629
	1414.87	-0.6261		1395.54	-32.0027		601.516	-8.4414		1399.53	-135.603
	1416.28	-0.5041		1396.95	-31.8536		602.102	-8.4493		1400.91	-135.92
	1417.68	-0.6514		1398.35	-32.0662		602.697	-8.4606		1402.31	-135.805
	1419.09	-0.4457		1399.7	-32.0462		603.306	-8.7235		1403.72	-136.264
	1420.52	-0.6122		1401.09	-32.2269		603.899	-8.9147		1405.12	-136.113
	1421.92	-0.6251		1402.5	-31.9604		604.498	-9.0148		1406.53	-136.43
	1423.33	-0.4531		1403.95	-32.3446		605.095	-8.7965		1407.91	-136.706
	1424.73	-0.231		1405.31	-32.1086		605.693	-8.8472		1409.27	-136.965
	1426.14	-0.481		1406.65	-31.8142		606.675	-9.2654		1410.67	-136.971
	1427.56	-0.1174		1408.05	-32.0019		607.266	-9.341		1412.07	-137.01
	1428.97	-0.6402		1409.5	-32.3104		607.854	-9.3455		1413.48	-137.036
	1430.38	-0.7347		1410.9	-32.0683		608.449	-9.482		1414.86	-137.271
	1431.78	-0.3581		1412.31	-31.9566		609.034	-9.5348		1416.27	-137.321
	1433.18	-0.9441		1413.64	-32.128		609.636	-9.496		1417.67	-137.327
	1434.59	-0.0264		1415.05	-31.9533		610.24	-9.5811		1419.08	-137.544
	1436.02	-0.3827		1416.47	-31.8139		610.824	-9.9918		1420.48	-137.49
	1437.43	-0.5121		1417.85	-31.9904		611.409	-9.8887		1421.86	-137.918
	1438.88	-0.2351		1419.21	-31.9686		611.999	-10.1205		1423.22	-137.89
	1440.28	-0.5921		1420.6	-32.033		612.597	-10.1349		1424.62	-137.764
	1441.7	-0.4493		1422	-32.0132		613.197	-10.069		1426.03	-138.167
	1443.14	-0.9329		1423.45	-32.2349		613.805	-10.1349		1427.41	-138.149
	1444.57	-0.6076		1424.85	-32.2674		614.401	-10.1883		1428.81	-138.469
	1445.97	-0.6699		1426.2	-32.3859		614.986	-10.2444		1430.22	-138.436
	1447.38	-0.3776		1427.61	-32.1689		615.566	-10.1535		1431.62	-138.485
	1448.82	-0.07		1429	-32.1814		616.152	-10.3855		1433.03	-138.441
	1450.23	-0.4623		1430.45	-32.1033		616.758	-10.3712		1434.63	-138.699
	1451.64	-0.6896		1431.85	-32.4847		617.353	-10.7909		1436.03	-139.008
	1453.07	-0.673		1433.2	-32.272		617.948	-10.7919		1437.41	-139.208
	1454.48	-0.6551		1434.6	-32.134		618.533	-10.7953		1438.82	-139.25
	1455.92	-0.6347		1436	-31.9385		619.116	-10.8061		1440.22	-139.399
	1457.33	-0.7302		1437.45	-32.066		619.705	-10.9743		1441.62	-139.462
	1458.73	-0.5305		1438.86	-32.0194		620.306	-10.8043		1443.03	-139.305
	1460.14	-0.5682		1440.2	-32.4663		620.901	-10.7118		1444.41	-139.469
	1461.57	-0.7452		1441.61	-32.0901		621.485	-10.9874		1445.81	-139.657
	1462.97	-0.3671		1443	-32.324		622.066	-11.1316		1447.27	-139.743
	1464.43	-0.1595		1444.45	-32.3756		622.65	-11.0342		1448.67	-140.141
	1465.83	-0.4311		1445.86	-32.3117		623.261	-11.3077		1450.1	-140.184
	1467.24	-0.5125		1447.2	-32.2519		623.853	-11.2613		1451.48	-140.304
	1468.68	-0.2588		1448.6	-32.2411		624.449	-11.4969		1452.87	-140.134
	1470.09	-0.4111		1450	-32.1715		625.031	-11.3021		1454.27	-140.338
	1471.52	-0.5739		1451.45	-32.0828		625.624	-11.5974		1455.67	-140.411
	1472.93	-0.7074		1452.86	-32.2405		626.213	-11.4336		1457.08	-140.702
	1474.33	-0.8204		1454.2	-32.2489		626.806	-11.5928		1458.48	-141.05
	1475.74	-0.4322		1455.6	-31.9828		627.402	-11.5049		1459.87	-141.174
	1477.14	-0.4468		1457	-32.2377		628	-12.0677		1461.27	-140.808
	1478.57	-0.5032		1458.46	-32.2902		628.599	-11.8103		1462.67	-141.376
	1480.03	-0.4318		1459.86	-32.0326		629.196	-11.973		1464.08	-141.002
	1481.47	-0.4105		1461.2	-32.1539		629.807	-12.1212		1465.48	-141.539
	1482.88	-0.6664		1462.6	-32.0808		630.404	-12.2623		1466.87	-141.516
	1484.33	-0.4512		1464	-32.1365		631	-11.9969		1468.27	-141.868
	1485.76	-0.6256		1465.45	-32.1253		631.598	-12.3723		1469.67	-141.59
	1487.19	-0.641		1466.86	-32.385		632.197	-12.2562		1471.08	-141.706
	1488.64	-0.509		1468.2	-32.2223		632.806	-12.271		1472.48	-141.789
	1490.07	-0.416		1469.6	-32.3339		633.405	-12.4813		1473.87	-142.175
	1491.48	-0.6734		1471	-32.0142		633.999	-12.6229		1475.27	-142.188
	1492.88	-0.5644		1472.45	-32.3148		634.599	-12.8985		1476.67	-142.535
	1494.29	-0.5288		1473.86	-32.1277		635.198	-12.7315		1478.08	-142.782
	1495.73	-0.6622		1475.2	-31.921		635.807	-12.8024		1479.49	-142.497
	1497.14	-0.4684		1476.6	-32.0431		636.404	-12.6575		1480.87	-142.638
	1498.57	-0.4036		1478	-32.1872		637.001	-13.1298		1482.27	-142.697
	1500.02	-0.2553		1479.45	-32.2144		637.601	-13.0737		1483.67	-143.027
	1501.43	-0.3506		1480.86	-32.3288		638.197	-13.0717		1485.08	-142.93
	1502.88	-0.5707		1482.21	-32.083		638.808	-13.1443		1486.48	-143.202
	1504.27	-0.6104		1483.6	-32.4213		639.404	-13.1551		1487.87	-143.431
	1505.67	-0.5974		1485	-32.4417		640	-13.4027		1489.27	-143.412
	1507.07	-0.5229		1486.46	-32.1639		640.6	-13.4511		1490.67	-143.453
	1508.5	-0.3968		1487.86	-32.373		641.209	-13.4494		1492.08	-143.508
	1509.91	-0.5629		1489.2	-31.9972		641.807	-13.611		1493.49	-143.919
	1511.31	-0.5011		1490.6	-32.3088		642.404	-13.8878		1494.87	-143.857
	1512.71	-0.2379		1492.01	-32.3369		643	-13.7525		1496.27	-143.887
	1514.12	-0.3664		1493.46	-32.4203		643.601	-13.846		1497.67	-144.08
	1515.55	-0.6254		1494.86	-32.1113		644.199	-13.9044		1499.08	-144.152
	1516.95	-0.3959		1496.2	-32.3159		644.808	-14.0424		1500.49	-144.25
	1518.36	-0.3483		1497.6	-32.1728		645.405	-13.9272		1501.87	-144.184
	1519.76	-0.4098		1499.01	-32.0543		646.001	-14.0689		1503.27	-144.627
	1521.17	-0.6364		1500.46	-32.0946		646.601	-14.1934		1504.68	-145.008
	1522.56	-0.588		1501.86	-32.2794		647.201	-14.1635		1506.07	-144.386
	1523.96	-0.419		1503.2	-32.1385		647.81	-14.3754		1507.42	-144.395
	1525.36	-0.4249		1504.6	-32.3275		648.406	-14.2978		1508.98	-144.761
	1526.76	-0.5185		1506.01	-32.1855		649.002	-14.6189		1510.35	-144.822
	1528.17	-0.4297		1507.44	-32.3622		649.602	-14.5012		1511.71	-145.284
	1529.57	-0.6135		1508.8	-32.1181		650.196	-14.7995		1513.07	-145.543
	1530.96	-0.5792		1510.13	-32.3381		650.809	-14.9082		1514.42	-145.428
	1532.38	-0.3839		1511.49	-32.546		651.406	-14.7473		1515.81	-145.504
	1533.76	-0.7168		1512.89	-32.309		652.001	-15.1184		1517.16	-145.898
	1535.19	-0.3949		1514.24	-32.0702		652.601	-15.1118		1518.52	-145.602
	1536.57	-0.6619		1515.58	-32.0411		653.199	-15.0495		1519.9	-145.799
	1538.01	-0.8719		1516.98	-32.4991		654.247	-15.2468		1521.26	-146.065
	1539.41	-0.4912		1518.34	-32.2556		654.832	-15.5194		1522.66	-145.95
	1540.81	-0.4924		1519.69	-32.3415		655.418	-15.6057		1524.02	-146.125
	1542.22	-0.4367		1521.04	-32.5259		656.004	-15.5492		1525.4	-145.878
	1543.62	-0.5258		1522.44	-32.3583		656.602	-15.5154		1526.76	-146.277
	1545.5	-0.6386		1523.8	-32.391		657.201	-15.6657		1528.11	-146.434
	1546.93	-0.4316		1525.14	-32.5536		657.81	-15.5789		1529.47	-146.736
	1548.31	-0.4797		1526.49	-32.2624		658.406	-15.9348		1530.85	-146.75
	1549.72	-0.3441		1527.89	-32.4875		659.002	-15.8149		1532.22	-146.714
	1551.12	-0.6876		1529.23	-32.4397		659.601	-16.0169		1533.61	-147.048
	1552.55	-0.4401		1530.59	-32.3957		660.201	-16.1789		1534.97	-146.966
	1553.97	-0.6497		1531.99	-32.2026		660.809	-15.982		1536.35	-147.32
	1555.36	-0.5432		1533.39	-32.4405		661.407	-16.4867		1537.71	-147.077
	1556.77	-0.3978		1534.74	-32.3454		662.002	-16.3057		1539.07	-147.323
	1558.17	-0.7812		1536.08	-32.1879		662.603	-16.4153		1540.43	-147.645
	1559.58	-0.4865		1537.5	-32.4269		663.201	-16.3805		1541.81	-147.539
	1561	-0.5199		1538.89	-32.2935		663.809	-16.4845		1543.16	-147.695
	1562.41	-0.6308		1540.23	-32.1424		664.406	-16.5702		1544.52	-147.503
	1563.81	-0.3718		1541.59	-32.4706		665.108	-16.3635		1545.9	-147.851
	1565.22	-0.4184		1542.99	-32.5164		665.702	-16.4871		1547.26	-147.696
	1566.62	-0.5997		1544.35	-32.3347		666.311	-16.9011		1548.67	-148.485
	1568.05	-0.7431		1545.68	-32.3782		666.905	-16.8578		1550.07	-148.25
	1569.46	-0.7259		1547.04	-32.5625		667.504	-16.9948		1551.43	-148.523
	1570.86	-0.536		1548.44	-32.0504		668.096	-16.8209		1552.81	-148.584
	1572.27	-0.7138		1549.8	-32.2573		668.7	-17.2217		1554.16	-148.408
	1573.69	-0.6952		1551.14	-32.168		669.31	-17.1604		1555.52	-148.586
	1575.08	-0.1411		1552.49	-31.962		669.952	-17.2343		1556.9	-148.608
	1576.51	-0.356		1553.89	-32.2397		670.556	-17.509		1558.26	-148.617
	1577.93	-0.901		1555.23	-32.3335		671.146	-16.969		1559.66	-149.104
	1579.32	-0.2521		1556.59	-32.3023		671.763	-17.2465		1561.02	-148.699
	1580.72	-0.6709		1557.99	-32.3909		672.359	-17.4716		1562.4	-149.054
	1582.13	-0.4849		1559.39	-32.4716		672.953	-17.5672		1563.76	-149.348
	1583.56	-0.5873		1560.74	-32.1574		673.552	-17.5916		1565.16	-149.329
	1584.96	-0.5061		1562.1	-32.3873		674.145	-17.7298		1566.52	-149.202
	1586.37	-0.4564		1563.49	-32.4454		674.763	-17.7968		1567.9	-149.37
	1587.77	-0.7477		1564.89	-32.4983		675.359	-18.058		1569.26	-149.503
	1589.17	-0.4974		1566.24	-32.1484		675.953	-17.7448		1570.66	-149.491
	1590.58	-0.4928		1567.59	-32.1217		676.552	-18.042		1572.02	-149.724
	1592.01	-0.6577		1568.99	-32.1567		677.147	-18.1204		1573.4	-149.872
	1593.41	-0.1119		1570.35	-32.4973		677.763	-18.1103		1574.76	-150.132
	1594.81	-0.2105		1571.69	-32.4683		678.36	-18.2703		1576.16	-149.695
	1596.22	-1.0288		1573.04	-32.1169		678.952	-18.2471		1577.52	-150.357
	1597.63	-0.5185		1574.44	-32.3741		679.551	-18.4182		1578.9	-150.085
	1599.05	-0.5763		1575.8	-32.3958		680.147	-18.344		1580.26	-150.714
	1600.46	-0.3702		1577.14	-32.1869		680.764	-18.6035		1581.66	-150.6
	1601.87	-0.5885		1578.54	-32.3466		681.36	-18.5361		1583.02	-150.812
	1603.27	-0.5422		1579.94	-32.0946		681.954	-18.6237		1584.4	-150.81
	1604.67	-0.3634		1581.3	-32.2737		682.552	-18.8639		1585.76	-150.524
	1606.08	-0.4679		1582.64	-32.3335		683.146	-18.9675		1587.12	-151.245
	1607.51	-0.1912		1584.04	-32.4991		683.763	-19.0432		1588.48	-150.891
	1608.92	-0.6968		1585.44	-32.0886		684.36	-18.6006		1589.86	-151.116
	1610.33	-0.6027		1586.8	-32.3283		684.953	-19.0427		1591.22	-151.162
	1611.72	-0.3874		1588.14	-32.3318		685.552	-18.9534		1592.61	-151.637
	1613.13	-0.3501		1589.5	-32.225		686.147	-19.2718		1593.98	-151.39
	1614.56	-0.6614		1590.94	-32.3466		686.764	-19.2296		1595.36	-151.387
	1615.96	-0.0543		1592.3	-32.2876		687.362	-19.2379		1596.72	-151.503
	1617.37	-0.5712		1593.64	-32.1444		687.954	-19.2404		1598.12	-151.726
	1618.77	-0.6098		1595.04	-32.3951		688.554	-19.5964		1599.48	-151.718
	1620.18	-0.5245		1596.44	-32.1922		689.146	-19.6352		1600.86	-152.074
	1621.58	-0.6945		1597.8	-32.274		689.764	-19.5981		1602.22	-152.021
	1623.01	-0.23		1599.14	-32.3153		690.36	-19.299		1603.62	-152.137
	1624.42	-0.4751		1600.54	-32.454		690.954	-19.5938		1604.98	-152.441
	1625.82	-0.2708		1601.99	-32.3946		691.552	-19.842		1606.36	-152.342
	1627.23	-0.3563		1603.35	-32.4795		692.146	-19.8538		1607.72	-152.499
	1628.63	-0.2567		1604.69	-32.0602		692.764	-19.9124		1609.12	-152.35
	1630.06	-0.7088		1606.09	-32.5637		693.36	-19.9226		1610.48	-152.486
	1631.47	-0.4093		1607.51	-32.5951		693.954	-20.0259		1611.86	-152.907
	1632.87	-0.5119		1608.9	-32.2624		694.553	-20.3018		1613.22	-152.952
	1634.29	-0.5179		1610.3	-32.1911		695.147	-20.1925		1614.62	-153.061
	1635.68	-0.7057		1611.65	-32.247		695.765	-20.1849		1615.98	-152.831
	1637.1	-0.3216		1613.04	-32.4151		696.361	-20.1495		1617.36	-153.404
	1638.51	-0.4382		1614.44	-32.6424		696.955	-20.3513		1618.72	-153.2
	1639.92	-0.7249		1615.8	-32.0665		697.554	-20.1641		1620.12	-153.385
	1641.32	-0.5131		1617.14	-32.1144		698.147	-20.474		1621.48	-153.249
	1642.72	-0.2908		1618.55	-32.1159		698.766	-20.5763		1622.86	-153.579
	1644.13	-0.4417		1619.99	-32.2805		699.361	-20.4128		1624.22	-153.731
	1645.56	-0.418		1621.35	-32.1192		699.956	-20.5567		1625.62	-153.7
	1646.97	-0.4236		1622.69	-32.0565		700.555	-20.691		1626.98	-153.594
	1648.37	-0.3059		1624.04	-32.4196		701.148	-20.7319		1628.36	-153.886
	1649.77	-0.3241		1625.45	-32.2189		701.765	-20.898		1629.72	-153.968
	1651.18	-0.6064		1626.8	-32.4389		702.362	-21.131		1631.12	-154.433
	1652.58	-0.4656		1628.14	-32.373		702.956	-21.0684		1632.48	-153.887
	1654.01	-0.4703		1629.54	-32.4338		703.555	-21.0379		1633.86	-154.198
	1655.42	-0.6987		1630.99	-32.3572		704.149	-21.1672		1635.22	-154.54
	1656.83	-0.6628		1632.35	-32.6588		704.766	-21.3613		1636.84	-154.229
	1658.23	-0.4058		1633.69	-32.3104		705.362	-21.3144		1638.22	-154.505
	1659.63	-0.4708		1635.09	-32.0106		705.955	-21.5347		1639.62	-154.656
	1661.06	-0.4916		1636.49	-32.1637		706.554	-21.5064		1640.98	-154.916
	1662.47	-0.493		1637.85	-32.4915		707.148	-21.2445		1642.37	-154.953
	1663.87	-0.3951		1639.19	-32.4753		707.734	-21.5589		1643.76	-155.237
	1665.28	-0.4419		1640.55	-32.5343		708.316	-21.5476		1645.12	-155.084
	1666.68	-0.3885		1641.99	-32.4032		708.908	-21.5238		1646.52	-155.155
	1668.09	-0.5325		1643.35	-32.2028		709.504	-21.5969		1647.91	-155.322
	1669.52	-0.5264		1644.71	-32.1943		710.101	-21.8873		1649.27	-155.255
	1670.92	-0.554		1646.09	-32.4209		710.701	-21.7078		1650.66	-155.5
	1672.32	-0.3681		1647.49	-32.5446		711.314	-22.1142		1652.03	-155.713
	1673.73	-0.5226		1648.9	-32.3138		711.908	-21.92		1653.41	-156.017
	1675.13	-0.4664		1650.3	-32.5994		712.503	-22.0361		1654.81	-155.601
	1676.56	-0.6252		1651.64	-32.5802		713.101	-21.9443		1656.17	-155.848
	1677.97	-0.7375		1653.04	-32.5077		713.701	-22.2199		1657.53	-155.6
	1679.38	-0.4553		1654.45	-32.1567		714.315	-21.8872		1658.91	-156.055
	1680.83	-0.5973		1655.85	-32.6031		714.909	-22.2615		1660.27	-155.968
	1682.23	-0.1804		1657.21	-32.3493		715.504	-22.6276		1661.71	-156.007
	1683.63	-0.222		1658.59	-32.5249		716.101	-22.4373		1663.08	-156.635
	1685.06	-0.4373		1659.99	-32.5361		716.703	-22.4994		1664.49	-156.368
	1686.47	-0.4194		1661.4	-32.4529		717.316	-22.5367		1665.86	-156.937
	1687.87	-0.6339		1662.8	-32.404		717.909	-22.3241		1667.27	-156.572
	1689.28	-0.8229		1664.14	-32.3567		718.504	-22.5812		1668.67	-156.553
	1690.68	-0.2383		1665.5	-32.5515		719.101	-22.7121		1670.09	-156.768
	1692.09	-0.6169		1666.94	-32.4466		719.703	-22.6732		1671.48	-157.057
	1693.52	-0.6994		1668.31	-32.6286		720.315	-23.2118		1672.86	-157.166
	1694.92	-0.6689		1669.65	-32.3867		720.91	-22.8563		1674.22	-157.142
	1696.34	-0.5657		1671.05	-32.2733		721.505	-22.5686		1675.62	-157.12
	1697.78	-0.5472		1672.49	-32.279		722.102	-22.9061		1676.98	-157.371
	1699.2	-0.6484		1673.9	-32.2325		722.702	-23.2041		1678.36	-157.732
	1700.63	-0.6043		1675.24	-32.1166		723.316	-23.3555		1679.77	-157.707
	1702.06	-0.6804		1676.59	-31.9594		723.91	-23.0794		1681.17	-157.683
	1703.47	-0.4074		1678	-32.4478		724.506	-23.1491		1682.57	-157.749
	1704.88	-0.2824		1679.45	-32.422		725.102	-23.4944		1683.93	-157.774
	1706.28	-0.5726		1680.85	-32.0731		725.7	-23.5314		1685.31	-157.903
	1707.68	-0.3558		1682.19	-32.239		726.316	-23.4723		1686.72	-158.686
	1709.09	-0.2816		1683.55	-32.6902		726.909	-23.5259		1688.12	-158.487
	1710.52	-0.7315		1684.99	-32.3124		727.505	-23.3635		1689.52	-158.635
	1711.92	-0.714		1686.35	-32.3437		728.101	-23.5152		1690.91	-158.406
	1713.33	-0.3736		1687.9	-32.4998		728.703	-23.5439		1692.27	-158.423
	1714.73	-0.302		1689.3	-32.4248		729.316	-23.97		1693.67	-158.192
	1716.14	-0.4869		1690.65	-32.2337		729.91	-23.9965		1695.03	-158.688
	1717.57	-0.7034		1692.04	-32.5556		730.506	-23.6895		1696.41	-158.599
	1718.97	-0.5137		1693.5	-32.5209		731.102	-23.9836		1697.81	-158.915
	1720.39	-0.4612		1694.9	-32.5006		731.703	-23.9028		1699.23	-158.983
	1721.82	-0.2978		1696.24	-32.4072		732.316	-24.0206		1700.62	-159.104
	1723.23	-0.5514		1697.6	-32.3676		732.911	-24.314		1702.03	-159.007
	1724.64	-0.5797		1699.31	-32.4407		733.506	-24.1224		1703.41	-158.902
	1726.06	-0.6293		1700.65	-32.2405		734.103	-24.0354		1704.81	-159.026
	1727.47	-0.5838		1702.05	-32.2636		734.704	-24.3303		1706.22	-159.064
	1728.88	-0.5928		1703.5	-32.0936		735.317	-24.2938		1707.62	-159.547
	1730.28	-0.399		1704.9	-32.6011		735.911	-24.3542		1709.03	-159.225
	1731.69	-0.467		1706.24	-32.4173		736.506	-24.2562		1710.41	-159.558
	1733.09	-0.4038		1707.6	-32.4347		737.104	-24.6873		1711.81	-159.436
	1734.52	-0.6135		1709	-32.3034		737.703	-24.5188		1713.22	-160.16
	1735.93	-0.6449		1710.45	-32.4735		738.317	-24.6526		1714.62	-160.247
	1737.33	-0.4616		1711.85	-32.2878		738.912	-24.453		1715.98	-160.094
	1738.73	-0.6725		1713.19	-32.6563		739.507	-24.8287		1717.36	-160.224
	1740.14	-0.3248		1714.59	-32.3742		740.104	-24.4366		1718.77	-160.416
	1741.57	-0.6875		1716	-32.0831		740.705	-24.727		1720.17	-160.321
	1742.97	-0.6543		1717.45	-32.2247		741.318	-24.5667		1721.57	-160.692
	1744.38	-0.7445		1718.85	-32.4224		741.911	-24.9039		1722.98	-160.484
	1745.78	-0.5632		1720.2	-32.1934		742.507	-24.9745		1724.36	-160.721
	1747.19	-0.2813		1721.6	-32.3146		743.103	-25.0336		1725.72	-160.593
	1748.64	-0.5861		1723	-32.4584		743.705	-25.1445		1727.12	-161.072
	1750.07	-0.3753		1724.45	-32.1406		744.318	-24.9083		1728.53	-160.786
	1751.48	-0.7965		1725.85	-32.429		744.911	-25.2158		1729.91	-161.358
	1752.88	-0.3505		1727.19	-32.3485		745.506	-25.3548		1731.32	-161.205
	1754.28	-0.3831		1728.6	-32.4961		746.104	-25.4492		1732.72	-161.05
	1755.69	-0.4458		1730	-32.4386		746.704	-25.2174		1734.12	-161.164
	1757.09	-0.5239		1731.45	-32.3949		747.319	-25.3581		1735.53	-161.296
	1758.52	-0.5573		1732.85	-32.355		747.912	-25.4494		1736.91	-161.998
	1759.93	-0.3788		1734.2	-32.5002		748.508	-25.6826		1738.32	-161.66
	1761.33	-0.5845		1735.59	-32.3543		749.106	-25.403		1739.72	-161.662
	1762.73	-0.693		1737	-32.3946		749.705	-25.7503		1741.12	-161.596
	1764.14	-0.399		1738.45	-32.621		750.318	-25.6502		1742.53	-162.167
	1765.57	-0.7687		1739.85	-32.399		750.912	-25.8676		1743.91	-162.41
	1766.98	-0.4388		1741.21	-32.2988		751.506	-25.8301		1745.32	-161.794
	1768.4	-0.5245		1742.59	-32.3369		752.104	-25.5752		1746.72	-162.044
	1769.83	-0.3433		1744	-32.5706		752.706	-25.6851		1748.12	-162.131
	1771.24	-0.658		1745.45	-32.4438		753.319	-26.0793		1749.53	-162.267
	1772.69	-0.5622		1746.85	-32.2672		753.913	-25.9247		1750.91	-162.356
	1774.09	-0.4675		1748.2	-32.233		754.508	-25.9151		1752.32	-162.768
	1775.52	-0.3063		1749.6	-32.2189		755.105	-25.8767		1753.72	-162.681
	1776.93	-0.4952		1751	-32.3486		755.707	-26.0884		1755.12	-162.492
	1778.33	-0.5557		1752.45	-32.4269		756.319	-26.0243		1756.9	-162.678
	1779.78	-0.6124		1753.86	-32.3701		756.913	-25.9007		1758.27	-163.135
	1781.19	-0.4682		1755.2	-32.3156		757.509	-26.3766		1759.67	-163.298
	1782.64	-0.5289		1756.6	-32.2365		758.105	-26.3316		1761.08	-163.01
	1784.07	-0.0602		1758	-32.7182		758.706	-26.2303		1762.48	-163.281
	1785.48	-0.5121		1759.45	-32.4725		759.319	-26.3272		1763.87	-163.262
	1786.88	-0.2792		1760.86	-32.3601		759.913	-26.6771		1765.27	-163.568
	1788.64	-0.3524		1762.2	-32.364		760.509	-26.4528		1766.67	-163.433
	1790.07	-0.5485		1763.6	-32.2316		761.107	-26.3178		1768.08	-163.767
	1791.52	-0.3873		1765	-32.436		761.705	-26.6194		1769.44	-163.872
	1792.93	-0.55		1766.45	-32.595		762.32	-26.386		1770.82	-163.469
	1794.33	-0.3617		1767.86	-32.3681		762.913	-26.4944		1772.22	-163.796
	1795.74	-0.5494		1769.2	-32.3309		763.51	-26.8971		1773.63	-163.74
	1797.15	-0.4452		1770.6	-32.5562		764.106	-27.0402		1775.03	-164.27
	1798.57	-0.7402		1772.01	-32.2542		764.706	-26.7665		1776.41	-164.526
	1800.02	-0.4284		1773.45	-32.3421		765.32	-26.6587		1777.82	-164.179
	1801.48	-0.5101		1774.86	-32.5136		765.913	-26.8858		1779.22	-164.185
	1802.9	-0.4622		1776.2	-32.3693		766.509	-27.1526		1780.63	-164.475
	1804.33	-0.3697		1777.6	-32.4651		767.106	-26.9005		1782.03	-164.705
	1805.77	-0.453		1779	-32.3326		767.706	-26.858		1783.42	-164.227
	1807.17	-0.4628		1780.45	-32.4009		768.32	-27.202		1784.82	-164.664
	1808.58	-0.676		1781.86	-32.5302		768.913	-27.3021		1786.22	-164.752
	1810	-0.5276		1783.21	-32.2917		769.556	-27.2313		1787.63	-164.573
	1811.41	-0.278		1784.61	-32.3339		770.155	-27.0046		1789.03	-164.93
	1812.81	-0.3786		1786.01	-32.0607		770.771	-27.0504		1790.41	-164.831
	1814.22	-0.5662		1787.45	-32.5677		771.368	-27.1257		1791.82	-165.015
	1815.62	-0.5855		1788.86	-32.2644		771.961	-27.0984		1793.22	-165.035
	1817.05	-0.4508		1790.2	-32.4144		772.561	-27.247		1794.63	-165.153
	1818.46	-0.6494		1791.61	-32.5938		773.156	-27.7294		1796.03	-165.123
	1819.86	-0.4744		1793.01	-32.3768		773.772	-27.4451		1797.41	-165.584
	1821.27	-0.8232		1794.45	-32.3076		774.367	-27.4178		1798.82	-165.447
	1822.67	-0.4993		1795.86	-32.5584		774.962	-27.7142		1800.23	-165.499
	1824.08	-0.6799		1797.2	-32.2467		775.561	-27.5071		1801.63	-165.988
	1825.46	-0.5141		1798.61	-32.1591		776.156	-27.863		1803.03	-165.947
	1826.86	-0.7144		1800.01	-32.2797		776.773	-27.8526		1804.42	-165.456
	1828.27	-0.6345		1801.45	-32.3518		777.369	-27.6884		1805.82	-165.977
	1829.67	-0.8581		1802.86	-32.2999		777.962	-27.692		1807.22	-165.797
	1831.08	-0.219		1804.2	-32.4812		778.562	-28.083		1808.61	-166.438
	1832.51	-0.3853		1805.61	-32.2379		779.155	-28.0227		1809.97	-166.053
	1833.91	-0.6619		1807.01	-32.0436		779.773	-27.9577		1811.35	-166.149
	1835.32	-0.3541		1808.44	-32.5575		780.37	-28.0708		1812.71	-166.419
	1836.72	-0.5837		1809.8	-32.2857		780.962	-28.1214		1814.07	-166.253
	1838.14	-0.4927		1811.14	-32.4132		781.562	-28.1984		1815.43	-166.375
	1839.56	-0.9119		1812.49	-32.4904		782.155	-27.9158		1816.81	-166.059
	1840.96	-0.492		1813.89	-32.5067		782.773	-28.2539		1818.16	-166.805
	1842.37	-0.4361		1815.23	-32.481		783.368	-28.4378		1819.52	-166.766
	1843.78	-0.3861		1816.59	-32.4043		783.962	-28.3265		1820.9	-166.731
	1845.17	-0.7137		1817.98	-32.3874		784.563	-28.155		1822.26	-166.551
	1846.58	-0.6711		1819.35	-32.1831		785.156	-28.5001		1823.66	-166.75
	1848.01	-0.549		1820.68	-32.3143		785.774	-28.4765		1825.02	-167.097
	1849.42	-0.7092		1822.04	-32.2214		786.369	-28.4901		1826.4	-167.173
	1850.82	-0.4634		1823.49	-32.5445		786.963	-28.793		1827.76	-166.972
	1852.22	-0.3825		1824.84	-32.3741		787.562	-28.58		1829.12	-167.228
	1853.63	-0.4004		1826.18	-32.3444		788.156	-28.4277		1830.47	-167.48
	1855.05	-0.3701		1827.54	-32.3224		788.774	-28.7329		1832.23	-167.077
	1856.46	-0.3391		1828.94	-32.5974		789.371	-28.5486		1833.61	-167.708
	1857.87	-0.4676		1830.3	-32.4823		789.963	-28.5359		1834.97	-167.549
	1859.27	-0.7864		1831.64	-32.5615		790.563	-28.5854		1836.36	-167.477
	1860.67	-0.5499		1833.04	-32.7179		791.157	-28.6866		1837.71	-167.403
	1862.08	-0.3222		1834.44	-32.5374		791.773	-28.8052		1839.07	-168.058
	1863.51	-0.383		1835.8	-32.355		792.37	-28.9272		1840.43	-167.628
	1864.91	-0.645		1837.14	-32.4711		792.963	-29.0114		1841.81	-168.173
	1866.32	-0.6257		1838.49	-32.2563		793.563	-28.8699		1843.16	-168.263
	1867.72	-0.361		1839.89	-32.4966		794.156	-28.9983		1844.52	-168.069
	1869.13	-0.5805		1841.25	-32.6128		794.773	-29.1778		1845.9	-168.063
	1870.56	-0.4529		1842.59	-32.3903		795.37	-29.1427		1847.26	-167.929
	1871.96	-0.5387		1843.99	-32.3268		795.963	-29.2596		1848.66	-168.569
	1873.37	-0.4598		1845.62	-32.2416		796.563	-29.3136		1850.02	-168.411
	1874.77	-0.491		1846.99	-32.5375		797.156	-29.1983		1851.8	-168.55
	1876.18	-0.7071		1848.39	-32.2627		797.774	-29.5171		1853.17	-168.547
	1877.58	-0.73		1849.74	-32.35		798.37	-29.3933		1854.52	-168.783
	1879.01	-0.6726		1851.09	-32.6532		798.963	-29.5245		1855.9	-168.996
	1880.42	-0.3289		1852.49	-32.4377		799.562	-29.7134		1857.26	-168.803
	1881.82	-0.6839		1853.85	-32.561		800.158	-29.477		1858.66	-168.816
	1883.24	-0.6095		1855.18	-32.3624		800.775	-29.3413		1860.02	-168.667
	1884.63	-0.6853		1856.54	-32.3086		801.37	-29.4893		1861.4	-169.294
	1886.06	-0.1629		1857.94	-32.26		801.964	-29.3145		1862.76	-169.404
	1887.47	-0.7171		1859.3	-32.1565		802.563	-29.3381		1864.16	-169.324
	1888.87	-0.388		1860.64	-32.4601		803.158	-29.5497		1865.52	-169.372
	1890.27	-0.3105		1862.03	-32.6649		803.774	-29.6086		1866.9	-169.26
	1891.68	-0.6643		1863.44	-32.4565		804.37	-29.4693		1868.26	-169.31
	1893.08	-0.6975		1864.8	-32.3697		804.963	-29.5561		1869.66	-169.267
	1894.51	-0.413		1866.14	-32.1839		805.564	-29.8267		1871.02	-169.517
	1895.92	-0.343		1867.49	-32.2594		806.156	-29.8086		1872.4	-169.476
	1897.32	-0.6979		1868.89	-32.6525		806.774	-30.0987		1873.76	-169.563
	1898.72	-0.6989		1870.24	-32.3805		807.37	-29.9447		1875.12	-169.834
	1900.13	-0.4989		1871.59	-32.3568		807.965	-29.7679		1876.48	-169.917
	1901.56	-0.5914		1872.99	-32.4468		808.564	-29.8553		1877.86	-169.998
	1902.98	-0.8436		1874.35	-32.2564		809.158	-29.9228		1879.22	-170.125
	1904.37	-0.5866		1875.69	-32.0386		809.775	-29.9682		1880.61	-170.341
	1905.77	-0.8788		1877.04	-32.3509		810.407	-29.852		1881.98	-170.043
	1907.18	-0.4687		1878.44	-32.5211		811.012	-29.9981		1883.36	-170.398
	1908.58	-0.1218		1879.8	-32.598		811.612	-30.4941		1884.72	-170.484
	1910.01	-0.9234		1881.14	-32.3624		812.209	-30.4458		1886.12	-170.502
	1911.42	-0.517		1882.65	-32.3719		812.823	-30.1312		1887.48	-170.295
	1912.82	-0.5455		1884.04	-32.2919		813.419	-30.5681		1888.86	-170.477
	1914.23	-0.6465		1885.44	-32.2771		814.013	-30.2759		1890.22	-170.714
	1915.63	-0.3421		1886.8	-32.6648		814.612	-30.3098		1891.62	-170.806
	1917.06	-0.601		1888.14	-32.3371		815.209	-30.2805		1892.98	-170.953
	1918.47	-0.7065		1889.54	-32.5793		815.823	-30.418		1894.36	-170.68
	1919.87	-0.4943		1890.99	-32.4795		816.418	-30.3703		1895.72	-170.763
	1921.27	-0.5359		1892.35	-32.518		817.013	-30.463		1897.12	-171.071
	1922.68	-0.6915		1893.7	-32.4485		817.615	-30.4693		1898.48	-170.825
	1924.09	-0.4091		1895.09	-32.259		818.211	-30.8738		1899.86	-170.994
	1925.52	-0.6201		1896.49	-32.6159		818.823	-30.7487		1901.22	-171.341
	1926.92	-0.784		1897.85	-32.3836		819.419	-30.5644		1902.62	-171.355
	1928.32	-0.6426		1899.2	-32.2679		820.014	-30.8648		1903.98	-171.395
	1929.77	-0.4446		1900.55	-32.537		820.613	-30.6975		1905.36	-171.286
	1931.18	-0.7063		1901.99	-32.5264		821.225	-30.7653		1906.72	-171.421
	1932.59	-0.4624		1903.35	-32.3826		821.825	-30.9047		1908.12	-171.72
	1934.01	-0.8357		1904.69	-32.4305		822.42	-30.5498		1909.48	-171.784
	1935.42	-0.49		1906.09	-32.4566		823.015	-30.6873		1910.86	-171.713
	1936.82	-0.577		1907.49	-32.7123		823.614	-30.9778		1912.22	-172.004
	1938.23	-0.6609		1908.89	-32.4297		824.211	-31.1978		1913.62	-171.833
	1939.63	-0.6381		1910.24	-32.5051		824.823	-31.1316		1914.98	-171.981
	1941.06	-0.6116		1911.59	-32.4636		825.42	-31.3532		1916.36	-172
	1942.47	-0.4394		1912.99	-32.5247		826.013	-31.2829		1917.72	-172.365
	1943.87	-0.7265		1914.4	-32.0476		826.612	-31.1392		1919.12	-172.055
	1945.28	-0.4863		1915.74	-32.4372		827.212	-31.3953		1920.48	-172.015
	1946.68	-0.7214		1917.09	-32.589		827.825	-31.0154		1921.86	-172.144
	1948.09	-0.5343		1918.49	-32.493		828.422	-31.2553		1923.22	-172.237
	1949.52	-0.3922		1919.9	-32.8454		829.014	-31.4034		1924.62	-172.524
	1950.92	-0.6586		1921.24	-32.5929		829.612	-31.1515		1925.98	-172.375
	1952.32	-0.3684		1922.59	-32.3287		830.213	-31.4153		1927.36	-173.152
	1953.73	-0.6382		1923.99	-32.3638		830.825	-31.4945		1928.72	-173.011
	1955.13	-0.1483		1925.4	-32.4294		831.42	-31.2641		1930.12	-173.063
	1956.56	-0.7813		1926.8	-32.5044		832.013	-31.4218		1931.48	-172.807
	1957.98	-0.3231		1928.14	-32.6406		832.627	-31.4558		1932.86	-173.002
	1959.38	-0.5838		1929.54	-32.4775		833.216	-31.5647		1934.23	-172.824
	1960.78	-0.4702		1930.99	-32.3903		833.825	-31.3649		1935.62	-173.416
	1962.19	-0.4833		1932.35	-32.4649		834.42	-31.4666		1936.98	-173.402
	1963.59	-0.4424		1933.69	-32.7025		835.013	-31.6647		1938.36	-173.341
	1965.02	-0.4242		1935.09	-32.3198		835.615	-31.6211		1939.72	-173.178
	1966.42	-0.4059		1936.49	-32.0876		836.213	-31.634		1941.12	-173.262
	1967.82	-0.2632		1937.89	-32.2918		836.825	-31.707		1942.52	-173.217
	1969.23	-0.1514		1939.24	-32.3069		837.421	-31.9261		1943.91	-173.514
	1970.64	-0.7601		1940.61	-32.5429		838.014	-31.9569		1945.27	-173.517
	1972.07	-0.601		1942.01	-32.3769		838.614	-32.1317		1946.67	-173.608
	1973.47	-0.5193		1943.46	-32.5672		839.212	-32.0445		1948.03	-173.615
	1974.88	-0.7278		1944.85	-32.3906		839.827	-31.8798		1949.41	-173.731
	1976.28	-0.7051		1946.19	-32.4175		840.422	-32.3665		1950.81	-174.019
	1977.68	-0.6606		1947.54	-32.3104		841.015	-32.0058		1952.17	-174.137
	1979.09	-0.8239		1948.99	-32.134		841.615	-31.8783		1953.57	-173.719
	1980.52	-0.2573		1950.35	-32.2406		842.213	-31.987		1954.93	-173.865
	1981.92	-0.3907		1951.69	-32.3809		842.826	-32.3311		1956.31	-174.105
	1983.33	-0.5989		1953.09	-32.4266		843.421	-31.891		1957.72	-174.588
	1984.73	-0.6201		1954.49	-32.4736		844.015	-32.0765		1959.12	-174.395
	1986.14	-0.6461		1955.9	-32.2448		844.616	-32.2809		1960.52	-174.114
	1987.57	-0.6156		1957.3	-32.6		845.213	-32.1644		1961.91	-173.928
	1988.97	-0.2496		1958.64	-32.3301		845.826	-32.28		1963.27	-174.226
	1990.38	-0.5213		1960.04	-32.3363		846.423	-32.5618		1964.67	-174.622
	1991.78	-0.5403		1961.45	-32.5021		847.015	-32.2958		1966.03	-174.569
	1993.19	-0.3455		1962.8	-32.4682		847.615	-32.741		1967.41	-174.606
	1994.59	-0.7123		1964.15	-32.5532		848.213	-32.518		1968.81	-175.085
	1996.02	-0.6242		1965.54	-32.4537		848.826	-32.719		1970.17	-174.705
	1997.43	-0.5273		1966.99	-32.5201		849.421	-32.4104		1971.57	-174.767
	1998.83	-0.5721		1968.4	-32.3651		850.016	-32.5746		1972.93	-174.878
	2000.23	-0.2755		1969.74	-32.6719		850.615	-32.5878		1974.31	-175.173
	2001.64	-0.3561		1971.09	-32.3537		851.214	-32.4534		1975.67	-175.057
	2003.07	-0.5914		1972.5	-32.4048		851.827	-32.4757		1977.07	-175.044
	2004.47	-0.4885		1973.95	-32.735		852.422	-32.6498		1978.48	-175.314
	2005.89	-0.5475		1975.35	-32.3958		853.016	-32.5955		1979.86	-175.486
	2007.33	-0.4667		1976.69	-32.6329		853.617	-32.9897		1981.22	-175.376
	2008.73	-0.4149		1978.09	-32.5125		854.214	-32.7265		1982.62	-175.484
	2010.14	-0.5278		1979.5	-32.2442		854.827	-32.9251		1984.03	-175.705
	2011.57	-0.7252		1980.95	-32.4989		855.422	-33.0143		1985.41	-175.343
	2012.98	-0.4473		1982.31	-32.3734		856.016	-32.7983		1986.81	-175.468
	2014.38	-0.2699		1983.65	-32.3995		856.615	-32.8		1988.17	-175.986
	2015.78	-0.4048		1985.04	-32.2949		857.213	-32.9906		1989.57	-175.812
	2017.19	-0.5266		1986.49	-32.3718		857.827	-32.8803		1990.98	-176.233
	2018.59	-0.6337		1987.9	-32.405		858.423	-33.1028		1992.36	-175.679
	2020.02	-0.2746		1989.25	-32.3275		859.017	-33.0919		1993.77	-176.146
	2021.43	-0.5254		1990.6	-32.4594		859.616	-32.7391		1995.17	-175.94
	2022.83	-0.7806		1992	-32.0663		860.215	-33.2894		1996.57	-176.312
	2024.23	-0.8719		1993.45	-32.453		860.828	-33.0177		1997.98	-176.363
	2025.64	-0.9247		1994.85	-32.5988		861.425	-33.2567		1999.36	-176.246
	2027.08	-0.6613		1996.19	-32.6798		862.017	-33.2521		2000.77	-176.319
	2028.52	-0.6084		1997.59	-32.3795		862.616	-33.3649		2002.17	-176.898
	2029.93	-0.505		1999	-32.5144		863.228	-33.0327		2003.57	-176.395
	2031.33	-0.284		2000.45	-32.4404		863.828	-33.3973		2004.94	-176.647
	2032.74	-0.7431		2001.85	-32.6025		864.423	-33.2522		2006.32	-176.841
	2034.14	-0.5825		2003.19	-32.4728		865.016	-33.4823		2007.72	-176.838
	2035.57	-0.421		2004.59	-32.22		865.616	-33.3846		2009.12	-176.969
	2036.98	-0.4544		2006	-32.547		866.212	-33.2452		2010.53	-176.963
	2038.38	-0.483		2007.45	-32.3492		866.829	-33.3111		2011.91	-177.307
	2039.78	-0.6066		2008.85	-32.2513		867.424	-33.7016		2013.27	-176.922
	2041.19	-0.4429		2010.19	-32.5385		868.016	-33.7004		2014.72	-177.108
	2042.59	-0.4591		2011.55	-32.5925		868.618	-33.3975		2016.12	-177.225
	2044.02	-0.7052		2012.99	-32.589		869.215	-33.5662		2017.53	-177.25
	2045.43	-0.5115		2014.4	-32.7519		869.827	-33.4618		2019.05	-177.452
	2046.83	-0.6484		2015.8	-32.2716		870.424	-33.7753		2020.41	-177.36
	2048.24	-0.5389		2017.14	-32.4016		871.017	-33.489		2021.82	-177.291
	2049.64	-0.8774		2018.55	-32.3566		871.641	-34.0156		2023.22	-177.766
	2051.07	-0.7303		2019.99	-32.5598		872.283	-33.7515		2024.62	-177.237
	2052.48	-0.7303		2021.4	-32.4951		872.876	-33.8231		2026.03	-177.541
	2053.93	-0.5681		2022.8	-32.7097		873.472	-33.7742		2027.41	-178.133
	2055.33	-0.5318		2024.15	-32.5028		874.069	-33.7412		2028.82	-177.817
	2056.75	-0.656		2025.55	-32.3909		874.665	-33.6585		2030.22	-177.885
	2058.19	-0.4651		2027	-32.1964		875.283	-33.885		2031.62	-177.552
	2059.59	-0.406		2028.4	-32.2647		875.876	-33.7409		2033.03	-178.293
	2061.02	-0.9026		2029.81	-32.294		876.472	-33.9719		2034.41	-177.986
	2062.43	-0.5119		2031.15	-32.1959		877.068	-34.0488		2035.82	-177.935
	2063.88	-0.5504		2032.55	-32.3677		877.664	-33.7922		2037.22	-178.027
	2065.29	-0.6716		2034	-32.1887		878.282	-33.9759		2038.62	-178.765
	2066.69	-0.4739		2035.4	-32.442		878.876	-34.4231		2040.03	-178.368
	2068.1	-0.5915		2036.81	-32.4202		879.472	-33.9477		2041.41	-178.661
	2069.53	-0.5069		2038.15	-32.4263		880.074	-33.8435		2042.82	-178.186
	2070.93	-0.707		2039.55	-32.1353		880.666	-33.8935		2044.22	-178.949
	2072.33	-0.7823		2041	-32.1548		881.284	-34.2386		2045.62	-178.618
	2073.74	-0.6561		2042.4	-32.4204		881.877	-34.0247		2047.03	-178.893
	2075.14	-0.6707		2043.81	-32.578		882.472	-34.4359		2048.41	-178.726
	2076.57	-0.5616		2045.16	-32.2161		883.069	-34.3125		2049.82	-178.641
	2077.98	-0.4045		2046.55	-32.3888		883.666	-34.2592		2051.22	-178.69
	2079.4	-0.352		2048	-32.1789		884.284	-34.0954		2052.62	-178.936
	2080.83	-0.6484		2049.4	-32.4697		884.877	-34.2664		2054.03	-179.367
	2082.24	-0.5436		2050.81	-31.9225		885.473	-34.724		2055.41	-178.906
	2083.69	-0.72		2052.15	-32.4706		886.069	-34.3247		2056.82	-178.934
	2085.1	-0.3353		2053.56	-32.3499		886.665	-34.2959		2058.22	-179.064
	2086.53	-0.6297		2055	-32.2098		887.283	-34.2324		2059.62	-179.279
	2087.93	-0.618		2056.4	-32.2686		887.878	-34.3613		2061.03	-179.324
	2089.33	-0.6105		2057.81	-32.2924		888.473	-34.5046		2062.41	-179.781
	2090.74	-0.5194		2059.15	-32.4181		889.07	-34.514		2063.82	-179.677
	2092.15	-0.4381		2060.55	-32.3077		889.667	-34.4827		2065.22	-179.953
	2093.58	-0.6314		2062	-32.3368		890.285	-34.6848		2066.63	-179.566
	2095.02	-0.5712		2063.4	-32.3357		890.877	-34.2063		2068.03	-179.914
	2096.43	-0.8618		2064.81	-32.0261		891.473	-34.4051		2069.42	-179.39
	2097.88	-0.5254		2066.15	-32.4932		892.071	-34.6765		2070.82	-180.04
	2099.29	-0.8167		2067.55	-32.3104		892.666	-34.7199		2072.22	-180.131
	2100.74	-0.7239		2069	-32.6348		893.285	-34.6143		2073.62	-180.07
	2102.15	-0.4289		2070.4	-32.5976		893.877	-34.6873		2075.03	-180.029
	2103.57	-0.6182		2071.81	-32.2172		894.474	-34.8091		2076.41	-180.069
	2104.98	-0.6026		2073.15	-32.4163		895.071	-34.8404		2077.82	-179.883
	2106.38	-0.5357		2074.55	-32.3449		895.683	-35.0175		2079.22	-180.029
	2107.77	-0.6634		2076	-32.3893		896.285	-34.5776		2080.63	-180.412
	2109.17	-0.592		2077.4	-32.3537		896.878	-34.8249		2082.03	-180.545
	2110.58	-0.6792		2078.81	-32.659		897.475	-35.0427		2083.42	-181.006
	2112.01	-0.5025		2080.15	-32.4018		898.071	-34.9377		2084.82	-180.523
	2113.42	-0.5935		2081.55	-32.3957		898.668	-34.9818		2086.22	-180.353
	2114.82	-0.4904		2083	-32.2208		899.285	-35.0233		2087.63	-180.518
	2116.22	-0.6857		2084.41	-32.43		899.88	-35.0506		2089.03	-180.681
	2117.63	-0.8085		2085.81	-32.3147		900.475	-35.0029		2090.42	-180.455
	2119.05	-0.5672		2087.15	-32.5824		901.052	-35.1847		2091.82	-181.19
	2120.48	-0.3826		2088.55	-32.0801		901.644	-34.8988		2093.23	-180.863
	2121.87	-0.7945		2090	-32.6278		902.24	-35.2718		2094.63	-180.933
	2123.27	-0.6638		2091.4	-32.2972		902.821	-35.1473		2096.03	-181.113
	2124.68	-0.6923		2092.81	-32.6086		903.406	-35.2946		2097.42	-180.89
	2126.08	-0.8241		2094.15	-32.2595		904	-35.356		2098.82	-181.227
	2127.51	-0.8809		2095.55	-32.5433		904.6	-35.1875		2100.23	-181.19
	2128.91	-0.711		2097	-32.2288		905.195	-35.3104		2101.63	-181.361
	2130.32	-0.6584		2098.41	-32.372		905.809	-35.4862		2103.03	-181.174
	2131.74	-0.8376		2099.81	-32.2177		906.405	-35.2331		2104.42	-181.523
	2133.13	-0.6582		2101.15	-32.2363		906.999	-35.1542		2105.82	-181.282
	2134.58	-0.3404		2102.55	-32.2871		907.598	-35.3844		2107.24	-181.516
	2136.01	-0.4135		2104	-32.4777		908.193	-35.5758		2108.62	-181.536
	2137.49	-0.5833		2105.4	-32.3525		908.809	-35.1072		2109.99	-181.546
	2138.92	-0.9084		2106.81	-32.3712		909.407	-35.6614		2111.36	-181.317
	2140.32	-0.2886		2108.15	-32.4782		910	-35.5685		2112.73	-181.637
	2141.74	-0.5127		2109.54	-32.4245		910.598	-35.47		2114.12	-181.897
	2143.13	-0.3294		2110.94	-32.2545		911.196	-35.7882		2115.47	-181.919
	2144.56	-0.6372		2112.3	-32.3631		911.811	-35.4084		2116.86	-181.757
	2145.96	-0.7054		2113.64	-32.2043		912.406	-35.3687		2118.22	-182.332
	2147.37	-0.5258		2115.03	-32.472		913	-35.6185		2119.61	-182.436
	2148.77	-0.5627		2116.44	-32.5394		913.6	-35.5081		2120.97	-182.18
	2150.18	-0.7039		2117.8	-32.4302		914.198	-35.7283		2122.37	-182.09
	2151.58	-0.6929		2119.14	-32.066		914.811	-35.6111		2123.76	-182.376
	2153.01	-0.6792		2120.49	-32.1111		915.406	-35.8791		2125.12	-182.247
	2154.42	-0.5214		2121.89	-32.5044		916	-35.7152		2126.49	-182.469
	2155.82	-0.6487		2123.23	-32.2192		916.599	-35.558		2127.86	-182.65
	2157.23	-0.4725		2124.59	-32.3896		917.198	-35.8863		2129.22	-182.524
	2158.64	-0.5309		2125.99	-32.0646		917.811	-35.906		2130.61	-182.397
	2160.06	-0.9293		2127.39	-32.6633		918.407	-35.9956		2131.98	-182.704
	2161.47	-0.6151		2128.74	-32.5418		919.001	-35.858		2133.36	-182.546
	2162.87	-0.6859		2130.09	-32.3651		919.599	-35.7264		2134.72	-182.219
	2164.29	-0.4842		2131.49	-32.1055		920.197	-36.0032		2136.07	-182.829
	2165.68	-0.4459		2132.85	-32.3339		920.811	-36.2545		2137.43	-183.028
	2167.09	-0.4263		2134.18	-32.3525		921.408	-36.0781		2138.81	-182.662
	2168.51	-0.6065		2135.55	-32.2632		922	-36.1697		2140.17	-183.079
	2169.92	-0.804		2136.99	-32.5929		922.599	-36.1199		2141.53	-182.845
	2171.32	-0.4653		2138.35	-32.4288		923.199	-36.1416		2142.9	-182.954
	2172.73	-0.5918		2139.69	-32.5678		923.811	-36.0689		2144.26	-182.624
	2174.13	-0.5631		2141.04	-32.3593		924.408	-36.0112		2145.66	-183.043
	2175.56	-0.703		2142.44	-32.4736		925	-36.2647		2147.03	-183.138
	2176.97	-0.7942		2143.8	-32.182		925.601	-36.1643		2148.41	-182.975
	2178.37	-0.6294		2145.14	-32.0534		926.195	-36.0225		2149.76	-183.202
	2179.78	-0.7729		2146.54	-32.2288		926.812	-35.9881		2151.12	-183.153
	2181.18	-0.3612		2147.94	-32.6789		927.407	-36.2662		2152.48	-183.721
	2182.58	-0.6493		2149.3	-32.1815		928.001	-36.3335		2153.86	-183.562
	2184.01	-0.4648		2150.64	-32.2991		928.599	-36.2666		2155.22	-183.602
	2185.42	-0.5745		2152.04	-32.1871		929.198	-36.258		2156.62	-183.613
	2186.82	-0.5666		2153.44	-32.2506		929.812	-36.2081		2157.98	-184.091
	2188.23	-0.5637		2154.8	-32.2052		930.407	-36.5448		2159.36	-183.736
	2189.63	-0.5005		2156.14	-32.5054		931.001	-36.1446		2160.72	-183.617
	2191.06	-0.7905		2157.49	-32.1752		931.6	-36.4102		2162.12	-183.797
	2192.47	-0.6202		2158.89	-32.3495		932.197	-36.2514		2163.48	-183.945
	2193.87	-0.5407		2160.24	-32.5062		932.812	-36.5337		2164.86	-184.139
	2195.28	-0.8982		2161.59	-32.087		933.409	-36.3514		2166.22	-183.7
	2196.68	-0.4353		2162.99	-32.3537		934.001	-36.6074		2167.62	-183.704
	2198.09	-0.6463		2164.39	-31.9771		934.6	-36.5364		2168.98	-184.098
	2199.51	-0.6341		2165.74	-32.0978		935.199	-36.5068		2170.36	-184.233
	2200.92	-0.6839		2167.09	-32.4283		935.812	-36.6987		2171.72	-183.956
	2202.32	-0.3675		2168.49	-32.3932		936.409	-36.4685		2173.12	-184.132
	2203.73	-0.4788		2169.85	-32.2123		937.001	-36.528		2174.48	-184.204
	2205.13	-0.5845		2171.19	-32.4083		937.601	-36.5777		2175.86	-184.059
	2206.56	-0.6933		2172.54	-32.2938		938.194	-36.5139		2177.22	-184.642
	2207.97	-0.8365		2173.94	-32.23		938.812	-36.8141		2178.66	-184.435
	2209.37	-0.7851		2175.35	-32.139		939.408	-36.5875		2180.02	-184.799
	2210.78	-0.5569		2176.68	-32.4287		940.001	-36.9064		2181.41	-184.676
	2212.18	-0.5703		2178.04	-32.4197		940.601	-36.9489		2182.76	-184.747
	2213.59	-0.6305		2179.44	-32.4467		941.2	-36.9223		2184.12	-185.105
	2215.01	-0.5546		2180.8	-32.523		941.813	-36.7738		2185.48	-184.656
	2216.44	-0.6874		2182.14	-32.5627		942.421	-36.6811		2186.86	-184.908
	2217.87	-0.4563		2183.49	-32.4369		943.003	-36.9055		2188.22	-184.809
	2219.28	-0.5415		2184.89	-32.224		943.602	-36.8376		2189.62	-185.045
	2220.69	-0.4372		2186.24	-32.4273		944.198	-37.1727		2190.98	-185.098
	2222.09	-0.6424		2187.6	-32.2137		944.813	-37.0958		2192.72	-184.939
	2223.52	-0.5315		2188.99	-32.1589		945.409	-36.9542		2194.12	-185.154
	2224.92	-0.3567		2190.39	-32.2756		946.003	-37.0843		2195.48	-185.056
	2226.33	-0.5946		2191.74	-32.3599		946.6	-37.1436		2196.86	-185.201
	2227.73	-0.7314		2193.09	-32.7251		947.2	-36.7433		2198.22	-185.345
	2229.14	-0.3343		2194.49	-32.3717		947.813	-36.9381		2199.62	-185.403
	2230.56	-0.4161		2195.89	-32.5799		948.409	-37.0618		2200.98	-185.522
	2231.97	-0.4924		2197.24	-32.3795		949.001	-37.0589		2202.36	-185.699
	2233.38	-0.7251		2198.6	-32.2367		949.602	-37.2932		2203.76	-185.661
	2234.78	-0.2194		2199.99	-32.343		950.201	-37.3119		2205.17	-185.337
	2236.18	-0.8187		2201.4	-32.4242		950.814	-37.417		2206.53	-185.89
	2237.59	-0.6183		2202.74	-32.5795		951.41	-37.4134		2207.91	-185.615
	2239.02	-0.4883		2204.09	-32.37		952.001	-37.1966		2209.27	-185.881
	2240.42	-0.53		2205.49	-32.2197		952.601	-37.3593		2210.66	-185.694
	2241.83	-0.3149		2206.9	-32.6014		953.201	-37.415		2212.03	-185.823
	2243.23	-0.6291		2208.24	-32.2846		953.813	-37.253		2213.41	-185.911
	2244.64	-0.6849		2209.59	-32.0027		954.409	-37.3764		2214.77	-186.278
	2246.06	-0.5172		2210.99	-32.5302		955.006	-37.1936		2216.17	-185.83
	2247.47	-0.6167		2212.4	-32.4363		955.603	-37.0958		2217.53	-186.095
	2248.88	-0.6204		2213.8	-32.1866		956.199	-37.4881		2218.91	-186.498
	2250.28	-0.7034		2215.14	-32.5739		956.814	-37.1868		2220.27	-186.128
	2251.68	-0.2919		2216.54	-32.4879		957.41	-37.3824		2221.67	-186.201
	2253.09	-0.3676		2217.99	-32.5482		958.002	-37.4163		2223.03	-186.494
	2254.52	-0.5448		2219.4	-32.3282		958.603	-37.1927		2224.41	-186.159
	2255.92	-0.6515		2220.74	-32.3214		959.201	-37.4288		2225.81	-186.281
	2257.33	-0.4891		2222.09	-32.5171		959.814	-37.5032		2227.22	-186.433
	2258.73	-0.419		2223.49	-32.2743		960.409	-37.5492		2228.62	-186.35
	2260.14	-0.5935		2224.85	-32.0353		961.002	-37.4606		2230	-186.885
	2261.57	-0.2839		2226.67	-32.1399		961.603	-37.601		2231.36	-186.571
	2262.97	-0.6774		2228.04	-32.2156		962.202	-37.5982		2232.78	-186.804
	2264.38	-0.5474		2229.44	-32.2649		962.814	-37.6044		2234.18	-187.02
	2265.78	-0.5724		2230.89	-32.0823		963.41	-37.7015		2235.62	-186.572
	2267.19	-0.317		2232.3	-32.3561		964.003	-37.7654		2236.98	-187.102
	2268.59	-0.681		2233.64	-32.481		964.603	-37.766		2238.36	-186.923
	2270.02	-0.5026		2235.04	-32.2262		965.201	-37.6232		2239.72	-187.3
	2271.43	-0.4518		2236.49	-32.3799		965.813	-38.1166		2241.12	-186.896
	2272.83	-0.5748		2237.89	-32.4029		966.41	-37.8665		2242.52	-187.1
	2274.23	-0.9772		2239.24	-32.3016		967.004	-37.7392		2243.91	-187.139
	2275.64	-0.6435		2240.59	-32.3864		967.602	-38.2294		2245.27	-187.16
	2277.07	-0.6727		2241.99	-32.2875		968.202	-37.8909		2246.67	-187.283
	2278.47	-0.4846		2243.4	-32.6113		968.814	-37.7241		2248.07	-187.227
	2279.88	-0.5073		2244.74	-32.3153		969.41	-37.7655		2249.43	-187.056
	2281.28	-0.6552		2246.1	-32.228		970.003	-38.0045		2250.82	-187.274
	2282.7	-0.6365		2247.49	-32.3329		970.603	-38.165		2252.22	-187.511
	2284.15	-0.3186		2248.9	-32.2571		971.201	-37.9905		2253.62	-187.972
	2285.57	-0.7611		2250.24	-32.489		971.815	-37.834		2254.98	-187.699
	2286.97	-0.5173		2251.59	-32.292		972.41	-37.7327		2256.36	-187.739
	2288.39	-0.3389		2252.99	-32.4034		973.004	-37.7567		2257.77	-187.91
	2289.83	-0.7103		2254.4	-32.3962		973.604	-37.7088		2259.17	-187.632
	2291.23	-0.4875		2255.8	-32.6084		974.2	-37.7557		2260.57	-187.575
	2292.64	-0.4051		2257.14	-32.4371		974.814	-38.1212		2261.93	-187.684
	2294.08	-0.2957		2258.57	-32.2461		975.41	-37.9421		2263.32	-187.935
	2295.52	-0.5607		2259.99	-32.0868		976.004	-38.0126		2264.72	-188.036
	2296.97	-0.4692		2261.4	-32.3167		976.605	-38.0869		2266.12	-187.988
	2298.38	-0.3882		2262.8	-32.4117		977.201	-38.2324		2267.48	-188.191
	2299.78	-0.4701		2264.14	-32.2191		977.814	-38.0908		2268.86	-188.19
	2301.19	-0.6103		2265.54	-32.2276		978.411	-38.1268		2270.27	-188.401
	2302.59	-0.4299		2266.99	-32.3039		979.004	-38.3344		2271.67	-188.147
	2304.02	-0.3031		2268.4	-32.2268		979.603	-38.3837		2273.07	-188.211
	2305.43	-0.7051		2269.8	-32.1601		980.203	-38.1512		2274.48	-188.233
	2306.88	-0.4227		2271.14	-32.586		980.815	-38.3088		2275.86	-188.315
	2308.29	-0.5338		2272.54	-32.3337		981.412	-38.4266		2277.22	-188.383
	2309.69	-0.7721		2273.99	-32.0705		982.004	-38.4325		2278.62	-188.601
	2311.09	-0.6385		2275.4	-32.237		982.604	-38.254		2280.03	-188.604
	2312.52	-0.6322		2276.82	-32.2127		983.204	-38.2824		2281.41	-188.6
	2313.93	-0.3579		2278.16	-32.2006		983.815	-38.4188		2282.81	-188.729
	2315.33	-0.4917		2279.55	-32.3091		984.411	-38.452		2284.22	-188.851
	2316.74	-0.5992		2280.99	-32.4142		985.005	-38.3085		2285.62	-188.797
	2318.16	-0.421		2282.4	-32.4065		985.605	-38.3701		2286.98	-188.77
	2319.57	-0.3032		2283.8	-32.3746		986.203	-38.3927		2288.36	-189.203
	2320.98	-0.7225		2285.14	-32.3053		986.815	-38.3561		2289.77	-189.01
	2322.38	-0.4718		2286.55	-32.3549		987.411	-38.6126		2291.17	-189.074
	2323.78	-0.6449		2287.99	-32.3874		988.004	-38.4786		2292.57	-189.049
	2325.19	-0.4859		2289.35	-32.583		988.613	-38.4834		2293.98	-188.649
	2326.64	-0.4292		2290.7	-32.2188		989.204	-38.4428		2295.36	-189.312
	2328.07	-0.5007		2292.09	-32.2254		989.816	-38.6211		2296.77	-188.957
	2329.49	-0.2556		2293.5	-32.3154		990.412	-38.5497		2298.17	-188.948
	2330.93	-0.3948		2294.96	-32.2712		991.004	-38.3952		2299.58	-189.076
	2332.33	-0.584		2296.35	-32.2639		991.605	-38.8726		2300.98	-189.135
	2333.75	-0.5721		2297.7	-32.1237		992.204	-38.6965		2302.36	-189.348
	2335.19	-0.45		2299.09	-32.1577		992.816	-38.4286		2303.77	-189.67
	2336.6	-0.5187		2300.5	-32.3508		993.412	-38.5967		2305.17	-189.68
	2338.02	-0.4742		2301.95	-32.297		994.004	-38.7655		2306.58	-189.618
	2339.43	-0.8623		2303.35	-32.3389		994.604	-38.7966		2308.03	-189.231
	2340.84	-0.2523		2304.69	-32.3659		995.203	-38.8024		2309.41	-189.798
	2342.25	-0.3017		2306.09	-32.4712		995.816	-38.8608		2310.82	-189.763
	2343.7	-0.7295		2307.5	-32.3879		996.412	-38.9679		2312.22	-190.309
	2345.14	-0.5888		2308.95	-32.3037		997.005	-39.1515		2313.62	-189.577
	2346.59	-0.4651		2310.35	-32.2228		997.605	-38.7014		2315.03	-190.064
	2348.02	-0.4684		2311.69	-32.095		998.2	-38.946		2316.74	-189.587
	2349.43	-0.5321		2313.09	-32.2897		998.816	-38.8877		2318.12	-189.602
	2350.83	-0.4302		2314.5	-31.9087		999.413	-39.0086		2319.53	-190.413
	2352.24	-0.278		2315.95	-32.3601		1000.01	-38.9615		2320.91	-189.994
	2353.88	-0.6161		2317.35	-32.3529		1000.61	-38.6395		2322.32	-190.079
	2355.29	-0.7281		2318.69	-32.1135		1001.2	-38.9458		2323.72	-190.116
	2356.69	-0.6052		2320.09	-32.094		1001.82	-39.0103		2325.12	-190.053
	2358.1	-0.5503		2321.5	-32.556		1002.41	-39.2069		2326.53	-190.269
	2359.54	-0.543		2322.95	-32.4011		1003.01	-39.0362		2327.91	-190.121
	2360.98	-0.6261		2324.35	-32.2997		1003.62	-39.0986		2329.32	-190.618
	2362.39	-0.9227		2325.7	-32.3292		1004.2	-39.1291		2330.72	-190.468
	2363.83	-0.1927		2327.09	-32.3015		1004.82	-39.2087		2333.33	-190.22
	2365.24	-0.7024		2328.5	-31.7854		1005.43	-39.0237		2334.9	-190.539
	2366.69	-0.5047		2329.9	-32.3081		1006.01	-39.1069		2336.44	-190.684
	2368.1	-0.4927		2331.3	-32.2788		1006.61	-39.4033		2338.44	-191.067
	2369.53	-0.7712		2332.64	-32.2508		1007.2	-39.0414		2339.84	-190.946
	2370.93	-0.6004		2334.04	-32.3603		1007.82	-39.0664		2341.21	-190.876
	2372.34	-0.8994		2335.7	-32.17		1008.41	-39.3163		2342.61	-191.065
	2373.74	-0.6914		2337.09	-32.3374		1009.01	-39.2135		2344.01	-191.073
	2375.15	-0.6517		2338.5	-32.3971		1009.61	-39.3226		2345.4	-191.162
	2376.57	-0.7326		2339.95	-32.411		1010.21	-39.3199		2346.8	-191.138
	2377.98	-0.7838		2341.35	-32.2935		1010.82	-39.2782		2348.21	-191.333
	2379.39	-0.6408		2342.71	-32.374		1011.42	-39.2866		2349.61	-190.848
	2380.83	-0.5055		2344.09	-32.3473		1012.01	-39.262		2351.01	-191.234
	2382.24	-0.6096		2345.5	-32.2964		1012.61	-39.6372		2352.41	-191.318
	2383.65	-0.8119		2346.95	-32.0841		1013.2	-39.4428		2353.81	-191.679
	2385.07	-0.531		2348.35	-32.308		1013.82	-39.2808		2355.21	-191.702
	2386.49	-0.725		2349.7	-32.0694		1014.41	-39.5097		2356.61	-191.638
	2387.93	-0.4208		2351.09	-32.0739		1015.01	-39.3526		2358.02	-191.644
	2389.34	-0.6132		2352.5	-32.3947		1015.61	-39.4102		2359.41	-191.778
	2390.74	-0.4384		2353.95	-32.2178		1016.2	-39.2469		2360.8	-191.847
	2392.16	-0.5236		2355.35	-32.3989		1016.82	-39.4243		2362.21	-192.059
	2393.58	-0.4093		2356.7	-32.2164		1017.41	-39.4241		2363.61	-191.399
	2394.98	-0.3861		2358.09	-32.3422		1018.01	-39.5906		2365.02	-191.871
	2396.39	-0.6354		2359.5	-32.0836		1018.61	-39.3604		2366.4	-191.725
	2397.83	-0.3849		2360.95	-32.3411		1019.2	-39.7858		2367.8	-191.931
	2399.24	-0.5906		2362.35	-32.3344		1019.82	-39.7305		2369.21	-192.034
	2400.69	-0.3999		2363.7	-32.2923		1020.41	-39.5966		2370.61	-191.84
	2402.1	-0.5828		2365.09	-32.0822		1021.01	-39.7917		2372.02	-192.052
	2403.53	-0.5489		2366.5	-32.342		1021.61	-39.6		2373.4	-192.012
	2404.93	-0.662		2367.95	-32.1631		1022.21	-39.6441		2374.8	-191.902
	2406.34	-0.4744		2369.36	-32.3553		1022.82	-39.563		2376.21	-192.155
	2407.8	-0.6005		2370.7	-32.1302		1023.41	-39.5415		2377.61	-192.275
	2409.23	-0.3576		2372.09	-32.2796		1024.01	-39.7346		2379.02	-192.605
	2410.64	-0.4673		2373.5	-32.2052		1024.61	-39.6987		2380.4	-192.456
	2412.06	-0.4826		2374.95	-31.8595		1025.21	-39.8353		2381.8	-192.682
	2413.47	-0.7257		2376.36	-32.4682		1025.82	-39.9215		2383.21	-192.58
	2414.87	-0.6572		2377.7	-32.3974		1026.41	-39.4828		2384.61	-192.568
	2416.27	-0.1018		2379.09	-32.0689		1027.01	-39.7402		2386.02	-192.464
	2417.68	-0.5029		2380.5	-32.2385		1027.61	-39.9537		2387.4	-192.407
	2419.1	-0.3773		2381.95	-32.1209		1028.21	-40.1206		2388.81	-192.82
	2420.51	-0.4412		2383.36	-32.2801		1028.82	-39.7735		2390.36	-192.952
	2421.92	-0.5642		2384.72	-32.0561		1029.42	-39.7578		2391.76	-192.864
	2423.32	-0.8057		2386.1	-32.2399		1030.01	-39.9023		2393.16	-192.984
	2424.73	-0.8809		2387.5	-32.1675		1030.61	-39.9654		2394.57	-193.023
	2426.13	-0.3893		2388.95	-32.1332		1031.21	-39.9354		2395.97	-192.78
	2427.56	-0.4745		2390.36	-32.063		1031.82	-40.1802		2397.36	-192.681
	2428.97	-0.6396		2391.7	-32.2193		1032.41	-40.1219		2398.76	-192.878
	2430.37	-0.805		2393.1	-32.1502		1033.01	-39.8845		2400.16	-193.275
	2431.77	-0.7676		2394.5	-31.9592		1033.61	-40.1216		2401.57	-192.69
	2433.18	-0.786		2395.95	-32.1117		1034.21	-40.1254		2402.97	-193.084
	2434.58	-0.4807		2397.36	-32.2746		1034.82	-40.0593		2404.36	-193.436
	2436.01	-0.4928		2398.7	-31.9985		1035.42	-40.1347		2405.76	-193.362
	2437.42	-0.4907		2400.09	-32.1643		1036.01	-40.2291		2407.16	-193.238
	2438.82	-0.6197		2401.5	-32.4703		1036.61	-40.2226		2408.57	-193.285
	2440.23	-0.5503		2402.95	-32.2402		1037.2	-40.0404		2409.96	-193.647
	2441.63	-0.5849		2404.36	-32.0279		1037.82	-40.0524		2411.34	-193.961
	2443.06	-0.3359		2405.7	-32.3641		1038.42	-40.132		2412.7	-193.731
	2444.73	-0.4611		2407.1	-32.1562		1039.01	-40.319		2414.1	-193.467
	2446.13	-0.5827		2408.5	-32.3032		1039.61	-40.2431		2415.46	-193.552
	2447.56	-0.4591		2409.94	-32.4777		1040.21	-40.3257		2416.84	-193.698
	2448.97	-0.6115		2411.3	-32.08		1040.82	-40.2386		2418.2	-193.672
	2450.37	-0.7924		2412.64	-32.142		1041.41	-40.3652		2419.6	-193.314
	2451.77	-0.8643		2413.99	-32.1524		1042.01	-40.3367		2420.98	-193.764
	2453.18	-0.6522		2415.39	-31.9845		1042.61	-40.4445		2422.34	-194.065
	2454.58	-0.5203		2416.74	-32.2698		1043.2	-40.5279		2423.72	-193.931
	2456.01	-0.909		2418.09	-32.3477		1043.82	-40.3264		2425.1	-193.669
	2457.42	-0.4457		2419.49	-32.4607		1044.42	-40.3981		2426.51	-194.093
	2458.82	-0.4235		2420.85	-32.1844		1045.01	-40.3837		2427.89	-193.717
	2460.23	-0.2191		2422.18	-32.3285		1045.61	-40.6183		2429.26	-194.016
	2461.63	-0.7816		2423.54	-32.4426		1046.21	-40.2188		2430.65	-193.714
	2463.06	-0.6161		2424.94	-32.1174		1046.82	-40.1825		2432.01	-194.485
	2464.47	-0.588		2426.3	-32.1606		1047.42	-40.3318		2433.39	-194.458
	2465.87	-0.582		2427.64	-32.4266		1048.01	-40.5582		2434.79	-194.393
	2467.28	-0.4586		2429.04	-32.0704		1048.61	-40.4515		2436.16	-194.206
	2468.68	-0.3451		2430.44	-32.1808		1049.21	-40.4861		2437.56	-194.38
	2470.09	-1.0114		2431.81	-32.1014		1049.82	-40.7724		2438.92	-194.489
	2471.52	-0.4686		2433.15	-32.0644		1050.42	-40.6795		2440.3	-194.503
	2472.92	-0.5183		2434.54	-32.4823		1051.01	-40.8359		2441.7	-194.238
	2474.32	-0.3374		2435.94	-32.3802		1051.61	-40.3388		2443.1	-194.606
	2475.73	-0.4427		2437.3	-32.0823		1052.21	-40.7781		2444.46	-194.764
	2477.14	-0.3603		2438.64	-32.009		1052.82	-40.5366		2445.84	-194.556
	2478.58	-0.7697		2440.04	-32.1967		1053.42	-40.5272		2447.2	-194.643
	2480.02	-0.7019		2441.44	-32.3285		1054.01	-40.684		2448.6	-194.768
	2481.42	-0.5049		2442.8	-32.1224		1054.62	-40.519		2449.96	-194.531
	2482.82	-0.6312		2444.14	-32.1001		1055.21	-40.732		2451.35	-194.955
	2484.23	-0.3148		2445.54	-32.0428		1055.82	-40.7707		2452.75	-194.53
	2485.63	-0.5995		2446.94	-32.2201		1056.42	-40.5836		2454.15	-195.108
	2487.06	-0.6042		2448.35	-32.101		1057.01	-40.7343		2455.51	-195.088
	2488.47	-0.2128		2449.69	-32.142		1057.61	-40.7565		2456.89	-195.034
	2489.87	-0.7623		2451.1	-32.195		1058.21	-40.7906		2458.25	-194.499
	2491.28	-0.8203		2452.49	-32.0794		1058.82	-40.7154		2459.65	-194.898
	2492.68	-0.3475		2453.89	-32.225		1059.42	-41.1418		2461.03	-194.896
	2494.09	-0.386		2455.26	-32.5185		1060.01	-40.5754		2462.39	-195.54
	2495.52	-0.5153		2456.6	-32.1435		1060.61	-40.7054		2463.75	-195.274
	2496.92	-0.8562		2457.99	-32.4003		1061.21	-40.9511		2465.15	-194.763
	2498.33	-0.5953		2459.39	-32.2664		1061.82	-40.8404		2466.51	-195.27
	2499.73	-0.5257		2460.8	-32.0066		1062.42	-40.9535		2467.89	-195.183
	2501.14	-0.2475		2462.15	-32.1603		1063.01	-41.0635		2469.25	-195.26
	2502.57	-0.2838		2463.54	-31.9395		1063.61	-40.8033		2470.65	-195.442
	2503.97	-0.6578		2464.99	-32.1981		1064.21	-40.7762		2472.01	-195.462
	2505.38	-0.4655		2466.35	-32.0473		1064.82	-41.1966		2473.39	-195.696
	2506.78	-0.7329		2467.69	-32.1632		1065.42	-41.0797		2474.75	-195.544
	2508.18	-0.4422		2469.04	-32.2946		1066.01	-40.9478		2476.15	-195.566
	2509.59	-0.6659		2470.44	-32.0846		1066.61	-41.0193		2477.6	-195.661
	2511.02	-0.6456		2471.8	-32.1623		1067.21	-40.8143		2479.01	-195.288
	2512.42	-0.5404		2473.14	-32.1276		1067.82	-41.0536		2480.39	-195.741
	2513.82	-0.393		2474.54	-32.1373		1068.42	-41.0643		2481.75	-195.737
	2515.23	-0.4126		2475.94	-31.927		1069.01	-41.011		2483.15	-195.769
	2516.64	-0.5377		2477.3	-32.1468		1069.61	-41.0914		2484.51	-195.91
	2518.06	-0.2944		2478.64	-32.3729		1070.21	-41.15		2485.89	-195.883
	2519.47	-0.6287		2480.04	-32.5567		1070.82	-41.3357		2487.3	-196.079
	2520.88	-0.7729		2481.44	-32.3673		1071.42	-41.1699		2488.66	-195.549
	2522.28	-0.628		2482.8	-32.2396		1072.01	-41.2982		2490.06	-196.057
	2523.68	-0.8143		2484.14	-32.1408		1072.61	-41.5261		2491.42	-196.276
	2525.09	-0.6597		2485.55	-32.2108		1073.21	-41.25		2492.8	-196.269
	2526.52	-0.6288		2486.99	-32.0179		1073.82	-41.2104		2494.15	-196.214
	2527.93	-0.8228		2488.35	-32.2527		1074.42	-41.4754		2495.56	-195.662
	2529.33	-0.6041		2489.69	-32.2083		1075.01	-41.2354		2496.96	-196.462
	2530.78	-0.5278		2491.09	-32.2088		1075.61	-41.4611		2498.35	-196.097
	2532.19	-0.6946		2492.49	-32.2896		1076.21	-41.3888		2499.75	-196.111
	2533.59	-0.4932		2493.85	-32.2768		1076.82	-41.2196		2501.15	-196.279
	2535.02	-0.5166		2495.2	-32.2343		1077.42	-41.577		2502.56	-196.516
	2536.43	-0.7159		2496.56	-32.24		1078.01	-41.304		2503.92	-196.585
	2537.83	-0.6017		2497.99	-32.0933		1078.61	-41.3377		2505.3	-196.571
	2539.23	-0.774		2499.39	-32.1407		1079.21	-41.3194		2506.65	-196.759
	2540.65	-0.4309		2500.8	-32.0598		1079.82	-41.4819		2508.06	-196.446
	2542.07	-0.4975		2502.14	-32.0071		1080.42	-41.3741		2509.46	-196.341
	2543.47	-0.6568		2503.5	-32.316		1081.01	-41.4283		2510.85	-196.836
	2544.88	-0.3337		2504.94	-32.5843		1081.62	-41.4109		2512.25	-196.466
	2546.28	-0.5253		2506.3	-32.017		1082.21	-41.4217		2513.65	-196.905
	2547.69	-0.7327		2507.64	-32.2946		1082.82	-41.4333		2515.06	-197.002
	2549.14	-0.5502		2509.04	-32.3374		1083.42	-41.7505		2516.42	-196.801
	2550.57	-0.7605		2510.49	-32.2916		1084.01	-41.4617		2517.8	-196.856
	2551.97	-0.7197		2511.85	-32.4184		1084.61	-41.7101		2519.21	-197.078
	2553.38	-0.4905		2513.19	-32.0507		1085.21	-41.5027		2520.82	-196.811
	2554.78	-0.6681		2514.59	-32.142		1085.82	-41.5946		2522.21	-197.246
	2556.19	-0.5327		2515.99	-32.2125		1086.42	-41.5607		2523.61	-197
	2557.59	-0.3085		2517.4	-32.1538		1087.01	-41.244		2525.01	-197.202
	2559.02	-0.4739		2518.8	-31.987		1087.61	-41.443		2526.39	-196.88
	2560.43	-0.4509		2520.14	-31.9842		1088.21	-41.4359		2527.8	-197.006
	2561.88	-0.5373		2521.55	-32.167		1088.82	-41.2828		2529.2	-197.161
	2563.28	-0.5483		2522.99	-32.1808		1089.42	-41.4206		2530.6	-197.133
	2564.69	-0.7236		2524.35	-32.1599		1090.01	-41.6911		2531.97	-197.345
	2566.1	-0.338		2525.69	-32.1482		1090.61	-41.4623		2533.35	-196.925
	2567.52	-0.7251		2527.09	-32.2293		1091.21	-41.7275		2534.83	-197.288
	2568.93	-0.8993		2528.49	-32.0137		1091.82	-41.6448		2536.21	-197.08
	2570.33	-0.4999		2529.89	-32.4289		1092.42	-41.7983		2537.61	-197.449
	2571.73	-0.6945		2531.24	-32.005		1093.01	-42.0717		2539.01	-197.788
	2573.14	-0.5065		2532.62	-31.9631		1093.61	-41.7017		2540.4	-197.292
	2574.57	-0.6295		2533.99	-31.7568		1094.21	-41.7569		2541.8	-197.276
	2575.97	-0.6727		2535.4	-32.0172		1094.82	-41.9193		2543.2	-197.581
	2577.38	-0.4363		2536.74	-32.0269		1095.42	-41.6087		2544.61	-197.505
	2578.83	-0.7302		2538.09	-32.3112		1096.01	-41.7737		2546.01	-197.486
	2580.24	-0.6037		2539.49	-32.4241		1096.61	-42.0234		2547.4	-197.612
	2581.64	-0.6482		2540.94	-32.6155		1097.21	-41.6903		2548.8	-197.659
	2583.07	-0.7671		2542.3	-32.316		1097.82	-41.8578		2550.21	-197.624
	2584.48	-0.4858		2543.64	-32.3421		1098.42	-41.9234		2551.61	-197.655
	2585.88	-0.6735		2545.04	-32.3355		1099.01	-41.6668		2553.01	-198.113
	2587.29	-0.8088		2546.44	-32.1514		1099.61	-41.7468		2554.39	-198.049
	2588.75	-0.4279		2547.85	-31.9946		1100.21	-41.8783		2555.8	-197.55
	2590.19	-0.4884		2549.19	-32.1032		1100.82	-42.0476		2557.21	-198.083
	2591.59	-0.6854		2550.59	-32.0861		1101.42	-41.8312		2558.61	-198.067
	2593.02	-0.7539		2551.99	-32.0861		1102.01	-41.8675		2560.01	-198.12
	2594.43	-0.6507		2553.4	-32.2314		1102.61	-41.9962		2561.4	-197.973
	2595.83	-0.3875		2554.8	-32.2851		1103.21	-41.7848		2562.8	-197.823
	2597.24	-0.5939		2556.14	-32.3804		1103.82	-41.977		2564.21	-197.912
	2598.64	-0.5415		2557.54	-31.9621		1104.42	-42.1403		2565.61	-198.386
	2600.07	-0.7821		2558.99	-32.0593		1105.01	-42.1125		2567.01	-198.308
	2601.48	-0.8492		2560.4	-32.1644		1105.61	-42.2719		2568.4	-198.668
	2602.88	-0.6537		2561.74	-32.1321		1106.21	-42.4197		2569.8	-198.39
	2604.29	-0.9728		2563.1	-32.1964		1106.82	-42.1524		2571.21	-198.571
	2605.73	-0.3672		2564.49	-32.3236		1107.42	-42.0755		2572.62	-198.406
	2607.14	-0.5389		2565.94	-31.9102		1108.01	-42.1213		2574.01	-198.364
	2608.57	-0.8555		2567.3	-32.1539		1108.61	-41.8395		2575.4	-198.518
	2609.98	-0.663		2568.64	-32.2858		1109.21	-42.0434		2576.8	-198.244
	2611.38	-0.2846		2570.04	-31.8509		1109.82	-42.2319		2578.21	-198.382
	2612.78	-0.3366		2571.49	-32.1063		1110.42	-42.3622		2579.61	-198.165
	2614.19	-0.4228		2572.89	-32.1726		1111.01	-42.0601		2581.01	-198.437
	2615.6	-0.5519		2574.24	-31.9553		1111.61	-42.1806		2582.4	-198.215
	2617.02	-0.5129		2575.59	-32.1383		1112.21	-42.4386		2583.8	-198.709
	2618.43	-0.4703		2576.99	-32.1541		1112.83	-42.3002		2585.21	-198.552
	2619.83	-0.5072		2578.45	-32.4993		1113.42	-42.0312		2586.61	-198.434
	2621.24	-0.6816		2579.85	-32.3329		1114.01	-42.1196		2588.01	-198.642
	2622.64	-0.6375		2581.19	-31.9527		1114.61	-42.2697		2589.4	-198.594
	2624.07	-0.6805		2582.55	-32.1465		1115.21	-42.2822		2590.8	-198.732
	2625.48	-0.5784		2583.99	-32.2937		1115.83	-41.9874		2592.16	-198.877
	2626.88	-0.8067		2585.4	-32.3469		1116.42	-42.5587		2593.56	-199.061
	2628.29	-0.6049		2586.8	-32.3377		1117.01	-42.1286		2594.97	-199.121
	2629.69	-0.3722		2588.14	-32.2768		1117.61	-42.385		2596.35	-199.156
	2631.1	-0.5676		2589.54	-32.3121		1118.21	-42.3583		2597.75	-199.104
	2632.53	-0.7473		2590.99	-32.0426		1118.82	-42.5306		2599.16	-199.254
	2633.93	-0.4838		2592.4	-32.0258		1119.42	-42.6555		2600.56	-199.497
	2635.34	-0.262		2593.74	-32.3723		1120.01	-42.5197		2601.97	-199.007
	2636.74	-0.46		2595.09	-32.0194		1120.61	-42.53		2603.35	-199.076
	2638.15	-0.4691		2596.49	-32.2445		1121.21	-42.5077		2604.75	-199.167
	2639.57	-0.6402		2597.94	-31.9299		1121.82	-42.7107		2606.16	-199.466
	2640.98	-0.4979		2599.35	-32.0338		1122.42	-42.1926		2607.56	-199.138
	2642.39	-0.522		2600.7	-31.8857		1123.02	-42.4563		2608.97	-199.408
	2643.83	-0.414		2602.09	-32.4429		1123.61	-42.5701		2610.35	-199.127
	2645.24	-0.4387		2603.49	-32.2337		1124.21	-42.5152		2611.75	-199.205
	2646.64	-0.464		2604.95	-32.0652		1124.83	-42.2853		2613.16	-199.693
	2648.09	-0.2489		2606.35	-32.0599		1125.42	-42.5382		2614.56	-199.54
	2649.53	-0.2264		2607.69	-31.9779		1126.01	-42.4445		2615.97	-199.583
	2650.93	-0.5507		2609.1	-32.0846		1126.61	-42.4478		2617.35	-199.557
	2652.33	-0.6894		2610.5	-32.112		1127.21	-42.611		2618.76	-199.22
	2653.74	-0.6135		2611.95	-32.1433		1127.83	-42.8566		2620.16	-199.617
	2655.16	-0.7185		2613.35	-31.9398		1128.42	-42.6259		2621.56	-199.619
	2656.57	-0.4502		2614.69	-32.2663		1129.02	-42.7073		2622.97	-200.027
	2657.98	-0.4051		2616.09	-32.0169		1129.62	-42.5254		2624.35	-199.554
	2659.39	-0.5401		2617.5	-32.1481		1130.21	-42.7304		2625.75	-199.773
	2660.83	-0.5186		2618.95	-32.2619		1130.82	-42.7968		2627.21	-199.877
	2662.24	-0.5225		2620.35	-32.2387		1131.42	-42.7247		2628.61	-199.786
	2663.65	-0.489		2621.7	-32.1283		1132.02	-42.5838		2630.01	-199.713
	2665.07	-0.5741		2623.09	-32.3526		1132.61	-42.7261		2631.4	-200.086
	2666.48	-0.6513		2624.5	-32.0963		1133.21	-42.8684		2632.8	-199.776
	2667.9	-0.5118		2625.95	-32.2961		1133.83	-42.7252		2634.21	-200.286
	2669.34	-0.5782		2627.35	-32.1161		1134.42	-42.8756		2635.61	-199.756
	2670.74	-0.3796		2628.69	-31.9334		1135.01	-42.5896		2637.02	-199.69
	2672.15	-0.6782		2630.09	-32.2901		1135.61	-42.7439		2638.41	-200.03
	2673.58	-0.6732		2631.5	-32.264		1136.21	-42.7328		2639.8	-200.098
	2674.98	-0.6016		2632.95	-32.0217		1136.83	-42.6943		2641.21	-200.277
	2676.39	-0.3247		2634.35	-32.2938		1137.42	-42.8211		2642.61	-200.574
	2677.83	-0.5819		2635.7	-32.0294		1138.02	-43.1028		2644.02	-200.327
	2679.25	-0.307		2637.09	-32.1653		1138.61	-42.7712		2645.41	-199.947
	2680.69	-0.1981		2638.5	-31.9307		1139.21	-42.8601		2646.81	-200.583
	2682.19	-0.8453		2639.95	-32.0469		1139.83	-42.8966		2648.21	-200.645
	2683.6	-0.6088		2641.31	-32.043		1140.42	-42.9838		2649.61	-200.739
	2685.03	-0.4276		2642.65	-31.9815		1141.02	-42.8574		2651.01	-200.598
	2686.43	-0.6051		2644.05	-32.2338		1141.62	-43.0127		2652.41	-200.728
	2687.88	-0.5218		2645.5	-31.9377		1142.21	-43.1191		2653.8	-200.393
	2689.29	-0.5303		2646.9	-32.1727		1142.83	-43.1291		2655.44	-200.599
	2690.69	-0.7324		2648.3	-31.9478		1143.42	-42.9774		2656.87	-200.687
	2692.1	-0.5048		2649.64	-32.2507		1144.02	-43.0166		2658.26	-200.906
	2693.53	-0.4928		2651.05	-31.9224		1144.62	-43.1274		2659.62	-200.663
	2694.93	-0.6496		2652.5	-31.8926		1145.21	-42.8957		2661	-201.107
	2696.34	-0.5632		2653.9	-31.8666		1145.83	-43.1918		2662.72	-200.862
	2697.74	-0.9393		2655.31	-32.0019		1146.42	-43.3152		2664.09	-200.82
	2699.15	-0.7269		2656.65	-32.2236		1147.02	-43.1941		2665.47	-201.204
	2700.58	-0.6368		2658.04	-32.0672		1147.62	-43.0484		2666.82	-200.89
	2701.98	-0.5272		2659.5	-32.0952		1148.21	-43.1343		2668.17	-200.916
	2703.39	-0.3904		2660.9	-32.0879		1148.83	-43.2087		2669.53	-200.784
	2704.83	-0.561		2662.31	-32.1161		1149.42	-43.2106		2670.91	-201.061
	2706.24	-0.7316		2663.64	-32.0174		1150.02	-43.0708		2672.26	-201.045
	2707.69	-0.1118		2665.05	-32.1114		1150.61	-43.0731		2673.62	-201.07
	2709.1	-0.4539		2666.5	-32.1243		1151.21	-43.1762		2675.16	-201.582
	2710.52	-0.2351		2667.9	-32.5406		1151.83	-43.1632		2676.62	-201.555
	2711.92	-0.5549		2669.3	-32.1087		1152.42	-43.2921		2678	-201.202
	2713.32	-0.128		2670.64	-32.2685		1153.02	-43.0098		2679.38	-201.516
	2714.73	-0.3077		2672.05	-31.9417		1153.62	-43.3058		2680.84	-201.458
	2716.14	-0.3603		2673.5	-32.0495		1154.21	-43.4407		2682.22	-201.284
	2717.57	-0.769		2674.9	-32.165		1154.83	-43.3125		2683.57	-201.429
	2718.97	-0.7517		2676.31	-31.8732		1155.42	-43.5255		2684.96	-201.134
	2720.38	-0.7069		2677.64	-32.0756		1156.02	-43.3311		2686.32	-201.827
	2721.78	-0.6477		2679.04	-31.9522		1156.62	-43.6107		2687.67	-201.823
	2723.18	-0.8159		2680.5	-32.1472		1157.21	-43.2189		2689.03	-201.773
	2724.59	-0.7154		2681.9	-32.0589		1157.83	-43.3668		2690.41	-202.006
	2726.01	-0.7789		2683.31	-32.0304		1158.42	-43.5697		2691.77	-202.017
	2727.42	-0.535		2684.64	-31.8759		1159.02	-43.424		2693.12	-201.977
	2728.82	-0.76		2686.05	-32.0507		1159.62	-43.2287		2694.5	-201.759
	2730.23	-0.9003		2687.5	-32.1293		1160.22	-43.2373		2695.86	-201.982
	2731.63	-0.4126		2688.9	-32.2484		1160.83	-43.4425		2697.22	-201.86
	2733.08	-0.6634		2690.31	-31.9395		1161.42	-43.2485		2698.89	-201.949
	2734.47	-0.4695		2691.64	-31.999		1162.02	-43.471		2700.63	-201.917
	2735.87	-0.7676		2693.05	-32.0921		1162.62	-43.4159		2702.03	-202.492
	2737.28	-0.8654		2694.5	-32.018		1163.22	-43.6921		2703.43	-202.096
	2738.68	-0.691		2695.9	-32.3099		1163.83	-43.3013		2704.84	-202.105
	2740.09	-0.7533		2697.31	-31.8036		1164.43	-43.3161		2706.24	-202.279
	2741.52	-0.621		2698.65	-31.9844		1165.02	-43.4968		2707.65	-202.028
	2742.92	-0.6297		2700.05	-31.9271		1165.62	-43.7123		2709.03	-202.117
	2744.34	-0.6868		2701.5	-31.9473		1166.22	-43.5031		2710.47	-202.18
	2745.73	-0.9873		2702.9	-32.0542		1166.83	-43.397		2711.91	-202.476
	2747.14	-0.5351		2704.32	-32.2647		1167.42	-43.8945		2713.29	-202.428
	2748.57	-0.7641		2705.66	-32.154		1168.02	-43.8281		2714.68	-202.394
	2749.97	-0.7017		2707.05	-32.0917		1168.62	-43.6182		2716.06	-202.467
	2751.38	-0.827		2708.5	-32.0619		1169.22	-43.8933		2717.42	-202.878
	2752.78	-0.7229		2709.89	-32.2238		1169.83	-43.5189		2718.82	-202.558
	2754.18	-0.7079		2711.29	-32.1505		1170.43	-43.2189		2720.18	-202.422
	2755.59	-0.5133		2712.63	-32.2006		1171.02	-43.6114		2721.56	-202.666
	2757.02	-0.6648		2713.99	-32.0511		1171.62	-43.8485		2722.92	-202.927
	2758.43	-0.8404		2715.39	-31.9749		1172.22	-43.6144		2724.32	-202.9
	2759.83	-0.8255		2716.74	-31.8838		1172.83	-43.6932		2725.68	-202.577
	2761.23	-0.5375		2718.08	-31.9772		1173.42	-43.5639		2727.08	-202.709
	2762.64	-0.5329		2719.49	-31.9526		1174.02	-43.9264		2728.47	-202.534
	2764.06	-0.6118		2720.84	-32.0334		1174.62	-44.2172		2729.87	-202.767
	2765.47	-0.5962		2722.18	-32.2126		1175.22	-43.6825		2731.27	-203.043
	2766.88	-0.9011		2723.54	-32.072		1175.83	-43.7341		2732.91	-203.083
	2768.28	-0.7028		2724.94	-32.1096		1176.42	-43.5239		2734.28	-202.903
	2769.69	-0.8152		2726.3	-32.2151		1177.02	-43.9707		2735.69	-202.895
	2771.09	-0.6929		2727.64	-32.2967		1177.62	-43.8698		2737.07	-202.562
	2772.52	-0.6144		2729.04	-32.118		1178.22	-43.6113		2738.42	-203.198
	2774.21	-0.5835		2730.44	-32.0717		1178.83	-43.8394		2739.8	-203.198
	2775.64	-0.3302		2731.8	-32.148		1179.42	-44.0039		2741.16	-203.111
	2777.07	-0.8283		2733.14	-32.0303		1180.02	-43.6701		2742.55	-203.418
	2778.47	-0.7121		2734.54	-31.9739		1180.62	-44.0025		2743.9	-202.841
	2779.88	-0.4233		2735.94	-32.237		1181.22	-44.1065		2745.26	-203.225
	2781.28	-0.5823		2737.3	-32.26		1181.83	-43.7042		2746.62	-203.241
	2782.68	-0.7449		2738.64	-32.1337		1182.43	-43.8135		2748	-203.008
	2784.09	-0.8245		2740.04	-32.1978		1183.02	-43.8434		2749.36	-203.46
	2785.52	-0.6587		2741.44	-32.1071		1183.62	-43.971		2750.72	-203.554
	2786.94	-0.6534		2742.8	-32.007		1184.22	-44.0734		2752.08	-203.52
	2788.33	-0.756		2744.14	-31.9901		1184.83	-43.9763		2753.45	-203.318
	2789.73	-0.7702		2745.54	-31.7517		1185.43	-43.8952		2755.13	-203.558
	2791.14	-0.4122		2746.94	-31.8932		1186.02	-44.0005		2756.84	-203.171
	2792.57	-0.9211		2748.3	-31.8469		1186.62	-43.6304		2758.22	-203.215
	2793.97	-0.8095		2749.64	-32.1362		1187.22	-44.0813		2759.95	-203.572
	2795.48	-0.6051		2751.04	-32.0505		1187.83	-44.1242		2761.33	-203.494
	2796.88	-0.6632		2752.49	-32.2167		1188.43	-44.2836		2762.73	-203.691
	2798.28	-0.8131		2753.85	-31.9869		1189.02	-43.9563		2764.14	-203.266
	2799.68	-0.794		2755.18	-32.1416		1189.62	-43.876		2765.52	-203.781
	2801.09	-0.666		2756.54	-32.1071		1190.22	-43.8879		2766.93	-203.913
	2802.52	-0.4899		2757.94	-32.2484		1190.83	-44.2961		2768.33	-203.763
[truncated: 14,098 more rows]

## Sheet: Figure 3b
	CNF
	Time [s]	f5 [Hz]
	0,0000	0,3373
	0,5847	0,1425
	1,1694	0,0501
	1,7519	-0,2295
	2,3390	0,1629
	2,9234	-0,2346
	3,5067	0,1778
	4,0913	-0,1679
	4,6822	-0,0644
	5,2655	-0,0042
	5,8489	-0,1825
	6,4371	-0,1389
	7,0207	0,0904
	7,6043	0,2403
	8,1899	-0,1559
	8,7758	0,0597
	9,3589	0,0074
	9,9437	0,1064
	10,5347	0,2188
	11,1173	-0,1683
	11,7010	-0,2476
	12,2833	-0,0767
	12,8687	-0,0372
	13,4546	-0,2581
	14,0396	-0,0365
	14,6245	0,2512
	15,2103	0,1305
	15,8086	-0,0683
	16,3919	0,1447
	16,9752	0,1128
	17,5592	-0,0722
	18,1452	0,0945
	18,7356	-0,0303
	19,3187	0,0335
	19,9029	-0,1066
	20,4955	0,0735
	21,0810	-0,2310
	21,6690	0,0158
	22,2519	-0,1687
	22,8484	0,0687
	23,4348	-0,0311
	24,0179	-0,0913
	24,6011	-0,0625
	25,1844	-0,1480
	25,7673	0,0102
	26,3499	0,1239
	26,9372	-0,0202
	27,5198	-0,0876
	28,1031	-0,0434
	28,6862	-0,0169
	29,2690	-0,1483
	29,8521	0,0337
	30,4414	0,1537
	31,0244	0,1083
	31,6068	-0,2254
	32,1973	-0,1579
	32,7807	0,3740
	33,3638	0,0148
	33,9485	-0,0068
	34,5319	-0,0393
	35,1144	-0,0409
	35,7022	-0,1826
	36,2883	0,0177
	36,8720	0,2731
	37,4551	-0,0093
	38,0414	-0,0481
	38,6276	0,0503
	39,2105	0,1039
	39,7995	-0,2989
	40,3879	0,1331
	40,9701	0,0188
	41,5527	0,0949
	42,1403	-0,2757
	42,7273	-0,0408
	43,3111	-0,2715
	43,9113	-0,0879
	44,4996	0,0618
	45,0882	-0,0559
	45,6733	0,3063
	46,2565	-0,0291
	46,8465	0,1306
	47,4293	-0,2568
	48,0148	0,0943
	48,5983	-0,0505
	49,1874	0,0573
	49,7701	0,1254
	50,3530	0,0126
	50,9394	-0,0680
	51,5232	0,0529
	52,1067	0,1821
	52,6996	0,0285
	53,2829	-0,1397
	53,8805	-0,0510
	54,4645	-0,2532
	55,0488	-0,0175
	55,6382	-0,2100
	56,2228	-0,0392
	56,8056	0,0488
	57,3944	0,0681
	57,9786	-0,2433
	58,5617	0,0032
	59,1438	0,0155
	59,7322	0,0307
	60,3148	-0,0969
	60,8994	-0,1186
	61,4880	0,0555
	62,0705	-0,2980
	62,6560	0,0255
	63,2480	0,1134
	63,8337	-0,1579
	64,4164	-0,0300
	65,0027	-0,0192
	65,5924	0,0695
	66,1825	-0,2843
	66,7662	0,0452
	67,3560	-0,3242
	67,9421	0,1981
	68,5241	0,0244
	69,1054	0,0347
	69,6988	-0,0988
	70,2816	-0,2097
	70,8647	-0,1196
	71,4509	0,0042
	72,0365	0,0045
	72,6193	0,3556
	73,2082	-0,1382
	73,7905	-0,1159
	74,3725	-0,0550
	74,9547	0,0600
	75,5417	-0,2580
	76,1298	-0,0248
	76,7150	0,0441
	77,3035	-0,1536
	77,8924	0,0593
	78,4755	0,0504
	79,0582	-0,2103
	79,6470	-0,0515
	80,2366	-0,2493
	80,8192	-0,0127
	81,4069	0,1266
	81,9967	-0,2426
	82,5817	-0,1303
	83,1646	0,2396
	83,7516	0,1409
	84,3388	0,0954
	84,9207	0,0623
	85,5087	0,1722
	86,0958	-0,0464
	86,6843	0,0916
	87,2674	0,2031
	87,8636	-0,1732
	88,4515	0,2598
	89,0376	0,0153
	89,6207	0,1180
	90,2080	-0,2524
	90,7969	-0,2823
	91,3837	0,1079
	91,9656	0,0853
	92,5503	-0,0356
	93,1406	0,1735
	93,7283	0,1975
	94,3126	-0,0023
	94,9009	-0,1590
	95,4918	-0,2236
	96,0743	-0,0360
	96,6561	-0,0513
	97,2473	-0,2034
	97,8305	0,0238
	98,4130	-0,0609
	99,0063	0,0199
	99,5921	-0,0363
	100,1806	-0,0238
	100,7670	0,0962
	101,3565	-0,1946
	101,9444	0,0107
	102,5279	0,0091
	103,1115	0,0754
	103,7036	-0,3066
	104,2898	-0,0320
	104,8718	0,0620
	105,4605	0,3114
	106,0474	-0,1946
	106,6356	-0,2404
	107,2224	-0,0032
	107,8112	-0,0054
	108,3962	0,1373
	108,9803	-0,0586
	109,5633	-0,0554
	110,1504	0,0274
	110,7397	0,0371
	111,3228	0,0019
	111,9115	-0,2560
	112,5028	-0,2498
	113,0904	0,2384
	113,6786	0,0362
	114,2660	-0,3458
	114,8555	-0,0691
	115,4424	-0,1309
	116,0249	0,0374
	116,6098	0,1966
	117,2052	0,1598
	117,7937	-0,2227
	118,3766	-0,0372
	118,9649	0,0734
	119,5508	0,3827
	120,1401	0,3576
	120,7281	0,2942
	121,3162	0,2265
	121,9057	0,3041
	122,4987	0,4264
	123,0840	0,0842
	123,6666	0,1977
	124,2575	0,1784
	124,8468	0,4704
	125,4308	0,4278
	126,0169	0,4304
	126,6065	0,1869
	127,1979	0,4572
	127,7802	0,3344
	128,3676	0,4112
	128,9558	0,5452
	129,5407	0,2047
	130,1273	0,6986
	130,7138	0,6895
	131,2978	0,3918
	131,8837	0,5221
	132,4682	0,8628
	133,0559	0,6382
	133,6460	0,3824
	134,2354	0,5857
	134,8200	0,7675
	135,4092	0,8120
	135,9992	0,4456
	136,5860	0,3894
	137,1690	0,5663
	137,7624	0,4133
	138,3511	0,4983
	138,9395	0,7322
	139,5221	0,4612
	140,1107	0,4526
	140,7046	0,4831
	141,2905	0,4527
	141,8731	0,4485
	142,4607	0,3524
	143,0433	0,5472
	143,6327	0,2370
	144,2204	0,5070
	144,8074	0,0549
	145,3969	0,3803
	145,9946	0,2698
	146,5809	0,2674
	147,1636	0,1833
	147,7553	0,2003
	148,3444	0,1837
	148,9262	-0,1771
	149,5165	0,1062
	150,1054	0,3059
	150,6983	0,2584
	151,2805	0,3366
	151,8679	0,6103
	152,4561	0,1946
	153,0437	0,4967
	153,6350	0,3622
	154,2218	0,3749
	154,8111	0,3317
	155,3975	0,1377
	155,9816	0,0400
	156,5647	0,0613
	157,1539	0,0205
	157,7448	0,0724
	158,3282	0,1338
	158,9157	0,1388
	159,5057	0,2053
	160,0925	0,4323
	160,6802	0,0881
	161,2644	0,5763
	161,8536	0,0557
	162,4418	0,4761
	163,0255	0,1267
	163,6109	0,2047
	164,2012	0,1459
	164,7837	0,6486
	165,3711	0,4592
	165,9604	0,0803
	166,5465	0,1409
	167,1362	0,2337
	167,7248	-0,1500
	168,3136	0,0136
	168,9028	0,0181
	169,4919	0,0654
	170,0753	-0,2141
	170,6634	-0,1485
	171,2548	0,0339
	171,8461	-0,1798
	172,4579	-0,2470
	173,0453	-0,0284
	173,6329	0,0414
	174,2224	-0,0035
	174,8104	0,1345
	175,3974	0,0426
	175,9826	-0,4172
	176,5680	-0,0450
	177,1567	-0,1658
	177,7492	-0,2405
	178,3324	-0,3112
	178,9186	-0,2243
	179,5074	-0,0723
	180,0970	0,0254
	180,6871	-0,0665
	181,2731	0,0875
	181,8609	0,0255
	182,4471	0,0616
	183,0319	-0,0902
	183,6169	-0,0305
	184,2082	-0,1472
	184,7962	0,0654
	185,3813	-0,1442
	185,9678	0,0359
	186,5522	0,1312
	187,1380	-0,0889
	187,7240	-0,3106
	188,3105	-0,0856
	188,8988	0,0821
	189,4850	0,2673
	190,0678	-0,1237
	190,6551	0,0216
	191,2460	-0,0371
	191,8342	0,0395
	192,4232	-0,1998
	193,0152	-0,1591
	193,6022	-0,3384
	194,1900	-0,1234
	194,7763	-0,2108
	195,3798	-0,1920
	195,9666	0,0475
	196,5520	-0,0670
	197,1418	-0,2938
	197,7357	-0,2901
	198,3237	0,1124
	198,9122	-0,1090
	199,5027	-0,1923
	200,0856	-0,0894
	200,6721	-0,1191
	201,2617	-0,0884
	201,8503	-0,0875
	202,4371	0,0618
	203,0290	-0,1985
	203,6184	-0,1608
	204,2082	-0,0209
	204,7956	-0,2445
	205,3852	-0,3818
	205,9732	-0,2847
	206,5603	-0,0464
	207,1502	-0,2219
	207,7434	-0,0098
	208,3308	-0,0837
	208,9177	-0,2325
	209,5097	-0,0470
	210,0978	-0,0899
	210,6866	0,0699
	211,2785	-0,3296
	211,8672	-0,0801
	212,4550	-0,2952
	213,0416	-0,0202
	213,6322	-0,1557
	214,2313	-0,1030
	214,8188	-0,1816
	215,4073	0,0136
	215,9961	-0,0979
	216,5842	-0,0852
	217,1712	0,0890
	217,7616	-0,0809
	218,3589	-0,0928
	218,9470	0,0445
	219,5381	-0,0113
	220,1317	-0,0350
	220,7241	-0,3106
	221,3108	-0,1384
	221,9006	-0,2426
	222,4912	0,0704
	223,0759	-0,1830
	223,6640	0,1927
	224,2537	-0,2534
	224,8424	0,1471
	225,4285	-0,2750
	226,0200	-0,4256
	226,6075	0,0702
	227,2011	-0,0281
	227,7855	0,2247
	228,3737	-0,2169
	228,9617	-0,3306
	229,5460	-0,1329
	230,1361	0,1262
	230,7265	-0,3335
	231,3146	-0,3502
	231,9031	0,0272
	232,4951	-0,1276
	233,0876	-0,0075
	233,6778	-0,4364
	234,2672	0,0323
	234,8565	0,0623
	235,4454	-0,1381
	236,0403	-0,1754
	236,6368	-0,0490
	237,2287	-0,0940
	237,8161	-0,0468
	238,4029	-0,2593
	238,9941	-0,1372
	239,5894	-0,1532
	240,1823	-0,2676
	240,7722	-0,0340
	241,3602	-0,0128
	241,9480	-0,1310
	242,5425	-0,1867
	243,1367	-0,1489
	243,7295	-0,1129
	244,3196	-0,2608
	244,9072	-0,1103
	245,5004	-0,0368
	246,0896	-0,0810
	246,6850	-0,0381
	247,2764	-0,1268
	247,8649	0,0249
	248,4520	-0,2326
	249,0437	-0,3991
	249,6383	-0,4099
	250,2284	-0,1523
	250,8144	-0,1190
	251,4026	-0,2059
	251,9939	-0,0385
	252,5813	-0,4284
	253,1711	-0,2292
	253,7626	0,0285
	254,3512	-0,0345
	254,9424	0,1325
	255,5325	-0,1584
	256,1356	-0,2026
	256,7246	-0,3093
	257,3100	-0,3182
	257,8963	-0,4484
	258,4939	-0,0280
	259,0931	-0,1162
	259,6891	0,1344
	260,2779	-0,2313
	260,8657	-0,1754
	261,4544	-0,1205
	262,0474	-0,2411
	262,6428	-0,1357
	263,2393	-0,1191
	263,8264	0,0083
	264,4184	-0,3599
	265,0088	-0,1548
	265,5965	-0,4000
	266,1888	0,0003
	266,7779	-0,1895
	267,3669	0,2205
	267,9590	-0,1117
	268,5495	0,0613
	269,1432	-0,0736
	269,7555	-0,0124
	270,3651	-0,2701
	270,9554	-0,1121
	271,5491	-0,0523
	272,1422	-0,0962
	272,7563	0,0955
	273,3544	-0,3239
	273,9468	0,0566
	274,5392	-0,0469
	275,1422	-0,1007
	275,7568	-0,1876
	276,3546	-0,0533
	276,9476	0,0096
	277,5506	-0,0230
	278,1451	-0,1871
	278,7366	-0,0809
	279,3246	-0,4121
	279,9130	-0,3869
	280,5037	-0,1560
	281,0972	-0,3453
	281,6939	-0,0594
	282,3065	0,0060
	282,9018	-0,1141
	283,5008	-0,1051
	284,0979	-0,2082
	284,6999	-0,1708
	285,3084	0,0792
	285,9022	-0,2279
	286,5007	-0,0575
	287,0988	-0,2610
	287,6980	-0,1065
	288,3089	-0,4349
	288,9026	0,0369
	289,5020	-0,1217
	290,0989	-0,2842
	290,6970	0,0284
	291,3089	0,0357
	291,9030	0,0545
	292,5022	0,0703
	293,0996	-0,1854
	293,6998	-0,1191
	294,3098	0,0138
	294,9035	-0,2123
	295,5028	-0,1099
	296,1003	0,0422
	296,7018	0,1470
	297,3099	-0,1257
	297,9042	-0,0426
	298,5038	-0,2618
	299,1003	-0,1578
	299,7010	-0,1208
	300,2988	-0,1596
	300,8862	-0,1576
	301,4729	-0,1730
	302,0585	0,2540
	302,6491	0,0163
	303,2438	0,0333
	303,8325	-0,2858
	304,4206	-0,2127
	305,0115	-0,1230
	305,5986	-0,2276
	306,1864	-0,1654
	306,7773	-0,2712
	307,3655	-0,2482
	307,9508	0,0038
	308,5369	-0,3203
	309,1229	-0,1436
	309,7158	-0,0603
	310,3022	-0,4629
	310,8902	-0,2004
	311,4778	-0,0932
	312,0639	0,1619
	312,6536	-0,0504
	313,2462	-0,1866
	313,8392	-0,2076
	314,4264	-0,3905
	315,0176	-0,3101
	315,6058	0,0038
	316,1984	-0,2400
	316,7835	-0,2447
	317,3692	-0,0742
	317,9556	-0,1224
	318,5397	-0,1890
	319,1306	-0,0119
	319,7207	-0,2538
	320,3082	0,0649
	320,8963	0,0235
	321,4866	-0,0408
	322,0733	-0,0958
	322,6608	-0,3216
	323,2532	-0,1438
	323,8430	-0,3323
	324,4316	0,2114
	325,0232	-0,2245
	325,6102	0,0396
	326,2181	-0,2794
	326,8050	-0,2076
	327,3923	-0,1134
	327,9803	0,1219
	328,5673	-0,0518
	329,1568	-0,0355
	329,7479	0,1061
	330,3425	0,1535
	330,9286	-0,2138
	331,5192	0,0526
	332,1055	-0,0315
	332,6973	-0,2201
	333,2827	-0,2920
	333,8691	-0,0198
	334,4579	-0,1960
	335,0431	-0,0726
	335,6342	-0,0462
	336,2246	-0,1111
	336,8099	-0,2369
	337,3977	-0,1755
	337,9877	-0,3831
	338,5740	0,1177
	339,1651	0,4264
	339,7565	0,0943
	340,3464	-0,0026
	340,9375	-0,4857
	341,5295	-0,1642
	342,1182	0,0889
	342,7111	-0,0847
	343,2982	-0,2050
	343,8903	-0,1171
	344,4787	-0,2912
	345,0621	0,0236
	345,6508	-0,1315
	346,2497	-0,0777
	346,8438	-0,0276
	347,4323	-0,0583
	348,0223	-0,0071
	348,6103	-0,0918
	349,2046	0,0719
	349,7964	-0,1926
	350,3840	-0,0679
	350,9714	-0,3252
	351,5573	-0,1991
	352,1462	-0,3516
	352,7405	-0,1534
	353,3285	-0,2250
	353,9173	-0,0049
	354,5080	-0,3835
	355,0953	-0,0362
	355,6856	-0,1759
	356,2760	-0,0106
	356,8627	0,0455
	357,4511	-0,0894
	358,0431	-0,1297
	358,6375	-0,1600
	359,2332	-0,1555
	359,8207	0,1104
	360,4086	-0,0025
	360,9972	-0,1313
	361,5914	-0,1332
	362,1856	0,0454
	362,7748	0,1296
	363,3639	-0,2866
	363,9520	-0,5175
	364,5445	-0,3427
	365,1387	0,1998
	365,7370	0,0025
	366,3256	-0,0608
	366,9139	-0,1053
	367,5049	-0,0555
	368,0922	0,0798
	368,6873	-0,1690
	369,2755	-0,2389
	369,8656	-0,0555
	370,4523	-0,0978
	371,0451	-0,2975
	371,6401	-0,3468
	372,2332	-0,3388
	372,8198	-0,0796
	373,4086	0,0055
	374,0007	0,0044
	374,5929	-0,0392
	375,1866	0,5834
	375,7787	-0,1051
	376,3667	-0,1835
	376,9533	-0,2493
	377,5476	-0,0039
	378,1408	-0,1088
	378,7365	-0,1463
	379,3214	-0,1017
	379,9094	-0,0700
	380,4997	-0,1805
	381,0931	-0,1495
	381,6886	-0,1207
	382,3022	-0,4537
	382,8976	-0,4951
	383,4952	-0,3176
	384,0928	0,0783
	384,6895	-0,4252
	385,3024	0,1180
	385,8978	-0,1203
	386,4953	-0,3092
	387,0932	-0,3350
	387,6890	-0,1403
	388,3034	-0,5204
	388,8970	-0,3241
	389,4956	-0,3322
	390,0931	-0,3113
	390,6895	-0,4500
	391,2789	-0,4674
	391,8673	-0,2702
	392,4560	-0,5739
	393,0470	-0,4459
	393,6437	-0,2536
	394,2412	-0,2874
	394,8268	-0,2154
	395,4156	-0,4660
	396,0068	-0,5460
	396,5970	-0,4012
	397,1925	-0,5738
	397,7807	-0,2379
	398,3679	-0,4661
	398,9556	-0,1995
	399,5458	-0,3533
	400,1435	-0,5089
	400,7562	-0,6668
	401,3527	-0,4302
	401,9458	-0,4847
	402,5364	-0,6119
	403,1231	-0,4283
	403,7153	-0,4989
	404,3071	-0,5268
	404,8984	-0,3797
	405,4973	-0,3755
	406,0965	-0,6076
	406,7001	-0,7793
	407,3086	-0,4398
	407,9082	-0,7004
	408,5087	-0,3678
	409,1097	-0,8744
	409,7062	-0,5918
	410,3168	-0,5107
	410,9096	-0,5136
	411,5012	-0,5684
	412,1007	-0,5869
	412,6980	-0,7774
	413,3127	-0,5582
	413,9090	-0,5874
	414,5042	-0,5478
	415,0985	-0,5363
	415,6956	-0,5704
	416,3121	-0,7661
	416,9040	-0,6941
	417,5015	-0,7843
	418,1086	-0,9932
	418,7064	-0,9651
	419,3111	-0,8455
	419,9032	-0,7853
	420,5082	-0,8333
	421,0998	-0,7505
	421,7020	-0,8078
	422,3161	-0,7036
	422,9085	-0,8851
	423,5043	-1,1032
	424,0982	-0,8507
	424,6984	-0,8034
	425,3097	-0,8050
	425,9085	-0,8044
	426,5027	-0,9243
	427,0999	-0,7602
	427,6991	-0,8727
	428,3093	-0,7567
	428,9034	-1,0121
	429,5035	-0,9783
	430,1006	-1,0187
	430,7031	-1,1335
	431,3100	-1,0120
	431,9051	-1,0220
	432,5031	-1,2172
	433,0996	-1,0309
	433,7020	-0,9082
	434,3101	-1,0066
	434,9047	-0,8293
	435,5041	-0,9936
	436,1018	-1,1554
	436,7005	-1,2311
	437,3101	-1,1863
	437,9037	-1,2571
	438,5042	-1,1530
	439,1009	-1,0509
	439,7024	-0,8700
	440,3114	-1,0751
	440,9044	-0,8371
	441,5036	-1,0853
	442,1009	-1,1474
	442,7017	-1,0933
	443,3121	-1,3961
	443,9062	-1,0297
	444,4941	-1,0668
	445,1009	-0,9820
	445,7005	-1,3635
	446,3125	-1,1142
	446,9057	-1,2439
	447,5071	-1,1622
	448,1049	-1,0659
	448,7147	-1,4427
	449,3182	-1,3334
	449,9112	-1,1030
	450,5040	-1,3539
	451,0972	-1,1453
	451,6886	-1,1490
	452,2759	-1,4562
	452,8670	-1,2980
	453,4554	-1,4634
	454,0411	-1,2244
	454,6301	-1,1228
	455,2233	-1,1746
	455,8215	-0,9443
	456,4173	-0,8151
	457,0147	-1,0856
	457,6279	-1,0986
	458,2255	-0,8472
	458,8202	-0,8293
	459,4183	-1,2650
	460,0191	-1,1229
	460,6135	-1,0101
	461,2121	-1,1745
	461,7991	-1,1766
	462,3926	-1,1610
	462,9929	-0,9655
	463,6115	-1,3358
	464,2084	-1,2386
	464,8182	-1,2460
	465,4133	-1,4090
	466,0115	-0,9206
	466,6178	-1,1532
	467,2086	-1,3929
	467,8150	-1,1929
	468,4095	-1,2903
	468,9951	-1,3073
	469,5946	-1,2141
	470,2043	-1,2981
	470,8151	-1,1779
	471,4196	-1,4142
	472,0203	-1,0576
	472,6197	-1,1437
	473,2165	-1,4792
	473,8032	-0,9219
	474,3947	-1,4129
	474,9791	-1,4987
	475,5667	-1,4273
	476,1660	-1,4150
	476,7602	-1,2024
	477,3489	-1,4726
	477,9480	-1,2136
	478,5666	-1,1832
	479,1630	-1,4840
	479,7588	-1,4872
	480,3494	-1,3160
	480,9391	-1,4663
	481,5402	-1,6006
	482,1637	-1,5393
	482,7674	-1,4923
	483,3611	-1,6670
	483,9553	-1,2308
	484,5460	-1,5303
	485,1364	-1,3179
	485,7341	-1,2103
	486,3272	-1,5903
	486,9144	-1,3679
	487,5027	-1,5959
	488,0903	-1,2043
	488,6851	-1,3459
	489,2838	-1,4152
	489,8840	-1,4394
	490,4738	-1,5286
	491,0645	-1,4794
	491,6547	-1,5293
	492,2549	-1,3257
	492,8510	-1,5151
	493,4513	-1,5246
	494,0504	-1,6801
	494,6427	-1,6885
	495,2532	-1,4321
	495,8539	-1,5507
	496,4512	-1,5743
	497,0520	-1,6358
	497,6438	-1,4690
	498,2398	-1,4865
	498,8519	-1,5232
	499,4519	-1,3185
	500,0438	-1,3817
	500,6392	-1,3221
	501,2378	-1,4962
	501,8272	-1,7341
	502,4213	-1,5271
	503,0105	-1,6617
	503,6103	-1,8220
	504,2004	-1,6428
	504,7873	-1,5769
	505,3767	-1,4526
	505,9640	-1,4559
	506,5504	-1,6648
	507,1392	-1,5293
	507,7352	-1,6711
	508,3215	-1,5453
	508,9085	-1,6214
	509,4986	-1,5971
	510,0915	-1,5500
	510,6852	-1,5921
	511,2744	-1,6580
	511,8634	-1,7489
	512,4507	-1,7148
	513,0432	-1,9760
	513,6388	-1,4547
	514,2339	-1,8919
	514,8205	-2,0530
	515,4099	-1,5139
	515,9993	-1,7474
	516,5927	-1,4104
	517,1853	-1,5184
	517,7779	-1,5354
	518,3651	-1,6475
	518,9529	-1,9482
	519,5460	-1,6570
	520,1411	-1,5837
	520,7357	-1,9344
	521,3208	-1,8358
	521,9085	-1,7054
	522,4971	-2,0438
	523,0915	-1,5717
	523,6883	-1,9554
	524,3011	-1,6595
	524,8952	-1,7651
	525,4837	-1,5365
	526,0684	-1,6857
	526,6577	-1,9445
	527,2557	-1,7684
	527,8504	-1,7636
	528,4446	-2,0123
	529,0308	-1,8519
	529,6159	-1,8819
	530,2132	-2,0240
	530,8028	-1,9154
	531,3976	-2,1340
	531,9936	-1,8188
	532,5945	-2,0168
	533,1884	-2,2916
	533,7797	-2,1033
	534,3665	-2,5122
	534,9547	-1,8282
	535,5475	-1,8403
	536,1419	-2,0174
	536,7539	-2,1334
	537,3509	-2,0950
	537,9438	-2,3829
	538,5323	-2,5499
	539,1210	-2,5794
	539,7145	-2,6099
	540,3042	-2,6218
	540,8969	-2,5968
	541,4846	-2,5238
	542,0756	-2,5280
	542,6672	-2,6766
	543,2771	-2,6863
	543,8664	-2,8961
	544,4547	-3,0202
	545,0422	-2,7422
	545,6297	-2,6000
	546,2194	-3,0056
	546,8097	-3,1962
	547,4283	-2,9623
	548,0360	-2,9220
	548,6311	-3,2561
	549,2242	-3,3758
	549,8128	-3,6504
	550,4018	-3,1868
	551,0043	-3,2178
	551,6347	-3,2513
	552,2304	-3,9063
	552,8188	-3,5570
	553,4102	-3,5688
	554,0271	-3,5412
	554,6286	-3,7329
	555,2195	-3,7009
	555,8373	-3,6580
	556,4282	-3,8425
	557,0277	-3,9661
	557,6236	-3,8846
	558,2165	-4,1561
	558,8036	-4,0144
	559,4359	-4,1026
	560,0302	-4,4601
	560,6407	-4,1584
	561,2880	-4,3733
	561,8821	-4,6780
	562,4746	-4,7427
	563,0743	-4,5039
	563,6816	-4,6244
	564,2840	-4,5950
	564,8921	-4,3563
	565,4787	-4,5632
	566,0746	-4,9370
	566,6697	-4,9989
	567,2835	-5,2938
	567,8771	-5,2160
	568,4731	-5,2743
	569,0742	-5,3449
	569,6706	-5,0696
	570,2839	-5,2515
	570,9256	-5,5656
	571,5244	-5,3324
	572,1226	-5,4909
	572,7204	-5,7097
	573,3316	-5,6209
	573,9253	-5,8128
	574,5253	-5,7710
	575,1221	-5,8795
	575,7225	-5,6731
	576,3324	-5,7248
	576,9264	-6,0546
	577,5254	-6,0185
	578,1229	-5,7385
	578,7237	-6,1501
	579,3321	-6,1568
	579,9270	-6,3144
	580,5255	-6,0235
	581,1229	-6,3204
	581,7232	-6,4807
	582,3335	-6,5174
	582,9266	-6,6689
	583,5275	-6,9081
	584,1235	-6,6456
	584,7222	-6,8749
	585,3327	-6,6002
	585,9265	-6,9087
	586,5262	-7,0646
	587,1236	-6,9090
	587,7246	-7,2791
	588,3341	-7,0896
	588,9269	-7,1493
	589,5277	-7,0711
	590,1239	-7,2636
	590,7235	-7,4195
	591,3343	-7,3486
	591,9281	-7,6916
	592,5271	-7,3682
	593,1245	-7,8114
	593,7231	-7,9529
	594,3337	-7,6828
	594,9290	-7,7100
	595,5276	-8,1326
	596,1242	-7,9697
	596,7266	-8,2868
	597,3351	-8,1003
	597,9296	-8,3450
	598,5279	-8,3506
	599,1242	-8,3962
	599,7250	-8,4599
	600,3348	-8,4567
	600,9216	-8,5375
	601,5163	-8,4414
	602,1025	-8,4493
	602,6967	-8,4606
	603,3059	-8,7235
	603,8995	-8,9147
	604,4983	-9,0148
	605,0949	-8,7965
	605,6931	-8,8472
	606,6747	-9,2654
	607,2659	-9,3410
	607,8539	-9,3455
	608,4487	-9,4820
	609,0340	-9,5348
	609,6363	-9,4960
	610,2398	-9,5811
	610,8236	-9,9918
	611,4085	-9,8887
	611,9987	-10,1205
	612,5966	-10,1349
	613,1966	-10,0690
	613,8051	-10,1349
	614,4014	-10,1883
	614,9864	-10,2444
	615,5660	-10,1535
	616,1521	-10,3855
	616,7575	-10,3712
	617,3534	-10,7909
	617,9476	-10,7919
	618,5328	-10,7953
	619,1156	-10,8061
	619,7050	-10,9743
	620,3060	-10,8043
	620,9009	-10,7118
	621,4854	-10,9874
	622,0656	-11,1316
	622,6502	-11,0342
	623,2607	-11,3077
	623,8530	-11,2613
	624,4489	-11,4969
	625,0308	-11,3021
	625,6243	-11,5974
	626,2131	-11,4336
	626,8059	-11,5928
	627,4019	-11,5049
	628,0002	-12,0677
	628,5994	-11,8103
	629,1955	-11,9730
	629,8069	-12,1212
	630,4038	-12,2623
	630,9995	-11,9969
	631,5985	-12,3723
	632,1970	-12,2562
	632,8062	-12,2710
	633,4051	-12,4813
	633,9992	-12,6229
	634,5988	-12,8985
	635,1983	-12,7315
	635,8071	-12,8024
	636,4038	-12,6575
	637,0007	-13,1298
	637,6012	-13,0737
	638,1970	-13,0717
	638,8076	-13,1443
	639,4043	-13,1551
	639,9998	-13,4027
	640,6003	-13,4511
	641,2094	-13,4494
	641,8074	-13,6110
	642,4038	-13,8878
	643,0000	-13,7525
	643,6009	-13,8460
	644,1993	-13,9044
	644,8076	-14,0424
	645,4046	-13,9272
	646,0006	-14,0689
	646,6012	-14,1934
	647,2007	-14,1635
	647,8097	-14,3754
	648,4060	-14,2978
	649,0022	-14,6189
	649,6018	-14,5012
	650,1963	-14,7995
	650,8092	-14,9082
	651,4058	-14,7473
	652,0011	-15,1184
	652,6015	-15,1118
	653,1987	-15,0495
	654,2468	-15,2468
	654,8319	-15,5194
	655,4175	-15,6057
	656,0040	-15,5492
	656,6020	-15,5154
	657,2010	-15,6657
	657,8102	-15,5789
	658,4061	-15,9348
	659,0019	-15,8149
	659,6010	-16,0169
	660,2006	-16,1789
	660,8086	-15,9820
	661,4067	-16,4867
	662,0022	-16,3057
	662,6029	-16,4153
	663,2013	-16,3805
	663,8093	-16,4845
	664,4062	-16,5702
	665,1082	-16,3635
	665,7025	-16,4871
	666,3113	-16,9011
	666,9048	-16,8578
	667,5037	-16,9948
	668,0960	-16,8209
	668,7001	-17,2217
	669,3103	-17,1604
	669,9522	-17,2343
	670,5555	-17,5090
	671,1463	-16,9690
	671,7634	-17,2465
	672,3591	-17,4716
	672,9528	-17,5672
	673,5515	-17,5916
	674,1451	-17,7298
	674,7627	-17,7968
	675,3592	-18,0580
	675,9527	-17,7448
	676,5516	-18,0420
	677,1468	-18,1204
	677,7634	-18,1103
	678,3600	-18,2703
	678,9519	-18,2471
	679,5509	-18,4182
	680,1472	-18,3440
	680,7639	-18,6035
	681,3600	-18,5361
	681,9538	-18,6237
	682,5524	-18,8639
	683,1458	-18,9675
	683,7634	-19,0432
	684,3596	-18,6006
	684,9532	-19,0427
	685,5523	-18,9534
	686,1469	-19,2718
	686,7638	-19,2296
	687,3616	-19,2379
	687,9537	-19,2404
	688,5537	-19,5964
	689,1461	-19,6352
	689,7644	-19,5981
	690,3603	-19,2990
	690,9537	-19,5938
	691,5524	-19,8420
	692,1459	-19,8538
	692,7639	-19,9124
	693,3601	-19,9226
	693,9543	-20,0259
	694,5535	-20,3018
	695,1470	-20,1925
	695,7647	-20,1849
	696,3612	-20,1495
	696,9545	-20,3513
	697,5545	-20,1641
	698,1474	-20,4740
	698,7657	-20,5763
	699,3607	-20,4128
	699,9555	-20,5567
	700,5551	-20,6910
	701,1475	-20,7319
	701,7648	-20,8980
	702,3617	-21,1310
	702,9556	-21,0684
	703,5552	-21,0379
	704,1489	-21,1672
	704,7658	-21,3613
	705,3623	-21,3144
	705,9554	-21,5347
	706,5538	-21,5064
	707,1481	-21,2445
	707,7344	-21,5589
	708,3157	-21,5476
	708,9082	-21,5238
	709,5037	-21,5969
	710,1010	-21,8873
	710,7013	-21,7078
	711,3138	-22,1142
	711,9079	-21,9200
	712,5033	-22,0361
	713,1006	-21,9443
	713,7011	-22,2199
	714,3151	-21,8872
	714,9089	-22,2615
	715,5037	-22,6276
	716,1015	-22,4373
	716,7034	-22,4994
	717,3162	-22,5367
	717,9085	-22,3241
	718,5039	-22,5812
	719,1011	-22,7121
	719,7027	-22,6732
	720,3149	-23,2118
	720,9096	-22,8563
	721,5046	-22,5686
	722,1024	-22,9061
	722,7016	-23,2041
	723,3155	-23,3555
	723,9101	-23,0794
	724,5060	-23,1491
	725,1023	-23,4944
	725,6999	-23,5314
	726,3159	-23,4723
	726,9095	-23,5259
	727,5047	-23,3635
	728,1014	-23,5152
	728,7032	-23,5439
	729,3158	-23,9700
	729,9102	-23,9965
	730,5064	-23,6895
	731,1020	-23,9836
	731,7030	-23,9028
	732,3161	-24,0206
	732,9108	-24,3140
	733,5062	-24,1224
	734,1029	-24,0354
	734,7043	-24,3303
	735,3165	-24,2938
	735,9106	-24,3542
	736,5057	-24,2562
	737,1038	-24,6873
	737,7033	-24,5188
	738,3169	-24,6526
	738,9121	-24,4530
	739,5074	-24,8287
	740,1039	-24,4366
	740,7045	-24,7270
	741,3177	-24,5667
	741,9114	-24,9039
	742,5070	-24,9745
	743,1028	-25,0336
	743,7050	-25,1445
	744,3183	-24,9083
	744,9114	-25,2158
	745,5061	-25,3548
	746,1044	-25,4492
	746,7036	-25,2174
	747,3186	-25,3581
	747,9122	-25,4494
	748,5078	-25,6826
	749,1065	-25,4030
	749,7054	-25,7503
	750,3182	-25,6502
	750,9122	-25,8676
	751,5063	-25,8301
	752,1043	-25,5752
	752,7060	-25,6851
	753,3189	-26,0793
	753,9127	-25,9247
	754,5079	-25,9151
	755,1052	-25,8767
	755,7071	-26,0884
	756,3194	-26,0243
	756,9125	-25,9007
	757,5093	-26,3766
	758,1050	-26,3316
	758,7057	-26,2303
	759,3191	-26,3272
	759,9132	-26,6771
	760,5089	-26,4528
	761,1070	-26,3178
	761,7054	-26,6194
	762,3197	-26,3860
	762,9129	-26,4944
	763,5100	-26,8971
	764,1057	-27,0402
	764,7058	-26,7665
	765,3198	-26,6587
	765,9132	-26,8858
	766,5092	-27,1526
	767,1058	-26,9005
	767,7056	-26,8580
	768,3199	-27,2020
	768,9130	-27,3021
	769,5563	-27,2313
	770,1550	-27,0046
	770,7714	-27,0504
	771,3681	-27,1257
	771,9614	-27,0984
	772,5605	-27,2470
	773,1556	-27,7294
	773,7721	-27,4451
	774,3675	-27,4178
	774,9621	-27,7142
	775,5607	-27,5071
	776,1560	-27,8630
	776,7729	-27,8526
	777,3692	-27,6884
	777,9622	-27,6920
	778,5621	-28,0830
	779,1549	-28,0227
	779,7725	-27,9577
	780,3697	-28,0708
	780,9619	-28,1214
	781,5618	-28,1984
	782,1553	-27,9158
	782,7733	-28,2539
	783,3681	-28,4378
	783,9625	-28,3265
	784,5632	-28,1550
	785,1561	-28,5001
	785,7737	-28,4765
	786,3686	-28,4901
	786,9633	-28,7930
	787,5621	-28,5800
	788,1558	-28,4277
	788,7737	-28,7329
	789,3706	-28,5486
	789,9628	-28,5359
	790,5634	-28,5854
	791,1567	-28,6866
	791,7733	-28,8052
	792,3700	-28,9272
	792,9628	-29,0114
	793,5627	-28,8699
	794,1557	-28,9983
	794,7734	-29,1778
	795,3703	-29,1427
	795,9631	-29,2596
	796,5626	-29,3136
	797,1562	-29,1983
	797,7737	-29,5171
	798,3701	-29,3933
	798,9626	-29,5245
	799,5616	-29,7134
	800,1575	-29,4770
	800,7746	-29,3413
	801,3699	-29,4893
	801,9643	-29,3145
	802,5629	-29,3381
	803,1576	-29,5497
	803,7741	-29,6086
	804,3705	-29,4693
	804,9634	-29,5561
	805,5639	-29,8267
	806,1564	-29,8086
	806,7742	-30,0987
	807,3703	-29,9447
	807,9645	-29,7679
	808,5644	-29,8553
	809,1582	-29,9228
	809,7747	-29,9682
	810,4070	-29,8520
	811,0120	-29,9981
	811,6117	-30,4941
	812,2090	-30,4458
	812,8233	-30,1312
	813,4193	-30,5681
	814,0133	-30,2759
	814,6123	-30,3098
	815,2090	-30,2805
	815,8226	-30,4180
	816,4182	-30,3703
	817,0127	-30,4630
	817,6149	-30,4693
	818,2105	-30,8738
	818,8228	-30,7487
	819,4188	-30,5644
	820,0135	-30,8648
	820,6129	-30,6975
	821,2245	-30,7653
	821,8249	-30,9047
	822,4204	-30,5498
	823,0150	-30,6873
	823,6135	-30,9778
	824,2113	-31,1978
	824,8235	-31,1316
	825,4198	-31,3532
	826,0126	-31,2829
	826,6121	-31,1392
	827,2115	-31,3953
	827,8248	-31,0154
	828,4217	-31,2553
	829,0138	-31,4034
	829,6122	-31,1515
	830,2126	-31,4153
	830,8249	-31,4945
	831,4198	-31,2641
	832,0133	-31,4218
	832,6268	-31,4558
	833,2161	-31,5647
	833,8254	-31,3649
	834,4204	-31,4666
	835,0130	-31,6647
	835,6151	-31,6211
	836,2131	-31,6340
	836,8254	-31,7070
	837,4210	-31,9261
	838,0136	-31,9569
	838,6136	-32,1317
	839,2124	-32,0445
	839,8271	-31,8798
	840,4218	-32,3665
	841,0153	-32,0058
	841,6154	-31,8783
	842,2134	-31,9870
	842,8259	-32,3311
	843,4210	-31,8910
	844,0149	-32,0765
	844,6165	-32,2809
	845,2127	-32,1644
	845,8256	-32,2800
	846,4226	-32,5618
	847,0154	-32,2958
	847,6152	-32,7410
	848,2132	-32,5180
	848,8257	-32,7190
	849,4214	-32,4104
	850,0156	-32,5746
	850,6148	-32,5878
	851,2137	-32,4534
	851,8271	-32,4757
	852,4222	-32,6498
	853,0159	-32,5955
	853,6168	-32,9897
	854,2138	-32,7265
	854,8274	-32,9251
	855,4224	-33,0143
	856,0159	-32,7983
	856,6145	-32,8000
	857,2131	-32,9906
	857,8275	-32,8803
	858,4235	-33,1028
	859,0168	-33,0919
	859,6165	-32,7391
	860,2148	-33,2894
	860,8279	-33,0177
	861,4247	-33,2567
	862,0171	-33,2521
	862,6163	-33,3649
	863,2277	-33,0327
	863,8281	-33,3973
	864,4233	-33,2522
	865,0162	-33,4823
	865,6164	-33,3846
	866,2118	-33,2452
	866,8288	-33,3111
	867,4242	-33,7016
	868,0160	-33,7004
	868,6182	-33,3975
	869,2146	-33,5662
	869,8275	-33,4618
	870,4236	-33,7753
	871,0171	-33,4890
	871,6414	-34,0156
	872,2827	-33,7515
	872,8762	-33,8231
	873,4722	-33,7742
	874,0690	-33,7412
	874,6648	-33,6585
	875,2829	-33,8850
	875,8762	-33,7409
	876,4722	-33,9719
	877,0682	-34,0488
	877,6642	-33,7922
	878,2823	-33,9759
	878,8763	-34,4231
	879,4716	-33,9477
	880,0739	-33,8435
	880,6664	-33,8935
	881,2835	-34,2386
	881,8768	-34,0247
	882,4724	-34,4359
	883,0690	-34,3125
	883,6658	-34,2592
	884,2838	-34,0954
	884,8768	-34,2664
	885,4731	-34,7240
	886,0694	-34,3247
	886,6653	-34,2959
	887,2834	-34,2324
	887,8775	-34,3613
	888,4726	-34,5046
	889,0698	-34,5140
	889,6668	-34,4827
	890,2853	-34,6848
	890,8773	-34,2063
	891,4728	-34,4051
	892,0714	-34,6765
	892,6664	-34,7199
	893,2854	-34,6143
	893,8774	-34,6873
	894,4737	-34,8091
	895,0710	-34,8404
	895,6827	-35,0175
	896,2853	-34,5776
	896,8779	-34,8249
	897,4751	-35,0427
	898,0707	-34,9377
	898,6682	-34,9818
	899,2846	-35,0233
	899,8795	-35,0506
	900,4750	-35,0029
	901,0520	-35,1847
	901,6444	-34,8988
	902,2401	-35,2718
	902,8211	-35,1473
	903,4062	-35,2946
	904,0003	-35,3560
	904,5998	-35,1875
	905,1954	-35,3104
	905,8091	-35,4862
	906,4055	-35,2331
	906,9988	-35,1542
	907,5984	-35,3844
	908,1931	-35,5758
	908,8094	-35,1072
	909,4069	-35,6614
	909,9995	-35,5685
	910,5981	-35,4700
	911,1964	-35,7882
	911,8106	-35,4084
	912,4064	-35,3687
	912,9996	-35,6185
	913,6003	-35,5081
	914,1983	-35,7283
	914,8105	-35,6111
	915,4064	-35,8791
	915,9998	-35,7152
	916,5991	-35,5580
	917,1985	-35,8863
	917,8113	-35,9060
	918,4067	-35,9956
	919,0007	-35,8580
	919,5994	-35,7264
	920,1975	-36,0032
	920,8105	-36,2545
	921,4075	-36,0781
	921,9999	-36,1697
	922,5992	-36,1199
	923,1990	-36,1416
	923,8107	-36,0689
	924,4076	-36,0112
	925,0004	-36,2647
	925,6010	-36,1643
	926,1949	-36,0225
	926,8122	-35,9881
	927,4067	-36,2662
	928,0008	-36,3335
	928,5989	-36,2666
	929,1979	-36,2580
	929,8122	-36,2081
	930,4073	-36,5448
	931,0009	-36,1446
	931,6003	-36,4102
	932,1971	-36,2514
	932,8124	-36,5337
	933,4088	-36,3514
	934,0009	-36,6074
	934,5995	-36,5364
	935,1988	-36,5068
	935,8122	-36,6987
	936,4091	-36,4685
	937,0006	-36,5280
	937,6009	-36,5777
	938,1944	-36,5139
	938,8121	-36,8141
	939,4077	-36,5875
	940,0015	-36,9064
	940,6007	-36,9489
	941,2002	-36,9223
	941,8131	-36,7738
	942,4214	-36,6811
	943,0033	-36,9055
	943,6018	-36,8376
	944,1982	-37,1727
	944,8129	-37,0958
	945,4087	-36,9542
	946,0025	-37,0843
	946,5999	-37,1436
	947,1998	-36,7433
	947,8129	-36,9381
	948,4091	-37,0618
	949,0010	-37,0589
	949,6024	-37,2932
	950,2007	-37,3119
	950,8136	-37,4170
	951,4102	-37,4134
	952,0013	-37,1966
	952,6010	-37,3593
	953,2006	-37,4150
	953,8132	-37,2530
	954,4091	-37,3764
	955,0056	-37,1936
	955,6027	-37,0958
	956,1995	-37,4881
	956,8143	-37,1868
	957,4098	-37,3824
	958,0018	-37,4163
	958,6028	-37,1927
	959,2005	-37,4288
	959,8136	-37,5032
	960,4094	-37,5492
	961,0022	-37,4606
	961,6030	-37,6010
	962,2017	-37,5982
	962,8140	-37,6044
	963,4105	-37,7015
	964,0027	-37,7654
	964,6033	-37,7660
	965,2008	-37,6232
	965,8134	-38,1166
	966,4101	-37,8665
	967,0038	-37,7392
	967,6023	-38,2294
	968,2018	-37,8909
	968,8144	-37,7241
	969,4104	-37,7655
	970,0025	-38,0045
	970,6027	-38,1650
	971,2005	-37,9905
	971,8148	-37,8340
	972,4101	-37,7327
	973,0039	-37,7567
	973,6035	-37,7088
	974,1998	-37,7557
	974,8145	-38,1212
	975,4100	-37,9421
	976,0043	-38,0126
	976,6046	-38,0869
	977,2012	-38,2324
	977,8145	-38,0908
	978,4109	-38,1268
	979,0038	-38,3344
	979,6033	-38,3837
	980,2028	-38,1512
	980,8153	-38,3088
	981,4118	-38,4266
	982,0035	-38,4325
	982,6043	-38,2540
	983,2041	-38,2824
	983,8151	-38,4188
	984,4110	-38,4520
	985,0046	-38,3085
	985,6048	-38,3701
	986,2028	-38,3927
	986,8153	-38,3561
	987,4111	-38,6126
	988,0042	-38,4786
	988,6130	-38,4834
	989,2038	-38,4428
	989,8157	-38,6211
	990,4123	-38,5497
	991,0041	-38,3952
	991,6051	-38,8726
	992,2038	-38,6965
	992,8163	-38,4286
	993,4123	-38,5967
	994,0043	-38,7655
	994,6039	-38,7966
	995,2030	-38,8024
	995,8159	-38,8608
	996,4121	-38,9679
	997,0055	-39,1515
	997,6050	-38,7014
	998,2002	-38,9460
	998,8164	-38,8877
	999,4132	-39,0086
	1000,0060	-38,9615
	1000,6059	-38,6395
	1001,2024	-38,9458
	1001,8166	-39,0103
	1002,4122	-39,2069
	1003,0058	-39,0362
	1003,6174	-39,0986
	1004,2047	-39,1291
	1004,8169	-39,2087
	1005,4269	-39,0237
	1006,0069	-39,1069
	1006,6057	-39,4033
	1007,2041	-39,0414
	1007,8177	-39,0664
	1008,4128	-39,3163
	1009,0075	-39,2135
	1009,6061	-39,3226
	1010,2052	-39,3199
	1010,8179	-39,2782
	1011,4159	-39,2866
	1012,0071	-39,2620
	1012,6054	-39,6372
	1013,2036	-39,4428
	1013,8170	-39,2808
	1014,4148	-39,5097
	1015,0065	-39,3526
	1015,6062	-39,4102
	1016,2037	-39,2469
	1016,8171	-39,4243
	1017,4141	-39,4241
	1018,0067	-39,5906
	1018,6063	-39,3604
	1019,2036	-39,7858
	1019,8184	-39,7305
	1020,4140	-39,5966
	1021,0077	-39,7917
	1021,6136	-39,6000
	1022,2065	-39,6441
	1022,8184	-39,5630
	1023,4136	-39,5415
	1024,0082	-39,7346
	1024,6082	-39,6987
	1025,2067	-39,8353
	1025,8186	-39,9215
	1026,4146	-39,4828
	1027,0077	-39,7402
	1027,6081	-39,9537
	1028,2077	-40,1206
	1028,8190	-39,7735
	1029,4154	-39,7578
	1030,0079	-39,9023
	1030,6088	-39,9654
	1031,2069	-39,9354
	1031,8179	-40,1802
	1032,4149	-40,1219
	1033,0085	-39,8845
	1033,6067	-40,1216
	1034,2052	-40,1254
	1034,8193	-40,0593
	1035,4153	-40,1347
	1036,0086	-40,2291
	1036,6074	-40,2226
	1037,2030	-40,0404
	1037,8196	-40,0524
	1038,4152	-40,1320
	1039,0083	-40,3190
	1039,6083	-40,2431
	1040,2055	-40,3257
	1040,8193	-40,2386
	1041,4142	-40,3652
	1042,0081	-40,3367
	1042,6078	-40,4445
	1043,2050	-40,5279
	1043,8188	-40,3264
	1044,4154	-40,3981
	1045,0094	-40,3837
	1045,6077	-40,6183
	1046,2055	-40,2188
	1046,8199	-40,1825
	1047,4156	-40,3318
	1048,0093	-40,5582
	1048,6083	-40,4515
	1049,2061	-40,4861
	1049,8206	-40,7724
	1050,4156	-40,6795
	1051,0095	-40,8359
	1051,6079	-40,3388
	1052,2067	-40,7781
	1052,8198	-40,5366
	1053,4157	-40,5272
	1054,0091	-40,6840
	1054,6221	-40,5190
	1055,2088	-40,7320
	1055,8208	-40,7707
	1056,4171	-40,5836
	1057,0098	-40,7343
	1057,6092	-40,7565
	1058,2059	-40,7906
	1058,8198	-40,7154
	1059,4156	-41,1418
	1060,0099	-40,5754
	1060,6084	-40,7054
	1061,2078	-40,9511
	1061,8232	-40,8404
	1062,4177	-40,9535
	1063,0104	-41,0635
	1063,6109	-40,8033
	1064,2073	-40,7762
	1064,8218	-41,1966
	1065,4182	-41,0797
	1066,0103	-40,9478
	1066,6086	-41,0193
	1067,2098	-40,8143
	1067,8204	-41,0536
	1068,4174	-41,0643
	1069,0104	-41,0110
	1069,6090	-41,0914
	1070,2076	-41,1500
	1070,8218	-41,3357
	1071,4173	-41,1699
	1072,0144	-41,2982
	1072,6115	-41,5261
	1073,2103	-41,2500
	1073,8209	-41,2104
	1074,4175	-41,4754
	1075,0109	-41,2354
	1075,6097	-41,4611
	1076,2087	-41,3888
	1076,8222	-41,2196
	1077,4172	-41,5770
	1078,0107	-41,3040
	1078,6107	-41,3377
	1079,2097	-41,3194
	1079,8214	-41,4819
	1080,4180	-41,3741
	1081,0108	-41,4283
	1081,6207	-41,4109
	1082,2140	-41,4217
	1082,8225	-41,4333
	1083,4190	-41,7505
	1084,0129	-41,4617
	1084,6104	-41,7101
	1085,2074	-41,5027
	1085,8220	-41,5946
	1086,4180	-41,5607
	1087,0121	-41,2440
	1087,6104	-41,4430
	1088,2094	-41,4359
	1088,8235	-41,2828
	1089,4192	-41,4206
	1090,0121	-41,6911
	1090,6117	-41,4623
	1091,2119	-41,7275
	1091,8231	-41,6448
	1092,4194	-41,7983
	1093,0123	-42,0717
	1093,6112	-41,7017
	1094,2111	-41,7569
	1094,8233	-41,9193
	1095,4194	-41,6087
	1096,0127	-41,7737
	1096,6115	-42,0234
	1097,2082	-41,6903
	1097,8238	-41,8578
	1098,4196	-41,9234
	1099,0119	-41,6668
	1099,6116	-41,7468
	1100,2118	-41,8783
	1100,8242	-42,0476
	1101,4197	-41,8312
	1102,0127	-41,8675
	1102,6141	-41,9962
	1103,2122	-41,7848
	1103,8231	-41,9770
	1104,4193	-42,1403
	1105,0132	-42,1125
	1105,6129	-42,2719
	1106,2106	-42,4197
	1106,8242	-42,1524
	1107,4208	-42,0755
	1108,0138	-42,1213
	1108,6139	-41,8395
	1109,2104	-42,0434
	1109,8234	-42,2319
	1110,4199	-42,3622
	1111,0128	-42,0601
	1111,6130	-42,1806
	1112,2118	-42,4386
	1112,8256	-42,3002
	1113,4210	-42,0312
	1114,0149	-42,1196
	1114,6126	-42,2697
	1115,2132	-42,2822
	1115,8253	-41,9874
	1116,4210	-42,5587
	1117,0147	-42,1286
	1117,6133	-42,3850
	1118,2135	-42,3583
	1118,8247	-42,5306
	1119,4199	-42,6555
	1120,0132	-42,5197
	1120,6142	-42,5300
	1121,2129	-42,5077
	1121,8248	-42,7107
	1122,4231	-42,1926
	1123,0155	-42,4563
	1123,6148	-42,5701
	1124,2126	-42,5152
	1124,8256	-42,2853
	1125,4215	-42,5382
	1126,0139	-42,4445
	1126,6140	-42,4478
	1127,2113	-42,6110
	1127,8270	-42,8566
	1128,4216	-42,6259
	1129,0157	-42,7073
	1129,6151	-42,5254
	1130,2122	-42,7304
	1130,8247	-42,7968
	1131,4216	-42,7247
	1132,0151	-42,5838
	1132,6138	-42,7261
	1133,2146	-42,8684
	1133,8268	-42,7252
	1134,4229	-42,8756
	1135,0148	-42,5896
	1135,6145	-42,7439
	1136,2141	-42,7328
	1136,8264	-42,6943
	1137,4225	-42,8211
	1138,0154	-43,1028
	1138,6135	-42,7712
	1139,2143	-42,8601
	1139,8260	-42,8966
	1140,4233	-42,9838
	1141,0153	-42,8574
	1141,6165	-43,0127
	1142,2134	-43,1191
	1142,8266	-43,1291
	1143,4238	-42,9774
	1144,0166	-43,0166
	1144,6156	-43,1274
	1145,2136	-42,8957
	1145,8259	-43,1918
	1146,4228	-43,3152
	1147,0168	-43,1941
	1147,6166	-43,0484
	1148,2136	-43,1343
	1148,8278	-43,2087
	1149,4231	-43,2106
	1150,0166	-43,0708
	1150,6149	-43,0731
	1151,2141	-43,1762
	1151,8265	-43,1632
	1152,4236	-43,2921
	1153,0186	-43,0098
	1153,6175	-43,3058
	1154,2134	-43,4407
	1154,8282	-43,3125
	1155,4234	-43,5255
	1156,0172	-43,3311
	1156,6167	-43,6107
	1157,2138	-43,2189
	1157,8274	-43,3668
	1158,4244	-43,5697
	1159,0162	-43,4240
	1159,6168	-43,2287
	1160,2154	-43,2373
	1160,8276	-43,4425
	1161,4241	-43,2485
	1162,0164	-43,4710
	1162,6166	-43,4159
	1163,2151	-43,6921
	1163,8289	-43,3013
	1164,4286	-43,3161
	1165,0179	-43,4968
	1165,6165	-43,7123
	1166,2168	-43,5031
	1166,8277	-43,3970
	1167,4243	-43,8945
	1168,0178	-43,8281
	1168,6183	-43,6182
	1169,2166	-43,8933
	1169,8276	-43,5189
	1170,4253	-43,2189
	1171,0164	-43,6114
	1171,6168	-43,8485
	1172,2151	-43,6144
	1172,8298	-43,6932
	1173,4250	-43,5639
	1174,0181	-43,9264
	1174,6170	-44,2172
	1175,2160	-43,6825
	1175,8292	-43,7341
	1176,4244	-43,5239
	1177,0179	-43,9707
	1177,6182	-43,8698
	1178,2179	-43,6113
	1178,8298	-43,8394
	1179,4246	-44,0039
	1180,0186	-43,6701
	1180,6172	-44,0025
	1181,2160	-44,1065
	1181,8293	-43,7042
	1182,4257	-43,8135
	1183,0193	-43,8434
	1183,6193	-43,9710
	1184,2155	-44,0734
	1184,8298	-43,9763
	1185,4259	-43,8952
	1186,0198	-44,0005
	1186,6193	-43,6304
	1187,2187	-44,0813
	1187,8300	-44,1242
	1188,4260	-44,2836
	1189,0186	-43,9563
	1189,6182	-43,8760
	1190,2177	-43,8879
	1190,8306	-44,2961
[truncated: 14,098 more rows]

## Sheet: Figure 3c
	CNF+stabile (non.purified) PS 100 nm							CNF+purified PS 100nm							RC+ stabile (non.purified) PS 100 nm							RC+purified PS 100nm							PS+stabile (non.purified) PS 100nm						PS+purified PS 100nm								TEMPO-CNF+stabile (non.purified) PS 100nm						TEMPO-CNF+purified PS 100nm
	CNF-100nm-non-purif02.tif							CNF-100nm_purifPSparticles01.tif							RC-100nm-nonpurifPSparticles04.tif							RC-100nm-purifPSparticles10kX00.tif							PS-100nm_non-purifPSparticles01.tif						PS-100nm_purifPSparticles00.tif								TCNF-100nm-non-purif7500x05.tif						TCNF-100nm-purif7500x00.tif
	CNF-100nm-non-purif03.tif							CNF-100nm_purifPSparticles08.tif							RC-100nm-nonpurifPSparticles10kX00.tif							RC-100nm-purifPSparticles10kX02.tif							PS-100nm_non-purifPSparticles02.tif						PS-100nm_purifPSparticles04.tif								TCNF-100nm-non-purif7500x07.tif						TCNF-100nm-purif7500x01.tif
	CNF-100nm-non-purif05.tif							CNF-100nm_purifPSparticles13.tif							RC-100nm-nonpurifPSparticles10kX03.tif							RC-100nm-purifPSparticles10kX05.tif							PS-100nm_non-purifPSparticles05.tif						PS-100nm_purifPSparticles12.tif								TCNF-100nm-non-purif7500x08.tif						TCNF-100nm-purif7500x04.tif
	CNF-100nm-non-purif06.tif
	CNF-100nm-non-purif07.tif

## Sheet: Figure 3d 
	See Fig. 3c sheet

## Sheet: Figure 3e
	See sheet for Fig. 3a
