# Supplementary material for: Capturing colloidal nano- and microplastics with plant-based nanocellulose networks
Source: Nat Commun. 2022 Apr 5;13:1814. doi: 10.1038/s41467-022-29446-7 (PMC8983699; doi:10.1038/s41467-022-29446-7)
Supplement: Supplementary file 5 — Source Data [file 41467_2022_29446_MOESM5_ESM.zip › Source Data/SI Figure 13.xlsx]

## Sheet: SI Figure 13
	Frequency	Dissipation	Frequency	DIssipation	Frequency	DIssipation	Frequency	DIssipation	Frequency	DIssipation	Frequency	DIssipation
	Hz	10^-6	Hz	10^-6	Hz	10^-6	Hz	10^-6	Hz	10^-6	Hz	10^-6
	f5	CNF + stabile PS(ø100nm)	f5	CNF + purif. PS(ø100nm)	f5	RC + stabile PS(ø100nm)	f5	RC + purif. PS(ø100nm)	f5	PS + stabile PS(ø100nm)	f5	PS + purif. PS(ø100nm)
	0.3373	-0.0714	-0.0987	-0.0022	0.017	-0.0379	-0.0379	0.096	0.0727	-0.0179	0.2082	-0.0153
	0.1425	0.0116	-0.1224	0.0576	0.0011	0.0203	-0.2769	-0.0161	0.0012	-0.0284	0.0448	0.0117
	0.0501	0.1202	0.1974	-0.0584	-0.1182	-0.0352	0.0758	-0.0569	0.0138	-0.0011	0.117	-0.086
	-0.2295	0.1569	-0.1773	-0.0416	-0.2077	-0.0553	0.0681	0.0075	-0.0477	-0.061	0.0107	0.1012
	0.1629	-0.0483	-0.081	0.0232	-0.0196	0.0254	-0.0685	-0.036	0.0368	0.0939	-0.0783	-0.0269
	-0.2346	0.0148	-0.2102	-0.0394	-0.0623	-0.0386	-0.0168	-0.1239	-0.1516	-0.001	0.1139	0.0914
	0.1778	0.0419	-0.0047	-0.0115	0.0583	-0.0102	0.2599	-0.0525	-0.1516	-0.0049	-0.2407	-0.0611
	-0.1679	-0.0031	0.4542	-0.0205	0.1	-0.0102	-0.0786	0.0584	0.1216	-0.0421	-0.0052	-0.0026
	-0.0644	-0.0296	0.1859	0.0094	0.1457	-0.0183	-0.0374	-0.0313	0.1195	-0.0134	0.0007	0.0037
	-0.0042	-0.0466	0.2498	-0.0937	0.0133	-0.0157	0.0119	-0.0281	0.0159	-0.0437	-0.0171	-0.0433
	-0.1825	-0.0727	-0.1267	-0.0159	-0.1179	-0.0572	0.2182	-0.0202	-0.0801	-0.068	0.2626	0.0267
	-0.1389	-0.0283	-0.096	-0.0803	0.1422	0.0489	-0.229	0.0004	-0.0871	0.1332	-0.1846	-0.0309
	0.0904	0.0126	-0.2584	0.0287	0.06	-0.0021	-0.1678	0.0534	0.1277	-0.0603	0.0438	0.0027
	0.2403	-0.0187	0.0424	-0.0187	0.0552	-0.0102	0.0997	0.0303	-0.1013	0.152	-0.0491	0.0677
	-0.1559	0.0282	-0.0983	0.035	0.1089	0.0601	0.1863	0.0078	0.0049	-0.051	0.1535	-0.0212
	0.0597	0.0446	-0.078	0.0825	0.1324	0.0657	-0.0779	0.0807	-0.0834	-0.0421	-0.0017	0.0177
	0.0074	0.0395	-0.0326	-0.0567	-0.138	-0.0712	0.1448	0.0475	0.3417	-0.007	-0.0883	-0.0202
	0.1064	-0.0484	-0.0206	0.1026	-0.1104	0.1049	0.1199	-0.1154	-0.2272	-0.0255	-0.2226	-0.0191
	0.2188	-0.0401	0.0651	-0.0202	-0.1415	0.0793	-0.1598	0.0185	-0.2009	-0.0128	0.0208	-0.0253
	-0.1683	-0.0238	0.1596	0.0753	0.0042	0.0252	0.0439	0.0852	-0.0739	0.088	0.0991	-0.028
	-0.2476	-0.0395	0.0506	0.0449	0.0773	-0.0677	-0.0778	-0.0054	0.3489	0.0129	-0.1876	0.057
	-0.0767	-0.0441	-0.0359	0.0221	-0.0468	0.096	-0.0844	0.0546	0.0672	0.1573	-0.1636	-0.0254
	-0.0372	0.0134	-0.1827	-0.0078	-0.0471	0.0085	0.0059	0.0192	0.0784	-0.0235	-0.1221	0.0876
	-0.2581	0.1253	0.1249	-0.0644	-0.0199	0.0402	-0.0855	-0.0292	0.028	-0.0143	0.0571	0.0217
	-0.0365	-0.0206	-0.0238	-0.0166	0.16	0.0241	0.0119	0.0232	-0.1025	0.203	-0.1575	-0.0569
	0.2512	0.0492	0.2356	0.011	-0.0871	0.0048	-0.1496	0.0433	0.0577	-0.0648	-0.0685	-0.1122
	0.1305	0.0018	0.1032	-0.0035	-0.0537	0.075	0.0304	0.0408	0.3023	-0.0644	0.2034	-0.0712
	-0.0683	0.0678	0.0738	-0.0155	-0.1908	-0.0509	0.2874	0.051	-0.124	0.1558	-0.1082	-0.0035
	0.1447	-0.0269	-0.1004	0.0373	-0.1297	0.1297	0.0415	-0.033	0.0853	0.0112	0.03	0.0381
	0.1128	0.0478	-0.1539	-0.0011	0.1022	-0.0069	0.135	0.0694	-0.014	0.0687	-0.3127	-0.0695
	-0.0722	-0.0257	0.1256	0.0324	-0.3366	0.0376	-0.1539	-0.0029	0.1729	-0.0484	-0.0944	-0.0037
	0.0945	0.0691	0.0598	0.0268	-0.033	0.0553	0.0419	0.0335	-0.2472	0.0123	0.1693	0.082
	-0.0303	-0.006	-0.0499	-0.0717	0.0823	0.0185	0.0547	-0.0181	-0.0548	-0.0641	0.0394	-0.0242
	0.0335	-0.0348	0.0432	-0.016	0.1985	0.0054	-0.0558	-0.036	-0.0064	-0.0655	0.0677	-0.0008
	-0.1066	0.0209	-0.0184	-0.0128	-0.3142	-0.1516	0.1478	0.0858	-0.0299	0.1132	0.0612	-0.0398
	0.0735	0.0277	0.0033	0.0077	-0.0053	0.0517	0.0759	0.0041	-0.1676	0.0657	-0.0819	0.0768
	-0.231	-0.0964	0.0795	0.0261	0.0189	0.0659	0.0987	0.0314	0.1592	-0.0314	-0.4187	-0.053
	0.0158	-0.0535	-0.1324	-0.0372	-0.2256	0.018	-0.1801	-0.0903	-0.2338	-0.0626	0.1939	-0.1099
	-0.1687	-0.0822	0.2606	0.0062	-0.0761	0.0156	-0.2688	0.0076	-0.5058	-0.1224	0.1017	-0.0206
	0.0687	0.1375	0.1672	0.0256	-0.1581	-0.0761	-0.1277	0.0246	-0.1135	0.0061	0.0247	-0.0169
	-0.0311	-0.0062	0.1972	-0.1453	0.1523	-0.0488	-0.033	0.0697	0.0379	-0.022	-0.1687	0.0146
	-0.0913	-0.0587	-0.1739	-0.0661	0.1292	0.0363	-0.0061	0.018	-0.0656	0.0225	0.0609	-0.0534
	-0.0625	0.0348	0.2754	-0.0306	-0.0927	0.0672	0.1577	0.0076	-0.0121	-0.0112	-0.3603	-0.1194
	-0.148	0.0443	0.0732	0.0561	-0.1347	0.0579	-0.0152	0.0786	0.0387	-0.0101	0.0376	-0.0762
	0.0102	0.0269	-0.1869	0.0451	-0.1884	0.0092	-0.1822	-0.0307	-0.1316	-0.1816	0.2137	-0.0018
	0.1239	-0.0868	0.0689	-0.078	0.0336	0.033	-0.0731	0.0251	0.1632	0.1422	0.0651	0.0096
	-0.0202	0.0598	0.0643	0.0314	-0.1821	0.0832	-0.0344	-0.0164	0.0345	-0.0024	0.2199	-0.0446
	-0.0876	0.0198	0.0258	-0.0075	-0.1117	-0.0445	0.0728	0.0708	-0.2813	0.0071	-0.2336	-0.0527
	-0.0434	0.0057	-0.0907	0.0299	0.0148	-0.0223	-0.1331	-0.0079	0.034	0.002	-0.1032	-0.0116
	-0.0169	0.0224	-0.0948	-0.0622	0.0479	-0.1337	-0.0646	-0.024	0.1666	0.0516	-0.0049	0.0011
	-0.1483	0.0008	0.1278	-0.0744	-0.007	-0.0944	0.2974	-0.0433	-0.1325	0.0019	-0.0323	0.0503
	0.0337	-0.0228	-0.0498	-0.0542	0.0532	-0.0261	0.0417	0.0637	0.0268	-0.1571	-0.1388	-0.0336
	0.1537	-0.0131	0.1691	-0.1345	-0.0472	0.0157	0.0479	-0.087	-0.1714	0.0891	0.1337	0.0312
	0.1083	0.0298	0.2029	0.0747	-0.0868	-0.0171	0.142	0.0424	-0.2523	0.0631	0.0022	-0.0564
	-0.2254	0.0326	-0.0454	-0.095	-0.1544	0.0609	0.2362	-0.0357	0.0258	-0.0242	-0.0563	-0.0409
	-0.1579	-0.0207	-0.0867	0.0371	-0.2628	-0.0714	0.1241	-0.0828	0.118	0.0801	-0.0853	-0.0442
	0.374	0.0595	0.0308	-0.0776	-0.1458	0.1255	0.1805	-0.0531	0.1697	0.0806	0.1062	-0.1328
	0.0148	-0.023	0.2203	-0.0881	-0.2006	-0.0658	0.2346	0.0225	0.1298	0.0083	-0.0799	-0.0663
	-0.0068	-0.002	0.1518	-0.0823	-0.1517	0.1777	-0.004	0.0718	-0.168	0.027	0.2216	0.0154
	-0.0393	-0.0424	0.1863	0.0215	-0.2417	0.0239	0.0089	-0.11	0.0164	0.053	-0.0443	-0.0382
	-0.0409	-0.0447	0.467	0.0198	-0.1803	0.0141	0.1337	-0.0464	-0.1683	-0.0498	0.0062	-0.045
	-0.1826	-0.0212	0.2033	-0.0363	-0.108	-0.029	0.3561	0.0673	0.1263	0.0131	-0.0425	0.0046
	0.0177	-0.0044	-0.0906	-0.0547	0.2103	0.0395	0.0915	-0.0399	0.1035	0.0839	-0.0942	-0.0075
	0.2731	0.089	0.082	0.0158	-0.4075	-0.0528	0.0717	-0.0327	0.1676	0.1015	0.1078	0.0074
	-0.0093	-0.0666	0.2331	-0.0549	0.1511	0.0733	0.0819	0.0402	-0.3638	-0.0016	0.0904	-0.0502
	-0.0481	-0.0278	-0.025	-0.0798	-0.1566	-0.0718	-0.01	0.027	-0.1209	-0.077	0.013	-0.065
	0.0503	-0.1005	0.1619	0.005	-0.1953	0.0452	-0.012	0.0424	0.1729	-0.0685	-0.1092	-0.1501
	0.1039	0.0663	-0.0036	-0.0029	-0.1726	0.0652	0.1034	-0.0596	-0.2901	0.0186	0.3625	-0.1108
	-0.2989	-0.0442	0.0593	-0.0049	-0.2055	-0.0378	0.1448	-0.0161	0.1542	-0.0653	0.0289	-0.0017
	0.1331	0.0259	0.0204	-0.0199	-0.1942	-0.047	0.1277	-0.0659	0.0439	0.0583	-0.0075	-0.01
	0.0188	-0.0898	-0.0599	-0.0487	-0.0967	0.0821	0.2756	-0.0227	0.0841	0.1334	0.1224	0.0623
	0.0949	0.0607	0.1884	0.0118	-0.3062	0.0726	-0.0658	-0.0343	0.0698	0.0153	-0.036	-0.0017
	-0.2757	0.0424	0.3767	-0.0675	0.1433	0.0384	0.1605	-0.0289	-0.0618	0.0113	0.037	0.0476
	-0.0408	0.0897	0.06	-0.077	-0.153	0.0114	-0.1786	-0.046	-0.0142	0.0283	-0.0027	-0.0879
	-0.2715	-0.0139	0.0675	-0.0418	0.1852	0.0642	0.0653	0.0142	0.149	-0.0047	0.0077	-0.0386
	-0.0879	-0.0438	0.254	0.0585	-0.3264	-0.0111	0.1307	0.1337	0.005	0.0163	0.0108	-0.0526
	0.0618	-0.1088	-0.0599	-0.0822	-0.274	-0.0256	0.0961	0.0312	-0.0596	-0.0373	-0.0204	-0.0708
	-0.0559	0.0353	0.062	-0.0842	-0.3004	0.0097	-0.0156	0.0087	-0.1928	0.0101	0.0172	-0.0221
	0.3063	0.0281	0.1886	0.001	-0.1057	-0.0237	0.0313	-0.1557	-0.0436	0.0764	0.067	-0.0511
	-0.0291	-0.0561	0.003	-0.0635	-0.251	-0.0342	-0.1107	-0.0325	-0.1706	-0.0335	-0.0044	-0.0915
	0.1306	-0.0597	0.1558	-0.1268	-0.0863	0.0895	0.0864	0.0009	0.0604	0.0579	0.0829	-0.0909
	-0.2568	0.0497	-0.0295	-0.0099	-0.0167	-0.0091	0.1557	-0.0015	0.1988	0.0049	0.0946	-0.1111
	0.0943	-0.0442	-0.0086	-0.0478	-0.2389	0.0414	0.0812	0.0014	0.0072	-0.0189	0.0974	-0.1316
	-0.0505	0.0091	0.236	-0.0518	0.0321	0.061	0.2025	0.0014	0.1161	-0.0138	0.0205	-0.0461
	0.0573	-0.0488	0.2583	-0.0394	-0.085	-0.0016	0.1565	0.0142	-0.0215	-0.0208	0.1904	-0.0956
	0.1254	-0.0522	0.0213	-0.0157	-0.0714	0.0551	0.3915	0.0065	0.1937	0.0014	-0.1268	-0.0957
	0.0126	0.07	0.0148	-0.0456	0.0442	-0.0504	0.0751	0.0258	0.0747	-0.0191	0.0366	-0.152
	-0.068	0.0902	-0.1289	-0.0544	-0.4081	-0.0381	0.4427	-0.0147	0.2464	-0.0128	0.0108	-0.0694
	0.0529	0.0063	0.2926	-0.0103	-0.0717	0.0191	0.3101	-0.0546	-0.049	0.0838	0.1255	-0.0549
	0.1821	-0.0499	0.0856	-0.0148	-0.1365	-0.022	0.5103	-0.1019	0.333	-0.0017	-0.0967	-0.0398
	0.0285	0.0316	0.034	-0.0334	-0.4215	0.1345	0.3964	0.0765	-0.1158	0.0361	0.1552	-0.0114
	-0.1397	0.1539	0.0595	-0.0227	-0.1863	0.0692	0.5966	-0.0248	0.2767	-0.0582	0.0692	-0.0588
	-0.051	0.0105	0.3811	-0.0712	-0.0818	0.1048	0.7513	-0.0749	0.3463	0.0475	0.0536	0.1099
	-0.2532	0.0144	0.1937	-0.0685	-0.1686	0.0536	0.9478	-0.0318	0.3007	0.0468	-0.0576	-0.0576
	-0.0175	0.0169	0.0016	-0.1018	0.0157	-0.0367	0.7932	-0.1302	0.379	0.0298	0.2049	-0.1407
	-0.21	-0.0314	0.1522	-0.0369	0.1603	0.0131	0.7604	-0.2047	0.2596	0.0943	-0.0087	-0.0051
	-0.0392	0.0167	0.0371	-0.0116	0.3324	-0.0015	0.8903	0.0692	0.3016	0.0082	0.1518	0.0247
	0.0488	-0.004	0.2731	0.0313	0.3608	-0.1522	0.7817	-0.0428	0.2036	0.0907	0.4185	0.0189
	0.0681	0.0916	0.3354	0.0344	0.3128	0.0314	0.8802	-0.1251	0.1365	0.0347	0.0724	-0.019
	-0.2433	0.035	-0.2004	0.0797	-0.0626	-0.0208	0.9175	-0.1021	0.1975	0.0135	0.0212	-0.0199
	0.0032	-0.061	0.5558	-0.0392	-0.329	0.035	0.8874	-0.0699	0.0812	0.0315	0.2185	-0.0036
	0.0155	-0.04	0.3173	0.0913	-0.0933	0.058	0.7206	-0.0572	-0.1485	-0.0651	0.2525	0.0193
	0.0307	-0.074	0.289	0.0161	-0.0773	0.0924	0.859	-0.1256	0.4215	-0.0321	0.2681	0.08
	-0.0969	-0.0976	0.2881	-0.0557	-0.2069	-0.1378	0.9667	0.0399	0.3839	-0.0329	-0.0068	0.0359
	-0.1186	-0.0681	0.2248	-0.0558	-0.1679	-0.0361	0.9281	-0.0226	-0.1944	0.0223	0.104	0.135
	0.0555	0.1562	0.2349	0.0415	-0.0751	-0.0037	0.8353	-0.0314	-0.0659	0.0509	-0.0539	0.1369
	-0.298	-0.0004	0.1053	-0.0076	-0.4903	-0.0045	0.0796	-0.0066	-0.1604	-0.0316	-0.0721	0.0906
	0.0255	-0.0864	0.1045	-0.0126	0.0208	-0.0741	0.1485	-0.0454	-0.0929	-0.0371	0.172	0.0826
	0.1134	0.0371	-0.0018	-0.0395	-0.0989	-0.0349	0.4655	-0.0185	0.1138	-0.084	0.0659	0.1253
	-0.1579	0.0605	0.0949	-0.0153	-0.1016	-0.0449	0.3079	-0.0275	0.2629	0.0156	0.28	0.146
	-0.03	-0.0853	0.5374	-0.1598	-0.025	-0.0402	0.3883	-0.1064	0.2265	0.0793	-0.136	0.1346
	-0.0192	0.0627	0.1813	-0.0635	0.0431	-0.04	0.4541	0.0034	-0.2712	-0.0143	0.0746	0.2431
	0.0695	0.0583	0.0752	-0.0302	-0.086	0.0889	0.4872	-0.0825	-0.083	0.0998	0.2995	0.119
	-0.2843	0.0666	-0.0426	0.1106	0.0423	0.054	0.1488	-0.0073	-0.0049	-0.0252	-0.1179	0.1136
	0.0452	-0.1657	0.0158	0.0932	-0.1613	0.0793	0.2681	-0.0582	0.023	0.0079	0.1391	0.1892
	-0.3242	-0.0159	0.1849	-0.0053	-0.3139	0.0274	0.2626	0.106	0.1618	0.0062	-0.0471	0.1899
	0.1981	-0.0624	-0.0221	-0.1029	-0.0672	0.0539	0.2418	-0.1082	0.152	-0.0123	-0.1112	0.1188
	0.0244	0.0018	0.0195	0.0113	-0.2174	-0.0493	0.3529	0.0837	-0.1511	0.0206	-0.4458	0.1639
	0.0347	0.0487	0.0735	-0.0593	-0.184	0.066	0.3759	0.0142	0.2227	0.0343	-0.3034	0.0675
	-0.0988	0.0113	0.3794	0.091	-0.4364	0.0194	0.4868	0.0855	-0.0918	-0.05	-0.1811	0.1232
	-0.2097	-0.0576	0.4278	-0.0282	0.029	-0.0095	0.3005	-0.0948	-0.0078	-0.0021	-0.1665	0.0658
	-0.1196	0.0648	0.2335	-0.028	-0.4184	0.047	0.5734	-0.0759	-0.0884	0.0027	-0.2131	0.1382
	0.0042	0.0766	0.1756	-0.0014	-0.1577	0.121	0.4376	-0.0426	0.1323	0.0989	-0.4434	0.0791
	0.0045	0.0708	0.1003	-0.0817	-0.1982	0.0027	0.2734	-0.0159	-0.2676	-0.0946	-0.201	0.0574
	0.3556	-0.02	0.3673	0.0434	-0.4173	0.002	0.4904	0.0191	0.1132	0.0316	-0.1729	0.1106
	-0.1382	0.0545	0.2301	0.0677	-0.2261	0.0216	0.5248	0.0162	0.0263	0.022	-0.4429	0.0358
	-0.1159	0.018	0.2966	-0.0408	-0.2748	-0.0348	0.2633	0.0512	0.082	0.0087	-0.3454	0.0527
	-0.055	-0.009	0.0533	0.0315	-0.1046	0.0329	0.4375	-0.0205	0.1355	-0.0866	-0.0387	0.0363
	0.06	0.0347	-0.1892	0.0483	-0.4657	-0.0159	0.3329	0.0153	0.1611	0.0368	-0.3438	0.1143
	-0.258	0.0926	-0.0473	-0.0204	-0.2674	-0.0091	0.365	-0.0223	0.021	0.0095	-0.1286	-0.0397
	-0.0248	-0.0122	0.2749	-0.0615	-0.2615	0.021	0.1293	0.1149	0.1234	0.0492	-0.3481	0.0996
	0.0441	0.1497	0.0754	0.0432	0.0969	-0.1155	0.3814	0.0449	0.2036	-0.0701	-0.1704	0.12
	-0.1536	0.0855	0.314	-0.0104	0.1115	-0.0593	0.5911	0.021	-0.0129	0.0389	-0.3656	-0.0667
	0.0593	-0.0318	0.1624	-0.1021	0.0384	-0.1081	0.3303	-0.0366	-0.1405	0.0365	-0.3309	0.0484
	0.0504	-0.0496	0.2228	-0.0824	-0.4441	0.0603	0.4134	0.0409	0.0211	0.0159	-0.2349	-0.0764
	-0.2103	-0.0288	0.1698	-0.0343	-0.01	-0.1122	0.2766	-0.0254	0.0245	-0.0596	-0.4139	0.0718
	-0.0515	0.0879	0.2171	-0.0168	-0.2166	-0.0032	0.2551	0.0054	0.1094	-0.0702	-0.2542	0.1978
	-0.2493	0.0566	0.2142	0.0311	-0.2872	-0.0983	0.292	0.0397	0.1247	-0.0818	-0.3438	0.0535
	-0.0127	0.0777	0.1201	-0.0031	-0.1641	-0.0239	0.3	0.0038	0.1622	-0.0615	-0.3403	-0.0365
	0.1266	0.0391	0.3831	0.0048	-0.2553	0.0856	0.37	-0.0349	0.055	0.0569	-0.3064	0.0588
	-0.2426	0.0726	0.2937	0.0616	-0.4406	0.0091	0.4562	-0.0866	-0.048	-0.071	-0.0575	0.0728
	-0.1303	0.03	0.2708	-0.0593	-0.5469	-0.0429	0.563	0.0567	0.0313	0.0251	-0.4251	0.1313
	0.2396	-0.0379	0.1018	0.0102	-0.2132	-0.018	0.5586	-0.0305	0.0824	0.059	-0.1502	0.1321
	0.1409	0.0627	-0.0594	-0.107	-0.423	-0.0956	0.4531	0.0319	0.0471	-0.0106	-0.0991	0.0814
	0.0954	0.0563	0.1789	0.0177	-0.2394	0.0415	0.63	0.0406	0.012	0.0064	-0.2182	0.0375
	0.0623	0.045	0.1828	-0.0836	-0.2798	-0.1152	0.5205	0.0051	0.1471	-0.048	-0.4403	0.0423
	0.1722	-0.022	0.0869	0.0958	-0.266	0.1038	0.8479	-0.1955	-0.1904	0.0358	-0.2433	0.1318
	-0.0464	0.1149	0.0952	0.0189	-0.165	-0.0881	0.2526	-0.0682	0.3955	-0.1313	-0.2583	0.1736
	0.0916	0.1072	0.2193	-0.066	-0.325	-0.0493	0.9176	-0.0272	0.3096	0.0195	-0.2898	0.0402
	0.2031	-0.0236	0.1999	-0.0896	-0.2566	0.0581	0.6009	0.0685	0.0229	0.0676	0.0578	0.0664
	-0.1732	0.0812	0.2008	-0.095	-0.3343	-0.0048	0.3896	-0.035	0.0675	-0.0314	-0.0096	0.0985
	0.2598	0.0774	0.1756	0.0106	-0.2238	-0.0804	0.5037	0.0859	-0.1831	-0.0403	-0.1959	0.2126
	0.0153	-0.0041	0.2105	0.0266	-0.0875	-0.0424	0.3275	-0.0477	-0.203	-0.0319	-0.2892	0.0642
	0.118	0.0123	0.1008	-0.0777	-0.6196	0.0312	0.5711	0.0158	0.1354	-0.0442	-0.0985	0.0497
	-0.2524	-0.1266	0.0497	0.062	-0.2836	-0.0281	0.4767	-0.0448	0.1966	-0.0504	-0.3215	0.1047
	-0.2823	-0.0177	0.3304	-0.113	-0.3428	-0.0859	0.4329	0.0199	-0.1262	0.0037	-0.2344	0.0807
	0.1079	-0.0273	0.0844	0.0135	-0.153	0.0034	0.3579	0.014	0.265	0.0063	0.0118	0.0919
	0.0853	0.0471	-0.0504	-0.0679	-0.0263	0.047	0.4748	0.0417	0.0383	-0.0354	-0.1878	0.0532
	-0.0356	-0.0471	0.371	-0.1167	-0.3194	0.0967	0.3952	-0.0966	-0.0757	0.0758	-0.1585	0.0288
	0.1735	-0.0011	0.0445	0.0225	-0.1974	0.0111	0.2398	-0.0076	0.0807	-0.059	-0.06	0.1046
	0.1975	-0.0365	0.254	-0.0982	-0.4838	0.0141	0.4917	-0.0526	0.0216	-0.007	-0.3193	0.1061
	-0.0023	0.0274	0.1407	-0.0926	-0.2856	0.0263	0.6997	-0.0218	-0.0395	-0.0548	-0.4778	0.0577
	-0.159	-0.0407	0.2018	-0.0509	-0.2302	-0.0248	0.561	0.0352	0.1148	-0.0152	-0.1195	0.0573
	-0.2236	-0.0078	0.0851	-0.0526	-0.0226	-0.1087	0.3359	-0.0073	0.0255	-0.0166	-0.3582	0.0708
	-0.036	0.0484	0.2035	0.0664	-0.1093	0.0058	0.4421	-0.0133	0.0893	-0.1193	0.2198	0.0037
	-0.0513	-0.0488	-0.0208	0.0334	-0.2158	0.0429	0.565	0.0018	0.1761	0.0879	-0.2925	0.1005
	-0.2034	0.0119	0.3689	-0.0178	-0.0633	0.1257	0.4906	0.0119	-0.3473	0.0853	-0.1103	0.0843
	0.0238	0.0686	0.2025	-0.0773	-0.3037	-0.0656	0.4626	-0.0358	0.0825	-0.0285	-0.3149	0.1383
	-0.0609	0.0074	0.039	-0.0428	-0.4753	-0.0371	0.6953	-0.0481	0.1532	-0.0152	-0.043	0.0303
	0.0199	-0.0174	-0.0923	-0.0561	-0.2995	-0.0931	0.4442	0.0311	0.0401	-0.0111	0.0485	0.0835
	-0.0363	0.0069	0.1475	-0.0592	0.0315	-0.0459	0.1189	0.033	-0.1311	0.0042	-0.0465	0.1413
	-0.0238	-0.1635	0.158	-0.0067	-0.4347	-0.0804	0.2063	0.0173	-0.2607	-0.0047	0.0306	0.0144
	0.0962	0.0012	0.2087	-0.0279	-0.4696	-0.1532	0.5104	-0.0454	0.037	-0.0413	0.1056	-0.0089
	-0.1946	-0.0144	0.0688	0.0717	-0.2273	-0.0105	0.3102	-0.0039	-0.1195	-0.0556	-0.2041	0.0029
	0.0107	0.0567	0.1799	-0.0117	-0.1205	0.0222	0.3243	0.0155	-0.4104	0.0556	-0.1535	0.1318
	0.0091	-0.0385	0.1692	-0.0868	-0.1749	-0.0173	0.6521	0.0782	0.3099	-0.0168	-0.1837	0.071
	0.0754	0.0138	0.1067	-0.003	-0.4772	0.0648	0.4224	-0.0968	0.0131	0.0775	-0.0762	0.1065
	-0.3066	0.0432	0.3123	0.0208	-0.1282	-0.0632	0.1929	-0.0333	-0.0175	-0.0156	-0.1313	0.0649
	-0.032	-0.078	-0.0915	-0.0219	-0.1349	0.0705	0.3903	-0.0499	0.0761	0.094	0.1272	0.0567
	0.062	-0.0372	0.0415	-0.1399	-0.349	0.0604	0.4141	0.0286	0.1788	0.0964	-0.066	0.0563
	0.3114	-0.0223	0.1892	-0.0723	-0.428	0.0571	0.4256	0.053	0.1853	-0.0446	-0.3112	0.061
	-0.1946	0.0269	-0.1136	0.0541	0.1234	-0.0718	0.3267	-0.0509	-0.0183	-0.0563	-0.3041	-0.0086
	-0.2404	0.0909	-0.0822	-0.0737	-0.6982	-0.0272	0.4783	0.0127	0.2162	-0.0416	-0.3053	0.0301
	-0.0032	-0.0821	-0.0392	-0.0825	-0.3552	0.0149	0.3348	-0.047	0.0195	-0.0063	-0.2776	0.0539
	-0.0054	0.1196	-0.1378	-0.0263	-0.5042	0.029	0.6726	0.0268	0.1245	0.0028	-0.0348	-0.0602
	0.1373	-0.0028	0.0048	-0.0016	-0.3252	0.0071	0.266	-0.0476	0.0048	-0.0593	-0.311	0.0695
	-0.0586	-0.0543	-0.0314	-0.0105	-0.4632	-0.0435	0.6028	0.0213	0.1954	0.0136	-0.1258	0.0358
	-0.0554	0.0285	0.2646	-0.1172	0.0718	-0.0401	0.5793	-0.0145	-0.1371	-0.0453	-0.1271	0.0574
	0.0274	0.071	0.3623	-0.0831	-0.3744	0.0178	0.3394	-0.0399	-0.3583	-0.0044	-0.1082	0.0714
	0.0371	0.1138	0.1231	-0.0092	-0.5813	0.0313	0.5417	-0.0888	0.4512	-0.0172	-0.146	0.0186
	0.0019	0.0772	0.3036	-0.1111	-0.4716	0.0258	0.2169	-0.0662	0.0176	0.0066	-0.1717	0.0217
	-0.256	0.043	0.3338	0.0729	-0.254	0.0498	0.5138	-0.0138	0.2352	0.0312	-0.0244	-0.0198
	-0.2498	-0.0208	-0.0166	0.0067	-0.3641	-0.045	0.2511	-0.0205	0.1912	-0.032	-0.3253	0.0208
	0.2384	0.0027	-0.0497	-0.0348	-0.0408	0.0812	0.6027	-0.1425	-0.0342	-0.0694	0.0677	0.0105
	0.0362	-0.007	0.0837	-0.0765	-0.1755	0.0004	0.5177	0.0151	0.0862	0.0031	-0.154	0.0039
	-0.3458	0.0911	-0.0721	-0.0014	-0.25	0.015	0.6429	0.0632	0.0575	-0.0439	-0.3593	0.0056
	-0.0691	0.0671	0.4266	0.0203	-0.101	-0.0179	0.434	0.0556	0.2404	0.0392	-0.1752	-0.01
	-0.1309	0.0267	0.1508	-0.0473	-0.247	-0.0115	0.5226	-0.0363	0.1748	0.0144	-0.2339	0.1236
	0.0374	0.0839	0.2203	-0.1157	-0.6703	-0.0631	0.5668	-0.0819	0.3418	0.061	-0.0743	0.1293
	0.1966	0.0077	0.2554	-0.0018	-0.0611	0.1013	0.3685	0.0206	0.041	-0.0167	-0.0977	-0.0001
	0.1598	-0.0285	0.2177	-0.0492	-0.0376	0.0162	0.633	-0.0327	0.1607	-0.0302	-0.0342	0.1022
	-0.2227	0.0069	0.1346	-0.0105	-0.1902	-0.0451	0.418	-0.0548	-0.1861	0.0832	-0.2211	-0.0347
	-0.0372	-0.0472	0.1451	-0.1798	-0.2802	-0.1006	0.4173	-0.0429	0.1719	0.0549	0.1038	-0.0804
	0.0734	-0.0296	0.0687	-0.0596	-0.1522	-0.0238	0.4223	0.0781	0.2137	0.0306	-0.2155	0.0509
	0.3827	0.0837	-0.2251	-0.0021	-0.0372	-0.0033	0.5128	-0.068	0.1102	-0.1049	-0.0323	0.032
	0.3576	-0.0016	0.2056	-0.0862	-0.2233	0.0131	0.5945	-0.0006	-0.0731	0.0626	0.347	0.0254
	0.2942	0.0223	0.2191	-0.0463	-0.5588	-0.0554	0.4574	-0.0461	0.1575	-0.0502	0.0257	0.0871
	0.2265	0.0584	0.3999	-0.0339	-0.1879	-0.0197	0.3747	-0.05	-0.1703	-0.0006	-0.0631	0.066
	0.3041	-0.0207	0.1789	-0.057	-0.4965	0.0092	0.3831	0.0788	-0.1204	0.0185	0.1864	-0.0464
	0.4264	-0.0352	0.447	-0.0674	-0.3914	0.0228	0.4904	-0.0432	0.2076	0.0266	-0.0482	0.1323
	0.0842	-0.0851	0.2134	-0.0778	-0.5709	-0.0541	0.636	0.0067	0.3273	-0.0179	0.1029	0.0096
	0.1977	0.0475	0.2301	0.0039	-0.3895	-0.0929	0.3364	0.0387	-0.0055	-0.0282	-0.1487	-0.0392
	0.1784	0.0571	0.2036	-0.0075	-0.5416	-0.003	0.3004	-0.0227	0.2456	0.1067	0.1721	0.0357
	0.4704	0.0008	0.3788	-0.0439	-0.1859	-0.0534	0.6309	-0.0508	0.0854	-0.0029	0.2458	-0.0117
	0.4278	0.0269	0.2033	-0.0175	-0.1171	-0.05	0.3961	-0.0255	0.0533	0.0094	0.1066	0.0763
	0.4304	-0.0572	0.4142	-0.0913	-0.4251	0.0036	0.6129	-0.0005	0.3228	-0.0098	0.2369	0.1325
	0.1869	-0.1352	0.1998	0.0377	-0.4089	-0.0405	0.6254	-0.0528	-0.0546	-0.0411	-0.1212	0.1222
	0.4572	-0.0082	0.1996	-0.1155	-0.2493	0.0072	0.5665	0.0174	0.0668	0.0088	0.4547	0.0558
	0.3344	0.0175	0.2239	0.0078	-0.2765	-0.0315	0.6007	-0.0371	0.1637	-0.0135	0.217	0.0181
	0.4112	0.1213	0.2993	-0.0878	-0.177	0.0123	0.4844	-0.1176	0.2087	-0.1747	0.1365	0.0405
	0.5452	-0.0827	-0.038	-0.1187	-0.1743	-0.0456	0.4601	0.0609	0.1028	0.024	0.1217	0.1403
	0.2047	0.0185	0.2989	-0.0105	-0.1053	0.039	0.6052	0.0689	-0.0433	0.0128	-0.0326	0.014
	0.6986	0.0287	0.2782	-0.1147	-0.3956	-0.0099	0.4873	0.0312	0.1968	0.0119	0.0261	0.1388
	0.6895	-0.0534	0.08	-0.026	-0.5367	-0.0059	0.3107	-0.0649	0.2098	-0.0064	0.0233	0.0906
	0.3918	0.0217	0.132	-0.0796	-0.4456	0.0455	0.383	-0.0267	0.0477	0.0691	-0.0619	0.1082
	0.5221	-0.0449	0.2486	-0.0867	-0.1369	0.0964	0.4272	-0.0161	0.3049	-0.0923	0.1853	0.1096
	0.8628	0.0433	0.0158	0.0118	-0.4802	-0.1047	0.2986	-0.023	-0.0362	0.1458	0.0458	0.0547
	0.6382	0.1303	0.3046	0.0681	-0.2485	0.0099	0.2207	-0.0286	0.2174	0.0114	0.1752	0.0902
	0.3824	0.0061	0.3061	-0.0108	-0.0998	-0.0413	0.6893	0.1009	0.2047	0.05	-0.1245	0.0241
	0.5857	0.1249	0.3218	-0.033	-0.3161	0.0303	0.36	0.0662	0.019	-0.0073	0.1896	0.1096
	0.7675	-0.0065	0.375	-0.0799	-0.3951	-0.0029	0.3831	0.0363	0.0625	0.0306	-0.0342	0.0926
	0.812	0.014	0.3515	-0.1133	-0.5951	0.0344	0.6945	-0.0091	0.0833	-0.0035	0.0866	-0.0037
	0.4456	0.0576	0.131	0.0096	-0.3356	-0.0429	0.4356	-0.0435	-0.0022	-0.0259	-0.0982	0.0184
	0.3894	0.0123	0.1271	-0.0686	-0.555	-0.0106	0.7416	-0.0621	-0.0347	0.0563	-0.0823	0.0897
	0.5663	0.0016	0.185	0.0019	-0.2228	-0.0315	0.5331	-0.0601	-0.0907	0.0525	0.0375	-0.0016
	0.4133	-0.0154	0.2357	-0.0028	-0.4781	-0.0288	0.7571	0.0593	0.2086	-0.0298	0.1253	0.0493
	0.4983	-0.0984	-0.0889	-0.0542	0.0045	-0.0275	0.7462	-0.0779	-0.0348	-0.0698	0.0201	0.1492
	0.7322	-0.0564	0.3083	0.0461	-0.2126	0.06	0.4885	0.0132	0.288	0.0792	0.1115	0.0065
	0.4612	0.0175	0.4469	-0.0474	-0.1619	0.0417	0.3437	-0.0285	0.0908	-0.089	-0.0722	0.1441
	0.4526	-0.0658	0.3578	-0.1003	-0.321	0.0262	0.4204	0.0597	0.2888	0.0662	-0.0517	0.0151
	0.4831	0.1447	0.179	-0.1134	-0.576	-0.0262	0.55	-0.0807	0.1864	-0.0743	-0.0322	-0.0049
	0.4527	0.1699	0.0867	-0.1632	-0.0042	-0.0343	0.8806	-0.0398	0.1688	0.0701	-0.1523	0.0666
	0.4485	0.0121	0.3833	-0.1211	-0.4021	0.0334	0.5674	0.1114	-0.0143	-0.0246	-0.0519	0.0986
	0.3524	0.0632	0.2253	-0.0385	-0.2208	0.0342	0.5428	-0.0074	0.13	-0.0751	0.0452	0.1077
	0.5472	0.1079	0.2939	-0.0688	-0.5437	0.0394	0.596	0.0192	0.2738	-0.0703	-0.1362	0.1024
	0.237	0.025	0.3848	-0.0576	-0.266	-0.0122	0.597	0.056	-0.1377	0.0092	0.154	-0.0068
	0.507	0.1095	0.1514	-0.0968	-0.2183	0.0248	0.5235	-0.0021	-0.0565	0.0099	0.168	0.0538
	0.0549	0.0416	0.2057	-0.1045	-0.4511	0.0156	0.4427	-0.0416	-0.1419	0.0113	-0.0362	0.1055
	0.3803	0.1239	0.3946	-0.2031	-0.3797	-0.0063	0.4562	0.0245	-0.0641	0.0252	0.264	0.1127
	0.2698	-0.028	0.2607	-0.0731	-0.4878	-0.0356	0.5073	-0.0155	-0.0455	0.0369	0.1518	-0.0021
	0.2674	0.0619	0.5189	-0.1198	-0.5296	0.0039	0.4278	-0.1024	0.195	-0.0481	-0.06	0.1059
	0.1833	0.0082	0.423	-0.0539	-0.1661	-0.0288	0.2941	0.0334	0.2851	0.0354	-0.003	0.1175
	0.2003	0.014	0.3237	-0.0912	-0.2849	-0.0943	0.3007	0.0036	0.3506	-0.0256	-0.0526	-0.0031
	0.1837	-0.0727	0.1502	0.0695	-0.4337	-0.0183	0.2794	-0.1356	-0.0674	0.083	-0.0222	-0.004
	-0.1771	0.1006	0.2399	0.0303	-0.3754	-0.0744	0.6371	0.0248	0.1841	0.0021	0.0936	0.0515
	0.1062	0.018	0.0646	0.0785	-0.4709	0.0691	0.3301	0.0991	-0.0168	0.0908	0.0058	0.1294
	0.3059	0.1151	0.0926	-0.0116	-0.126	-0.0926	0.3874	0.0263	0.2489	-0.0397	0.2103	0.0848
	0.2584	-0.0145	0.1117	-0.027	-0.2228	-0.01	0.2813	-0.0305	-0.1704	-0.0849	0.2197	0.0606
	0.3366	0.0266	0.1719	0.0018	-0.2237	0.0683	0.4051	0.0859	0.0626	-0.0567	0.1617	0.034
	0.6103	-0.0039	0.1957	0.01	-0.4427	0.0408	0.0929	0.0382	0.1222	-0.0445	0.0194	-0.034
	0.1946	0.0164	0.1246	-0.0336	-0.2114	-0.0741	0.1712	-0.0235	0.094	-0.0295	0.0766	0.0572
	0.4967	0.0071	0.2678	0.0475	-0.2934	-0.0393	0.0205	0.1198	-0.195	0.0155	0.3516	0.0379
	0.3622	0.0496	-0.292	0.0709	-0.2724	0.0443	0.1237	0.1059	0.166	0.0677	0.0733	0.1284
	0.3749	-0.0235	-0.1525	0.0951	-0.1821	-0.132	-0.2599	0.2439	0.0292	-0.0127	0.1114	0.0558
	0.3317	0.0531	-0.3702	0.159	-0.7364	0.0602	-0.5385	0.1664	0.1995	0.031	0.0729	0.1038
	0.1377	-0.0075	-0.1097	0.1089	-0.3122	0.0229	-0.545	0.2646	0.2183	0.0046	-0.0556	0.0179
	0.04	0.0805	-0.4941	0.1198	-0.5815	0.0495	-0.8094	0.257	0.2363	-0.0048	0.2346	-0.0366
	0.0613	0.0121	-0.3983	0.1697	-0.5595	-0.0197	-0.9459	0.4332	-0.0072	0.0449	0.0006	0.0234
	0.0205	0.0795	-0.8099	0.3202	-0.206	-0.0355	-1.1754	0.4335	-0.0918	-0.0708	-0.0344	-0.0181
	0.0724	-0.0004	-0.6616	0.2383	-0.0537	-0.0642	-1.2988	0.4319	-0.1093	0.07	0.0659	0.0721
	0.1338	-0.0002	-0.7625	0.3466	-0.538	0.013	-1.6591	0.5565	0.1592	0.0325	-0.009	0.0314
	0.1388	0.1038	-1.2368	0.2843	-0.5143	0.0794	-1.6134	0.5679	0.0306	-0.1009	0.1234	0.0741
	0.2053	-0.0108	-1.0361	0.4036	-0.5627	0.0408	-2.0699	0.6706	-0.1205	-0.0305	0.1278	0.0514
	0.4323	-0.0425	-1.2665	0.4156	-0.4094	-0.0025	-2.1955	0.7761	0.0577	-0.1026	0.0856	0.092
	0.0881	0.109	-1.2374	0.4935	-0.5792	0.021	-2.7729	0.9455	0.0732	0.0172	0.151	0.0164
	0.5763	0.0691	-1.7392	0.5007	-0.4958	0.0263	-2.7532	0.8933	0.0651	0.0582	0.0646	0.0913
	0.0557	-0.0098	-2.2679	0.5965	-0.6215	0.0592	-2.9382	1.0435	-0.1483	-0.0371	0.1573	0.0938
	0.4761	-0.0725	-2.1204	0.6594	-0.7024	0.083	-3.4983	1.2128	0.0654	-0.0373	0.1633	0.1495
	0.1267	-0.0426	-2.3657	0.7022	-0.8224	0.0121	-3.8681	1.2691	-0.0421	-0.032	0.0057	0.066
	0.2047	-0.1132	-2.1966	0.7892	-0.7892	0.1112	-4.1017	1.3263	-0.0288	-0.0601	-0.0127	0.0599
	0.1459	-0.0139	-2.5937	0.8196	-0.6156	0.0652	-4.4724	1.4621	0.1693	0.0177	0.1481	-0.0179
	0.6486	-0.1251	-3.0594	1.018	-1.1365	0.0754	-4.9611	1.5559	0.0514	-0.0948	-0.1893	0.075
	0.4592	-0.0507	-2.6686	1.0092	-0.644	0.1692	-4.9398	1.651	-0.1163	-0.0855	0.0871	0.0377
	0.0803	0.025	-3.1306	1.0442	-0.8915	0.1145	-5.5278	1.728	-0.1539	-0.0838	0.0729	0.1802
	0.1409	0.0368	-3.2468	1.0262	-1.2992	0.2028	-5.8243	1.7059	0.2209	-0.0049	0.1233	0.1452
	0.2337	0.0592	-3.6274	1.2306	-1.1619	0.0822	-6.2613	1.9289	0.1754	-0.0669	-0.0211	-0.0424
	-0.15	0.0286	-3.8292	1.2051	-1.3297	0.0892	-6.7874	2.0181	-0.0521	-0.0255	-0.0243	0.1093
	0.0136	0.0736	-4.155	1.2535	-1.2247	0.1756	-7.0816	2.0888	0.0792	0.0827	-0.1546	0.0908
	0.0181	-0.0205	-4.2373	1.4073	-1.3725	0.1715	-7.5245	2.2084	-0.0464	0.0798	0.2117	-0.0042
	0.0654	-0.1172	-4.5408	1.3684	-1.3368	0.2568	-7.5707	2.4252	-0.295	-0.0679	0.1272	0.1013
	-0.2141	0.0705	-4.7996	1.5343	-1.3807	0.1269	-8.0816	2.475	-0.0509	0.0542	0.1641	0.0811
	-0.1485	-0.0505	-4.9984	1.5603	-1.381	0.3614	-8.4097	2.5475	-0.0825	0.0531	0.014	-0.0136
	0.0339	0.0226	-4.9115	1.6455	-1.5967	0.3293	-8.8662	2.6728	0.3944	0.0958	0.1672	-0.1023
	-0.1798	0.0697	-5.2804	1.6729	-1.7673	0.3246	-9.3205	2.7355	0.0958	0.0577	0.3749	-0.0387
	-0.247	-0.0506	-5.2064	1.8893	-1.7253	0.4055	-10.0967	2.8097	0.008	0.0298	0.1835	0.0274
	-0.0284	-0.0057	-5.8692	1.8596	-1.8361	0.3435	-9.9739	2.9687	0.0972	0.0147	0.247	0.0872
	0.0414	-0.0015	-5.7378	1.9184	-1.8337	0.524	-10.3679	3.0621	-0.0416	-0.025	0.2661	0.0225
	-0.0035	0.0891	-5.867	1.9095	-2.3936	0.4357	-10.7024	3.0712	0.0652	-0.0296	0.2542	0.1264
	0.1345	-0.0065	-6.2603	2.001	-2.2107	0.4636	-10.8518	3.2492	0.1061	-0.1021	0.3762	0.1397
	0.0426	-0.1389	-6.8433	2.1268	-2.4386	0.5494	-11.394	3.338	0.1816	-0.0278	0.1441	0.1632
	-0.4172	-0.0208	-6.7307	2.1684	-2.6119	0.4889	-11.8036	3.4438	0.0597	-0.0816	0.1735	0.0292
	-0.045	0.0484	-6.9481	2.3257	-2.5907	0.5403	-12.1435	3.613	0.0115	-0.0376	0.3379	0.0783
	-0.1658	-0.0092	-6.9618	2.3569	-2.659	0.59	-12.4377	3.6796	0.1121	0.1234	0.212	0.0721
	-0.2405	0.0241	-7.1842	2.381	-2.7169	0.6026	-12.5228	3.6535	0.1149	0.0493	0.1345	0.0326
	-0.3112	0.0713	-7.4226	2.3958	-3.1605	0.5902	-12.9455	3.7987	0.0688	-0.057	-0.0657	0.1065
	-0.2243	0.0632	-7.9212	2.5452	-2.7981	0.6607	-13.511	3.9039	0.0481	-0.0267	0.1304	0.0435
	-0.0723	0.0446	-7.7208	2.599	-3.1442	0.7583	-13.6954	3.8969	0.1238	-0.0776	0.063	0.0405
	0.0254	0.108	-8.1425	2.6841	-3.2756	0.7063	-13.729	3.9598	0.2086	0.0046	0.1478	0.0216
	-0.0665	0.0476	-8.379	2.7457	-3.3109	0.7776	-14.1619	4.1355	0.3321	-0.0372	0.1388	0.0302
	0.0875	0.0539	-8.5967	2.7875	-3.0703	0.6812	-14.4737	4.1738	0.0501	0.0786	0.3953	0.0373
	0.0255	-0.0452	-8.6264	2.8877	-3.1255	0.7594	-14.4955	4.1714	-0.0687	-0.0417	0.0219	0.0742
	0.0616	-0.008	-8.7145	2.8204	-3.34	0.7233	-14.9114	4.2678	-0.0216	0.1261	-0.0182	-0.0436
	-0.0902	-0.047	-9.0306	2.9619	-3.4825	0.8245	-14.8875	4.2138	0.0749	-0.0607	0.011	0.0324
	-0.0305	0.0882	-9.6923	3.0625	-3.5642	0.8249	-14.8894	4.3931	0.0802	0.0912	0.1669	0.1268
	-0.1472	-0.002	-9.5428	3.0571	-3.5301	0.7619	-15.37	4.4928	0.1959	-0.0252	0.0911	0.0468
	0.0654	-0.0134	-9.84	3.2664	-3.5066	0.869	-15.4258	4.5122	0.0003	-0.0857	0.1539	0.0994
	-0.1442	0.0227	-10.0218	3.226	-3.8702	0.8929	-15.5274	4.5657	-0.1331	-0.0283	-0.1216	0.027
	0.0359	-0.018	-10.4158	3.3031	-3.7721	0.8579	-15.6592	4.5154	0.1192	-0.0442	0.3035	0.0406
	0.1312	-0.0266	-10.5751	3.34	-3.9331	0.8251	-16.0771	4.7453	-0.119	-0.0478	-0.0438	0.139
	-0.0889	-0.0224	-10.7882	3.4725	-3.862	0.8868	-15.9884	4.6041	-0.0781	0.1792	-0.1167	0.0346
	-0.3106	0.0779	-10.9948	3.5555	-3.7988	0.9046	-16.184	4.5871	-0.0088	0.1027	0.2354	0.1108
	-0.0856	-0.0121	-10.5703	3.563	-3.8072	0.8688	-16.0964	4.7296	0.0827	-0.0092	0.0714	0.0805
	0.0821	-0.0393	-11.2498	3.5451	-3.7388	0.92	-16.2555	4.6675	0.2566	0.0144	0.187	-0.0203
	0.2673	-0.0105	-11.6774	3.6267	-3.7938	0.8513	-16.4121	4.7823	-0.212	0.0322	0.1531	0.0814
	-0.1237	0.069	-11.6685	3.6295	-4.2055	0.98	-16.2965	4.8357	0.1679	-0.0239	0.305	-0.0042
	0.0216	0.0567	-11.8531	3.8013	-4.0893	0.8523	-16.7122	4.7991	-0.2037	-0.021	0.0695	0.0527
	-0.0371	0.0175	-12.398	3.9494	-3.9933	0.9166	-16.7378	4.8444	0.0715	-0.0312	-0.0282	0.054
	0.0395	-0.0377	-12.2876	3.8832	-4.042	0.8969	-16.4943	4.9339	0.0922	-0.0273	0.0086	0.0671
	-0.1998	0.0755	-12.4852	3.9345	-4.3229	1.0904	-16.8959	4.8072	-0.0425	0.049	-0.1641	0.0012
	-0.1591	-0.0764	-12.5266	4.0359	-4.3634	0.967	-16.9305	4.9493	-0.2484	0.0279	0.0786	0.1122
	-0.3384	0.0385	-12.8921	4.1115	-4.4602	0.9944	-16.7654	4.8852	-0.203	0.0627	0.3191	0.034
	-0.1234	-0.048	-12.893	4.298	-4.4509	0.9486	-16.9052	4.9573	0.0895	-0.0134	0.1177	-0.0026
	-0.2108	-0.0126	-13.3425	4.2221	-4.3294	0.96	-16.7384	4.9429	-0.0212	-0.0506	-0.0032	-0.0804
	-0.192	-0.0091	-13.6771	4.329	-4.6723	1.0113	-17.1207	4.9125	0.0495	0.1135	0.0792	0.0856
	0.0475	0.0107	-13.626	4.4006	-4.5733	1.0284	-17.519	4.9733	-0.0589	0.117	0.1832	0.0871
	-0.067	-0.0269	-13.9989	4.4713	-4.636	1.1166	-17.2143	4.9949	-0.0578	0.0557	-0.0034	0.1078
	-0.2938	0.0613	-14.095	4.4968	-4.588	1.0595	-17.3839	5.0157	0.0976	0.1133	0.4698	-0.0076
	-0.2901	0.0546	-14.2236	4.584	-4.5584	1.0087	-17.3098	5.032	-0.2444	0.0203	-0.0722	0.0872
	0.1124	-0.0525	-14.4446	4.708	-4.5311	1.0873	-17.3409	4.9407	0.0094	0.1141	0.0338	0.1001
	-0.109	0.0274	-14.5945	4.7607	-4.6814	1.0212	-17.3116	4.9917	-0.1239	0.1526	0.0363	0.0629
	-0.1923	-0.1427	-15.0819	4.8247	-4.2379	1.2258	-17.3291	5.224	-0.0637	0.1026	0.1871	0.0612
	-0.0894	0.0594	-14.6795	4.8511	-4.5369	1.1971	-17.354	4.9482	-0.2758	0.0857	0.1862	0.1156
	-0.1191	0.0486	-15.4632	4.8534	-4.5896	1.0289	-17.3781	5.0676	-0.3602	0.1014	0.1973	0.0357
	-0.0884	0.0324	-15.4735	4.9646	-4.816	1.0916	-17.0962	5.0711	-0.0816	0.2837	0.005	0.0474
	-0.0875	0.0534	-15.6393	4.9847	-4.6828	1.0834	-17.3145	5.0494	0.2556	0.088	0.1217	0.0107
	0.0618	-0.008	-15.6433	4.9801	-5.0001	1.0915	-17.3205	5.0266	-0.1027	0.0984	-0.071	0.1086
	-0.1985	0.0235	-16.099	5.1251	-4.796	1.0972	-17.3078	5.0315	-0.2258	0.217	0.0458	0.1023
	-0.1608	0.0527	-16.3989	5.2585	-4.662	1.2182	-17.5649	5.1022	-0.1508	0.124	-0.037	0.0378
	-0.0209	0.0808	-16.7801	5.288	-4.9213	1.2416	-17.8485	5.0641	-0.1229	0.0736	-0.1494	0.12
	-0.2445	0.0657	-16.6694	5.4189	-4.795	1.1986	-17.664	5.0059	-0.3876	0.0896	-0.0179	0.1495
	-0.3818	0.0599	-16.8173	5.3068	-4.8947	1.1097	-17.6436	5.128	-0.1174	0.1634	-0.0053	0.0607
	-0.2847	0.1379	-17.2075	5.6004	-4.8108	1.1487	-17.7499	5.1481	-0.3438	0.146	-0.0888	0.1102
	-0.0464	-0.0039	-17.4446	5.5191	-4.8125	1.321	-17.6214	5.0372	-0.3212	0.1496	-0.1779	0.2175
	-0.2219	-0.0416	-17.5048	5.4925	-5.1217	1.3057	-17.8472	5.1641	-0.5581	0.0772	-0.0883	0.152
	-0.0098	-0.0396	-17.8679	5.6118	-5.2811	1.2038	-17.7045	5.1172	-0.429	0.1095	-0.0127	0.1674
	-0.0837	0.0238	-18.1475	5.6385	-5.2521	1.3095	-17.813	5.1778	-0.16	0.241	-0.4318	0.2277
	-0.2325	0.209	-18.1279	5.6814	-5.0953	1.3838	-17.807	5.1184	-0.3116	0.1666	-0.0374	0.1294
	-0.047	-0.0517	-18.339	5.7403	-5.3439	1.2527	-17.7877	5.1385	-0.1578	0.1767	-0.1825	0.1768
	-0.0899	-0.0472	-18.0891	5.8397	-5.3576	1.326	-17.7114	5.1623	-0.6012	0.0286	-0.2609	0.1653
	0.0699	0.0868	-18.75	5.9183	-5.5934	1.3302	-18.0155	5.054	-0.5362	0.1154	0.5919	-0.3644
	-0.3296	-0.0368	-18.7445	6.0897	-5.6761	1.3803	-18.0448	5.1964	-0.6574	0.2494	1.9172	-1.1371
	-0.0801	0.0427	-18.8922	6.1336	-5.6798	1.3773	-17.6554	5.2349	-0.1667	0.1874	3.1773	-1.7664
	-0.2952	0.0094	-19.1226	6.1006	-5.7263	1.4134	-18.0651	5.1518	-0.6087	0.0917	3.9901	-2.4407
	-0.0202	0.1019	-19.3656	6.1427	-5.2503	1.3408	-17.7847	5.1615	-0.5684	0.2205	4.8032	-2.5963
	-0.1557	0.0774	-19.5177	6.0817	-5.8347	1.3115	-17.8833	5.158	-0.6721	0.2221	5.0114	-2.6922
	-0.103	0.0618	-19.5586	6.1585	-5.8798	1.503	-18.0671	5.2332	-0.6131	0.2693	5.045	-2.6848
	-0.1816	0.0433	-20.084	6.4509	-6.1456	1.4856	-18.2486	5.2712	-0.7151	0.1306	4.9177	-2.5836
	0.0136	-0.0562	-20.0052	6.416	-6.0793	1.4891	-18.0267	5.1359	-0.3568	0.1681	5.0491	-2.6083
	-0.0979	0.0199	-20.4152	6.5065	-6.1937	1.5179	-18.2136	4.9887	-0.3435	0.1474	4.734	-2.5903
	-0.0852	0.1553	-20.3671	6.5996	-6.0803	1.466	-18.3315	5.1934	-0.5138	0.2237	4.6124	-2.6119
	0.089	0.166	-20.6556	6.5436	-6.2176	1.5244	-17.9575	5.2182	-0.9697	0.3251	4.7633	-2.5214
	-0.0809	-0.037	-21.0217	6.6592	-6.6703	1.543	-18.237	5.1078	-0.8831	0.1403	4.2719	-2.5357
	-0.0928	0.0134	-20.7688	6.6045	-6.4243	1.5814	-18.1177	5.2445	-0.6957	0.2239	3.9564	-2.5175
	0.0445	0.0154	-21.123	6.7597	-6.6194	1.5372	-18.3076	5.198	-0.8119	0.2973	4.2049	-2.4999
	-0.0113	0.0154	-21.4516	6.7618	-6.4779	1.6788	-17.998	5.1965	-0.4764	0.2231	3.7092	-2.3908
	-0.035	-0.1629	-21.7865	6.836	-6.7711	1.7493	-18.1714	5.2627	-0.8304	0.3317	3.3456	-2.2508
	-0.3106	-0.0307	-21.7228	6.9275	-6.7288	1.7307	-18.3918	5.0857	-0.8678	0.2943	3.2525	-2.2945
	-0.1384	-0.132	-21.9188	6.9486	-6.7116	1.8558	-18.1927	5.2166	-0.6346	0.2901	3.301	-2.2134
	-0.2426	-0.0529	-22.3603	6.9787	-7.2297	1.8762	-18.2356	5.2488	-1.0146	0.2237	2.8487	-2.0981
	0.0704	-0.0195	-22.4123	7.0509	-7.3189	1.849	-18.0656	5.3534	-1.0902	0.2624	2.7043	-1.9858
	-0.183	-0.1335	-22.6159	7.2276	-7.2075	1.8447	-18.1271	5.2287	-0.9123	0.3863	2.1908	-2.0042
	0.1927	0.0454	-22.472	7.1566	-7.5414	1.7999	-18.4669	5.3039	-0.7973	0.2061	1.9514	-1.7939
	-0.2534	-0.0726	-22.8923	7.1868	-7.7706	1.8648	-18.1923	5.2346	-0.616	0.3545	1.8137	-1.7648
	0.1471	0.0594	-22.9791	7.3346	-7.6813	1.9358	-17.8733	5.289	-0.9613	0.437	1.2068	-1.6728
	-0.275	0.0312	-23.3339	7.3696	-8.1039	1.9499	-18.3045	5.3551	-1.0868	0.2709	1.2769	-1.7062
	-0.4256	0.0882	-23.3473	7.5241	-7.7828	1.9024	-18.3448	5.2794	-0.8138	0.2273	0.7903	-1.6978
	0.0702	0.0265	-23.8258	7.5274	-8.1017	2.0589	-18.317	5.1962	-1.0395	0.4292	1.1278	-1.4637
	-0.0281	0.0645	-23.9336	7.558	-8.1806	2.0537	-18.6977	5.2629	-0.9333	0.2131	0.3507	-1.5591
	0.2247	0.009	-24.2261	7.6778	-8.594	2.0722	-18.3713	5.2564	-1.1195	0.3811	-0.0486	-1.413
	-0.2169	-0.0605	-24.3145	7.6668	-8.26	2.1986	-18.3688	5.3098	-0.8067	0.3565	-0.1161	-1.3022
	-0.3306	0.0366	-24.3142	7.6863	-8.5815	2.2379	-18.3536	5.3428	-1.3037	0.283	-0.4469	-1.2948
	-0.1329	0.0601	-24.5519	7.7312	-8.9529	2.2808	-18.5315	5.347	-1.1947	0.3808	-0.982	-1.197
	0.1262	-0.0843	-24.7839	7.8184	-8.8513	2.3277	-18.2037	5.2504	-1.4767	0.4003	-1.1612	-1.0694
	-0.3335	0.0238	-25.0462	7.8915	-9.1866	2.3925	-18.1244	5.4467	-1.1866	0.2387	-1.3058	-1.0476
	-0.3502	0.0117	-25.409	8.0143	-9.288	2.5302	-18.4045	5.3486	-1.4933	0.4948	-1.7455	-0.8982
	0.0272	0.0056	-25.3017	8.0566	-9.5043	2.4618	-18.8289	5.4275	-1.1731	0.4666	-2	-0.8206
	-0.1276	0.07	-25.2424	8.1599	-9.7287	2.3138	-18.9386	5.3416	-1.3631	0.4553	-2.1226	-0.7426
	-0.0075	-0.0618	-25.6859	8.1634	-9.9518	2.4705	-18.8574	5.3638	-1.205	0.4715	-2.3654	-0.732
	-0.4364	0.1063	-25.892	8.1908	-9.8519	2.5467	-19.0969	5.4661	-1.4294	0.4162	-2.6194	-0.7714
	0.0323	0.0394	-25.8712	8.0936	-9.9341	2.4983	-18.8792	5.519	-1.6029	0.463	-3.1822	-0.5524
	0.0623	0.0247	-25.9567	8.308	-10.5751	2.5215	-19.0312	5.6008	-1.3244	0.4648	-3.5625	-0.3985
	-0.1381	0.0522	-26.431	8.2834	-10.3717	2.6399	-19.0959	5.6503	-1.3946	0.4812	-3.9736	-0.409
	-0.1754	-0.0054	-26.2726	8.4688	-10.5625	2.7763	-19.6009	5.4995	-1.6663	0.521	-4.142	-0.3275
	-0.049	0.1419	-26.4332	8.4621	-10.9012	2.7508	-19.6059	5.614	-1.5874	0.5079	-4.1915	-0.1064
	-0.094	-0.0524	-26.6399	8.3858	-11.1119	2.8558	-19.6225	5.6124	-1.6924	0.6359	-4.8116	-0.1095
	-0.0468	-0.037	-26.9782	8.5654	-10.9479	2.7863	-19.7266	5.531	-1.6337	0.5542	-5.0622	-0.075
	-0.2593	0.1216	-27.1167	8.4881	-11.5415	2.9991	-19.9687	5.7949	-1.7523	0.543	-5.2418	-0.0367
	-0.1372	0.1125	-27.3243	8.5996	-11.6193	2.8443	-20.2699	5.7785	-1.6531	0.5126	-5.6581	0.0828
	-0.1532	0.0816	-27.3939	8.7138	-11.8271	2.9116	-20.3393	5.8013	-1.9288	0.5493	-5.9159	0.1524
	-0.2676	0.0647	-27.7386	8.8388	-11.811	3.1656	-20.5774	5.9688	-1.7749	0.5002	-6.3316	0.2138
	-0.034	-0.0155	-27.811	8.7791	-12.0536	3.0803	-20.8767	5.8555	-1.573	0.4819	-6.766	0.365
	-0.0128	0.0972	-27.7663	8.7286	-12.6246	3.2452	-20.9937	5.9261	-1.9741	0.6068	-7.0246	0.4943
	-0.131	-0.0847	-27.9974	8.8494	-12.5834	3.2556	-21.319	6.0305	-1.9363	0.5677	-7.1749	0.4591
	-0.1867	0.0692	-28.471	8.893	-12.7723	3.3598	-21.546	6.0162	-1.6684	0.5687	-7.5846	0.5692
	-0.1489	-0.0707	-28.531	9.0104	-13.3371	3.3022	-21.8351	6.1314	-1.8095	0.6802	-7.8608	0.641
	-0.1129	0.026	-28.7944	8.9115	-13.0295	3.3351	-21.9749	6.1464	-2.0547	0.6043	-8.3613	0.6943
	-0.2608	-0.0559	-28.654	9.0549	-13.6752	3.363	-21.9353	6.1859	-1.8404	0.6875	-8.1391	0.873
	-0.1103	0.0289	-28.9932	9.1547	-13.7859	3.5223	-22.1306	6.3326	-1.9564	0.5765	-8.8658	0.8911
	-0.0368	-0.1008	-29.1508	9.0856	-13.7188	3.6924	-22.1758	6.3557	-2.2363	0.5938	-9.1052	0.9501
	-0.081	-0.0672	-29.1021	9.2564	-13.9963	3.6088	-22.1959	6.3385	-1.9369	0.5334	-9.818	1.0655
	-0.0381	-0.0361	-29.4917	9.1422	-14.2065	3.664	-22.8397	6.4605	-1.9956	0.6696	-9.8008	1.1558
	-0.1268	0.0336	-29.5885	9.2984	-14.6399	3.7318	-22.6643	6.3319	-2.1878	0.7438	-10.1676	1.1737
	0.0249	0.0557	-29.4996	9.4502	-14.9048	3.7121	-23.1289	6.5558	-2.2804	0.6638	-10.3581	1.3868
	-0.2326	0.0498	-29.8439	9.2256	-15.2506	3.7313	-23.3152	6.6167	-2.0911	0.7477	-10.8338	1.4132
	-0.3991	0.0685	-29.6928	9.2967	-14.9802	3.8391	-23.6649	6.5485	-2.0771	0.7231	-10.9673	1.4357
	-0.4099	0.0584	-30.0868	9.4135	-15.26	3.9021	-23.5414	6.6746	-2.1191	0.7042	-11.5991	1.5401
	-0.1523	-0.0463	-30.5176	9.4728	-15.5968	3.9679	-24.1673	6.8379	-2.4158	0.7305	-11.6995	1.6275
	-0.119	0.0227	-30.3989	9.5341	-15.8983	3.9969	-24.3361	6.8004	-2.3033	0.6664	-12.0671	1.7054
	-0.2059	0.0078	-30.6753	9.5418	-16.0112	4.0487	-24.1917	6.9976	-2.2554	0.7449	-12.6363	1.8591
	-0.0385	-0.0854	-30.8937	9.5855	-16.2792	4.1362	-24.773	6.9785	-2.3183	0.7275	-12.7787	1.8356
	-0.4284	0.0164	-31.1069	9.6222	-16.6186	4.3587	-25.3676	7.1676	-2.6417	0.827	-12.9967	2.02
	-0.2292	0.0849	-31.0922	9.8069	-16.6793	4.3443	-25.5622	7.299	-2.2449	0.7299	-13.3506	2.0826
	0.0285	-0.0833	-31.1132	9.7648	-17.1377	4.3599	-25.6616	7.3964	-2.4137	0.8107	-13.7457	2.1753
	-0.0345	0.0104	-31.2972	9.8854	-17.0473	4.4172	-26.3764	7.4158	-2.4244	0.7568	-14.0631	2.1273
	0.1325	0.0658	-31.4152	9.8028	-17.7253	4.427	-26.4762	7.4776	-2.7454	0.8219	-14.2453	2.2323
	-0.1584	-0.0333	-31.6702	9.867	-17.6868	4.5403	-26.7483	7.5403	-2.5807	0.7784	-14.4767	2.3918
	-0.2026	0.0102	-31.7249	9.8967	-17.8737	4.6797	-26.9431	7.4614	-2.2935	0.8486	-15.0178	2.4327
	-0.3093	-0.0884	-31.9553	9.9638	-18.2544	4.672	-27.7123	7.6738	-2.6786	0.8982	-15.4076	2.6072
	-0.3182	-0.0495	-32.1988	10.0728	-18.2041	4.6889	-28.1292	7.8024	-2.8222	0.8737	-15.5203	2.6626
	-0.4484	0.0545	-32.4929	10.0562	-18.9061	4.8154	-28.6168	7.9711	-2.7734	0.8599	-15.8425	2.6959
	-0.028	-0.1547	-32.377	10.116	-18.9543	4.9526	-28.8375	7.9237	-2.7493	0.835	-16.2885	2.7719
	-0.1162	0.0354	-32.4643	10.166	-19.0514	4.9089	-29.3889	8.2168	-2.6643	0.9196	-16.3787	2.9462
	0.1344	0.0344	-32.927	10.235	-19.3183	4.986	-29.6493	8.2033	-2.5711	0.8846	-16.9732	2.8365
	-0.2313	0.0797	-32.8397	10.2054	-19.4795	4.8999	-30.2207	8.4376	-3.0465	0.8497	-17.2249	3.1062
	-0.1754	0.0305	-33.0421	10.1933	-19.9418	5.2221	-30.5805	8.4173	-2.8463	0.8506	-17.6042	3.1255
	-0.1205	-0.1443	-33.0263	10.295	-19.8481	5.1823	-30.9486	8.6943	-3.0853	1.0129	-17.774	3.145
	-0.2411	0.0105	-33.1506	10.4325	-20.4394	5.3583	-31.1761	8.6642	-2.9832	0.8949	-18.2413	3.3316
	-0.1357	-0.0035	-33.6838	10.4529	-20.6349	5.2408	-31.7403	8.8632	-3.0206	0.9074	-18.3966	3.3732
	-0.1191	-0.0446	-33.8057	10.5055	-20.9441	5.3876	-32.4952	9.0091	-3.0007	0.9155	-18.7755	3.4207
	0.0083	0.1144	-33.6284	10.5074	-20.9619	5.4249	-32.7332	8.9989	-3.0428	0.9272	-19.0298	3.4208
	-0.3599	0.0344	-33.9052	10.5295	-21.2667	5.4706	-33.1381	9.1098	-3.2395	1.0481	-19.2305	3.569
	-0.1548	-0.0706	-34.0588	10.4702	-21.6756	5.5709	-33.2946	9.2694	-3.1071	1.0685	-19.7755	3.5697
	-0.4	0.0145	-34.1852	10.4804	-21.7784	5.596	-34.0025	9.3343	-3.3171	0.9348	-20.0662	3.6667
	0.0003	0.1286	-34.0635	10.6892	-22.2632	5.6887	-34.6154	9.5578	-3.2354	1.0611	-20.2635	3.8302
	-0.1895	-0.0322	-34.2128	10.6251	-22.221	5.7308	-34.8575	9.582	-3.2677	1.0362	-20.6351	3.8352
	0.2205	-0.0587	-34.7095	10.6695	-22.4871	5.8089	-35.1494	9.8155	-3.3831	1.0469	-20.7817	3.9874
	-0.1117	0.0148	-34.5434	10.8076	-22.9162	5.8274	-35.7134	9.8207	-3.3593	1.088	-21.1503	4.0013
	0.0613	-0.0693	-34.5235	10.7493	-23.2442	6.0541	-35.7098	9.9208	-3.3223	1.0156	-21.3804	4.1152
	-0.0736	-0.0565	-34.7368	10.826	-23.5015	5.9757	-36.1002	9.8452	-3.3174	1.0061	-21.7085	4.2951
	-0.0124	0.0574	-34.9178	10.8579	-23.7772	6.0729	-36.7679	9.9952	-3.2183	1.0953	-21.9528	4.2359
	-0.2701	0.0994	-35.3653	10.9252	-24.069	6.2199	-37.1067	10.1026	-3.3826	1.2019	-22.2297	4.3625
	-0.1121	0.0062	-35.0836	10.8995	-24.3401	6.2338	-37.693	10.3869	-3.271	1.0296	-22.4857	4.489
	-0.0523	0.0516	-35.193	10.9297	-24.4176	6.2781	-38.1163	10.3263	-3.627	1.0494	-23.0468	4.4655
	-0.0962	0.0097	-35.3989	11.1027	-24.5379	6.439	-38.1791	10.4543	-3.6009	1.1371	-23.2803	4.4441
	0.0955	0.0742	-35.5856	11.1479	-25.5542	6.4948	-38.8764	10.5819	-3.5805	1.0699	-23.6491	4.6982
	-0.3239	0.0859	-36.0093	11.1201	-25.766	6.6293	-39.1478	10.6563	-3.7182	1.0997	-23.7235	4.7428
	0.0566	0.0409	-35.9778	11.2303	-25.9438	6.57	-39.3513	10.8309	-3.745	1.0939	-24.0889	4.8162
	-0.0469	-0.0514	-36.1102	11.2115	-25.6165	6.6857	-39.9182	10.8705	-3.8042	1.1215	-24.3286	4.9557
	-0.1007	0.0941	-36.1454	11.3029	-26.0782	6.7117	-40.4216	11.0541	-3.5671	1.1671	-24.7497	4.9736
	-0.1876	-0.0628	-36.2027	11.2429	-26.4177	6.891	-40.8335	11.1088	-3.9689	1.2751	-24.8324	4.9647
	-0.0533	-0.1226	-36.2347	11.2904	-26.9866	6.9365	-41.2345	11.1198	-3.8594	1.2084	-25.4538	5.1393
	0.0096	0.0739	-36.6084	11.3674	-27.3076	7.0459	-41.8359	11.3924	-3.8674	1.1632	-25.4789	5.1819
	-0.023	0.0517	-36.3474	11.4179	-27.4644	7.1456	-41.7414	11.492	-3.9133	1.2271	-25.518	5.2706
	-0.1871	0.0001	-36.8716	11.3825	-28.0893	7.1327	-42.7223	11.5618	-4.0851	1.2715	-25.9913	5.3655
	-0.0809	0.0525	-36.8566	11.4339	-28.0791	7.1983	-42.9597	11.6588	-4.042	1.2533	-26.3394	5.4752
	-0.4121	-0.0934	-36.9376	11.3748	-28.5987	7.4004	-43.2222	11.8115	-4.2336	1.4346	-26.819	5.3775
	-0.3869	0.1041	-37.3834	11.3409	-28.7997	7.3266	-43.7495	12.0059	-3.9922	1.3098	-27.0341	5.5598
	-0.156	-0.1237	-37.3692	11.6063	-29.0877	7.4402	-44.1001	11.9042	-4.1023	1.3162	-27.1153	5.6641
	-0.3453	0.0569	-37.2628	11.4883	-29.3795	7.5663	-44.6254	12.0228	-4.1621	1.3103	-27.4051	5.6435
	-0.0594	0.0586	-37.703	11.597	-29.6035	7.6601	-44.9282	12.1337	-4.0205	1.2872	-27.6453	5.7525
	0.006	0.0153	-37.7349	11.6279	-30.0048	7.6621	-45.5695	12.3283	-4.2881	1.2805	-28.0045	5.7421
	-0.1141	-0.0179	-37.5212	11.6291	-30.2551	7.757	-45.7284	12.4326	-4.5294	1.3604	-28.1564	5.8219
	-0.1051	-0.0552	-37.99	11.7249	-30.913	7.9121	-46.1224	12.4595	-4.1804	1.292	-28.4545	5.9608
	-0.2082	0.0529	-37.9295	11.6416	-31.0144	7.8756	-46.4159	12.5776	-4.4116	1.3229	-28.6155	5.9742
	-0.1708	0.0976	-37.9251	11.7759	-31.042	7.9699	-47.0053	12.8404	-4.4377	1.4145	-28.7517	6.1177
	0.0792	0.0396	-38.1364	11.6917	-31.5353	8.0363	-47.6628	12.8552	-4.144	1.5271	-29.4907	6.1588
	-0.2279	-0.0249	-38.2672	11.9272	-32.0482	8.0439	-48.1968	12.9624	-4.5544	1.3144	-29.5544	6.2753
	-0.0575	0.0484	-38.506	11.892	-32.2176	8.2375	-48.4074	13.0587	-4.6386	1.4761	-29.948	6.2663
	-0.261	-0.0447	-38.5221	11.8576	-32.3952	8.3455	-48.6551	13.0959	-4.8353	1.4331	-29.9904	6.2777
	-0.1065	-0.0139	-38.9034	11.9248	-32.4811	8.365	-49.0968	13.2733	-4.4932	1.3865	-30.2601	6.5171
	-0.4349	0.0437	-38.7018	11.9301	-33.0223	8.4338	-49.5557	13.3367	-4.8094	1.4745	-30.5792	6.3868
	0.0369	0.0446	-38.7825	11.9155	-33.4267	8.5221	-49.8316	13.3831	-4.671	1.4815	-30.9004	6.5279
	-0.1217	0.0381	-38.9263	11.9657	-33.8838	8.6164	-50.4633	13.5195	-4.56	1.5278	-30.8143	6.603
	-0.2842	-0.0069	-39.2363	11.9913	-33.8228	8.7183	-50.7424	13.6736	-4.6557	1.5309	-31.1614	6.5968
	0.0284	0.0575	-39.1557	12.0844	-34.5245	8.8788	-51.2107	13.7471	-4.9308	1.5224	-31.4379	6.7368
	0.0357	0.0577	-39.2731	12.0288	-34.5753	8.8105	-51.7945	13.9404	-4.7072	1.5456	-31.7208	6.9169
	0.0545	-0.0227	-39.4661	12.2175	-34.9424	8.881	-52.0275	13.9263	-4.7173	1.6445	-32.1726	6.8592
	0.0703	0.0739	-39.7612	12.1559	-35.3445	9.0002	-52.6579	13.9566	-4.7172	1.4896	-32.2689	6.9322
	-0.1854	-0.0658	-39.7409	12.3161	-35.6006	9.0815	-52.9366	14.1019	-4.9207	1.6306	-32.6061	6.8821
	-0.1191	0.0091	-39.9995	12.3603	-35.9418	9.0771	-53.3402	14.322	-4.8225	1.529	-32.7853	7.0005
	0.0138	-0.0034	-39.8274	12.2211	-36.3503	9.2112	-53.846	14.3817	-5.185	1.6464	-32.9792	7.0687
	-0.2123	0.1031	-40.023	12.2647	-36.7317	9.2836	-54.1577	14.5263	-4.9505	1.6482	-33.1371	7.1362
	-0.1099	0.0232	-40.0761	12.2776	-36.8257	9.2821	-54.9936	14.5875	-5.0594	1.6518	-33.4116	7.2812
	0.0422	-0.0593	-40.4554	12.3867	-37.2307	9.398	-55.2195	14.6235	-5.1275	1.6772	-33.6863	7.3087
	0.147	0.0424	-40.3722	12.3129	-37.6868	9.5693	-55.4411	14.7468	-5.3017	1.679	-33.7877	7.3548
	-0.1257	0.0326	-40.5235	12.3362	-37.9321	9.5848	-56.0556	14.8461	-5.218	1.7991	-33.9503	7.3581
	-0.0426	-0.0392	-40.467	12.3372	-37.6955	9.7328	-56	14.9077	-5.4573	1.7756	-34.452	7.4325
	-0.2618	-0.0209	-40.4962	12.5018	-38.0651	9.6507	-56.6094	15.1267	-5.6466	1.7209	-34.4241	7.4315
	-0.1578	0.0894	-40.3254	12.4994	-38.7881	9.8809	-57.1056	15.1622	-5.4653	1.7281	-35.1318	7.6261
	-0.1208	0.0342	-40.928	12.5821	-39.082	9.8418	-57.7229	15.165	-5.1113	1.7646	-35.2449	7.6252
	-0.1596	0.0142	-41.0981	12.5024	-39.3863	10.0826	-58.1967	15.2298	-5.759	1.6915	-35.2264	7.7364
	-0.1576	0.0401	-41.1723	12.6036	-39.9217	10.0839	-58.5992	15.4159	-5.3037	1.7555	-35.343	7.6932
	-0.173	0.0702	-41.371	12.6352	-40.0156	10.2278	-58.6387	15.5757	-5.7091	1.6805	-35.598	7.8173
	0.254	-0.0263	-41.293	12.6947	-40.3911	10.124	-58.9574	15.6656	-5.4252	1.8149	-35.8245	7.6892
	0.0163	0.0996	-41.4513	12.7771	-40.4054	10.2899	-59.9271	15.682	-5.8658	1.7765	-36.2533	7.8677
	0.0333	-0.0375	-41.6487	12.7622	-40.6719	10.2667	-60.1328	15.7671	-5.4505	1.7852	-35.9907	7.9792
	-0.2858	0.0417	-41.3325	12.8142	-41.2503	10.434	-60.6625	15.8601	-5.6187	1.8051	-36.5964	8.0073
	-0.2127	0.1065	-41.5017	12.7788	-41.3568	10.3929	-61.0286	16.0141	-5.6376	1.8133	-36.7251	7.9987
	-0.123	0.0234	-41.6259	12.9004	-41.9586	10.56	-61.3276	16.0118	-5.7407	1.9666	-36.9578	8.1072
	-0.2276	-0.0894	-41.719	13.0393	-42.2353	10.6183	-61.7112	16.2009	-5.7982	1.9691	-37.3346	8.1976
	-0.1654	0.0353	-41.9733	12.8711	-42.5541	10.7381	-62.1569	16.4372	-5.8815	1.9442	-36.9516	8.137
	-0.2712	-0.1954	-42.1116	12.8388	-42.7469	10.8379	-62.611	16.3808	-5.7732	1.9293	-37.5834	8.2308
	-0.2482	-0.003	-42.1301	12.796	-43.0272	10.8837	-63.0029	16.5274	-6.051	2.0954	-37.8254	8.3253
	0.0038	-0.0908	-42.4347	13.0928	-43.4943	10.9477	-63.7142	16.7242	-5.7068	1.9358	-37.9884	8.2835
	-0.3203	-0.0046	-42.5417	12.7733	-43.7707	10.9534	-64.0152	16.5826	-5.8084	2.0164	-38.2542	8.3458
	-0.1436	-0.0148	-42.4764	13.023	-44.3864	11.1881	-64.5318	16.9466	-6.2687	2.0401	-38.3682	8.4905
	-0.0603	-0.0444	-42.342	13.0042	-44.0909	11.141	-64.6114	16.8015	-6.006	2.0503	-38.5742	8.5623
	-0.4629	0.083	-42.6992	12.9917	-44.3654	11.2831	-65.3453	17.0748	-6.0043	1.901	-38.5717	8.5332
	-0.2004	0.0085	-42.7241	13.0598	-45.5645	11.3469	-65.8321	17.1295	-6.3193	1.9979	-38.995	8.5425
	-0.0932	-0.0343	-42.8512	13.0417	-45.5415	11.4473	-65.862	17.1934	-6.2006	2.0087	-39.1799	8.8483
	0.1619	0.059	-43.0553	13.1644	-45.4079	11.4974	-66.3942	17.4299	-6.5529	2.1392	-39.5022	8.8935
	-0.0504	0.044	-43.2405	13.1022	-46.2552	11.5777	-66.5946	17.4263	-6.1137	2.0894	-39.3357	8.8965
	-0.1866	-0.028	-43.2273	13.1867	-46.1416	11.5845	-67.5834	17.5492	-6.3728	2.0939	-39.6909	8.8228
	-0.2076	0.0525	-43.2517	13.1449	-46.7041	11.7527	-67.509	17.6232	-6.0676	2.0768	-40.0775	8.8837
	-0.3905	-0.0113	-43.2481	13.266	-46.7945	11.7639	-67.7929	17.6517	-6.4651	2.038	-40.0849	9.0572
	-0.3101	0.1072	-43.3573	13.224	-47.3928	11.8191	-68.3926	17.8062	-6.5656	2.0243	-40.2843	8.9095
	0.0038	-0.0571	-43.4397	13.2848	-47.414	11.932	-69.0223	17.818	-6.4766	2.1031	-40.6545	9.0644
	-0.24	-0.0546	-43.5058	13.347	-47.9901	11.928	-69.5947	17.9665	-6.1412	2.1591	-40.3634	9.0089
	-0.2447	-0.0443	-43.5658	13.3314	-48.1678	12.1117	-69.4937	18.1385	-6.7244	2.1499	-40.9209	9.1999
	-0.0742	-0.013	-43.664	13.3635	-48.6997	12.1038	-70.1238	18.1244	-6.4353	2.1865	-41.1488	9.1642
	-0.1224	0.0476	-43.9155	13.3112	-48.9051	12.3341	-70.783	18.3015	-6.3368	2.2054	-41.249	9.1355
	-0.189	0.0157	-43.9182	13.4888	-49.4589	12.3192	-71.0595	18.2603	-6.5051	2.0728	-41.3321	9.2543
	-0.0119	-0.0551	-44.0123	13.4935	-49.5174	12.364	-71.4248	18.4713	-6.6702	2.1168	-41.4887	9.3221
	-0.2538	-0.0063	-44.3664	13.4888	-49.8426	12.422	-71.8521	18.611	-6.8281	2.1767	-41.5541	9.4327
	0.0649	0.0632	-44.3986	13.5458	-50.2319	12.5471	-72.2095	18.6306	-6.9472	2.2247	-41.8895	9.3995
	0.0235	-0.0289	-44.2362	13.4848	-50.3547	12.6746	-72.4498	18.6792	-6.7376	2.2509	-41.9562	9.4024
	-0.0408	0.1367	-44.2722	13.4974	-50.543	12.8441	-73.1507	18.9425	-6.8395	2.2386	-42.0161	9.5216
	-0.0958	-0.0243	-44.5593	13.5336	-50.9135	12.6617	-73.4725	19.0318	-6.998	2.1733	-42.473	9.5032
	-0.3216	0.0106	-44.4133	13.4446	-51.2141	12.8385	-74.0487	19.0024	-7.0194	2.2333	-42.6987	9.5638
	-0.1438	0.0153	-44.5713	13.5332	-51.8398	12.8435	-74.7428	19.1072	-6.8401	2.2858	-42.625	9.6346
	-0.3323	-0.0022	-45.0923	13.6612	-51.7587	13.0497	-75.0194	19.2846	-6.9911	2.1892	-42.5018	9.5369
	0.2114	-0.0491	-44.7137	13.729	-52.4031	12.9823	-75.391	19.2614	-6.9957	2.2862	-42.9532	9.6163
	-0.2245	-0.0137	-45.0555	13.7059	-52.7477	13.1609	-75.615	19.38	-6.9534	2.2994	-43.2354	9.7927
	0.0396	-0.0659	-45.0199	13.6758	-52.8226	13.1053	-75.946	19.6084	-7.0216	2.2943	-43.0348	9.6987
	-0.2794	0.0493	-44.9918	13.6628	-53.2643	13.1953	-76.688	19.6423	-7.2715	2.2456	-43.4465	9.7959
	-0.2076	0.0576	-45.2218	13.7541	-53.4176	13.3901	-77.0772	19.7775	-7.4363	2.2491	-43.5816	9.9507
	-0.1134	0.0548	-45.206	13.714	-53.7992	13.3893	-77.2949	19.6224	-7.0909	2.4825	-43.8593	9.8759
	0.1219	0.0676	-44.9192	13.8047	-54.3989	13.5417	-77.6646	19.8847	-7.1833	2.39	-44.2716	9.9265
	-0.0518	0.0225	-45.4545	13.7775	-54.5698	13.5724	-78.4152	19.9641	-7.1897	2.2109	-43.8989	9.9363
	-0.0355	-0.0952	-45.5612	13.8072	-54.8951	13.7934	-78.7201	20.115	-7.0342	2.4211	-44.2579	9.9987
	0.1061	0.102	-45.6516	13.9085	-55.243	13.7414	-78.7535	20.2567	-7.2356	2.4335	-44.3241	9.907
	0.1535	-0.006	-45.774	13.9235	-55.3879	13.7229	-79.7072	20.2942	-7.359	2.4393	-44.6902	10.0741
	-0.2138	-0.056	-45.8531	13.8371	-55.8663	13.9173	-79.9682	20.2484	-7.3336	2.4808	-44.7977	10.0159
	0.0526	0.1328	-45.9267	13.8432	-56.1232	13.8168	-80.3035	20.4149	-7.6098	2.5181	-45.1953	10.1959
	-0.0315	0.0585	-45.9062	13.9073	-56.4087	14.0987	-80.2458	20.4245	-7.5171	2.5093	-44.987	10.0874
	-0.2201	0.0407	-46.2005	13.9483	-56.8565	14.0876	-80.8675	20.7166	-7.3823	2.5257	-45.1409	10.2349
	-0.292	0.0486	-46.0021	14.0276	-57.004	14.1331	-81.1172	20.7094	-7.7968	2.5004	-45.2394	10.2805
	-0.0198	-0.0277	-46.0654	14.026	-57.4263	14.108	-81.6639	20.759	-7.7265	2.5461	-45.6527	10.2666
	-0.196	-0.0256	-46.1993	13.9316	-57.9724	14.2761	-82.1445	20.7371	-7.7367	2.5455	-45.5255	10.2235
	-0.0726	0.0252	-46.3163	14.0999	-57.8269	14.2648	-82.8225	21.0334	-7.9009	2.6579	-45.7213	10.3174
	-0.0462	-0.0129	-46.3014	14.0884	-58.4128	14.3573	-82.7775	21.0242	-7.8528	2.4873	-45.8372	10.464
	-0.1111	-0.0072	-46.3713	14.1103	-58.2605	14.4031	-83.6908	21.0268	-7.9704	2.6083	-45.9966	10.4175
	-0.2369	-0.0197	-46.4457	14.1202	-58.8571	14.4252	-83.7894	21.2722	-7.7495	2.6737	-45.994	10.5109
	-0.1755	0.0842	-46.7823	14.1096	-59.153	14.628	-84.3854	21.3787	-7.9369	2.5335	-46.1688	10.5031
	-0.3831	0.1242	-46.7524	14.2038	-59.4372	14.666	-85.004	21.3972	-7.9643	2.6438	-46.1298	10.517
	0.1177	0.0842	-46.8372	14.1578	-59.4853	14.6722	-85.4294	21.5403	-7.9882	2.6128	-46.4089	10.6493
	0.4264	-0.0682	-46.9362	14.108	-60.1898	14.7121	-85.2658	21.7243	-7.9466	2.6725	-46.8297	10.5781
	0.0943	-0.0036	-47.1109	14.1972	-60.3441	14.9595	-85.8334	21.6915	-8.4342	2.6132	-46.5563	10.5481
	-0.0026	-0.0531	-47.0758	14.1922	-60.3446	14.9134	-86.3592	21.7663	-8.2533	2.69	-46.8871	10.5625
	-0.4857	0.0334	-47.0438	14.2463	-60.8379	14.9206	-87.3958	21.865	-8.4055	2.6795	-46.9964	10.6324
	-0.1642	0.0879	-46.9846	14.2622	-61.1682	15.096	-86.9293	21.8694	-7.9931	2.6485	-47.1011	10.697
	0.0889	0.0172	-47.1969	14.404	-61.5385	15.2835	-87.3863	21.9947	-8.0354	2.6951	-47.2061	10.66
	-0.0847	0.0664	-47.3718	14.3075	-61.778	15.2221	-88.1034	21.9283	-8.1498	2.7026	-47.3898	10.6758
	-0.205	0.0394	-47.2284	14.2475	-62.0636	15.2954	-88.5786	22.3453	-8.233	2.7567	-47.4198	10.8634
	-0.1171	-0.0401	-47.7054	14.3319	-62.4486	15.3442	-89.1662	22.2748	-8.1708	2.7347	-47.6938	10.745
	-0.2912	-0.1051	-47.5525	14.2716	-62.9136	15.4338	-89.2529	22.3221	-8.125	2.6649	-47.9296	10.9285
	0.0236	0.0804	-47.844	14.4961	-62.9099	15.562	-89.5695	22.429	-8.4127	2.7775	-47.8586	10.9105
	-0.1315	0.0187	-47.6492	14.4433	-63.5308	15.6087	-89.9821	22.5253	-8.4017	2.6904	-47.9319	10.9318
	-0.0777	0.027	-47.8617	14.4492	-63.5866	15.6178	-90.4172	22.6968	-8.2676	2.7011	-48.0033	10.8463
	-0.0276	0.1755	-47.9278	14.5598	-64.0156	15.6846	-91.1123	22.804	-8.3699	2.7845	-47.9876	10.9791
	-0.0583	0.0289	-48.2141	14.4658	-64.2432	15.7922	-91.2677	22.6803	-8.7134	2.851	-48.1264	11.0916
	-0.0071	0.0297	-47.986	14.5366	-64.8675	15.848	-91.7015	23.0127	-8.3842	2.83	-48.4546	11.0965
	-0.0918	-0.0894	-47.9048	14.4613	-64.6232	15.8066	-91.7371	22.7573	-8.7257	2.7828	-48.6851	11.0878
	0.0719	0.1015	-48.2194	14.6042	-64.9303	15.9407	-92.8274	23.0976	-8.6622	2.9053	-48.6389	11.0288
	-0.1926	0.1816	-48.4387	14.6745	-65.3341	15.9743	-92.7959	23.2088	-8.6244	2.8723	-48.7944	11.1604
	-0.0679	0.049	-48.2387	14.5891	-65.733	16.0999	-93.1748	23.2078	-8.8248	2.9277	-48.761	11.1382
	-0.3252	0.0653	-48.5024	14.5062	-65.6827	16.1916	-93.5722	23.2964	-8.7997	2.8139	-48.9582	11.1447
	-0.1991	-0.0211	-48.4111	14.5666	-66.1632	16.267	-94.0832	23.5808	-8.6343	2.8932	-49.0416	11.1126
	-0.3516	0.0207	-48.7338	14.606	-66.3675	16.2726	-94.4507	23.4137	-8.8077	2.9804	-49.1176	11.159
	-0.1534	-0.0201	-48.8147	14.6941	-66.5972	16.3506	-94.8655	23.7478	-8.9888	2.9161	-49.4317	11.2442
	-0.225	0.0471	-48.2812	14.5574	-66.9697	16.2908	-95.3093	23.6136	-8.7661	3.053	-49.3975	11.2685
	-0.0049	0.0663	-48.4518	14.602	-67.1826	16.3643	-96.0399	23.6741	-9.2866	3.0492	-49.4345	11.463
	-0.3835	0.0809	-48.992	14.8188	-67.4291	16.4328	-96.0758	23.7056	-9.1407	3.0832	-49.3492	11.3386
	-0.0362	0.1644	-49.2128	14.706	-67.9501	16.6679	-96.7039	23.9958	-9.0655	3.0812	-49.6982	11.2956
	-0.1759	0.0428	-49.2298	14.7173	-68.0476	16.6634	-96.8771	24.0033	-8.9963	2.9796	-49.4787	11.2694
	-0.0106	0.027	-49.037	14.8475	-68.2593	16.6954	-97.3206	24.1012	-9.1747	3.0945	-50.329	11.4533
	0.0455	-0.0227	-49.2677	14.7886	-68.775	16.7497	-97.6965	24.2276	-9.0001	2.9795	-49.8732	11.418
	-0.0894	-0.0038	-49.0006	14.8218	-69.1029	16.8008	-98.0888	24.2859	-9.2023	3.032	-50.259	11.4418
	-0.1297	0.0638	-49.1839	14.797	-69.2715	16.8562	-98.623	24.3437	-9.0967	3.0999	-50.0401	11.5838
	-0.16	0.0651	-49.4209	14.8152	-69.5828	16.9726	-98.9265	24.3516	-9.3632	2.9814	-50.1832	11.5618
	-0.1555	0.1253	-49.5721	14.8383	-69.8241	17.1228	-99.257	24.5201	-9.1394	3.1054	-50.3859	11.3648
	0.1104	0.0813	-49.3616	14.9007	-70.0544	17.0443	-99.9994	24.7091	-9.1541	3.1242	-50.3185	11.5256
	-0.0025	0.0128	-49.6228	14.872	-70.0826	17.2542	-100.118	24.6667	-9.3254	3.0781	-50.3995	11.5881
	-0.1313	-0.0292	-49.3839	14.9118	-70.6697	17.417	-100.666	24.7261	-9.5811	3.1399	-50.7167	11.4957
	-0.1332	0.0637	-49.6292	14.9202	-71.0668	17.1865	-101.021	24.7493	-9.7596	3.0869	-50.5605	11.5791
	0.0454	0.0095	-49.7521	14.8928	-71.1879	17.347	-101.482	24.8262	-9.368	3.1739	-50.9925	11.6066
	0.1296	0.1122	-49.7545	14.9542	-71.388	17.3755	-101.92	25.0823	-9.5365	3.2189	-50.9937	11.6758
	-0.2866	0.0827	-49.6419	15.0272	-71.5324	17.6014	-102.277	25.0925	-9.4254	3.2102	-50.9093	11.6309
	-0.5175	0.0238	-49.465	14.9869	-71.9694	17.5701	-103.083	25.1886	-9.643	3.2399	-51.0497	11.7494
	-0.3427	-0.0178	-49.9476	15.0716	-72.0823	17.6283	-103.304	25.2475	-9.4805	3.2518	-51.3506	11.5579
	0.1998	0.0294	-50.0689	14.9664	-72.0838	17.6437	-103.71	25.4282	-9.6866	3.17	-51.144	11.5231
	0.0025	-0.0359	-50.1705	15.07	-72.5224	17.6723	-103.88	25.4088	-9.8361	3.2024	-51.3183	11.6732
	-0.0608	0.0276	-50.3265	15.1828	-72.8139	17.7101	-104.391	25.4299	-9.6837	3.2359	-51.4097	11.691
	-0.1053	0.116	-50.3794	15.064	-73.2934	17.7888	-104.873	25.5587	-9.5752	3.2421	-51.4314	11.6472
	-0.0555	0.0263	-50.5087	15.0107	-73.2455	17.6931	-105.18	25.6915	-9.8371	3.2162	-51.6057	11.7551
	0.0798	0.1013	-50.5766	15.1993	-73.8006	17.96	-105.863	25.7782	-9.8739	3.2212	-51.5397	11.7286
	-0.169	0.0447	-50.522	15.093	-74.0617	18.0722	-106.432	25.9461	-9.7989	3.3267	-51.7771	11.7378
	-0.2389	0.1217	-50.5646	15.1213	-74.1281	18.044	-106.119	25.6739	-10.0817	3.3186	-51.7221	11.9206
	-0.0555	0.0181	-50.5227	15.1788	-75.0592	18.0739	-106.951	25.8914	-9.9763	3.2984	-52.0046	11.8365
	-0.0978	-0.0131	-50.5947	15.1615	-74.4712	18.0297	-107.316	25.9924	-10.0278	3.3881	-51.8961	11.9052
	-0.2975	0.0196	-51.056	15.1467	-75.1325	18.2137	-107.958	26.1261	-9.947	3.3791	-52.2448	11.8895
	-0.3468	0.1139	-50.679	15.2791	-75.3337	18.3474	-107.701	26.1903	-9.7955	3.3783	-51.9944	11.8516
	-0.3388	-0.0218	-50.5147	15.2565	-75.5754	18.2689	-108.199	26.434	-9.9025	3.3377	-52.0334	11.8414
	-0.0796	0.0161	-51.0798	15.1877	-75.965	18.4527	-108.842	26.3549	-10.0477	3.4536	-52.0999	11.7911
	0.0055	0.0428	-50.8758	15.2094	-76.251	18.559	-109.191	26.3751	-10.2964	3.3658	-52.2045	11.9181
	0.0044	0.0315	-50.9604	15.2644	-76.1717	18.4465	-109.247	26.4199	-9.9582	3.3427	-52.0114	11.9338
	-0.0392	0.0283	-50.9145	15.2925	-76.6877	18.5492	-110.016	26.7572	-10.2087	3.5302	-52.3381	11.8143
	0.5834	-0.0387	-51.3916	15.219	-76.7532	18.7419	-110.373	26.705	-10.0005	3.4241	-52.8248	12.0374
	-0.1051	0.0647	-51.1963	15.3077	-77.007	18.6695	-110.893	26.7127	-10.2578	3.4737	-52.476	12.0205
	-0.1835	0.019	-51.1123	15.3199	-77.5453	18.774	-111.332	26.7153	-10.0517	3.498	-52.5606	11.9709
	-0.2493	0.0237	-51.047	15.3338	-77.6949	18.8804	-111.629	26.9139	-10.4948	3.4492	-52.7478	12.1029
	-0.0039	-0.0308	-51.2207	15.4136	-78.0163	18.9327	-111.829	26.975	-10.5408	3.4256	-52.6013	11.9576
	-0.1088	-0.0272	-51.154	15.3081	-78.2337	18.9819	-112.466	27.0055	-10.5537	3.4514	-52.9764	12.1253
	-0.1463	0.0177	-51.6611	15.482	-78.4344	18.9824	-113.184	27.1329	-10.4591	3.6489	-52.468	12.1193
	-0.1017	0.0402	-51.5643	15.3643	-78.6761	19.0218	-113.377	27.1375	-10.5948	3.4586	-52.8139	12.1719
	-0.07	0.0971	-51.7108	15.5979	-78.8051	19.0865	-113.403	27.201	-10.516	3.5381	-52.8538	12.1273
	-0.1805	0.0017	-51.8956	15.4985	-79.0771	19.0057	-114.016	27.3048	-10.4039	3.4938	-53.2425	12.1147
	-0.1495	-0.0263	-51.7466	15.4469	-79.6852	19.307	-114.471	27.58	-10.5709	3.5072	-52.962	12.1368
	-0.1207	-0.0083	-52.1231	15.4217	-79.7509	19.3191	-115.093	27.5965	-10.599	3.5664	-53.1311	12.1945
	-0.4537	0.0688	-52.0616	15.3947	-79.6934	19.3126	-115.148	27.5279	-10.4317	3.4817	-53.4265	12.285
	-0.4951	0.0839	-52.1049	15.5853	-80.151	19.302	-115.584	27.7031	-10.3553	3.5374	-53.5608	12.0772
	-0.3176	0.0637	-51.8597	15.5901	-80.5932	19.3499	-116.167	27.7658	-10.3978	3.6141	-53.3168	12.1935
	0.0783	0.0777	-52.0388	15.4971	-80.6816	19.4915	-116.419	27.8145	-11.0258	3.5632	-53.2436	12.3052
	-0.4252	0.1058	-52.0918	15.573	-80.6542	19.7036	-116.928	28.0442	-10.4917	3.6076	-53.3785	12.2509
	0.118	0.0764	-52.2991	15.6477	-80.9466	19.5879	-117.462	27.9407	-10.8538	3.5671	-53.6304	12.1075
	-0.1203	0.0693	-52.3647	15.5838	-81.2014	19.6573	-117.679	28.0009	-10.9796	3.3869	-53.8235	12.2028
	-0.3092	0.097	-52.0663	15.6382	-81.3871	19.7656	-118.23	28.1663	-10.7963	3.5324	-53.6793	12.2748
	-0.335	0.0971	-52.2217	15.5888	-81.5859	19.7044	-118.421	28.2776	-10.678	3.5895	-53.7371	12.2697
	-0.1403	0.1364	-52.371	15.6492	-81.9492	19.8241	-118.854	28.445	-10.9995	3.6984	-54.1257	12.3352
	-0.5204	0.1857	-52.3097	15.6238	-82.1957	19.7796	-119.418	28.4192	-11.0021	3.7706	-54.0067	12.2825
	-0.3241	0.0975	-52.3702	15.6246	-82.215	19.9765	-119.665	28.4027	-11.1983	3.5118	-53.774	12.3928
	-0.3322	0.0499	-52.6386	15.7089	-82.4408	20.1185	-120.154	28.4692	-11.404	3.7467	-53.9305	12.3512
	-0.3113	0.05	-52.4826	15.6663	-82.8518	20.0919	-120.26	28.5441	-11.033	3.7528	-54.0308	12.3956
	-0.45	0.1484	-52.779	15.6508	-83.1335	20.0263	-120.862	28.7441	-10.9567	3.7139	-54.1031	12.3533
	-0.4674	0.0986	-52.5974	15.7217	-83.0554	20.053	-121.479	28.576	-11.1422	3.7301	-54.0588	12.3752
	-0.2702	0.0986	-52.5994	15.7284	-83.3511	20.3378	-121.978	28.8364	-11.303	3.661	-53.9783	12.3956
	-0.5739	0.2015	-52.6044	15.7346	-83.8136	20.2491	-122.143	28.8252	-10.8763	3.6012	-54.0344	12.4695
	-0.4459	0.0706	-52.8649	15.7533	-83.7612	20.251	-122.239	29.0576	-11.0482	3.8158	-54.2099	12.4222
	-0.2536	0.1845	-52.8206	15.7886	-84.1066	20.3276	-122.778	29.0014	-11.2392	3.6667	-54.0627	12.3884
	-0.2874	0.1364	-53.2938	15.7237	-84.6022	20.4065	-123.185	29.0678	-11.1944	3.7936	-53.9162	12.4249
	-0.2154	0.1719	-53.1322	15.8896	-84.2716	20.3355	-123.716	29.038	-11.3913	3.7874	-54.5179	12.3302
	-0.466	0.2664	-53.1785	15.8985	-84.8047	20.4481	-124.064	29.1574	-11.2525	3.7675	-54.6479	12.3251
	-0.546	0.1989	-52.9848	15.9306	-84.83	20.5102	-124.039	29.4213	-10.9547	3.735	-54.7463	12.6164
	-0.4012	0.1688	-53.0527	15.9408	-84.952	20.6196	-125.18	29.2873	-10.9748	3.7132	-54.9455	12.4714
	-0.5738	0.0959	-53.3319	15.7785	-85.4306	20.5956	-125.146	29.3938	-11.0415	3.7813	-54.8523	12.4503
	-0.2379	0.2272	-53.3355	15.901	-85.2976	20.8337	-125.365	29.4819	-11.2343	3.7308	-54.4911	12.5333
	-0.4661	0.222	-53.4419	15.8772	-85.7573	20.6871	-125.77	29.6461	-11.1788	3.8019	-54.8387	12.4697
	-0.1995	0.2495	-53.3484	15.7842	-85.729	20.688	-126.395	29.7087	-11.2563	3.7497	-54.7521	12.4257
	-0.3533	0.1996	-53.285	15.9856	-86.1536	20.9454	-126.633	29.8551	-11.4505	3.8587	-54.9191	12.4349
	-0.5089	0.1711	-53.398	15.8312	-86.2908	20.8123	-126.948	29.6379	-11.534	3.8294	-55.1426	12.5789
	-0.6668	0.1578	-53.5746	15.9354	-86.7554	20.9009	-127.242	29.7864	-11.7805	3.7982	-54.7612	12.5721
	-0.4302	0.1285	-53.7607	15.9439	-86.5332	20.9174	-127.488	29.7851	-11.5811	4.0423	-54.759	12.5331
	-0.4847	0.3259	-53.7302	15.9622	-86.7435	20.9853	-127.89	29.8827	-11.5572	3.7779	-55.0444	12.6013
	-0.6119	0.2379	-53.5202	16.0185	-87.1249	21.0084	-128.564	30.0416	-11.5289	3.8074	-54.9758	12.6092
	-0.4283	0.2418	-53.7006	15.9594	-87.2123	21.1115	-128.805	30.2004	-11.2223	3.8485	-55.2951	12.5457
	-0.4989	0.1959	-53.587	16.0012	-87.5412	21.1207	-129.637	30.0827	-11.2794	3.9772	-55.0532	12.5322
	-0.5268	0.1424	-53.8291	15.995	-87.7515	21.2038	-129.791	30.2578	-11.6459	3.9365	-55.6614	12.6986
	-0.3797	0.2859	-53.527	16.0016	-87.9436	21.4373	-129.673	30.4973	-11.6236	3.9024	-55.4954	12.5678
	-0.3755	0.2616	-54.087	16.093	-88.0729	21.2288	-130.036	30.2846	-11.7801	3.8318	-55.2876	12.6745
	-0.6076	0.0758	-53.8387	16.059	-88.0377	21.3341	-130.718	30.4981	-11.5201	3.7849	-55.4289	12.7234
	-0.7793	0.3077	-54.0236	16.0137	-88.412	21.4244	-130.842	30.454	-11.2841	3.8555	-55.8012	12.6284
	-0.4398	0.1638	-54.3973	16.0203	-88.4321	21.4804	-131.665	30.6117	-11.8554	3.9129	-55.4005	12.658
	-0.7004	0.3112	-54.3265	16.094	-88.5293	21.4681	-131.625	30.6085	-11.9716	3.9834	-55.4783	12.6828
	-0.3678	0.2793	-54.441	16.063	-88.9677	21.4577	-132.085	30.6097	-11.8684	3.871	-55.4049	12.5589
	-0.8744	0.3675	-53.8667	16.2075	-88.8736	21.5743	-132.802	30.7857	-11.6246	3.9377	-55.6409	12.6599
	-0.5918	0.1861	-54.5214	16.1339	-89.2634	21.6289	-132.886	30.8366	-11.7255	3.9662	-55.783	12.8083
	-0.5107	0.3332	-54.206	16.1506	-89.2978	21.6306	-133.205	30.8849	-11.9087	3.9658	-55.7696	12.7422
	-0.5136	0.3779	-54.233	16.1279	-89.5105	21.6676	-133.721	31.0277	-11.9447	3.949	-55.7395	12.6692
	-0.5684	0.1191	-54.4583	16.1499	-89.5359	21.8096	-134.219	31.0918	-11.8339	4.1122	-55.5412	12.5968
	-0.5869	0.1243	-54.4446	16.1543	-89.8354	21.7726	-134.5	30.9756	-11.902	3.8538	-55.6841	12.8188
	-0.7774	0.1983	-54.4763	16.2509	-90.1439	21.9367	-134.948	31.1703	-11.9205	3.9135	-55.715	12.6302
	-0.5582	0.1893	-54.4912	16.2104	-90.0678	21.7874	-135.065	31.1697	-11.9	3.9639	-56.1561	12.6406
	-0.5874	0.3635	-54.3719	16.1495	-90.3064	21.8334	-135.459	31.3184	-11.7222	4.0201	-55.7936	12.7526
	-0.5478	0.344	-54.6418	16.2486	-90.5858	22.0684	-135.866	31.3302	-11.7879	4.0409	-55.8697	12.8199
	-0.5363	0.2559	-54.9291	16.2459	-90.5981	22.0635	-136.154	31.4934	-11.7847	4.0208	-56.3149	12.8809
	-0.5704	0.281	-54.9494	16.2517	-90.8408	22.0668	-136.539	31.2734	-12.1711	3.9619	-56.2673	12.7617
	-0.7661	0.2898	-55.059	16.2306	-91.1117	22.1353	-137.128	31.519	-12.1475	4.0922	-56.0756	12.7761
	-0.6941	0.2789	-54.9976	16.3067	-91.2576	22.2359	-137.299	31.5338	-11.9796	4.072	-56.4038	12.7623
	-0.7843	0.2601	-54.9774	16.3144	-91.2289	22.2047	-137.375	31.5861	-11.9892	4.0726	-56.2675	12.834
	-0.9932	0.3009	-55.0232	16.3794	-91.6042	22.2225	-138.056	31.6019	-11.9481	3.9665	-56.3945	12.8522
	-0.9651	0.3073	-54.9893	16.2842	-91.5058	22.3162	-138.286	31.8184	-12.0955	3.9786	-56.3839	12.8839
	-0.8455	0.2801	-55.2534	16.3841	-91.7556	22.3914	-138.983	31.8398	-11.7903	4.0429	-56.4967	12.8374
	-0.7853	0.2526	-54.987	16.3826	-92.1865	22.4908	-139.31	31.9483	-11.7915	3.8952	-56.059	12.8274
	-0.8333	0.4262	-55.2568	16.2906	-91.9682	22.4635	-139.483	32.0448	-11.997	4.1521	-56.3172	12.9466
	-0.7505	0.319	-55.1571	16.3786	-92.3434	22.3429	-139.903	31.8959	-12.0789	4.072	-56.4433	12.912
	-0.8078	0.2618	-55.2191	16.3936	-92.4134	22.4661	-140.346	32.1102	-12.3599	4.2033	-56.4274	12.8788
	-0.7036	0.2002	-55.4662	16.357	-92.7265	22.6792	-140.581	32.1688	-12.3409	4.0697	-56.6348	12.8529
	-0.8851	0.2798	-55.2013	16.3643	-92.5753	22.5605	-140.734	32.0594	-12.356	4.1202	-56.5413	12.8461
	-1.1032	0.3234	-55.3564	16.3919	-92.6904	22.7883	-141.257	32.2195	-12.3222	4.1608	-56.6109	12.9225
	-0.8507	0.4943	-55.1763	16.4264	-93.2416	22.7689	-141.864	32.3567	-12.3091	4.0896	-56.7755	12.9667
	-0.8034	0.2716	-55.735	16.476	-93.2396	22.8783	-142.302	32.3222	-12.3545	4.1515	-56.5029	12.9058
	-0.805	0.467	-55.3121	16.4761	-93.5824	22.8614	-142.537	32.3105	-12.5047	4.1077	-56.8365	12.9649
	-0.8044	0.3008	-55.394	16.4498	-93.189	22.8377	-142.957	32.2967	-12.6026	4.1329	-56.8392	13.0001
	-0.9243	0.3344	-55.4021	16.4929	-93.7442	22.8807	-143.074	32.5601	-12.3986	4.1571	-56.8846	12.9973
	-0.7602	0.322	-55.7071	16.4317	-93.6732	22.9894	-143.452	32.6579	-12.3564	4.1425	-56.8459	12.8575
	-0.8727	0.4045	-55.711	16.5017	-93.9037	22.8745	-144.058	32.6607	-12.3456	4.1913	-56.7289	12.9079
	-0.7567	0.2046	-55.6508	16.4953	-93.7682	23.1296	-144.256	32.7282	-12.3955	4.1671	-57.019	12.9966
	-1.0121	0.3486	-55.4263	16.5856	-93.9197	23.128	-144.754	32.7455	-12.4956	4.1703	-56.9459	12.9654
	-0.9783	0.4032	-55.6512	16.4671	-94.6213	23.1248	-144.909	32.9684	-12.8032	4.0684	-57.1923	13.1011
	-1.0187	0.4032	-55.9311	16.6157	-94.8905	23.2826	-145.42	32.9108	-12.3351	4.1273	-56.8668	13.0395
	-1.1335	0.3634	-55.9135	16.6613	-94.9259	23.1939	-146.012	32.8527	-12.6345	4.1444	-57.0487	13.0067
	-1.012	0.3877	-55.8749	16.5579	-95.0863	23.1912	-146.354	32.9291	-12.3229	4.2361	-56.6761	13.0361
	-1.022	0.3713	-56.1086	16.6237	-94.9596	23.3758	-146.284	33.0687	-12.5707	4.1987	-57.1029	13.0813
	-1.2172	0.41	-56.1903	16.4958	-95.0086	23.3016	-146.84	33.2371	-12.2901	4.159	-57.0775	13.0645
	-1.0309	0.3732	-55.8265	16.5027	-95.5096	23.33	-147.318	33.2314	-12.7132	4.1896	-57.2188	13.0219
	-0.9082	0.3117	-56.5034	16.6289	-95.7062	23.4454	-147.904	33.2854	-12.5783	4.1371	-57.0459	12.9846
	-1.0066	0.2905	-56.1479	16.5716	-95.5558	23.5781	-148.42	33.405	-12.6731	4.1846	-57.3026	13.0202
	-0.8293	0.2822	-56.323	16.5617	-95.5867	23.5686	-148.497	33.3064	-12.5846	4.2292	-57.261	13.0942
	-0.9936	0.475	-56.1884	16.7038	-95.7807	23.5791	-148.64	33.4842	-12.5852	4.3076	-57.4308	13.1053
	-1.1554	0.4363	-56.242	16.6209	-95.9117	23.5904	-148.818	33.534	-12.5285	4.2881	-57.1424	13.0334
	-1.2311	0.5005	-56.3881	16.5725	-96.3321	23.5374	-149.208	33.5461	-12.6845	4.2495	-57.3242	13.1221
	-1.1863	0.3584	-56.5944	16.7323	-96.4014	23.5842	-149.921	33.6306	-12.7155	4.1793	-57.3464	13.0797
	-1.2571	0.3397	-56.6322	16.6459	-96.5155	23.6464	-150.174	33.6735	-12.7586	4.3059	-57.2353	13.0722
	-1.153	0.3673	-56.459	16.634	-96.5825	23.757	-150.524	33.815	-12.6989	4.356	-57.2565	13.2511
	-1.0509	0.4242	-56.6194	16.6545	-96.6942	23.8491	-150.467	34.0521	-12.6526	4.2488	-57.2263	13.1578
	-0.87	0.4308	-56.8376	16.8486	-96.7962	23.877	-151.117	33.8198	-12.7225	4.3162	-57.4255	13.2074
	-1.0751	0.536	-56.6185	16.7766	-96.9984	23.8703	-151.412	33.8762	-12.9588	4.2141	-57.4196	13.1081
	-0.8371	0.5415	-56.6735	16.6904	-97.2739	24.0266	-151.881	34.0106	-12.7384	4.325	-57.6013	13.0416
	-1.0853	0.4079	-56.8001	16.8298	-97.6235	23.9926	-152.318	34.0027	-12.7588	4.2786	-57.2592	13.0574
	-1.1474	0.3094	-56.7853	16.7187	-97.8596	24.0102	-152.672	33.9172	-12.9721	4.4041	-57.53	13.2243
	-1.0933	0.3943	-56.9237	16.7667	-97.6043	24.1321	-152.814	34.0809	-12.7507	4.28	-57.4288	13.1892
	-1.3961	0.4	-56.9409	16.694	-97.9256	24.2446	-153.472	34.1743	-12.6984	4.2931	-57.5124	13.0458
	-1.0297	0.5239	-56.9167	16.7758	-97.6594	24.2988	-153.948	34.1887	-12.7703	4.3538	-57.7051	13.0509
	-1.0668	0.5305	-56.8691	16.8581	-98.2363	24.1316	-154.234	34.3652	-12.7274	4.357	-57.5241	13.1684
	-0.982	0.3596	-57.0939	16.837	-98.4268	24.2638	-154.633	34.3056	-12.9673	4.243	-57.7486	13.1868
	-1.3635	0.4166	-57.1778	16.7871	-98.6861	24.3549	-154.821	34.4616	-12.9902	4.1948	-57.8982	13.1582
	-1.1142	0.3974	-56.9674	16.7408	-98.75	24.2973	-155.258	34.4194	-13.1442	4.3217	-57.7369	13.19
	-1.2439	0.4556	-57.2198	16.8099	-99.0278	24.4826	-155.571	34.5744	-12.8428	4.3026	-57.911	13.0315
	-1.1622	0.414	-57.039	16.8337	-98.9942	24.3479	-156.157	34.5857	-13.0359	4.3252	-57.8551	13.2305
	-1.0659	0.4945	-57.3393	16.8429	-99.3137	24.3536	-156.385	34.6921	-12.7201	4.2817	-57.8818	13.0858
	-1.4427	0.5452	-57.2078	16.9179	-99.281	24.6219	-156.573	34.8709	-12.9686	4.3969	-58.1744	13.1947
	-1.3334	0.5226	-57.3078	16.8168	-99.5455	24.5623	-156.651	34.7996	-12.9976	4.376	-58.0025	13.2457
	-1.103	0.5649	-57.3505	16.8915	-99.5237	24.5764	-157.499	34.8317	-13.0149	4.4037	-58.104	13.2328
	-1.3539	0.3467	-57.4883	16.787	-99.5175	24.6261	-157.812	34.9196	-12.8371	4.3315	-58.1526	13.1175
	-1.1453	0.5767	-57.5839	16.9009	-100.243	24.6862	-157.919	34.8237	-12.8316	4.4016	-58.2705	13.2215
	-1.149	0.5606	-57.4675	16.8712	-99.829	24.7016	-158.706	35.094	-12.9564	4.3402	-58.2456	13.2288
	-1.4562	0.5689	-57.6361	17.0505	-100.516	24.8717	-158.16	35.0594	-13.1276	4.3322	-57.8321	13.2549
	-1.298	0.5032	-57.4998	16.9462	-100.456	24.8115	-158.858	35.003	-13.209	4.4403	-57.9087	13.2786
	-1.4634	0.575	-57.9489	16.9653	-100.456	24.849	-159.057	35.1962	-13.2647	4.3379	-57.9317	13.3287
	-1.2244	0.4866	-57.4371	16.9021	-101.119	24.8305	-159.711	35.1556	-13.6092	4.417	-58.0319	13.1097
	-1.1228	0.4788	-57.6398	16.8816	-101.186	24.8741	-160.053	35.301	-13.2222	4.4368	-58.2488	13.3775
	-1.1746	0.6221	-57.9051	17.0056	-101.081	24.7886	-160.464	35.2347	-13.235	4.462	-58.1247	13.2768
	-0.9443	0.4936	-57.7965	17.0672	-101.18	24.9182	-160.992	35.3987	-13.1518	4.5309	-58.1146	13.2263
	-0.8151	0.5283	-57.6013	17.0274	-101.406	25.0431	-160.836	35.5225	-13.382	4.5195	-58.2552	13.3209
	-1.0856	0.6813	-57.5613	16.9809	-101.718	24.9529	-161.525	35.506	-13.4372	4.5227	-58.1321	13.2788
	-1.0986	0.5484	-57.9827	17.1005	-101.664	25.1136	-161.818	35.4952	-13.4076	4.443	-58.2063	13.4262
	-0.8472	0.6092	-58.2188	17.1368	-102.007	25.1007	-162.248	35.5459	-13.3739	4.4305	-58.4063	13.3238
	-0.8293	0.3916	-57.9084	17.1116	-102.297	25.1913	-162.73	35.5993	-13.3862	4.5554	-58.3955	13.1593
	-1.265	0.4897	-57.9152	17.0916	-102.378	25.1457	-162.896	35.7485	-13.2984	4.5209	-58.3264	13.4027
	-1.1229	0.4885	-57.8455	17.1531	-102.455	25.2108	-163.404	35.72	-13.5934	4.4677	-58.1716	13.26
	-1.0101	0.4461	-58.2891	16.9699	-102.576	25.1937	-163.557	35.7418	-13.5365	4.4874	-58.1279	13.4234
	-1.1745	0.5316	-57.8026	17.1101	-102.842	25.1305	-164.125	35.7854	-13.5499	4.473	-57.9554	13.3252
	-1.1766	0.4739	-58.2438	17.2321	-102.67	25.1697	-164.199	35.9126	-13.2559	4.4583	-58.4822	13.1929
	-1.161	0.4652	-57.9345	16.992	-103.097	25.2261	-164.921	35.9727	-13.4829	4.5147	-58.0041	13.2911
	-0.9655	0.5572	-58.2425	17.0456	-103.203	25.1813	-164.825	35.9302	-13.134	4.5227	-58.567	13.2471
	-1.3358	0.5695	-58.3384	17.1905	-103.724	25.2749	-165.283	35.9805	-13.4102	4.5686	-58.411	13.3096
	-1.2386	0.5751	-58.0721	17.112	-103.737	25.2855	-165.645	36.1823	-13.4696	4.5448	-58.496	13.3468
	-1.246	0.6435	-58.4393	17.0946	-103.957	25.316	-165.926	36.3179	-13.6078	4.624	-58.4851	13.3261
	-1.409	0.5001	-58.4022	17.2708	-104.243	25.3128	-166.177	36.2108	-13.3259	4.4949	-58.5803	13.4464
	-0.9206	0.5886	-58.3242	17.1694	-104.117	25.4135	-166.683	36.2842	-13.5091	4.6181	-58.5178	13.3103
	-1.1532	0.4715	-58.0429	17.1117	-104.444	25.4305	-167.012	36.3031	-13.4577	4.5088	-58.6394	13.4622
	-1.3929	0.6594	-58.2725	17.1459	-104.014	25.5162	-167.381	36.4169	-13.6863	4.5356	-58.6695	13.4538
	-1.1929	0.4466	-58.5861	17.1808	-104.563	25.4946	-167.611	36.5554	-13.2948	4.5179	-58.3944	13.3855
	-1.2903	0.6064	-58.7241	17.1546	-104.615	25.2799	-168.189	36.4977	-13.772	4.5382	-58.5107	13.4216
	-1.3073	0.5733	-58.5852	17.3404	-104.426	25.4403	-168.625	36.561	-13.6671	4.532	-58.907	13.3558
	-1.2141	0.6865	-58.6219	17.1357	-104.959	25.5453	-168.849	36.6992	-13.5092	4.5041	-58.5867	13.3517
	-1.2981	0.5067	-58.5065	17.2542	-104.903	25.3625	-169.122	36.6065	-13.615	4.554	-58.7958	13.4226
	-1.1779	0.6538	-58.8358	17.2217	-105.13	25.5278	-169.386	36.6445	-13.6654	4.5372	-58.9912	13.3902
	-1.4142	0.4348	-58.7035	17.1125	-104.916	25.5443	-169.607	36.6173	-13.5948	4.5247	-58.422	13.3056
	-1.0576	0.4748	-58.928	17.2831	-105.286	25.5143	-169.975	36.783	-13.7023	4.497	-58.554	13.433
	-1.1437	0.5355	-58.5333	17.3214	-105.388	25.6523	-170.444	36.8097	-13.8983	4.5408	-58.7278	13.2101
	-1.4792	0.6072	-58.9728	17.2727	-105.684	25.4693	-170.868	36.8878	-13.4637	4.6341	-58.7461	13.4157
	-0.9219	0.4171	-58.7488	17.2589	-105.46	25.6193	-171.306	36.8561	-13.6036	4.6063	-58.9203	13.3669
	-1.4129	0.6145	-58.7413	17.335	-105.701	25.5891	-171.778	36.8993	-13.8064	4.5735	-58.7228	13.3301
	-1.4987	0.5654	-58.7715	17.3099	-105.802	25.5041	-171.935	37.0475	-13.9563	4.5001	-58.854	13.3904
	-1.4273	0.595	-59.0542	17.2727	-106.323	25.759	-172.164	37.099	-13.6695	4.5501	-58.9169	13.3727
	-1.415	0.6373	-59.1638	17.252	-105.886	25.7352	-172.471	37.1966	-13.5292	4.5016	-58.8306	13.3777
	-1.2024	0.594	-59.1842	17.3639	-106.389	25.6775	-172.617	37.2556	-13.7816	4.5582	-58.8235	13.3635
	-1.4726	0.5704	-59.0798	17.4024	-106.023	25.6686	-172.804	37.1363	-13.7974	4.6257	-58.5805	13.2798
	-1.2136	0.6034	-59.4258	17.2955	-106.475	25.6684	-173.312	37.2647	-13.8901	4.5989	-58.6054	13.3312
	-1.1832	0.5268	-59.0937	17.263	-106.686	25.7773	-173.802	37.3239	-13.7241	4.6277	-58.4497	13.3765
	-1.484	0.5615	-59.304	17.2752	-106.645	25.7938	-174.11	37.2712	-13.8677	4.6477	-58.5104	13.4635
	-1.4872	0.5924	-59.3566	17.391	-107.248	25.9153	-174.494	37.3823	-13.7133	4.6237	-58.7369	13.3174
	-1.316	0.5352	-59.1681	17.4923	-107.041	25.8791	-174.972	37.6075	-13.7349	4.6114	-58.8742	13.3982
	-1.4663	0.6712	-59.2702	17.4952	-107.06	25.7877	-175.138	37.3853	-13.7458	4.5524	-58.8645	13.4043
	-1.6006	0.5947	-59.549	17.3665	-107.453	25.865	-175.915	37.6124	-13.8349	4.6161	-58.7335	13.2635
	-1.5393	0.555	-59.3569	17.2974	-107.36	26.0617	-175.541	37.4361	-13.8217	4.7226	-58.9024	13.3294
	-1.4923	0.5349	-59.4306	17.3057	-107.767	25.9066	-176.146	37.6062	-13.7868	4.6008	-58.65	13.3458
	-1.667	0.7276	-59.6196	17.4111	-108.029	25.9813	-176.548	37.7046	-13.8121	4.7335	-58.9257	13.3936
	-1.2308	0.5455	-59.6278	17.3262	-107.931	25.9763	-176.981	37.723	-13.9996	4.6894	-59.0466	13.2523
	-1.5303	0.6054	-59.296	17.3185	-108.108	26.1327	-177.185	37.711	-14.0078	4.6801	-58.7722	13.3038
	-1.3179	0.6025	-59.6093	17.4046	-108.178	26.0681	-177.744	37.8999	-13.9126	4.6156	-58.7896	13.2758
	-1.2103	0.6202	-59.7442	17.4776	-108.486	26.1133	-178.089	37.8821	-13.7364	4.7538	-58.9387	13.3561
	-1.5903	0.6714	-59.8808	17.5913	-108.472	26.0614	-178.184	37.8351	-14.0599	4.5846	-58.4094	13.4075
	-1.3679	0.6068	-59.6691	17.4953	-108.521	26.2217	-178.352	37.9501	-13.9773	4.6733	-58.9902	13.2419
	-1.5959	0.5417	-59.4035	17.4817	-108.769	26.1298	-178.675	37.9876	-13.7549	4.5572	-58.7706	13.3399
	-1.2043	0.693	-59.7739	17.525	-109.016	26.1264	-179.341	37.8901	-13.9857	4.6531	-58.6816	13.335
	-1.3459	0.6314	-59.8381	17.5315	-108.837	26.3579	-179.502	38.0584	-14.0759	4.7503	-58.824	13.348
	-1.4152	0.6316	-59.8959	17.5699	-108.794	26.255	-179.874	38.1766	-14.3262	4.6378	-58.6545	13.4887
	-1.4394	0.5374	-59.9159	17.6138	-109.352	26.2804	-179.936	38.1255	-14.1446	4.7009	-58.5023	13.1343
	-1.5286	0.6475	-60.0771	17.494	-109.483	26.2927	-180.5	38.2413	-13.9665	4.5757	-58.622	13.3185
	-1.4794	0.6411	-59.6455	17.5678	-109.578	26.2199	-180.911	38.315	-13.8852	4.5871	-58.6645	13.3534
	-1.5293	0.7262	-60.352	17.5011	-109.897	26.3537	-181.136	38.2393	-14.0322	4.6485	-58.5885	13.2527
	-1.3257	0.7274	-59.866	17.579	-109.784	26.4303	-181.356	38.4817	-14.0732	4.6576	-58.5483	13.319
	-1.5151	0.7817	-60.3187	17.6636	-110.057	26.3779	-181.87	38.3804	-13.9565	4.6804	-58.9904	13.2094
	-1.5246	0.6457	-59.9926	17.6767	-110.188	26.3823	-181.91	38.4732	-14.43	4.5729	-58.6402	13.2825
	-1.6801	0.7011	-60.0631	17.6252	-110.363	26.5128	-182.381	38.5397	-14.1199	4.5653	-58.6838	13.1636
	-1.6885	0.6382	-60.38	17.6971	-110.204	26.504	-182.731	38.584	-14.0803	4.6611	-58.2395	13.2198
	-1.4321	0.6644	-59.986	17.4816	-110.664	26.4437	-183.006	38.6054	-14.092	4.6213	-58.5816	13.3045
	-1.5507	0.6583	-60.1048	17.5584	-110.656	26.5377	-183.132	38.618	-14.0172	4.6676	-58.5133	13.1917
	-1.5743	0.5743	-60.3842	17.6806	-110.752	26.5733	-183.251	38.6546	-14.1779	4.7803	-58.4683	13.305
	-1.6358	0.6227	-60.06	17.6533	-111.233	26.6889	-184.179	38.7428	-14.0991	4.7153	-58.5061	13.116
	-1.469	0.6876	-60.5362	17.6351	-111.133	26.5666	-184.341	38.7758	-13.9471	4.756	-58.576	13.2083
	-1.4865	0.6986	-60.3975	17.5948	-111.266	26.6995	-184.461	38.7056	-14.3428	4.6433	-58.4418	13.1319
	-1.5232	0.6652	-60.2789	17.7485	-111.38	26.6175	-184.778	38.7742	-14.1093	4.6929	-58.3129	13.2371
	-1.3185	0.6289	-60.6644	17.5724	-111.769	26.7743	-185.194	38.8603	-14.0617	4.7429	-58.3516	13.1068
	-1.3817	0.7098	-60.4458	17.5887	-111.896	26.8028	-185.763	38.9036	-14.2243	4.6953	-58.3516	13.1746
	-1.3221	0.6415	-60.6643	17.762	-111.954	26.9089	-185.842	38.9176	-14.0495	4.7283	-58.7392	13.1775
	-1.4962	0.6872	-60.6604	17.7477	-112.031	26.8009	-186.29	38.9492	-14.4251	4.6935	-58.5768	13.1979
	-1.7341	0.7437	-60.6889	17.6165	-112.235	26.8422	-186.59	39.0397	-14.2468	4.7213	-58.3393	13.3292
	-1.5271	0.7948	-60.6947	17.7597	-112.461	26.938	-186.902	39.0576	-14.2354	4.7396	-58.3444	13.1878
	-1.6617	0.8064	-60.4493	17.8368	-112.549	26.8961	-187.483	39.0387	-14.2881	4.6136	-58.7388	13.2485
	-1.822	0.7159	-60.5472	17.6322	-112.572	26.8339	-187.32	39.2374	-14.0476	4.7976	-58.4913	13.2721
	-1.6428	0.7247	-60.433	17.7824	-112.733	26.9539	-187.948	39.2545	-14.1283	4.8265	-58.6054	13.0745
	-1.5769	0.7507	-60.8663	17.6912	-112.645	26.9826	-188.312	39.3656	-14.2475	4.8048	-58.5742	13.3106
	-1.4526	0.8088	-60.717	17.7306	-112.913	26.9205	-188.459	39.2952	-14.2044	4.7706	-58.5812	13.1284
	-1.4559	0.6162	-60.7998	17.7704	-113.094	27.0019	-189.212	39.1399	-14.1548	4.8557	-58.7837	13.1706
	-1.6648	0.8001	-60.9177	17.6577	-113.166	26.8747	-189.135	39.2625	-14.3024	4.8071	-58.5869	13.0981
	-1.5293	0.7284	-60.8646	17.8304	-113.357	27.0854	-189.549	39.5202	-14.2616	4.8444	-58.4562	13.2685
	-1.6711	0.721	-60.8189	17.7259	-113.502	27.0835	-190.066	39.3852	-14.4898	4.8048	-58.7329	13.2407
	-1.5453	0.6713	-61.0363	17.7942	-113.802	27.2366	-189.917	39.4223	-14.3476	4.8023	-58.113	13.1771
	-1.6214	0.7336	-60.9743	17.8544	-114.036	27.2486	-190.355	39.5724	-14.2502	4.7621	-58.5938	13.1057
	-1.5971	0.5886	-60.9465	17.6602	-113.932	27.2308	-190.544	39.7013	-14.394	4.7511	-58.5536	13.0912
	-1.55	0.7723	-60.6053	17.821	-114.341	27.1993	-190.907	39.5846	-14.3179	4.8357	-58.4944	13.0979
	-1.5921	0.7834	-61.1487	17.6782	-114.406	27.2327	-191.291	39.6304	-14.5036	4.7458	-58.8335	13.1718
	-1.658	0.761	-61.0489	17.6724	-114.669	27.331	-191.615	39.6942	-14.176	4.8021	-58.5285	13.1523
	-1.7489	0.7754	-60.8203	17.8987	-114.708	27.221	-191.826	39.6525	-14.1609	4.7233	-58.6369	13.3446
	-1.7148	0.7439	-61.2991	17.8412	-115.242	27.3203	-192.102	39.7028	-14.4235	4.8293	-58.4997	13.2167
	-1.976	0.7968	-61.5891	17.8021	-115.13	27.394	-192.669	39.7361	-14.2032	4.8139	-58.2726	13.2267
	-1.4547	0.7232	-61.6181	17.9338	-115.151	27.4041	-192.53	39.7769	-14.1767	4.7844	-58.4658	13.1707
	-1.8919	0.6412	-61.5693	17.9279	-114.93	27.4059	-193.036	39.973	-14.3976	4.8705	-58.3512	12.9851
	-2.053	0.7193	-61.1988	17.8778	-115.281	27.5036	-193.62	39.8592	-14.0042	4.8043	-58.5584	13.1852
	-1.5139	0.6407	-61.0068	17.861	-115.708	27.382	-193.741	39.8626	-14.4525	4.8006	-58.3696	13.1525
	-1.7474	0.6973	-60.9916	17.905	-115.774	27.485	-194.178	39.9288	-14.6643	4.8472	-58.6381	12.9698
	-1.4104	0.7015	-61.483	17.8533	-116.48	27.4758	-194.171	40.0662	-14.5202	4.9047	-58.7376	13.141
	-1.5184	0.6831	-61.3356	17.9035	-116.405	27.6271	-194.412	40.1342	-14.2429	4.852	-58.4227	13.1009
	-1.5354	0.6128	-61.6	17.9791	-116.228	27.6	-194.739	40.0805	-14.4657	4.8121	-58.6024	13.2155
	-1.6475	0.6905	-61.8609	17.859	-116.09	27.5151	-195.149	40.1739	-14.5903	4.8114	-58.7398	13.1093
	-1.9482	0.7053	-61.6409	17.8654	-116.518	27.6264	-195.733	40.1004	-14.4956	4.8968	-58.6013	13.268
	-1.657	0.7012	-61.3881	17.9034	-116.54	27.6765	-195.662	40.3781	-14.3998	4.8734	-58.6404	13.0594
	-1.5837	0.7099	-61.6243	17.7518	-117.065	27.6275	-196.081	40.2652	-14.5744	4.8987	-58.6002	13.1205
	-1.9344	0.6237	-61.6892	18.0208	-116.729	27.4823	-196.3	40.2591	-14.4258	4.8969	-58.6288	13.1366
	-1.8358	0.7103	-61.5193	17.9028	-117.16	27.7093	-196.581	40.2507	-14.5963	4.8758	-58.6882	13.0396
	-1.7054	0.7449	-61.8596	17.9991	-117.16	27.7063	-196.705	40.3553	-14.5865	4.9028	-58.329	13.0256
	-2.0438	0.8185	-61.8269	18.0342	-117.007	27.7437	-197.382	40.3751	-14.4776	4.8952	-58.6225	13.1282
	-1.5717	0.6426	-61.7711	17.9175	-117.591	27.7498	-198.059	40.5159	-14.6888	4.8355	-58.5998	13.1128
	-1.9554	0.8176	-61.4673	17.9127	-117.788	27.7057	-197.764	40.2935	-14.6978	4.8295	-58.3901	13.0349
	-1.6595	0.7728	-61.6052	17.946	-117.679	27.7857	-198.149	40.6028	-14.5829	4.9249	-58.2962	13.0345
	-1.7651	0.7809	-62.0915	17.9519	-117.946	27.809	-198.475	40.5644	-14.6511	4.8227	-58.5307	13.0582
	-1.5365	0.8134	-61.9572	17.9952	-117.924	27.7711	-198.564	40.5499	-14.4517	4.7728	-58.6177	13.1209
	-1.6857	0.7529	-61.4398	17.9984	-118.282	27.9113	-198.918	40.6526	-14.7185	4.9236	-58.461	13.1057
	-1.9445	0.8182	-62.0182	18.1045	-118.323	27.9349	-198.887	40.5915	-14.517	4.8614	-58.6447	13.1247
	-1.7684	0.8603	-61.775	17.902	-118.653	27.9294	-199.557	40.8273	-14.7811	4.9227	-58.4985	13.0955
	-1.7636	0.9305	-61.8656	17.944	-118.641	27.8792	-199.944	40.7057	-14.6596	4.8459	-58.6148	13.0603
	-2.0123	0.865	-61.8624	18.0951	-118.425	27.8718	-200.108	40.7644	-14.68	4.8555	-58.7737	13.1578
	-1.8519	0.8569	-62.0538	17.8867	-118.917	28.0144	-200.425	40.813	-14.6616	4.8739	-58.6695	13.0213
	-1.8819	0.8505	-62.1247	18.1425	-118.885	28.0572	-200.532	40.8177	-14.6591	4.9329	-58.8192	13.0242
	-2.024	0.8308	-61.9007	18.105	-119.012	28.0442	-200.929	40.9401	-14.6474	4.9469	-58.3708	13.1546
	-1.9154	0.9184	-62.0072	18.1134	-119.561	28.12	-201.061	40.8702	-14.6235	4.9317	-58.7223	13.1137
	-2.134	0.804	-62.2635	18.095	-119.441	28.1751	-201.257	40.8123	-14.7099	4.8943	-58.6145	13.1245
	-1.8188	0.862	-62.2351	18.2321	-119.463	28.1044	-201.52	40.8915	-14.818	4.9289	-58.5387	13.1113
	-2.0168	1.0044	-62.0659	18.0535	-119.883	28.1774	-201.589	40.9027	-14.7381	4.9234	-58.6379	12.9998
	-2.2916	0.8886	-62.1665	18.0265	-120.217	28.1677	-201.935	40.9409	-14.5121	4.9347	-58.4649	13.0257
	-2.1033	0.9112	-62.0932	18.0517	-120.083	28.2464	-202.385	41.0614	-14.7124	4.9077	-58.6378	13.1498
	-2.5122	0.9626	-62.605	17.9988	-120.364	28.1107	-202.648	41.0972	-14.8287	4.9472	-58.7544	13.0987
	-1.8282	0.7673	-62.1406	18.0908	-120.538	28.2904	-203.116	41.1013	-14.6575	5.0774	-58.4449	12.9812
	-1.8403	0.8602	-62.0336	18.11	-120.45	28.3879	-203.09	41.112	-14.6962	4.965	-58.7285	13.0502
	-2.0174	0.8651	-62.5355	18.0943	-120.614	28.2479	-203.264	41.1382	-14.7195	4.9713	-58.3885	13.085
	-2.1334	0.8449	-62.4545	18.1554	-120.756	28.2824	-203.737	41.2255	-14.8879	4.981	-58.3671	12.9468
	-2.095	0.9873	-62.8534	18.2053	-121.076	28.5671	-204.327	41.2972	-14.838	4.9256	-58.6192	13.1311
	-2.3829	0.9075	-62.4709	18.1405	-121.438	28.4466	-204.589	41.204	-14.972	4.8905	-58.2991	13.1205
	-2.5499	0.9586	-62.3306	18.235	-121.35	28.5299	-204.715	41.3561	-15.1	4.969	-58.1592	13.1448
	-2.5794	1.0354	-62.5335	18.2724	-121.5	28.437	-204.775	41.377	-14.8599	4.9391	-58.5471	12.9955
	-2.6099	0.9451	-62.9154	18.2059	-121.92	28.3842	-205.204	41.1919	-14.9823	5.0166	-58.3966	12.9417
	-2.6218	0.9706	-62.3382	18.1784	-121.68	28.3973	-205.641	41.3662	-14.6345	4.9997	-58.6075	13.0373
	-2.5968	1.0198	-62.841	18.1137	-122.021	28.5344	-205.529	41.474	-14.8952	5.0137	-58.3621	13.0218
	-2.5238	1.0918	-62.9992	18.2672	-121.858	28.4844	-206.186	41.3748	-14.8495	5.0459	-58.4143	13.0676
	-2.528	1.168	-62.4456	18.4299	-122.193	28.6104	-206.037	41.5565	-14.9391	4.9096	-58.7158	12.95
	-2.6766	1.182	-62.6565	18.1594	-122.175	28.5005	-207.068	41.5838	-15.2538	4.9467	-58.4979	13.0032
	-2.6863	1.1555	-62.9052	18.28	-122.322	28.5576	-207.168	41.564	-14.9521	4.9025	-58.5852	12.8368
	-2.8961	1.0947	-62.8303	18.1791	-122.551	28.5606	-206.988	41.7173	-14.9033	4.913	-58.3993	13.1114
	-3.0202	1.065	-62.42	18.2811	-122.532	28.6184	-207.6	41.6669	-15.1421	4.9466	-58.4626	13.012
	-2.7422	1.1648	-62.7862	18.2449	-123.093	28.5877	-207.758	41.6886	-15.036	4.9368	-58.1734	12.9748
	-2.6	1.2191	-62.894	18.2582	-122.957	28.7672	-207.638	41.7694	-14.9018	4.9442	-58.1797	12.9559
	-3.0056	1.2145	-62.7381	18.2303	-123.099	28.8752	-208.054	41.7388	-14.6947	5.0779	-58.3534	13.1076
	-3.1962	1.2506	-62.9446	18.184	-123.566	28.8295	-208.383	41.5444	-15.1267	5.0375	-58.4441	13.0214
	-2.9623	1.2848	-63.1606	18.2355	-123.425	28.7431	-208.936	41.8131	-14.7677	5.1293	-58.2984	13.149
	-2.922	1.2508	-62.838	18.3031	-123.652	28.8107	-208.899	41.9099	-14.7145	4.9612	-58.5854	12.9483
	-3.2561	1.313	-63.0489	18.249	-123.718	28.982	-209.275	41.7599	-14.9613	5.0261	-58.2715	13.0717
	-3.3758	1.3592	-62.9085	18.3379	-123.883	28.9243	-209.841	41.7857	-14.6891	4.9133	-58.3936	13.0295
	-3.6504	1.3099	-63.2689	18.222	-124.617	28.7736	-209.737	41.965	-15.0399	5.2024	-58.3016	12.8397
	-3.1868	1.4871	-63.0189	18.2529	-124.134	28.8166	-210.103	42.0008	-14.8189	5.0073	-58.4959	13.0184
	-3.2178	1.4145	-63.05	18.2857	-124.502	28.8606	-209.934	42.0553	-14.9073	4.9448	-58.3231	13.1454
	-3.2513	1.3775	-62.9419	18.357	-124.651	28.9963	-210.739	41.9126	-14.9231	4.8397	-58.4202	13.0397
	-3.9063	1.3081	-63.3085	18.3755	-125.055	28.9709	-210.831	41.8913	-15.0409	4.9862	-58.5568	13.1498
	-3.557	1.4404	-63.3194	18.4127	-124.866	28.8801	-211.591	42.0975	-15.0559	4.9684	-58.6393	13.095
	-3.5688	1.4183	-62.9139	18.238	-125.183	29.0158	-211.72	42.1404	-15.0961	5.0406	-58.3674	12.95
	-3.5412	1.304	-63.1803	18.3151	-125.036	29.0958	-211.701	42.1317	-14.9311	5.0622	-58.5629	12.9862
	-3.7329	1.3735	-63.2013	18.3274	-125.347	28.9291	-212.012	42.1746	-15.0189	5.0739	-58.617	13.0039
	-3.7009	1.5021	-63.4453	18.5017	-125.298	29.097	-212.231	42.1296	-14.8552	4.9601	-58.9467	13.1099
	-3.658	1.4479	-63.0325	18.4206	-125.612	29.0788	-212.366	42.221	-14.9024	4.9225	-58.4698	13.0315
	-3.8425	1.5283	-63.5527	18.3143	-125.371	29.1265	-212.791	42.2192	-15.0939	5.0726	-58.53	13.0258
	-3.9661	1.617	-63.5028	18.3769	-125.779	29.1065	-212.865	42.153	-15.234	4.9989	-58.8987	13.0237
	-3.8846	1.6136	-63.554	18.4011	-125.749	29.088	-212.668	42.3685	-15.1098	5.1302	-58.2496	13.122
	-4.1561	1.6701	-63.3689	18.4196	-126.32	29.1084	-213.555	42.3086	-14.9526	5.0262	-58.7589	13.0759
	-4.0144	1.6891	-63.648	18.3599	-126.236	29.2904	-213.678	42.36	-15.0408	4.897	-58.4871	13.0023
	-4.1026	1.7024	-63.4515	18.3532	-126.054	29.1934	-214.036	42.3632	-14.9084	5.0212	-58.4859	13.1282
	-4.4601	1.6565	-63.5379	18.4215	-126.672	29.2809	-214.429	42.4117	-15.1482	5.1098	-58.6526	13.0803
	-4.1584	1.6936	-63.3648	18.3922	-126.846	29.2961	-214.764	42.3711	-14.9151	5.0297	-58.2208	13.1404
	-4.3733	1.6855	-63.5119	18.379	-126.849	29.1994	-214.838	42.5426	-14.871	5.1001	-58.2776	13.0036
	-4.678	1.7141	-63.6689	18.3512	-126.973	29.2011	-215.146	42.4318	-15.038	4.9967	-58.7522	13.0441
	-4.7427	1.8241	-63.5083	18.513	-127.147	29.2454	-215.523	42.4075	-15.152	5.0258	-58.5471	13.0503
	-4.5039	1.8648	-63.5796	18.5451	-127.189	29.2964	-215.849	42.7712	-15.3319	5.0597	-58.6479	12.9294
	-4.6244	1.8025	-63.4726	18.3457	-127.171	29.384	-215.93	42.6519	-15.1581	5.0941	-58.3732	12.9386
	-4.595	1.8041	-63.7152	18.4718	-127.44	29.4973	-216.469	42.6262	-15.1302	4.9818	-58.4674	13.0608
	-4.3563	1.8025	-63.8968	18.5113	-127.513	29.4146	-216.531	42.635	-15.0717	4.9969	-58.5092	13.0167
	-4.5632	1.8453	-63.8064	18.4	-127.984	29.3966	-216.772	42.7854	-15.1913	5.1175	-58.2784	12.9593
	-4.937	2.0283	-63.8658	18.5543	-127.843	29.4589	-217.034	42.7462	-15.2873	5.065	-58.3742	13.0276
	-4.9989	2.0061	-63.9587	18.4891	-127.821	29.5775	-217.317	42.8785	-15.1811	5.1	-58.6455	13.0072
	-5.2938	1.974	-63.5287	18.5933	-128.16	29.4809	-217.04	42.7208	-14.9938	5.034	-58.2928	12.9353
	-5.216	2.0446	-63.9754	18.4661	-128.434	29.6433	-217.606	42.7353	-15.0073	5.0672	-58.4447	12.966
	-5.2743	2.1067	-63.8107	18.4636	-128.53	29.6346	-218.104	42.7701	-14.7919	5.0284	-58.4248	12.9969
	-5.3449	2.0004	-63.3757	18.5584	-128.619	29.6021	-218.696	42.8276	-14.9396	5.1491	-58.8121	12.9147
	-5.0696	2.0237	-64.1571	18.5006	-128.579	29.4983	-218.634	42.7373	-15.3195	5.0132	-58.4831	13.074
	-5.2515	2.0996	-63.8002	18.3855	-129.324	29.6823	-218.685	42.9328	-15.057	5.1765	-58.6982	12.9684
	-5.5656	2.0153	-64.0374	18.5327	-128.997	29.6336	-219.044	42.9284	-15.041	4.987	-58.6952	12.9034
	-5.3324	2.0105	-64.1928	18.5349	-129.366	29.7084	-219.536	43.006	-15.2938	5.0975	-58.4994	12.9721
	-5.4909	2.048	-63.9817	18.5125	-129.105	29.6668	-219.719	42.8714	-15.2319	5.1182	-58.4417	13.0026
	-5.7097	2.2089	-64.0756	18.4937	-129.534	29.6229	-219.826	43.0468	-15.2797	5.1253	-58.6882	12.9671
	-5.6209	2.2204	-64.0654	18.585	-129.477	29.6999	-220.328	43.0281	-15.2102	5.1083	-58.7195	12.9665
	-5.8128	2.2256	-63.9894	18.5586	-129.692	29.7641	-220.419	43.1345	-15.1955	5.1512	-58.3174	13.1084
	-5.771	2.2018	-63.9466	18.6333	-129.948	29.7764	-220.725	43.093	-15.133	5.0982	-58.7982	12.9715
	-5.8795	2.198	-63.8052	18.4203	-130.123	29.8474	-221.294	43.112	-15.0502	5.1484	-58.7034	13.0407
	-5.6731	2.3122	-64.2481	18.5576	-130.141	29.8653	-221.417	43.0921	-15.0714	5.1179	-58.6085	12.9457
	-5.7248	2.1533	-64.3575	18.5718	-130.449	29.7396	-221.795	43.2041	-15.367	5.0958	-58.4867	13.0507
	-6.0546	2.2601	-64.3385	18.5719	-130.591	29.878	-221.881	43.1258	-15.0651	5.2168	-58.427	12.8842
	-6.0185	2.3292	-64.3536	18.4602	-130.371	29.8978	-221.828	43.2169	-15.3562	5.0885	-58.1986	12.8801
	-5.7385	2.2786	-64.3552	18.5059	-131.162	29.8703	-222.342	43.3102	-15.084	5.0741	-58.6476	12.9467
	-6.1501	2.4771	-64.3032	18.5206	-130.625	29.8625	-222.361	43.3084	-15.3315	5.16	-58.5252	12.9789
	-6.1568	2.4521	-64.2156	18.709	-131.015	30.0695	-222.814	43.4081	-15.2532	5.1301	-58.7551	12.926
	-6.3144	2.3291	-64.3029	18.6427	-130.937	30.0719	-223.066	43.2764	-15.3109	5.146	-58.8752	13.0788
	-6.0235	2.4583	-64.3868	18.5711	-131.003	30.1027	-223.409	43.3111	-15.3255	5.185	-58.6578	13.0432
	-6.3204	2.3726	-64.2726	18.5934	-131.103	30.0968	-223.127	43.4886	-15.1175	5.13	-58.388	13.1063
	-6.4807	2.4863	-64.451	18.5684	-131.205	29.8519	-223.553	43.4172	-15.3611	5.1051	-58.3898	12.9913
	-6.5174	2.6455	-64.4095	18.722	-131.542	30.0287	-223.567	43.4576	-15.2276	5.1629	-58.2465	13.0687
	-6.6689	2.5379	-64.5776	18.6728	-131.657	30.051	-224.026	43.3407	-15.0603	5.0733	-58.5463	12.9603
	-6.9081	2.5883	-64.3463	18.5916	-131.615	30.0917	-224.25	43.5436	-15.3193	5.1723	-58.7701	13.1099
	-6.6456	2.6502	-64.2444	18.6004	-131.939	29.989	-225.048	43.5364	-14.8399	5.1332	-58.4917	12.9236
	-6.8749	2.5461	-64.3619	18.704	-132.232	30.1615	-225.064	43.3657	-15.3659	5.0757	-58.3751	12.9078
	-6.6002	2.5424	-64.7148	18.6405	-132.027	30.0423	-225.531	43.4522	-15.1312	5.043	-58.3357	13.0132
	-6.9087	2.6763	-64.7297	18.6913	-132.404	30.3464	-225.665	43.5955	-15.3614	5.0432	-58.5601	13.0282
	-7.0646	2.7192	-64.6778	18.5507	-132.495	30.2556	-225.763	43.6731	-15.1507	5.0796	-58.782	13.0131
	-6.909	2.6878	-64.8817	18.5789	-132.932	30.3149	-225.954	43.4981	-15.4326	5.0581	-58.5717	12.9444
	-7.2791	2.7688	-64.6086	18.6819	-132.973	30.3341	-226.591	43.6232	-15.0914	5.1101	-58.8553	12.9213
	-7.0896	2.639	-64.5664	18.6541	-133.164	30.1558	-226.618	43.6515	-14.8419	5.0556	-58.706	12.9624
	-7.1493	2.7172	-64.731	18.643	-133.189	30.2243	-226.874	43.6337	-15.3918	5.0876	-58.6941	13.0273
	-7.0711	2.8167	-64.8425	18.7533	-133.058	30.2824	-226.934	43.7913	-15.3422	5.0406	-58.5279	13.0118
	-7.2636	2.7821	-64.7848	18.7299	-133.511	30.2961	-227.335	43.6887	-15.181	5.2053	-58.5455	12.945
	-7.4195	2.9261	-64.593	18.7437	-133.531	30.3688	-227.656	43.8732	-15.0816	5.0004	-58.739	12.9149
	-7.3486	2.85	-64.8046	18.7327	-133.821	30.3009	-227.746	43.831	-15.6296	5.1766	-58.7086	12.9852
	-7.6916	2.7742	-64.8734	18.6644	-133.558	30.4767	-227.994	43.8764	-15.5316	5.0425	-58.6753	12.9497
	-7.3682	2.867	-64.6633	18.6761	-133.726	30.2984	-228.197	43.7557	-15.3603	5.1523	-58.7581	13.0068
	-7.8114	2.8748	-64.9806	18.7608	-133.949	30.5416	-228.47	43.8705	-15.1021	5.0702	-58.526	13.0335
	-7.9529	2.9664	-65.0949	18.7702	-134.429	30.3244	-228.983	43.8192	-15.5222	5.1233	-58.7201	12.9615
	-7.6828	2.9731	-64.9452	18.8399	-134.596	30.36	-229.027	43.8032	-15.3065	5.0894	-58.5335	13.0424
	-7.71	3.0091	-64.6804	18.5704	-134.141	30.6332	-228.977	43.8221	-15.5696	5.1604	-58.6317	13.0292
	-8.1326	3.0599	-65.0998	18.6773	-135.017	30.3581	-229.518	43.9356	-15.3429	5.1923	-58.523	13.0678
	-7.9697	3.0751	-64.8314	18.7722	-134.964	30.5611	-229.953	44.0923	-15.6342	5.1986	-58.522	13.092
	-8.2868	3.0123	-65.0935	18.7766	-135.178	30.5883	-230.219	43.945	-15.1495	5.0451	-58.731	12.9026
	-8.1003	3.0474	-65.0157	18.7286	-134.91	30.4947	-230.229	43.9008	-15.3007	5.252	-59.0384	13.0182
	-8.345	3.1477	-65.0441	18.8238	-135.031	30.5466	-229.942	44.0401	-15.2557	5.2145	-58.3689	13.012
	-8.3506	3.0974	-64.8857	18.8118	-135.139	30.6333	-230.227	44.0554	-15.2565	5.1957	-58.812	13.1231
	-8.3962	3.1085	-65.1678	18.8917	-135.15	30.623	-230.748	43.9722	-15.4453	5.1901	-58.8963	12.9865
	-8.4599	3.2585	-65.1117	18.8534	-135.502	30.6435	-230.883	44.0919	-15.4028	5.0694	-58.3145	12.9096
	-8.4567	3.1589	-65.1843	18.8172	-135.329	30.5492	-231.356	44.2894	-15.4653	5.0993	-58.3579	12.8706
	-8.5375	3.1241	-65.3577	18.8748	-135.629	30.6884	-231.675	44.1118	-15.3696	5.1386	-58.5741	12.9919
	-8.4414	3.3109	-65.3569	18.8277	-135.603	30.6973	-231.724	44.1262	-15.5115	5.251	-58.8665	13.1446
	-8.4493	3.2953	-65.4639	18.8538	-135.92	30.7264	-232.105	44.0999	-15.601	5.2173	-58.3566	12.9229
	-8.4606	3.297	-65.82	18.8563	-135.805	30.7498	-232.04	44.3264	-14.853	5.1334	-59.1818	13.0867
	-8.7235	3.3258	-65.5193	18.7723	-136.264	30.799	-232.564	44.1411	-15.3454	5.2862	-58.6688	13.0404
	-8.9147	3.3966	-65.4572	18.9461	-136.113	30.7161	-232.426	44.2038	-15.2031	5.2292	-58.846	12.9223
	-9.0148	3.4431	-65.3132	18.8774	-136.43	30.8197	-232.769	44.3084	-15.5145	5.1978	-58.9206	13.0297
	-8.7965	3.3577	-65.3889	18.9081	-136.706	30.8384	-233.255	44.3383	-15.4532	5.1717	-58.6119	12.888
	-8.8472	3.4207	-65.3411	18.8643	-136.965	30.8513	-233.857	44.4523	-15.4971	5.1604	-58.7627	12.8939
	-9.2654	3.3478	-65.4242	18.8625	-136.971	30.8053	-233.314	44.3376	-15.3053	5.0184	-58.4754	12.9451
	-9.341	3.4407	-65.3964	18.8528	-137.01	30.8304	-233.983	44.2752	-15.6527	5.237	-58.6417	13.0483
	-9.3455	3.5827	-65.6587	18.8881	-137.036	30.8797	-234.045	44.3441	-15.5101	5.1804	-58.6876	13.0187
	-9.482	3.6122	-65.6812	18.9196	-137.271	30.8706	-234.081	44.4931	-15.6233	5.1064	-58.9423	12.9523
	-9.5348	3.5243	-65.4421	18.8734	-137.321	30.9321	-234.751	44.4228	-15.3581	5.2305	-58.6642	13.0186
	-9.496	3.6279	-65.8808	18.8062	-137.327	30.9184	-234.511	44.5374	-15.526	5.1037	-58.9808	12.8812
	-9.5811	3.6112	-65.8966	18.7136	-137.544	30.8421	-235.129	44.3266	-15.7163	5.1931	-58.6889	13.0005
	-9.9918	3.7789	-65.5806	18.8837	-137.49	30.8998	-234.895	44.4633	-15.741	5.2286	-58.9353	12.8955
	-9.8887	3.6779	-65.7002	18.9997	-137.918	31	-235.582	44.4119	-15.4396	5.1683	-58.8005	12.8854
	-10.1205	3.6261	-65.3988	18.8619	-137.89	31.0344	-235.619	44.652	-15.6527	5.0242	-58.6969	12.9232
	-10.1349	3.6868	-65.5875	18.9127	-137.764	30.917	-235.513	44.6809	-15.3879	5.2089	-58.7939	12.9504
	-10.069	3.6631	-65.7762	18.9688	-138.167	31.0099	-235.76	44.5673	-15.3817	5.2504	-58.7662	12.9487
	-10.1349	3.786	-65.9224	18.9355	-138.149	30.9989	-236.665	44.5665	-15.507	5.2223	-58.9528	13.0307
	-10.1883	3.7676	-65.8048	18.9055	-138.469	30.9709	-236.527	44.5746	-15.4569	5.1917	-59.0433	12.9895
	-10.2444	3.8143	-65.9477	18.951	-138.436	31.1624	-236.495	44.6111	-15.3161	5.2231	-58.8282	12.9746
	-10.1535	3.7687	-65.767	18.9792	-138.485	31.1189	-236.998	44.575	-15.333	5.3511	-58.9828	12.9651
	-10.3855	3.9678	-66.1127	18.9468	-138.441	31.1227	-237.116	44.5812	-15.5992	5.2907	-58.7913	12.9101
	-10.3712	3.8761	-65.9682	18.9386	-138.699	31.0404	-237.448	44.8153	-15.6452	5.2433	-58.7736	12.989
	-10.7909	3.8444	-65.829	18.8951	-139.008	31.3016	-237.511	44.7119	-15.5001	5.2409	-58.7448	12.9305
	-10.7919	3.9878	-65.7398	19.0473	-139.208	31.1453	-237.605	44.7697	-15.728	5.1785	-58.9694	12.996
	-10.7953	3.9819	-65.9161	18.9184	-139.25	31.0896	-237.918	44.7783	-15.5658	5.2534	-58.8251	12.9652
	-10.8061	3.9757	-65.8816	18.8349	-139.399	31.1111	-238.783	44.8549	-15.4631	5.1725	-58.8245	12.9129
	-10.9743	4.0647	-65.7881	19.0617	-139.462	31.1443	-238.423	44.6798	-15.5019	5.2841	-58.8688	13.0482
	-10.8043	3.977	-66.1276	19.0624	-139.305	31.1969	-238.923	44.7485	-15.8273	5.2644	-58.7272	12.9325
	-10.7118	4.0611	-66.0571	18.9768	-139.469	31.2431	-238.769	44.8362	-15.5866	5.3453	-58.7534	13.0275
	-10.9874	3.991	-66.1892	18.9773	-139.657	31.3202	-239.238	44.7951	-15.5259	5.344	-58.6854	13.0113
	-11.1316	4.2096	-66.0875	18.9684	-139.743	31.2575	-239.582	44.6807	-16.0255	5.0737	-58.9898	13.003
	-11.0342	4.1806	-65.8911	18.8478	-140.141	31.3179	-239.557	44.8173	-15.7908	5.3073	-59.0439	12.9752
	-11.3077	4.1715	-65.9917	19.0732	-140.184	31.2731	-239.837	44.8364	-15.9198	5.2158	-59.2167	12.9985
	-11.2613	4.1601	-66.0669	19.0643	-140.304	31.316	-239.982	44.9651	-15.6529	5.2297	-58.5869	12.999
	-11.4969	4.25	-65.9254	19.0384	-140.134	31.4135	-240.015	44.9814	-15.7776	5.2089	-58.8813	13.0916
	-11.3021	4.1581	-65.9346	19.0887	-140.338	31.3196	-240.825	45.0131	-15.9267	5.296	-58.9869	13.0182
	-11.5974	4.2818	-66.4927	18.9906	-140.411	31.4392	-240.626	45.02	-15.7863	5.2709	-59.0585	13.0699
	-11.4336	4.2578	-66.2366	19.0485	-140.702	31.4135	-240.539	45.0029	-15.8094	5.2904	-59.0134	12.9317
	-11.5928	4.3025	-66.3348	19.098	-141.05	31.5164	-241.021	44.9112	-15.4619	5.2525	-58.8645	12.9869
	-11.5049	4.3112	-66.365	19.0654	-141.174	31.3338	-241.535	44.942	-15.6462	5.2764	-58.5293	13.0441
	-12.0677	4.2973	-66.3459	19.0033	-140.808	31.445	-241.413	44.9835	-15.8552	5.2776	-58.7003	12.9997
	-11.8103	4.4131	-66.3098	18.9304	-141.376	31.5163	-241.748	45.0327	-15.6847	5.2504	-58.8949	12.9253
	-11.973	4.4688	-66.2848	19.159	-141.002	31.4421	-241.531	45.0205	-15.7595	5.1839	-58.8725	13.017
	-12.1212	4.4031	-66.3394	19.1679	-141.539	31.4773	-242.731	45.1119	-15.8138	5.2549	-58.941	12.8376
	-12.2623	4.4603	-66.5985	19.2016	-141.516	31.417	-242.35	45.286	-15.6769	5.3432	-58.9661	13.1056
	-11.9969	4.5346	-66.2158	19.0619	-141.868	31.4972	-242.366	45.1272	-15.8009	5.3062	-58.9765	13.08
	-12.3723	4.4795	-66.7142	19.2842	-141.59	31.478	-242.673	45.2471	-15.9302	5.2297	-59.0549	12.9743
	-12.2562	4.5474	-66.5887	19.1433	-141.706	31.6335	-242.542	45.196	-15.6905	5.2113	-58.8315	13.053
	-12.271	4.6236	-66.522	19.1714	-141.789	31.4609	-243.337	45.1824	-15.7528	5.2405	-58.9173	13.0423
	-12.4813	4.5728	-66.6749	18.9741	-142.175	31.6297	-243.217	45.2173	-15.7722	5.2379	-59.1298	13.0786
	-12.6229	4.7347	-66.2873	19.0739	-142.188	31.5658	-243.585	45.2464	-15.653	5.2749	-58.889	12.9495
	-12.8985	4.5746	-66.5051	19.033	-142.535	31.453	-243.758	45.3202	-16.0529	5.3529	-58.8588	13.0699
	-12.7315	4.6737	-66.7067	19.1595	-142.782	31.6225	-243.736	45.0375	-16.0689	5.2663	-59.1253	13.1741
	-12.8024	4.7359	-66.4447	19.0058	-142.497	31.6653	-244.453	45.1591	-15.8622	5.2747	-58.9442	13.079
	-12.6575	4.7652	-66.9158	19.0579	-142.638	31.6039	-244.632	45.3561	-15.9703	5.2222	-58.8886	13.0102
	-13.1298	4.7517	-66.8626	19.1477	-142.697	31.8556	-245.011	45.351	-15.3813	5.307	-58.6179	13.0093
	-13.0737	4.768	-66.9432	19.0965	-143.027	31.7191	-244.996	45.2667	-15.801	5.3031	-58.8883	13.0461
	-13.0717	4.8491	-66.7469	19.0196	-142.93	31.7778	-245.369	45.4402	-15.5584	5.2885	-58.9255	12.9957
	-13.1443	4.803	-66.845	19.1317	-143.202	31.6823	-245.255	45.1398	-15.2457	5.2098	-59.002	13.0204
	-13.1551	4.7848	-66.854	19.0419	-143.431	31.7329	-245.615	45.5106	-15.7986	5.2983	-58.948	13.0017
	-13.4027	4.9111	-66.8014	19.2199	-143.412	31.6719	-245.707	45.4874	-15.9378	5.2075	-59.1114	13.0974
	-13.4511	4.8788	-66.8961	19.2249	-143.453	31.731	-245.84	45.4244	-16.0752	5.2781	-58.9283	13.0635
	-13.4494	4.8846	-67.012	19.2004	-143.508	31.8032	-246.57	45.4813	-15.895	5.2685	-59.2851	13.0613
	-13.611	4.9372	-66.8925	19.1311	-143.919	31.8931	-246.558	45.4131	-15.976	5.2489	-58.8078	13.0601
	-13.8878	5.0002	-67.1509	19.1736	-143.857	31.9211	-246.662	45.5978	-16.0652	5.3001	-58.8671	13.0446
	-13.7525	5.0097	-66.7961	19.1836	-143.887	31.8653	-246.523	45.3758	-16.049	5.3484	-59.0128	12.9749
	-13.846	5.0459	-66.7853	19.1371	-144.08	31.9079	-246.643	45.5416	-15.9139	5.3556	-59.3131	12.9698
	-13.9044	5.1398	-66.939	19.2817	-144.152	31.858	-247.481	45.4771	-15.7136	5.371	-59.0665	12.9898
	-14.0424	5.2345	-67.0178	19.2059	-144.25	31.9151	-247.573	45.5174	-16.1624	5.2374	-58.8639	12.9953
	-13.9272	5.0219	-67.1343	19.2162	-144.184	32.0164	-247.588	45.4391	-15.8563	5.2735	-59.0699	12.9246
	-14.0689	5.2282	-67.0531	19.1896	-144.627	31.8955	-247.446	45.5816	-15.9148	5.299	-58.8214	12.9796
	-14.1934	5.2812	-66.983	19.2602	-145.008	31.9302	-247.815	45.5876	-15.8496	5.3312	-59.0821	12.9939
	-14.1635	5.2731	-67.233	19.2784	-144.386	31.9112	-248.242	45.6154	-15.898	5.4555	-58.8549	13.0573
	-14.3754	5.2249	-66.9349	19.0167	-144.395	31.9513	-248.286	45.6314	-16.0551	5.4973	-58.809	13.0379
	-14.2978	5.234	-67.0228	19.2534	-144.761	31.9079	-248.51	45.6326	-15.9854	5.3331	-58.9875	12.9929
	-14.6189	5.2854	-67.1951	19.2418	-144.822	32.0445	-248.375	45.6169	-15.6302	5.2476	-58.9372	13.036
	-14.5012	5.4034	-67.3282	19.279	-145.284	31.9919	-249.189	45.5823	-15.7032	5.2651	-59.0576	13.0681
	-14.7995	5.3674	-66.8392	19.3402	-145.543	32.0585	-249.132	45.6581	-16.1566	5.3646	-59.212	13.1356
	-14.9082	5.3338	-67.1147	19.2128	-145.428	32.1088	-249.119	45.6299	-15.9545	5.3806	-59.0236	13.0737
	-14.7473	5.4745	-67.0411	19.3501	-145.504	32.0993	-249.604	45.756	-16.0357	5.2354	-59.2912	13.0107
	-15.1184	5.4657	-67.2317	19.2968	-145.898	31.9658	-249.637	45.7198	-15.6443	5.3587	-59.1652	12.9919
	-15.1118	5.4731	-67.3954	19.3081	-145.602	32.0754	-250.031	45.8144	-15.8675	5.4196	-59.2829	13.0515
	-15.0495	5.5089	-67.4088	19.253	-145.799	32.2002	-249.711	45.6524	-15.7973	5.3473	-59.1799	12.9445
	-15.2468	5.5013	-67.2869	19.3289	-146.065	32.1136	-250.43	45.7113	-15.8003	5.2841	-59.09	13.0655
	-15.5194	5.4951	-67.3273	19.3698	-145.95	32.0232	-250.241	45.7653	-16.1928	5.3234	-59.4008	13.1114
	-15.6057	5.5108	-67.2462	19.4649	-146.125	32.0646	-250.63	45.6907	-15.9872	5.372	-59.5264	13.1175
	-15.5492	5.7197	-67.2935	19.2965	-145.878	31.9985	-251.152	45.8083	-15.8811	5.4145	-59.2898	13.0257
	-15.5154	5.6148	-67.4561	19.2928	-146.277	32.2722	-251.129	45.9216	-16.0028	5.3843	-59.1723	13.0973
	-15.6657	5.6302	-67.551	19.3781	-146.434	32.1849	-251.188	45.8177	-15.6577	5.3221	-59.0847	12.9777
	-15.5789	5.6155	-67.3096	19.2484	-146.736	32.2376	-251.319	45.7213	-15.7981	5.3032	-59.2933	12.9617
	-15.9348	5.641	-66.9646	19.378	-146.75	32.2068	-251.435	45.7745	-16.2131	5.3383	-59.1876	13.027
	-15.8149	5.7787	-67.2378	19.3715	-146.714	32.3077	-251.655	45.7973	-16.1965	5.4114	-59.0109	13.1162
	-16.0169	5.7798	-67.3355	19.3342	-147.048	32.37	-252.019	45.9369	-16.0807	5.3357	-59.0274	13.0413
	-16.1789	5.8171	-67.5351	19.3794	-146.966	32.3271	-252.099	45.91	-15.9687	5.4176	-59.6011	13.0178
	-15.982	5.7191	-67.2148	19.3401	-147.32	32.3198	-252.116	45.9087	-15.9806	5.3896	-59.1966	13.0688
	-16.4867	5.7738	-67.8362	19.3661	-147.077	32.3323	-252.64	45.9558	-15.7944	5.3159	-59.1167	12.9764
	-16.3057	5.8777	-67.7634	19.285	-147.323	32.1959	-252.641	46.1117	-16.0405	5.2087	-58.9842	13.1081
	-16.4153	5.9363	-67.2873	19.3333	-147.645	32.4006	-252.96	46.0583	-16.1365	5.3509	-59.2421	13.1313
	-16.3805	5.974	-67.3567	19.328	-147.539	32.35	-253.071	46.1321	-15.9563	5.4329	-59.1988	13.2233
	-16.4845	5.9423	-67.5305	19.2476	-147.695	32.3951	-253.148	45.8936	-16.2042	5.4669	-59.2607	13.1347
	-16.5702	5.8996	-67.8088	19.3524	-147.503	32.4503	-253.314	45.9656	-16.0024	5.2872	-59.5883	13.0604
	-16.3635	5.8665	-67.6901	19.447	-147.851	32.2619	-253.306	46.1082	-15.9575	5.356	-59.5597	13.0401
	-16.4871	6.0112	-67.5789	19.3325	-147.696	32.4302	-253.663	45.9793	-16.1156	5.3744	-59.4277	13.0958
	-16.9011	6.0177	-67.69	19.3712	-148.485	32.4239	-253.93	46.1817	-16.2216	5.3614	-59.4858	13.0163
	-16.8578	6.0667	-67.7625	19.2806	-148.25	32.5825	-254.022	45.9341	-15.8909	5.3564	-59.4296	13.0493
	-16.9948	6.1082	-67.9119	19.3988	-148.523	32.3595	-253.778	46.0277	-15.908	5.4384	-59.344	13.1294
	-16.8209	6.2495	-67.5366	19.2796	-148.584	32.4814	-254.082	46.0105	-15.9754	5.3411	-59.2998	13.0978
	-17.2217	6.2245	-68.0138	19.3782	-148.408	32.6067	-254.67	46.1328	-16.1086	5.3495	-59.685	13.1314
	-17.1604	6.2852	-68.0041	19.3643	-148.586	32.4709	-254.673	46.0957	-16.0125	5.4626	-59.3993	13.0989
	-17.2343	6.1255	-68.0298	19.2699	-148.608	32.4673	-255.147	46.0323	-16.0372	5.3681	-59.2551	13.1238
	-17.509	6.237	-68.0112	19.451	-148.617	32.5131	-254.911	46.3373	-16.044	5.4418	-59.4684	13.1748
	-16.969	6.2614	-67.8761	19.4845	-149.104	32.5023	-255.444	46.1888	-16.3256	5.4551	-59.3852	13.1079
	-17.2465	6.2794	-67.7853	19.4945	-148.699	32.5999	-255.516	46.1725	-16.1299	5.2769	-59.4683	13.1618
	-17.4716	6.2982	-67.5808	19.2375	-149.054	32.5275	-255.69	46.2728	-16.0704	5.3991	-59.6016	13.1529
	-17.5672	6.3727	-68.1311	19.3897	-149.348	32.487	-256.024	46.2434	-15.9871	5.2028	-59.3279	13.1577
	-17.5916	6.3218	-67.9833	19.4425	-149.329	32.4891	-255.917	46.081	-16.0567	5.3922	-59.3805	13.1524
	-17.7298	6.323	-68.0406	19.4753	-149.202	32.5763	-256.485	46.1809	-16.0308	5.4246	-59.2474	13.1888
	-17.7968	6.4739	-68.0258	19.5187	-149.37	32.5052	-256.353	46.0098	-16.0228	5.3469	-59.272	13.1168
	-18.058	6.4847	-68.1416	19.4449	-149.503	32.5713	-256.411	46.1904	-16.0378	5.3865	-59.695	13.0661
	-17.7448	6.4007	-68.2529	19.4458	-149.491	32.7073	-257.022	46.2286	-16.0434	5.3428	-59.5255	13.1307
	-18.042	6.4807	-67.9228	19.4539	-149.724	32.6461	-257.394	46.2462	-16.1845	5.4782	-59.4381	13.1366
	-18.1204	6.537	-68.1968	19.494	-149.872	32.6991	-256.92	46.3401	-16.0639	5.386	-59.6516	13.0426
	-18.1103	6.611	-67.6841	19.4434	-150.132	32.61	-257.968	46.3045	-16.2858	5.4083	-59.9185	13.1821
	-18.2703	6.6044	-67.9304	19.4029	-149.695	32.6304	-257.507	46.4331	-16.2211	5.3917	-59.7179	13.1952
	-18.2471	6.5954	-68.0669	19.4351	-150.357	32.6282	-257.745	46.3507	-16.0866	5.4033	-59.3663	13.1785
	-18.4182	6.5682	-68.1184	19.4349	-150.085	32.7153	-257.792	46.3418	-15.8726	5.3527	-59.4737	13.2445
	-18.344	6.5485	-68.2793	19.5476	-150.714	32.698	-258.173	46.3323	-16.2731	5.4469	-59.821	13.2228
	-18.6035	6.5792	-68.2647	19.4491	-150.6	32.6841	-258.266	46.469	-16.4389	5.387	-59.6586	13.1355
	-18.5361	6.6976	-68.4753	19.4902	-150.812	32.6416	-258.425	46.4238	-16.0777	5.4543	-60.1464	13.1861
	-18.6237	6.6517	-68.3879	19.5086	-150.81	32.6828	-258.455	46.3925	-16.0724	5.3765	-59.3586	13.1454
	-18.8639	6.7387	-68.1334	19.4746	-150.524	32.7545	-258.652	46.2534	-15.9402	5.4435	-59.8531	13.1425
	-18.9675	6.7668	-68.1399	19.5917	-151.245	32.8265	-258.701	46.4628	-16.1424	5.3953	-59.2827	13.2168
	-19.0432	6.7122	-68.4856	19.4838	-150.891	32.7039	-259.191	46.5595	-16.5205	5.3917	-59.8287	13.0629
	-18.6006	6.8099	-68.6813	19.5752	-151.116	32.855	-259.433	46.3355	-16.0973	5.3713	-59.657	13.1895
	-19.0427	6.7738	-67.9868	19.4399	-151.162	32.8603	-259.019	46.4773	-16.3772	5.4331	-59.7818	13.1407
	-18.9534	6.8193	-68.2557	19.6054	-151.637	32.8312	-259.416	46.3975	-16.2214	5.3815	-59.8875	13.2569
	-19.2718	6.8309	-68.209	19.5235	-151.39	32.7571	-260.054	46.3948	-16.2596	5.3854	-59.7139	13.1621
	-19.2296	6.9524	-68.6394	19.6931	-151.387	32.9435	-260.052	46.4232	-16.3129	5.422	-59.7169	13.0827
	-19.2379	6.9784	-68.9041	19.5233	-151.503	32.806	-259.9	46.48	-16.2849	5.4764	-59.8884	13.2247
	-19.2404	6.9057	-68.4388	19.4667	-151.726	32.8292	-260.155	46.2988	-16.2154	5.4352	-59.5934	13.1863
	-19.5964	6.9775	-68.3927	19.523	-151.718	32.8246	-260.134	46.55	-16.1929	5.4128	-59.6645	13.1333
	-19.6352	6.9963	-68.7034	19.6196	-152.074	32.9586	-260.562	46.5459	-16.1915	5.4905	-59.5783	13.1093
	-19.5981	6.9826	-68.4202	19.5047	-152.021	32.9271	-260.819	46.6485	-16.3423	5.4693	-59.8977	13.2111
	-19.299	7.0547	-68.5186	19.4059	-152.137	32.8864	-260.782	46.4788	-15.9255	5.4102	-59.9468	13.2374
	-19.5938	6.9215	-68.2281	19.6623	-152.441	32.8907	-261.017	46.5072	-15.9536	5.4254	-59.7373	13.1656
	-19.842	7.0855	-68.3329	19.6043	-152.342	32.9014	-260.954	46.5396	-16.1926	5.514	-59.7719	13.2092
	-19.8538	7.0502	-68.4519	19.6309	-152.499	33.0562	-261.433	46.5367	-16.1375	5.5168	-59.8966	13.1304
	-19.9124	7.0859	-68.985	19.6316	-152.35	33.1489	-261.601	46.6138	-15.7821	5.3834	-59.9546	13.0968
	-19.9226	7.1032	-68.6668	19.5721	-152.486	33.1258	-261.976	46.4819	-16.2521	5.4132	-59.9835	13.1909
	-20.0259	7.1597	-68.6603	19.5148	-152.907	32.903	-261.49	46.5205	-16.087	5.4249	-59.6416	13.1548
	-20.3018	7.1523	-68.5499	19.664	-152.952	32.9893	-262.137	46.6493	-16.3247	5.3758	-60.0185	13.1834
	-20.1925	7.1036	-68.639	19.5468	-153.061	33.0121	-261.97	46.5985	-16.1527	5.3535	-59.9084	13.2422
	-20.1849	7.1802	-68.6297	19.5715	-152.831	32.9949	-262.105	46.5582	-16.152	5.5012	-59.7181	13.2481
	-20.1495	7.2342	-68.4825	19.5878	-153.404	33.1116	-262.583	46.4824	-16.2368	5.4808	-59.656	13.1473
	-20.3513	7.231	-68.7608	19.5402	-153.2	33.0496	-262.373	46.6394	-16.2203	5.3937	-59.77	13.2077
	-20.1641	7.3036	-68.8356	19.635	-153.385	33.129	-262.677	46.5933	-16.0089	5.2915	-60.1861	13.1595
	-20.474	7.236	-68.8131	19.5816	-153.249	32.9711	-263.146	46.6975	-16.0546	5.5228	-59.6809	13.122
	-20.5763	7.2845	-68.6571	19.6415	-153.579	33.1136	-263.057	46.7044	-16.2807	5.6301	-60.0436	13.2378
	-20.4128	7.256	-68.9617	19.6128	-153.731	32.9657	-263.233	46.7045	-16.1442	5.4616	-59.7295	13.1571
	-20.5567	7.3394	-68.6663	19.6399	-153.7	33.3066	-263.358	46.6612	-16.2471	5.478	-59.8695	13.1722
	-20.691	7.3338	-69.0297	19.757	-153.594	33.0355	-263.342	46.6866	-16.002	5.5303	-59.9332	13.2159
	-20.7319	7.3303	-68.9031	19.5418	-153.886	33.1544	-263.699	46.7797	-16.263	5.4686	-59.9346	13.3127
	-20.898	7.4019	-68.9108	19.5622	-153.968	33.1528	-263.894	46.5937	-16.1158	5.3675	-59.8382	13.249
	-21.131	7.5217	-68.941	19.7322	-154.433	33.244	-264.298	46.6642	-16.115	5.5024	-59.6076	13.3877
	-21.0684	7.4698	-69.0557	19.6665	-153.887	33.1538	-263.855	46.8038	-15.945	5.3869	-59.9611	13.2089
	-21.0379	7.5527	-68.6317	19.6561	-154.198	33.126	-264.413	46.8526	-16.3003	5.4428	-59.8469	13.1741
	-21.1672	7.5026	-69.2159	19.59	-154.54	33.2666	-264.67	46.7037	-15.9542	5.445	-60.0877	13.2132
	-21.3613	7.6042	-69.0199	19.7378	-154.229	33.1534	-264.213	46.6474	-16.1274	5.3604	-59.7613	13.1941
	-21.3144	7.5917	-68.9505	19.6899	-154.505	33.1609	-265.095	46.6694	-16.0836	5.3637	-59.9684	13.1836
	-21.5347	7.6206	-69.2317	19.7853	-154.656	33.3093	-265.32	46.728	-16.2839	5.4133	-59.9796	13.1848
	-21.5064	7.5436	-69.0659	19.6544	-154.916	33.332	-265.231	46.8201	-16.2457	5.4712	-59.8349	13.2458
	-21.2445	7.5811	-68.9906	19.6315	-154.953	33.2473	-265.31	46.8153	-16.022	5.425	-59.8436	13.2677
	-21.5589	7.5825	-68.9831	19.6378	-155.237	33.1766	-265.299	46.8848	-16.3354	5.5038	-59.9095	13.286
	-21.5476	7.6769	-68.8796	19.8915	-155.084	33.1521	-265.978	46.9333	-16.2607	5.5362	-59.9005	13.283
	-21.5238	7.7525	-68.8317	19.6249	-155.155	33.4263	-265.691	46.6542	-16.1162	5.4583	-60.021	13.2625
	-21.5969	7.6516	-69.1948	19.7124	-155.322	33.3368	-265.828	46.7853	-16.1293	5.4302	-59.953	13.2947
	-21.8873	7.7111	-69.3353	19.7351	-155.255	33.2551	-266.416	46.7134	-16.4411	5.4249	-59.7679	13.2156
	-21.7078	7.7383	-69.1405	19.7432	-155.5	33.3139	-266.02	46.9067	-16.363	5.4343	-59.7504	13.2225
	-22.1142	7.7599	-69.2758	19.6512	-155.713	33.3092	-266.427	46.9153	-16.2475	5.4919	-60.009	13.2123
	-21.92	7.8111	-69.3703	19.7002	-156.017	33.3341	-266.897	46.6993	-16.455	5.3864	-60.0935	13.292
	-22.0361	7.8151	-69.2509	19.6778	-155.601	33.5663	-266.723	46.8323	-16.33	5.3787	-60.0335	13.2451
	-21.9443	7.8649	-69.2873	19.617	-155.848	33.3393	-267.057	46.8961	-16.5046	5.5535	-59.8201	13.1574
	-22.2199	7.8467	-69.474	19.8303	-155.6	33.4198	-266.885	46.9004	-16.3412	5.4948	-60.0391	13.2942
	-21.8872	7.8334	-68.9797	19.6328	-156.055	33.4055	-267.624	47.0051	-16.1714	5.349	-59.9612	13.2468
	-22.2615	7.943	-69.2303	19.6929	-155.968	33.4219	-267.255	46.98	-16.4335	5.4795	-60.1301	13.2378
	-22.6276	7.8242	-69.3167	19.8024	-156.007	33.4025	-267.369	46.7517	-16.2988	5.473	-60.1333	13.2425
	-22.4373	7.9911	-69.2696	19.8346	-156.635	33.4812	-267.343	46.8863	-16.1925	5.4915	-60.0849	13.2495
	-22.4994	7.8946	-69.1984	19.7541	-156.368	33.4593	-267.923	47.1013	-16.2903	5.4421	-60.0392	13.2943
	-22.5367	7.943	-69.3458	19.7321	-156.937	33.3659	-267.988	46.9971	-16.4849	5.4892	-59.98	13.1214
	-22.3241	7.8742	-69.4184	19.8128	-156.572	33.4735	-268.208	46.9856	-16.2221	5.5261	-60.0171	13.3211
	-22.5812	7.9568	-69.614	19.6727	-156.553	33.443	-268.097	46.9031	-16.3449	5.4382	-60.0926	13.2105
	-22.7121	7.9511	-69.7749	19.6772	-156.768	33.6559	-268.707	47.031	-16.1713	5.4693	-59.9092	13.3045
	-22.6732	8.0666	-69.4907	19.8313	-157.057	33.5541	-268.947	47.0236	-16.4905	5.3942	-60.0201	13.2753
	-23.2118	8.137	-69.4158	19.6754	-157.166	33.6141	-268.654	47.0125	-16.2534	5.427	-60.2828	13.2822
	-22.8563	8.0439	-69.7413	19.7054	-157.142	33.5308	-268.847	47.0409	-16.2646	5.4463	-60.0802	13.1235
	-22.5686	8.0802	-69.5663	19.8176	-157.12	33.4434	-268.969	46.9696	-16.324	5.383	-59.8615	13.2016
	-22.9061	8.1338	-69.6774	19.9279	-157.371	33.6324	-269.057	46.9896	-16.309	5.4859	-60.1091	13.1524
	-23.2041	8.1136	-69.4081	19.7702	-157.732	33.6174	-269.484	46.9899	-16.4637	5.4147	-60.2535	13.2833
	-23.3555	8.1491	-69.4834	19.8379	-157.707	33.531	-269.744	47.0806	-16.2642	5.4771	-60.0278	13.3702
	-23.0794	8.1246	-69.5121	19.8188	-157.683	33.6206	-270.052	47.1006	-16.2205	5.3814	-60.2009	13.3877
	-23.1491	8.0743	-69.5826	19.7271	-157.749	33.5721	-270.245	46.9731	-16.1607	5.5458	-60.1369	13.3204
	-23.4944	8.3567	-69.3472	19.7981	-157.774	33.6237	-270.236	47.0745	-16.2298	5.4699	-60.1593	13.2519
	-23.5314	8.2897	-69.5551	19.8463	-157.903	33.5712	-269.948	47.1007	-16.3038	5.528	-60.3648	13.294
	-23.4723	8.2225	-69.5693	19.9397	-158.686	33.746	-270.418	47.0897	-16.3016	5.4318	-59.9935	13.3651
	-23.5259	8.3172	-69.6401	19.8531	-158.487	33.6479	-270.303	47.1566	-16.3163	5.5043	-60.1543	13.2583
	-23.3635	8.3771	-69.8226	19.8553	-158.635	33.8337	-270.774	46.9864	-16.4921	5.5091	-60.3231	13.3061
	-23.5152	8.3331	-69.5829	19.7359	-158.406	33.6414	-270.564	47.0816	-16.5368	5.497	-60.021	13.2986
	-23.5439	8.2964	-69.429	19.9487	-158.423	33.8014	-270.473	47.1897	-16.3693	5.3677	-60.2719	13.2725
	-23.97	8.358	-69.6492	19.9	-158.192	33.6495	-270.81	47.1937	-16.1166	5.5604	-60.0106	13.2323
	-23.9965	8.3746	-69.7324	19.8162	-158.688	33.7547	-271.098	47.1377	-16.5064	5.4647	-59.8006	13.3897
	-23.6895	8.2625	-69.9533	19.8963	-158.599	33.8502	-271.068	47.1782	-16.1919	5.4875	-60.0257	13.2319
	-23.9836	8.4473	-70.0739	19.9612	-158.915	33.7504	-271.185	47.3331	-16.3337	5.5855	-60.2925	13.39
	-23.9028	8.4673	-69.5824	19.9099	-158.983	33.6664	-271.286	47.1791	-16.1926	5.5121	-60.2467	13.2265
	-24.0206	8.5305	-69.8964	19.8123	-159.104	33.8323	-271.531	47.2474	-16.0948	5.5024	-59.9793	13.3375
	-24.314	8.5213	-70.0358	19.9478	-159.007	33.8743	-271.732	47.2545	-16.3333	5.4194	-60.4895	13.3825
	-24.1224	8.4737	-70.2345	19.9405	-158.902	33.7955	-271.876	47.2849	-16.3174	5.4578	-60.239	13.2432
	-24.0354	8.4402	-70.0313	19.9475	-159.026	33.8544	-271.719	47.1112	-16.1633	5.5224	-60.106	13.3028
	-24.3303	8.5211	-69.9181	19.8976	-159.064	33.8995	-271.817	47.1771	-16.207	5.5824	-60.3332	13.2244
	-24.2938	8.5051	-69.9324	19.8295	-159.547	33.862	-272.477	47.2495	-16.2619	5.5181	-60.4207	13.3644
	-24.3542	8.491	-70.1697	19.8867	-159.225	33.842	-272.552	47.2167	-16.2878	5.4102	-60.5475	13.3716
	-24.2562	8.5984	-70.2542	19.8049	-159.558	33.8552	-272.545	47.3295	-16.4541	5.5036	-60.5671	13.3055
	-24.6873	8.6369	-70.1217	19.8447	-159.436	33.9852	-272.549	47.3776	-16.3704	5.42	-60.0016	13.3407
	-24.5188	8.6028	-69.9693	19.8715	-160.16	33.8208	-272.589	47.1396	-16.4592	5.5224	-59.8459	13.3488
	-24.6526	8.6558	-70.1295	19.9607	-160.247	33.899	-273.026	47.482	-16.3745	5.4765	-60.1786	13.2378
	-24.453	8.6783	-69.979	19.8524	-160.094	33.9112	-273.377	47.1746	-16.562	5.6008	-60.432	13.2582
	-24.8287	8.6968	-70.1562	20.0075	-160.224	33.9574	-272.934	47.3533	-16.222	5.4487	-60.5945	13.2931
	-24.4366	8.6946	-69.9148	19.909	-160.416	33.9758	-273.399	47.2414	-16.4964	5.4946	-60.3416	13.2945
	-24.727	8.5838	-70.1141	19.9745	-160.321	34.0238	-273.42	47.2419	-16.3672	5.5925	-60.431	13.3962
	-24.5667	8.6803	-69.8728	19.8822	-160.692	33.9451	-273.601	47.2564	-16.4099	5.5561	-60.3418	13.3371
	-24.9039	8.7801	-69.9289	19.9156	-160.484	33.9312	-273.951	47.2751	-16.5018	5.397	-60.913	13.3822
	-24.9745	8.7885	-70.0704	20.0469	-160.721	34.0971	-274.12	47.2594	-16.1864	5.5084	-60.6638	13.4126
	-25.0336	8.7373	-70.1792	19.9121	-160.593	34.066	-274.469	47.3716	-16.1382	5.4545	-60.4109	13.2442
	-25.1445	8.7657	-70.2421	20.0203	-161.072	34.0453	-274.289	47.2638	-16.267	5.5091	-60.5925	13.3274
	-24.9083	8.8564	-70.5324	19.8501	-160.786	33.9714	-274.283	47.2761	-16.5371	5.5469	-60.6298	13.3277
	-25.2158	8.8041	-70.3282	19.8379	-161.358	34.0256	-274.171	47.4698	-16.3623	5.5866	-60.531	13.3805
	-25.3548	8.8634	-70.3615	20.0224	-161.205	33.9918	-274.803	47.2834	-16.6908	5.4413	-60.5015	13.3776
	-25.4492	8.7338	-70.3984	19.9848	-161.05	34.1144	-274.766	47.3776	-15.8715	5.453	-60.7806	13.3419
	-25.2174	8.844	-70.0136	19.9655	-161.164	33.8885	-274.84	47.305	-16.5218	5.5167	-60.6349	13.4359
	-25.3581	8.8189	-70.155	19.9007	-161.296	34.119	-274.97	47.4569	-16.6031	5.5449	-60.3	13.3761
	-25.4494	8.9024	-70.2645	20.0321	-161.998	34.1101	-275.446	47.5048	-16.2522	5.5018	-60.4328	13.4468
	-25.6826	8.8864	-70.1975	20.028	-161.66	33.9929	-275.521	47.2864	-16.2771	5.4661	-60.5787	13.4186
	-25.403	9.0239	-70.3841	20.0733	-161.662	34.0111	-275.678	47.5345	-16.3275	5.464	-60.4922	13.3774
	-25.7503	8.9732	-70.4607	19.9581	-161.596	34.0998	-275.008	47.2946	-16.5147	5.4253	-60.5535	13.5055
	-25.6502	9.0036	-70.326	20.0017	-162.167	34.0535	-275.917	47.4982	-16.4055	5.3915	-60.7831	13.4092
	-25.8676	9.0426	-69.8577	20.0257	-162.41	34.191	-276.12	47.5363	-16.673	5.5345	-60.4778	13.4618
	-25.8301	9.0125	-70.5873	19.9589	-161.794	34.1566	-276.115	47.4962	-16.5467	5.4175	-60.1838	13.4303
	-25.5752	8.9597	-70.2174	20.07	-162.044	34.0677	-276.302	47.3915	-16.2759	5.4359	-60.5953	13.3682
	-25.6851	9.0019	-70.4652	20.1149	-162.131	34.0735	-276.229	47.4684	-16.285	5.52	-60.6655	13.187
	-26.0793	9.1026	-70.4299	20.0661	-162.267	34.0046	-276.178	47.3604	-16.3522	5.5344	-60.6661	13.4338
	-25.9247	9.0461	-71.0654	19.9641	-162.356	33.9584	-276.712	47.4169	-16.4797	5.601	-60.702	13.3579
	-25.9151	9.0562	-70.3478	19.9609	-162.768	34.1329	-276.745	47.6034	-16.3899	5.4289	-60.5698	13.4454
	-25.8767	9.0299	-70.4553	20.0248	-162.681	34.1093	-276.85	47.3787	-16.3976	5.4833	-60.9059	13.5373
	-26.0884	9.1169	-70.6212	19.9169	-162.492	34.1043	-277.126	47.453	-16.3063	5.478	-60.5822	13.3544
	-26.0243	9.0698	-70.4075	20.1698	-162.678	34.0728	-276.798	47.554	-16.2141	5.5261	-60.7802	13.3487
	-25.9007	9.1208	-70.842	20.04	-163.135	34.0358	-277.141	47.615	-16.5525	5.5529	-60.8252	13.3805
	-26.3766	9.1608	-70.8435	20.0968	-163.298	34.1693	-277.77	47.5463	-16.2503	5.5679	-60.4815	13.4203
	-26.3316	9.2072	-70.6355	20.1171	-163.01	34.1325	-277.718	47.5689	-16.2096	5.5137	-60.6107	13.3303
	-26.2303	9.195	-70.8832	20.1105	-163.281	34.2066	-277.714	47.4273	-16.5804	5.5108	-60.4905	13.3959
	-26.3272	9.2217	-70.9613	19.9533	-163.262	34.1964	-278.052	47.5805	-16.4469	5.5552	-60.6119	13.377
	-26.6771	9.3295	-70.6026	20.1409	-163.568	34.2467	-277.428	47.5759	-16.5937	5.4651	-60.4384	13.3156
	-26.4528	9.0786	-70.693	20.1121	-163.433	34.0398	-278.158	47.5539	-16.2631	5.5286	-60.6541	13.307
	-26.3178	9.353	-70.8195	20.0933	-163.767	34.3158	-278.076	47.5561	-16.2247	5.3884	-60.547	13.5064
	-26.6194	9.2787	-70.5335	19.9191	-163.872	34.3021	-278.387	47.517	-16.4938	5.4747	-60.6818	13.4488
	-26.386	9.3764	-70.9427	20.1437	-163.469	34.3203	-278.256	47.3979	-16.3494	5.5862	-60.6734	13.4931
	-26.4944	9.3958	-70.7032	20.0447	-163.796	34.2238	-278.663	47.7017	-16.6388	5.3767	-60.8132	13.4554
	-26.8971	9.312	-70.6739	20.1205	-163.74	34.1896	-278.537	47.5443	-16.4032	5.3726	-61.2291	13.5613
	-27.0402	9.3226	-70.8682	20.0995	-164.27	34.2395	-278.716	47.6657	-16.3696	5.4408	-60.8646	13.4545
	-26.7665	9.4429	-70.7209	20.1431	-164.526	34.2518	-278.566	47.5705	-16.3246	5.4111	-60.7443	13.327
	-26.6587	9.3755	-70.971	20.0862	-164.179	34.2732	-278.864	47.5852	-16.4254	5.5323	-60.8423	13.4814
	-26.8858	9.3315	-71.0569	20.1615	-164.185	34.2316	-279.292	47.5521	-16.2884	5.4557	-61.0221	13.4857
	-27.1526	9.3532	-70.7602	20.1154	-164.475	34.3203	-279.023	47.5625	-16.1549	5.504	-60.7741	13.4549
	-26.9005	9.3849	-70.6961	20.1493	-164.705	34.1625	-279.141	47.6455	-16.3085	5.5756	-60.6004	13.5556
	-26.858	9.4188	-70.9191	20.1503	-164.227	34.2234	-279.578	47.6867	-16.2937	5.4714	-60.7411	13.4378
	-27.202	9.3423	-70.9126	20.1072	-164.664	34.1339	-279.673	47.6238	-16.4344	5.4494	-60.9417	13.4358
	-27.3021	9.4412	-70.8681	20.1104	-164.752	34.3238	-279.818	47.6723	-16.523	5.5574	-60.8039	13.5827
	-27.2313	9.5221	-70.9152	20.1747	-164.573	34.258	-280.185	47.6181	-16.2348	5.5055	-60.9047	13.4148
	-27.0046	9.4965	-70.7712	20.097	-164.93	34.4061	-279.92	47.5489	-16.5661	5.4773	-61.004	13.3668
	-27.0504	9.4372	-70.9036	20.0831	-164.831	34.3385	-279.94	47.5591	-16.5939	5.5561	-60.6958	13.4459
	-27.1257	9.4375	-71.0641	20.11	-165.015	34.2595	-280.129	47.5964	-16.5404	5.5396	-61.1067	13.4111
	-27.0984	9.4894	-70.715	20.1305	-165.035	34.3175	-280.583	47.6383	-16.4867	5.5566	-61.0802	13.5709
	-27.247	9.5832	-71.0902	20.1505	-165.153	34.1414	-280.607	47.7454	-16.2032	5.4949	-60.7598	13.502
	-27.7294	9.6527	-71.0312	20.0554	-165.123	34.264	-280.811	47.5863	-16.4401	5.5108	-60.8635	13.4338
	-27.4451	9.5901	-71.1668	20.0438	-165.584	34.4255	-280.908	47.6255	-16.6506	5.5606	-60.8654	13.5437
	-27.4178	9.6502	-70.9969	20.1913	-165.447	34.4209	-280.566	47.5715	-16.4112	5.4823	-60.9182	13.4477
	-27.7142	9.6487	-70.862	20.0956	-165.499	34.49	-281.146	47.6387	-16.5507	5.3764	-61.4034	13.4597
	-27.5071	9.6193	-71.3589	19.9672	-165.988	34.3588	-280.963	47.7245	-16.2173	5.4496	-61.2666	13.4772
	-27.863	9.5917	-71.2763	20.139	-165.947	34.3388	-281.71	47.6971	-16.2809	5.5006	-60.975	13.5026
	-27.8526	9.4858	-71.1486	20.2801	-165.456	34.41	-281.476	47.7197	-16.3737	5.5993	-61.2214	13.5528
	-27.6884	9.7372	-71.0604	20.2377	-165.977	34.4992	-281.591	47.7284	-16.3183	5.4714	-60.9558	13.5179
	-27.692	9.7548	-71.1443	20.2152	-165.797	34.4061	-281.798	47.6676	-16.5872	5.5717	-61.0505	13.4917
	-28.083	9.6219	-71.0104	20.1818	-166.438	34.3353	-281.827	47.7239	-16.4581	5.4923	-60.8645	13.6168
	-28.0227	9.732	-71.0609	20.1523	-166.053	34.4149	-281.608	47.6468	-16.28	5.5958	-61.1593	13.4636
	-27.9577	9.8111	-71.5346	20.1707	-166.149	34.5252	-281.963	47.7814	-16.5727	5.5035	-60.9741	13.4059
	-28.0708	9.7715	-70.9707	20.187	-166.419	34.4327	-282.1	47.7533	-16.5706	5.5305	-61.0849	13.3961
	-28.1214	9.7889	-71.2498	20.1707	-166.253	34.5397	-282.359	47.8849	-16.3375	5.4237	-60.7222	13.5884
	-28.1984	9.6633	-71.4319	20.2259	-166.375	34.4478	-282.11	47.6201	-16.0165	5.5665	-60.822	13.5585
	-27.9158	9.8876	-71.315	20.1811	-166.059	34.4633	-282.26	47.6343	-16.1254	5.4873	-61.1182	13.5562
	-28.2539	9.8016	-71.1407	20.1918	-166.805	34.5831	-282.517	47.8781	-16.2854	5.5398	-61.0138	13.4694
	-28.4378	9.7166	-71.318	20.2269	-166.766	34.5983	-282.748	47.7447	-16.7286	5.5423	-60.994	13.5392
	-28.3265	9.8632	-71.2052	20.2864	-166.731	34.5895	-282.296	47.8974	-16.4175	5.5038	-60.8936	13.482
	-28.155	9.8475	-71.3653	20.2117	-166.551	34.4831	-282.821	47.7431	-16.4771	5.525	-61.2872	13.4869
	-28.5001	9.8588	-71.7542	20.1653	-166.75	34.5759	-283.05	47.6746	-16.2765	5.5731	-61.1685	13.5556
	-28.4765	9.8985	-71.6735	20.2422	-167.097	34.5422	-283.078	47.7195	-16.3308	5.4431	-61.2345	13.5968
	-28.4901	9.8636	-71.4315	20.1977	-167.173	34.4834	-283.476	47.6585	-16.4663	5.6293	-61.1677	13.468
	-28.793	9.9065	-71.354	20.2045	-166.972	34.4731	-283.039	47.7863	-16.254	5.4589	-61.228	13.5735
	-28.58	9.8984	-71.2606	20.2421	-167.228	34.6541	-283.314	47.6288	-16.2095	5.585	-61.0321	13.5904
	-28.4277	9.9121	-71.3382	20.1879	-167.48	34.6189	-283.875	47.7965	-16.2324	5.4361	-61.3136	13.5867
	-28.7329	9.9532	-71.5663	20.202	-167.077	34.5504	-283.122	47.7454	-16.2978	5.4592	-61.165	13.5562
	-28.5486	9.899	-71.7315	20.2188	-167.708	34.5872	-284.136	47.8733	-16.5418	5.5368	-61.0937	13.6406
	-28.5359	9.8437	-71.6096	20.2408	-167.549	34.6689	-283.965	47.895	-16.0851	5.4236	-61.2612	13.443
	-28.5854	9.8651	-71.7163	20.2132	-167.477	34.7112	-284.227	47.8346	-16.4143	5.4795	-61.1551	13.5329
	-28.6866	9.9652	-71.3652	20.1729	-167.403	34.5352	-284.082	47.7757	-16.351	5.4246	-61.4031	13.4949
	-28.8052	10.0008	-71.4644	20.2962	-168.058	34.5981	-284.737	47.9399	-16.5683	5.4332	-61.0991	13.5571
	-28.9272	9.959	-71.707	20.1834	-167.628	34.6461	-284.562	47.8461	-16.6614	5.4457	-61.4789	13.5966
	-29.0114	9.9346	-71.6566	20.3162	-168.173	34.7735	-284.486	47.9191	-16.3688	5.5182	-61.2439	13.5749
	-28.8699	10.0107	-71.5227	20.3274	-168.263	34.6458	-284.946	47.7543	-16.3787	5.4202	-61.268	13.5106
	-28.9983	10.0753	-71.6881	20.2828	-168.069	34.7157	-284.349	47.8341	-16.5226	5.4116	-61.4824	13.6501
	-29.1778	10.0973	-71.9671	20.4025	-168.063	34.5333	-284.653	47.8351	-16.4713	5.518	-61.1306	13.5628
	-29.1427	10.0301	-71.7251	20.3916	-167.929	34.7324	-285.304	47.835	-16.4527	5.5586	-61.3896	13.6031
	-29.2596	10.1188	-71.6542	20.2486	-168.569	34.7572	-285.116	47.9065	-16.5895	5.4431	-61.5323	13.4892
	-29.3136	9.9819	-71.8214	20.2744	-168.411	34.7545	-285.553	47.9451	-16.5059	5.5121	-61.2056	13.6594
	-29.1983	10.1065	-71.77	20.2461	-168.55	34.7324	-285.577	47.7669	-16.4484	5.5671	-61.0696	13.538
	-29.5171	10.13	-71.7677	20.4001	-168.547	34.7287	-285.478	47.815	-16.5261	5.4897	-61.312	13.5357
	-29.3933	10.0435	-71.9231	20.2822	-168.783	34.6741	-286.078	47.8087	-16.1121	5.373	-61.1557	13.5566
	-29.5245	10.086	-72.0479	20.3732	-168.996	34.7185	-285.762	48.0729	-16.4446	5.5518	-61.2476	13.5711
	-29.7134	10.068	-72.0287	20.3268	-168.803	34.6159	-285.76	47.9136	-16.6504	5.553	-61.3505	13.4931
	-29.477	10.1331	-71.7775	20.3274	-168.816	34.7667	-286.077	47.8198	-16.5983	5.3971	-61.3497	13.4461
	-29.3413	10.1427	-71.9181	20.3596	-168.667	34.7227	-285.958	47.9716	-16.5309	5.6102	-61.4324	13.5879
	-29.4893	10.0568	-71.8724	20.2	-169.294	34.8496	-286.45	47.8699	-16.1797	5.4426	-61.6869	13.5784
	-29.3145	10.2841	-71.7561	20.3174	-169.404	34.7705	-286.253	48.0641	-16.3722	5.4885	-61.6182	13.669
	-29.3381	10.2655	-72.0239	20.34	-169.324	34.6163	-286.331	47.9439	-16.2595	5.6152	-61.5533	13.48
	-29.5497	10.2506	-72.1159	20.3265	-169.372	34.805	-286.433	47.7328	-16.5018	5.4481	-61.3331	13.6543
	-29.6086	10.2246	-72.1883	20.2999	-169.26	34.8543	-286.479	47.8909	-16.2143	5.5176	-61.4953	13.6657
	-29.4693	10.2719	-72.0984	20.2824	-169.31	34.8255	-286.363	48.0135	-16.441	5.5704	-61.4923	13.6568
	-29.5561	10.3442	-71.8436	20.3603	-169.267	34.8602	-286.726	47.8376	-16.3678	5.564	-61.2885	13.5842
	-29.8267	10.3447	-72.0873	20.2968	-169.517	34.7917	-286.834	47.8437	-16.7044	5.5344	-61.5159	13.6698
	-29.8086	10.3377	-72.073	20.2634	-169.476	34.687	-287.517	47.9567	-16.7651	5.4909	-61.3561	13.5587
	-30.0987	10.3465	-72.0092	20.3489	-169.563	34.7848	-287.459	47.9592	-16.5202	5.5081	-61.5387	13.7328
	-29.9447	10.4094	-72.113	20.2996	-169.834	34.7318	-287.72	47.9001	-16.4441	5.4841	-61.4266	13.7277
	-29.7679	10.3925	-71.7702	20.281	-169.917	34.9142	-287.409	47.7469	-16.4851	5.5147	-61.5852	13.708
	-29.8553	10.4153	-71.8752	20.4391	-169.998	34.8361	-287.08	47.8634	-16.4782	5.4618	-61.5291	13.7528
	-29.9228	10.3143	-71.8878	20.2401	-170.125	34.7836	-287.408	47.9273	-16.3438	5.4779	-61.7092	13.7308
	-29.9682	10.4063	-71.8521	20.3446	-170.341	34.8141	-287.72	48.0117	-16.4909	5.4696	-61.57	13.6358
	-29.852	10.3075	-72.0573	20.3261	-170.043	34.9604	-287.423	47.89	-16.4433	5.3878	-61.7186	13.818
	-29.9981	10.4808	-72.1473	20.2541	-170.398	34.9032	-288.319	48.0035	-16.3405	5.5131	-61.6042	13.7673
	-30.4941	10.4274	-72.0826	20.4477	-170.484	34.7931	-288.192	47.9218	-16.5546	5.5381	-61.7602	13.7116
	-30.4458	10.4732	-71.9228	20.4738	-170.502	34.8723	-288.212	48.2441	-16.4353	5.602	-61.6762	13.7735
	-30.1312	10.561	-72.1817	20.3978	-170.295	34.8309	-288.354	47.8627	-16.5097	5.4445	-61.5776	13.6714
	-30.5681	10.4877	-72.3891	20.2823	-170.477	34.9462	-288.094	48.044	-16.332	5.4721	-61.8369	13.7126
	-30.2759	10.5401	-72.0496	20.3778	-170.714	35.0048	-288.567	48.0761	-16.4594	5.51	-61.7703	13.7138
	-30.3098	10.5523	-72.3183	20.3333	-170.806	34.8478	-288.166	47.9075	-16.5442	5.6164	-62.086	13.7841
	-30.2805	10.5416	-71.7864	20.3498	-170.953	34.9873	-288.608	48.0297	-16.355	5.4872	-61.8725	13.6795
	-30.418	10.468	-72.1249	20.4091	-170.68	34.9697	-288.992	47.8022	-16.3354	5.4956	-61.6994	13.644
	-30.3703	10.4518	-72.4022	20.4816	-170.763	34.9903	-288.673	47.8537	-16.6462	5.4124	-61.7417	13.7729
	-30.463	10.5349	-72.4793	20.3056	-171.071	34.9358	-288.979	47.9787	-16.6059	5.4386	-62.1043	13.64
	-30.4693	10.466	-72.246	20.2457	-170.825	34.9318	-289.249	47.9698	-16.2873	5.6259	-61.8916	13.8468
	-30.8738	10.5332	-72.5592	20.3189	-170.994	34.8935	-289.219	48.0113	-16.5152	5.4213	-61.8977	13.6699
	-30.7487	10.5543	-72.3785	20.5209	-171.341	34.9844	-289.359	47.9907	-16.2653	5.5894	-61.8054	13.7952
	-30.5644	10.6156	-72.1247	20.3615	-171.355	34.9975	-289.626	47.9906	-16.2764	5.4937	-61.8907	13.8351
	-30.8648	10.595	-72.3078	20.3528	-171.395	34.9457	-289.524	47.9959	-16.425	5.4934	-61.5426	13.8857
	-30.6975	10.6625	-72.4807	20.4843	-171.286	34.9126	-289.631	48.1567	-16.4014	5.5318	-61.6059	13.8185
	-30.7653	10.6431	-72.3678	20.3568	-171.421	35.0072	-289.756	47.9667	-16.4714	5.503	-62.0553	13.8051
	-30.9047	10.5664	-72.3977	20.2825	-171.72	34.8708	-289.743	47.9474	-16.4278	5.5197	-62.2542	13.7898
	-30.5498	10.6437	-72.5221	20.4904	-171.784	34.9109	-290.056	47.957	-16.7937	5.4696	-61.9711	13.8565
	-30.6873	10.626	-72.7599	20.3848	-171.713	34.9226	-290.105	47.9608	-16.5453	5.5317	-62.0487	13.8195
	-30.9778	10.534	-72.5694	20.4195	-172.004	35.0312	-290.048	48.0334	-16.5211	5.5741	-61.9348	13.8552
	-31.1978	10.7214	-72.4403	20.5178	-171.833	35.0601	-290.096	48.0065	-16.4669	5.578	-62.3316	13.7062
	-31.1316	10.6883	-72.3001	20.3595	-171.981	35.1099	-290.179	48.0608	-16.3442	5.6019	-62.0892	13.818
	-31.3532	10.6487	-72.5489	20.4745	-172	35.0589	-290.512	48.0156	-16.3186	5.5541	-62.3388	13.8953
	-31.2829	10.6639	-72.5245	20.4833	-172.365	34.9156	-290.709	48.0166	-16.6536	5.4892	-62.2316	13.8371
	-31.1392	10.754	-72.5566	20.5315	-172.055	34.8964	-290.614	48.0546	-16.3782	5.5003	-62.2642	13.851
	-31.3953	10.7831	-72.5732	20.4142	-172.015	34.9702	-290.725	48.0298	-16.2762	5.5913	-62.0752	13.828
	-31.0154	10.6975	-72.5555	20.5546	-172.144	35.0961	-290.769	48.0271	-16.6411	5.5167	-62.155	13.9519
	-31.2553	10.7118	-72.7881	20.3749	-172.237	35.1323	-290.849	48.0209	-16.2779	5.3952	-62.1125	13.8641
	-31.4034	10.7411	-72.4777	20.5148	-172.524	35.0359	-290.992	47.9207	-16.5796	5.5532	-62.3007	13.8233
	-31.1515	10.6934	-72.6339	20.6247	-172.375	34.9226	-291.42	48.1271	-16.4356	5.5143	-61.9626	13.7638
	-31.4153	10.7766	-72.7904	20.4552	-173.152	35.1016	-291.309	48.1763	-16.3765	5.512	-62.4475	13.8568
	-31.4945	10.7451	-72.64	20.5497	-173.011	35.1697	-291.34	48.1425	-16.3827	5.5561	-62.1989	13.7669
	-31.2641	10.836	-72.6788	20.5081	-173.063	35.1029	-291.271	48.1164	-16.3564	5.5017	-62.2453	13.8327
	-31.4218	10.829	-72.433	20.4227	-172.807	35.0733	-291.479	48.2018	-16.5322	5.557	-62.1722	13.9564
	-31.4558	10.7381	-72.6082	20.5533	-173.002	35.1251	-291.466	48.2621	-16.5919	5.4263	-61.6327	13.557
	-31.5647	10.9149	-72.7963	20.5213	-172.824	35.0835	-291.435	47.9264	-16.3323	5.4773	-61.1283	13.5529
	-31.3649	10.7836	-72.8421	20.4303	-173.416	35.1992	-292.064	48.0214	-16.5325	5.5912	-61.3775	13.6002
	-31.4666	10.9114	-72.6799	20.58	-173.402	35.2348	-291.895	47.9524	-16.3433	5.4945	-61.1531	13.6164
	-31.6647	10.8557	-72.5433	20.3685	-173.341	35.1798	-292.266	48.2328	-16.613	5.5315	-61.2195	13.5737
	-31.6211	10.8398	-72.9873	20.4016	-173.178	35.1477	-292.389	47.9857	-16.3853	5.6679	-61.2778	13.4568
	-31.634	10.9543	-72.952	20.4799	-173.262	35.13	-292.474	48.0595	-16.7045	5.5322	-61.2594	13.4496
	-31.707	10.8485	-72.9435	20.4855	-173.217	35.1297	-292.26	48.1733	-16.416	5.6071	-61.2487	13.421
	-31.9261	10.925	-72.7829	20.5312	-173.514	35.1068	-292.438	48.1746	-16.3541	5.5166	-61.2198	13.479
	-31.9569	10.8207	-73.0608	20.5333	-173.517	35.1832	-292.423	47.9988	-16.5208	5.5843	-61.0412	13.5955
	-32.1317	10.9573	-72.7172	20.4738	-173.608	35.2109	-292.957	48.1808	-16.5617	5.5326	-61.5046	13.4703
	-32.0445	11.0135	-73.3001	20.5877	-173.615	35.1673	-292.447	48.0972	-16.3372	5.5951	-61.1768	13.4917
	-31.8798	11.0222	-72.99	20.5987	-173.731	35.2283	-292.7	47.9908	-16.5041	5.6723	-61.109	13.5461
	-32.3665	10.8983	-72.8591	20.4662	-174.019	35.2655	-293.201	47.9783	-16.4766	5.5065	-61.5829	13.6097
	-32.0058	10.9649	-73.1061	20.5595	-174.137	35.3145	-292.65	48.038	-16.4426	5.4762	-61.1911	13.5919
	-31.8783	11.032	-73.1765	20.5134	-173.719	35.1402	-293.103	48.0954	-16.5466	5.5555	-61.1025	13.5518
	-31.987	10.9793	-73.0073	20.5591	-173.865	35.2111	-293.076	48.0497	-16.4438	5.571	-60.9886	13.5311
	-32.3311	11.0479	-72.7965	20.5473	-174.105	35.2737	-293.264	48.0141	-16.8456	5.5746	-61.3903	13.4915
	-31.891	10.9809	-72.6738	20.5834	-174.588	35.2843	-293.794	47.9857	-16.7799	5.6154	-61.3065	13.6109
	-32.0765	10.9302	-72.9756	20.5591	-174.395	35.1641	-293.246	48.112	-16.5712	5.4167	-61.1985	13.6372
	-32.2809	10.9928	-73.1417	20.4818	-174.114	35.2672	-293.424	48.156	-16.3821	5.5449	-61.2769	13.5261
	-32.1644	11.0414	-72.8245	20.4904	-173.928	35.1331	-293.884	48.1766	-16.2693	5.5457	-61.3681	13.5369
	-32.28	11.0656	-73.0179	20.5557	-174.226	35.1873	-293.625	48.1221	-16.7393	5.546	-61.6574	13.5653
	-32.5618	10.9822	-73.3851	20.5759	-174.622	35.4815	-294.092	48.0555	-16.5759	5.4636	-61.4461	13.5344
	-32.2958	11.1092	-73.3602	20.5029	-174.569	35.3487	-293.676	48.2795	-16.2393	5.4757	-61.3532	13.4899
	-32.741	11.0402	-73.2398	20.5925	-174.606	35.3672	-294.027	48.2426	-16.631	5.6096	-61.567	13.6278
	-32.518	11.0112	-72.9543	20.5902	-175.085	35.305	-294.101	48.2383	-16.6125	5.5333	-61.2431	13.4895
	-32.719	11.155	-73.153	20.5819	-174.705	35.3732	-294.07	47.9497	-16.6227	5.4627	-61.6453	13.5465
	-32.4104	11.1707	-73.2167	20.6348	-174.767	35.3622	-294.005	48.3216	-16.3005	5.3856	-61.5705	13.5904
	-32.5746	11.0816	-72.9707	20.5106	-174.878	35.1787	-294.584	48.2143	-16.6428	5.4944	-61.3806	13.4917
	-32.5878	11.0801	-73.4609	20.5736	-175.173	35.3602	-294.601	48.1554	-16.5106	5.5147	-61.5768	13.5575
	-32.4534	11.1956	-73.2197	20.6677	-175.057	35.2807	-294.633	48.231	-16.6565	5.6242	-61.5588	13.5969
	-32.4757	11.1457	-73.0378	20.6666	-175.044	35.3742	-294.908	48.1601	-16.5555	5.5761	-61.5641	13.5916
	-32.6498	11.0389	-73.2502	20.5938	-175.314	35.2054	-294.605	48.2564	-16.2451	5.4568	-61.6671	13.5911
	-32.5955	11.1972	-73.3648	20.6769	-175.486	35.4525	-295.322	48.1443	-16.5373	5.5256	-61.3244	13.5541
	-32.9897	11.1565	-73.4549	20.7142	-175.376	35.4672	-295.181	48.3409	-16.6894	5.6043	-61.9367	13.5668
	-32.7265	11.2101	-73.5517	20.6754	-175.484	35.2553	-295.449	48.2626	-16.513	5.4647	-61.4233	13.55
	-32.9251	11.3038	-73.2052	20.6188	-175.705	35.3135	-295.384	48.3394	-16.2503	5.4295	-61.5939	13.5462
	-33.0143	11.1367	-73.3813	20.6771	-175.343	35.3815	-295.398	48.1964	-16.496	5.5363	-61.7448	13.6023
	-32.7983	11.1773	-73.4131	20.6102	-175.468	35.3772	-295.597	48.0119	-16.6866	5.5783	-61.7939	13.6292
	-32.8	11.1477	-73.4428	20.6019	-175.986	35.2864	-295.536	48.2985	-16.6111	5.5103	-61.5108	13.6785
	-32.9906	11.408	-73.1238	20.577	-175.812	35.4357	-295.649	48.3206	-16.5706	5.5307	-61.5519	13.6942
	-32.8803	11.2502	-73.375	20.5998	-176.233	35.5403	-295.732	48.0871	-16.5696	5.6194	-61.5382	13.6639
	-33.1028	11.2757	-73.5278	20.6736	-175.679	35.3257	-295.481	48.2544	-16.6839	5.5105	-61.8394	13.6488
	-33.0919	11.2817	-73.5386	20.5966	-176.146	35.4463	-295.692	48.1166	-16.546	5.5206	-61.7585	13.6662
	-32.7391	11.4128	-73.5384	20.6698	-175.94	35.3625	-296.003	48.1145	-16.4965	5.6663	-61.7164	13.5469
	-33.2894	11.28	-73.3079	20.6694	-176.312	35.3625	-295.759	48.0574	-16.3337	5.4652	-61.7151	13.6377
	-33.0177	11.294	-73.5252	20.6651	-176.363	35.453	-296.173	48.1067	-16.4173	5.5411	-61.5431	13.5961
	-33.2567	11.225	-73.4554	20.5411	-176.246	35.3406	-296.041	48.1375	-16.4904	5.5851	-61.609	13.4807
	-33.2521	11.2514	-73.4656	20.599	-176.319	35.4034	-296.142	48.0778	-16.6719	5.5268	-61.4734	13.5108
	-33.3649	11.3122	-73.3805	20.7044	-176.898	35.42	-295.983	48.0906	-16.5096	5.4519	-61.7287	13.5687
	-33.0327	11.2439	-73.8316	20.6977	-176.395	35.4231	-296.493	48.1461	-16.4798	5.5939	-61.6977	13.6814
	-33.3973	11.4032	-73.7132	20.7603	-176.647	35.3448	-296.457	48.2306	-16.8161	5.5287	-61.4647	13.685
	-33.2522	11.302	-73.5577	20.6603	-176.841	35.3921	-296.674	48.2413	-16.3406	5.5524	-61.6402	13.6576
	-33.4823	11.4057	-73.7111	20.5853	-176.838	35.4034	-296.863	48.1151	-16.546	5.4212	-61.8929	13.6373
	-33.3846	11.3518	-73.6061	20.6623	-176.969	35.4436	-296.36	47.9833	-16.6485	5.6033	-61.8733	13.6267
	-33.2452	11.4938	-73.5254	20.6536	-176.963	35.4912	-297.193	48.2314	-16.4279	5.455	-61.5841	13.674
	-33.3111	11.5012	-73.5565	20.7328	-177.307	35.5058	-296.892	48.2634	-16.7372	5.4757	-61.8332	13.6635
	-33.7016	11.3632	-73.5591	20.6737	-176.922	35.3057	-297.173	48.2586	-16.4192	5.5112	-61.8289	13.4885
	-33.7004	11.4316	-73.6722	20.7401	-177.108	35.3622	-297.048	48.2924	-16.4102	5.5563	-61.9102	13.5396
	-33.3975	11.5157	-73.4089	20.6756	-177.225	35.5136	-297.29	48.23	-16.7114	5.6335	-61.7944	13.677
	-33.5662	11.4562	-73.6121	20.7773	-177.25	35.4915	-297.106	48.1307	-16.479	5.6095	-61.729	13.7979
	-33.4618	11.4545	-73.6591	20.7929	-177.452	35.5321	-297.345	48.3488	-16.5695	5.5699	-61.7944	13.6463
	-33.7753	11.4225	-73.6138	20.7257	-177.36	35.4501	-297.205	48.2111	-16.7353	5.5336	-61.9509	13.5827
	-33.489	11.4587	-73.7919	20.7149	-177.291	35.4511	-297.514	48.2257	-16.4204	5.6478	-61.776	13.6237
	-34.0156	11.5738	-73.6511	20.7476	-177.766	35.4194	-297.512	48.3233	-16.7546	5.564	-61.5366	13.6855
	-33.7515	11.5732	-73.8052	20.7128	-177.237	35.4799	-297.693	48.2917	-16.5133	5.5749	-61.7921	13.7261
	-33.8231	11.4011	-73.7091	20.7622	-177.541	35.534	-298.047	48.4046	-16.6724	5.4649	-61.4294	13.5856
	-33.7742	11.4776	-73.6734	20.6363	-178.133	35.601	-297.956	48.4451	-16.5872	5.3996	-61.7988	13.6262
	-33.7412	11.4892	-74.0097	20.6544	-177.817	35.6387	-297.963	48.2235	-16.4362	5.6549	-62.0834	13.6713
	-33.6585	11.5814	-73.8851	20.6536	-177.885	35.636	-298.224	48.4606	-16.5146	5.5503	-61.6641	13.6578
	-33.885	11.4108	-73.5935	20.8293	-177.552	35.5236	-298.086	48.3058	-16.532	5.4344	-61.6005	13.6279
	-33.7409	11.4646	-74.0135	20.7415	-178.293	35.4472	-298.172	48.2545	-16.42	5.4908	-61.6328	13.6952
	-33.9719	11.575	-73.7558	20.8579	-177.986	35.5005	-298.011	48.3113	-16.4189	5.6055	-62.0567	13.6765
	-34.0488	11.5934	-74.2476	20.7195	-177.935	35.6603	-298.21	48.274	-16.6415	5.5345	-61.9389	13.5864
	-33.7922	11.6144	-73.931	20.6953	-178.027	35.4301	-298.089	48.3219	-16.388	5.6373	-61.6294	13.6266
	-33.9759	11.5649	-74.1529	20.688	-178.765	35.5813	-298.464	48.2914	-16.5365	5.6373	-61.7093	13.6031
	-34.4231	11.5306	-73.7269	20.7282	-178.368	35.6102	-298.222	48.2605	-16.874	5.4986	-62.0892	13.6226
	-33.9477	11.6348	-74.2035	20.6694	-178.661	35.6586	-298.58	48.1968	-16.4691	5.5728	-61.844	13.6467
	-33.8435	11.7056	-74.2348	20.772	-178.186	35.7395	-298.334	48.3629	-16.7823	5.5196	-61.8268	13.62
	-33.8935	11.5858	-73.8559	20.8165	-178.949	35.6664	-298.855	48.3825	-16.6049	5.5351	-61.5668	13.6409
	-34.2386	11.5853	-73.9771	20.8	-178.618	35.6122	-298.479	48.1938	-16.7373	5.3678	-61.6282	13.6496
	-34.0247	11.643	-73.9225	20.8485	-178.893	35.6651	-299.078	48.1721	-16.5705	5.5634	-61.8015	13.5787
	-34.4359	11.6742	-73.6225	20.7643	-178.726	35.6855	-299.311	48.3854	-16.5248	5.5275	-61.9783	13.6567
	-34.3125	11.7174	-74.254	20.7236	-178.641	35.6286	-299.148	48.2156	-16.512	5.5024	-61.588	13.712
	-34.2592	11.6596	-74.0701	20.7234	-178.69	35.7867	-299.544	48.3341	-16.3667	5.4672	-62.0531	13.7021
	-34.0954	11.6409	-73.9711	20.7447	-178.936	35.6063	-299.038	48.2553	-16.3787	5.555	-61.9486	13.7528
	-34.2664	11.6486	-73.91	20.7944	-179.367	35.796	-299.093	48.265	-16.7796	5.4439	-61.9417	13.8149
	-34.724	11.6704	-73.948	20.7709	-178.906	35.6764	-299.24	48.5345	-16.3591	5.5489	-62.0839	13.6752
	-34.3247	11.6977	-74.4274	20.9124	-178.934	35.6575	-299.593	48.3304	-16.7045	5.5244	-61.7875	13.5622
	-34.2959	11.7303	-73.8295	20.5746	-179.064	35.5856	-299.534	48.2735	-16.5539	5.5715	-61.8669	13.5791
	-34.2324	11.6559	-73.8304	20.7636	-179.279	35.6838	-299.573	48.1799	-16.6093	5.5179	-61.8684	13.6774
	-34.3613	11.8253	-73.9183	20.767	-179.324	35.735	-300.072	48.289	-16.8764	5.5894	-61.844	13.8364
	-34.5046	11.6571	-74.2701	20.8318	-179.781	35.6951	-299.485	48.2801	-16.4676	5.5081	-62.0402	13.6152
	-34.514	11.6937	-74.215	20.7927	-179.677	35.6505	-299.678	48.3188	-16.5347	5.4319	-62.0838	13.8084
	-34.4827	11.8146	-74.0887	20.8444	-179.953	35.5943	-299.859	48.3635	-16.6097	5.4873	-62.076	13.7105
	-34.6848	11.8503	-74.4471	20.8361	-179.566	35.8334	-299.762	48.2025	-16.9329	5.5659	-61.7419	13.6813
	-34.2063	11.8303	-74.2468	20.9423	-179.914	35.6366	-299.949	48.3466	-16.5033	5.5776	-61.7612	13.6221
	-34.4051	11.7811	-74.2241	20.8234	-179.39	35.7503	-299.912	48.3858	-16.1824	5.5373	-62.0898	13.7547
	-34.6765	11.7911	-74.2823	20.7009	-180.04	35.8591	-300.284	48.2453	-16.7019	5.5497	-62.2474	13.7537
	-34.7199	12.0053	-74.3684	20.8117	-180.131	35.6769	-300.313	48.2751	-16.505	5.5247	-62.1429	13.7274
	-34.6143	11.8539	-74.1259	20.7543	-180.07	35.7899	-300.556	48.468	-16.4588	5.5051	-61.987	13.7287
	-34.6873	11.7965	-74.1771	20.8244	-180.029	35.8165	-300.701	48.2848	-16.6467	5.5305	-62.0009	13.7759
	-34.8091	11.9012	-74.4564	20.9071	-180.069	35.7244	-300.697	48.3937	-16.6321	5.6501	-62.0408	13.7419
	-34.8404	11.9018	-74.4342	20.8262	-179.883	35.7922	-300.267	48.2736	-16.6241	5.5015	-61.9975	13.8409
	-35.0175	11.8325	-74.1797	20.8521	-180.029	35.6161	-300.365	48.3644	-16.5186	5.57	-62.0768	13.6809
	-34.5776	11.832	-74.7845	20.916	-180.412	35.8616	-300.919	48.3183	-16.6321	5.5361	-62.0787	13.7221
	-34.8249	11.8383	-74.3618	20.819	-180.545	35.8398	-300.716	48.0671	-16.5552	5.5366	-62.3072	13.6961
	-35.0427	11.913	-74.2175	20.8264	-181.006	35.7936	-300.898	48.3133	-16.6747	5.6136	-62.339	13.6089
	-34.9377	11.8265	-74.4301	20.7532	-180.523	35.7613	-300.851	48.3343	-16.7397	5.5559	-62.1301	13.7394
	-34.9818	11.8142	-74.7504	20.9446	-180.353	35.8638	-301.155	48.3424	-16.6079	5.5474	-62.6647	13.655
	-35.0233	11.9024	-74.506	20.7438	-180.518	35.8146	-301.07	48.2452	-16.6031	5.4971	-62.2024	13.8196
	-35.0506	11.9104	-74.5766	20.8702	-180.681	35.7277	-301.156	48.3862	-16.8843	5.5233	-62.0731	13.7419
	-35.0029	12.0134	-74.4737	20.9677	-180.455	35.7485	-300.822	48.2997	-16.708	5.6739	-62.021	13.7071
	-35.1847	11.9801	-74.6565	20.8006	-181.19	35.8707	-301.513	48.2946	-16.4837	5.5802	-62.1279	13.7984
	-34.8988	11.9749	-74.2686	20.9806	-180.863	35.8477	-301.279	48.3517	-16.6327	5.4973	-62.2469	13.7153
	-35.2718	11.9123	-74.4676	20.8869	-180.933	35.8424	-301.359	48.4633	-16.7583	5.5131	-62.4246	13.6784
	-35.1473	11.9182	-74.6203	20.8277	-181.113	35.7536	-301.625	48.3241	-16.53	5.5559	-62.3609	13.6862
	-35.2946	11.894	-74.3264	20.8516	-180.89	35.8485	-301.707	48.276	-16.5266	5.5743	-62.3277	13.8132
	-35.356	11.953	-74.6237	20.7753	-181.227	35.9054	-301.885	48.3999	-16.5192	5.5215	-62.1403	13.6758
	-35.1875	11.924	-74.4771	20.7527	-181.19	35.9462	-301.263	48.4185	-16.9052	5.6515	-62.4682	13.7543
	-35.3104	12.0217	-74.3957	20.941	-181.361	35.6713	-301.77	48.2655	-16.5226	5.5468	-62.3221	13.7996
	-35.4862	11.9793	-74.5746	20.8808	-181.174	35.9265	-301.507	48.2995	-16.8496	5.393	-62.1629	13.7224
	-35.2331	11.9272	-74.7402	20.9968	-181.523	35.8299	-301.878	48.4338	-16.7445	5.6211	-62.3956	13.6794
	-35.1542	12.0077	-74.4701	20.9885	-181.282	35.6468	-301.661	48.3229	-16.5489	5.6726	-62.3636	13.7644
	-35.3844	11.9878	-74.6381	20.931	-181.516	35.8944	-301.8	48.3168	-16.5011	5.5413	-62.1682	13.7023
	-35.5758	12.0782	-74.5497	20.9031	-181.536	35.8015	-302.432	48.3861	-16.558	5.6246	-62.2046	13.7318
	-35.1072	12.097	-74.3895	20.8597	-181.546	35.7977	-302.156	48.329	-16.5503	5.539	-62.2953	13.6697
	-35.6614	12.0945	-74.6072	20.9069	-181.317	35.8286	-302.075	48.3921	-16.5403	5.5554	-62.393	13.7804
	-35.5685	12.0144	-74.709	21.0192	-181.637	35.9078	-302.283	48.3343	-16.6619	5.5362	-62.3256	13.8856
	-35.47	11.9432	-74.6061	21.0546	-181.897	35.9942	-301.975	48.3563	-16.809	5.4998	-62.3468	13.6934
	-35.7882	11.954	-74.6974	20.896	-181.919	35.7671	-302.165	48.4808	-16.7396	5.6275	-62.396	13.7287
	-35.4084	11.9696	-74.8334	20.9691	-181.757	35.9101	-302.65	48.4357	-16.8423	5.5945	-62.4052	13.6494
	-35.3687	11.9736	-74.4392	20.8671	-182.332	36.0369	-302.672	48.2976	-16.4021	5.488	-61.9581	13.8168
	-35.6185	12.0534	-74.7536	20.8242	-182.436	35.9345	-302.732	48.6071	-16.6786	5.5368	-61.942	13.8701
	-35.5081	12.0397	-74.5952	20.8122	-182.18	35.9338	-302.474	48.2704	-16.5259	5.5293	-62.0896	13.7283
	-35.7283	12.1628	-74.7633	21.0004	-182.09	35.9622	-302.861	48.4035	-16.7501	5.4446	-62.093	13.7869
	-35.6111	12.1261	-74.7575	21.0611	-182.376	36.0262	-302.998	48.3961	-16.3586	5.5225	-62.3765	13.8866
	-35.8791	12.2015	-74.8724	20.9106	-182.247	35.8717	-303.014	48.216	-16.4306	5.533	-62.0807	13.7784
	-35.7152	12.1775	-74.7358	20.9593	-182.469	35.9024	-303.214	48.3576	-16.3735	5.5311	-62.4291	13.8063
	-35.558	12.1815	-74.842	20.9789	-182.65	35.9926	-302.641	48.2455	-16.6551	5.5142	-62.5309	13.7533
	-35.8863	12.1953	-74.871	20.933	-182.524	35.8936	-303.061	48.3724	-16.8313	5.6478	-62.3338	13.8062
	-35.906	12.3111	-74.5595	21.0729	-182.397	35.8786	-302.894	48.3207	-16.6941	5.5674	-62.6832	13.8698
	-35.9956	12.1568	-75.0794	20.9779	-182.704	36.0844	-303.181	48.2306	-16.4129	5.6229	-62.3665	13.8083
	-35.858	12.2227	-74.5813	21.1302	-182.546	35.9544	-303.686	48.5172	-16.414	5.6174	-62.2672	13.8087
	-35.7264	12.1133	-75.0015	20.9174	-182.219	35.9294	-303.377	48.3992	-16.4642	5.5432	-62.5663	13.8915
	-36.0032	12.2291	-74.8117	20.9223	-182.829	35.9293	-303.516	48.4531	-16.573	5.4739	-62.4841	13.7456
	-36.2545	12.1375	-74.5228	20.897	-183.028	35.9998	-303.196	48.3197	-16.722	5.6302	-62.39	13.6754
	-36.0781	12.1723	-75.0058	21.0115	-182.662	35.9496	-303.769	48.3743	-16.5971	5.6054	-62.4357	13.9199
	-36.1697	12.212	-74.8908	21.0386	-183.079	35.9247	-303.663	48.3363	-16.6108	5.5276	-62.7909	13.8449
	-36.1199	12.2263	-74.8222	20.9669	-182.845	36.0353	-303.604	48.2749	-16.7137	5.4308	-62.3664	13.7493
	-36.1416	12.3125	-74.9643	21.1168	-182.954	35.9542	-303.607	48.4632	-16.2943	5.5516	-62.6916	13.7048
	-36.0689	12.1858	-75.0944	20.8587	-182.624	36.0471	-304.035	48.3079	-16.7988	5.584	-62.3881	13.6923
	-36.0112	12.1374	-75.0228	21.0275	-183.043	35.997	-303.79	48.4984	-16.6445	5.4978	-62.6476	13.8254
	-36.2647	12.1715	-75.036	20.987	-183.138	36.0368	-303.842	48.1989	-16.6746	5.6549	-62.4316	13.8631
	-36.1643	12.164	-75.0147	21.0916	-182.975	35.9896	-304.029	48.4417	-16.6339	5.6057	-62.5078	13.7386
	-36.0225	12.2847	-75.214	20.9261	-183.202	36.0209	-303.843	48.3193	-16.4433	5.481	-62.3237	13.7417
	-35.9881	12.23	-75.0111	20.9608	-183.153	36.0853	-303.837	48.5762	-16.7451	5.5063	-62.3749	13.9408
	-36.2662	12.2191	-75.2667	20.9089	-183.721	36.0558	-303.998	48.4121	-16.4106	5.6301	-62.7161	13.841
	-36.3335	12.2091	-74.9293	20.9544	-183.562	36.0413	-304.017	48.3874	-16.6913	5.5488	-62.534	13.7517
	-36.2666	12.261	-75.1201	20.9698	-183.602	36.1297	-304.459	48.3682	-16.6603	5.5035	-62.1543	13.7517
	-36.258	12.2838	-75.1216	20.9376	-183.613	35.9924	-304.238	48.3885	-16.6207	5.6035	-62.6108	13.8402
	-36.2081	12.2221	-75.2661	20.9757	-184.091	35.9998	-304.255	48.2607	-16.668	5.708	-62.3976	13.8373
	-36.5448	12.3121	-74.9375	20.9747	-183.736	35.9987	-304.616	48.3003	-16.3737	5.5713	-62.6114	13.8272
	-36.1446	12.3903	-75.2953	21.0043	-183.617	36.0821	-304.294	48.3482	-16.5174	5.4946	-62.4609	13.7167
	-36.4102	12.2715	-74.9484	20.9727	-183.797	36.104	-304.768	48.1818	-16.4173	5.5509	-62.6602	13.7279
	-36.2514	12.2904	-75.263	21.1069	-183.945	36.0546	-304.692	48.368	-16.786	5.537	-62.2383	13.9348
	-36.5337	12.3002	-75.0044	21.1004	-184.139	36.04	-304.974	48.3562	-16.5334	5.3943	-62.6046	13.9262
	-36.3514	12.3559	-75.1711	21.0467	-183.7	36.1979	-304.454	48.4774	-16.286	5.5803	-62.2905	13.846
	-36.6074	12.3166	-75.1454	20.9785	-183.704	36.036	-304.704	48.4709	-16.5504	5.5097	-62.4007	13.8901
	-36.5364	12.2692	-75.2106	20.979	-184.098	35.9642	-304.921	48.3772	-17.085	5.5469	-62.7792	13.6684
	-36.5068	12.3081	-75.1272	20.9859	-184.233	36.1237	-304.585	48.2952	-16.6265	5.6066	-62.5729	13.7689
	-36.6987	12.3822	-75.2947	21.0774	-183.956	36.1298	-305.137	48.3936	-16.6993	5.5875	-62.5531	13.8037
	-36.4685	12.2641	-75.3904	21.0366	-184.132	36.1361	-304.904	48.6133	-16.6904	5.6089	-62.543	13.7479
	-36.528	12.408	-75.1827	21.0348	-184.204	36.1738	-305.294	48.3907	-16.5488	5.5545	-62.5504	13.9361
	-36.5777	12.3945	-75.5106	21.0502	-184.059	36.0436	-305.13	48.3658	-16.4038	5.6185	-62.5272	13.845
	-36.5139	12.4677	-75.1922	21.0728	-184.642	36.101	-305.125	48.3282	-16.5709	5.4671	-62.6722	13.866
	-36.8141	12.344	-75.29	20.9702	-184.435	36.0228	-305.521	48.4751	-16.6003	5.6597	-62.4695	13.9491
	-36.5875	12.3974	-75.5952	21.0128	-184.799	35.9945	-305.594	48.5041	-16.7888	5.5631	-62.7072	13.7354
	-36.9064	12.4087	-75.3667	20.9082	-184.676	36.147	-305.447	48.3416	-16.6242	5.6012	-62.6539	13.865
	-36.9489	12.4012	-75.51	21.0073	-184.747	36.069	-305.387	48.4153	-16.5143	5.4941	-62.6542	13.8907
	-36.9223	12.4716	-75.2625	21.1524	-185.105	36.2186	-305.283	48.1532	-16.4755	5.5449	-62.6234	13.9738
	-36.7738	12.3598	-75.2498	20.9692	-184.656	36.0289	-305.702	48.4099	-16.6638	5.5044	-62.3461	13.809
	-36.6811	12.4348	-75.4951	21.0324	-184.908	36.1631	-305.529	48.2775	-16.4887	5.4974	-62.3608	13.8114
	-36.9055	12.3897	-75.4129	21.0847	-184.809	36.0368	-305.364	48.5344	-16.3593	5.5257	-62.6618	13.8306
	-36.8376	12.4622	-75.5511	20.9732	-185.045	36.0222	-305.3	48.328	-16.9594	5.5439	-62.5907	13.7487
	-37.1727	12.5726	-75.4146	21.0827	-185.098	36.1061	-305.444	48.2658	-16.5381	5.5761	-62.8812	13.9239
	-37.0958	12.4461	-75.4499	21.0379	-184.939	36.1684	-306.139	48.2141	-16.6948	5.5239	-62.6601	13.8058
	-36.9542	12.5584	-75.2251	21.0595	-185.154	36.0709	-306.002	48.3783	-16.6596	5.5167	-62.6238	13.8372
	-37.0843	12.5225	-75.2365	21.1488	-185.056	36.1313	-305.552	48.3479	-16.4622	5.6812	-62.7562	13.9357
	-37.1436	12.4218	-75.3397	20.9899	-185.201	36.1743	-306.243	48.3392	-16.7176	5.5654	-62.6991	13.775
	-36.7433	12.4203	-75.1671	21.1318	-185.345	36.2215	-305.54	48.3995	-16.5994	5.5913	-62.8409	13.9587
	-36.9381	12.5184	-75.3592	20.9816	-185.403	36.208	-305.696	48.4489	-16.5819	5.5537	-62.6525	13.765
	-37.0618	12.531	-75.5615	21.0243	-185.522	36.3206	-305.884	48.5395	-16.9459	5.5582	-62.7185	13.9404
	-37.0589	12.536	-75.4125	20.9654	-185.699	36.2815	-305.797	48.2699	-16.6468	5.5327	-62.724	13.7503
	-37.2932	12.5296	-75.3763	21.1201	-185.661	36.2271	-305.952	48.4198	-16.6345	5.5723	-62.9064	13.9626
	-37.3119	12.5414	-75.6328	21.13	-185.337	36.1654	-306.281	48.4332	-16.5829	5.5491	-62.7274	13.8795
	-37.417	12.5742	-75.5369	20.9884	-185.89	36.1819	-306.48	48.3903	-16.5772	5.643	-62.8395	14.0457
	-37.4134	12.6054	-75.3262	21.0987	-185.615	36.2678	-305.905	48.4492	-16.8879	5.5689	-62.901	13.8685
	-37.1966	12.6437	-75.7648	21.0507	-185.881	36.3023	-306.258	48.3914	-16.5787	5.6059	-62.7481	13.8409
	-37.3593	12.6368	-75.6535	21.0436	-185.694	36.2795	-306.58	48.3742	-16.5354	5.5778	-62.4358	13.8372
	-37.415	12.5054	-75.6642	21.0722	-185.823	36.245	-306.325	48.3326	-16.6378	5.6671	-62.7857	13.8596
	-37.253	12.5402	-75.5152	21.1101	-185.911	36.1621	-306.607	48.4702	-16.669	5.5516	-62.863	13.7346
	-37.3764	12.6141	-75.5366	21.1978	-186.278	36.2485	-306.76	48.4676	-16.8299	5.4951	-63.0607	13.8089
	-37.1936	12.5458	-75.6346	21.0837	-185.83	36.1956	-306.741	48.2412	-16.5653	5.5627	-62.7756	13.9737
	-37.0958	12.66	-75.6281	21.134	-186.095	36.274	-306.374	48.4714	-16.4393	5.5657	-62.8689	13.8481
	-37.4881	12.5349	-75.3558	21.0587	-186.498	36.2806	-306.668	48.395	-16.4931	5.6275	-63.059	13.9019
	-37.1868	12.5874	-75.7371	21.2628	-186.128	36.3369	-306.942	48.284	-16.5772	5.5628	-63.0715	13.8077
	-37.3824	12.6468	-75.847	21.2548	-186.201	36.2337	-306.907	48.3131	-16.6632	5.5316	-62.8954	13.8382
	-37.4163	12.6482	-75.5885	21.1234	-186.494	36.1938	-306.725	48.52	-16.7155	5.4852	-62.9112	13.8801
	-37.1927	12.5908	-75.6684	21.097	-186.159	36.3201	-306.914	48.3277	-16.6969	5.6234	-62.676	13.9216
	-37.4288	12.6605	-75.9979	21.12	-186.281	36.1924	-306.899	48.4388	-16.7778	5.5276	-62.7703	13.818
	-37.5032	12.7279	-75.5845	21.1674	-186.433	36.1806	-306.894	48.3653	-16.5447	5.5716	-62.463	13.873
	-37.5492	12.5863	-75.4908	21.2069	-186.35	36.2964	-306.889	48.322	-16.5906	5.5869	-62.7335	13.8295
	-37.4606	12.6702	-75.5932	21.0923	-186.885	36.2586	-307.077	48.3629	-16.4385	5.5745	-62.8063	13.8083
	-37.601	12.657	-75.7689	21.1925	-186.571	36.1146	-307.647	48.3624	-16.6103	5.4901	-62.8434	13.868
	-37.5982	12.699	-75.6739	21.1915	-186.804	36.4445	-307.394	48.4802	-16.4726	5.4928	-62.9109	13.8256
	-37.6044	12.5729	-75.8099	21.15	-187.02	36.2105	-307.575	48.5201	-16.7297	5.538	-62.5929	13.8692
	-37.7015	12.6982	-75.4396	21.0605	-186.572	36.288	-307.14	48.3527	-16.4364	5.6652	-63.1236	13.9537
	-37.7654	12.721	-75.9876	21.1368	-187.102	36.3347	-307.758	48.6949	-16.5477	5.5383	-62.7623	13.7884
	-37.766	12.7334	-76.1351	21.1585	-186.923	36.3206	-307.202	48.4483	-16.6955	5.5584	-62.7589	13.9221
	-37.6232	12.7705	-75.5133	21.1586	-187.3	36.2622	-307.768	48.3913	-16.5515	5.4879	-63.1321	13.8625
	-38.1166	12.7944	-75.8933	21.04	-186.896	36.3195	-307.986	48.1394	-16.7025	5.5866	-62.865	13.9605
	-37.8665	12.8302	-75.7563	21.145	-187.1	36.3601	-307.858	48.3675	-16.7611	5.5495	-62.7695	13.9087
	-37.7392	12.6177	-75.9196	21.22	-187.139	36.3834	-307.428	48.4357	-16.425	5.5928	-62.811	13.8522
	-38.2294	12.6992	-75.6446	21.1771	-187.16	36.3205	-308.022	48.3439	-16.6879	5.5172	-62.9375	13.9528
	-37.8909	12.7768	-75.4685	21.1864	-187.283	36.3546	-308.215	48.4028	-16.6943	5.5294	-62.8217	13.9112
	-37.7241	12.7742	-75.6655	21.1642	-187.227	36.0561	-307.994	48.3718	-16.5587	5.5746	-62.7996	13.7678
	-37.7655	12.7459	-75.8675	21.1296	-187.056	36.458	-307.885	48.4449	-16.6602	5.6649	-62.8557	13.9589
	-38.0045	12.7492	-76.0306	21.1274	-187.274	36.1045	-308.082	48.331	-16.6366	5.5115	-63.0988	13.8206
	-38.165	12.7771	-75.8864	21.0679	-187.511	36.3129	-308.649	48.3783	-16.8984	5.6694	-62.9114	13.8021
	-37.9905	12.8454	-76.014	21.1058	-187.972	36.2432	-308.11	48.3319	-16.8369	5.6355	-63.2262	13.9437
	-37.834	12.5579	-76.0951	21.1274	-187.699	36.3686	-308.177	48.3335	-16.6264	5.5264	-63.0121	14.0194
	-37.7327	12.7467	-75.7572	21.1966	-187.739	36.2979	-308.702	48.4334	-16.6706	5.6411	-62.8505	13.8713
	-37.7567	12.7715	-76.1198	21.1362	-187.91	36.2364	-308.358	48.4802	-16.7292	5.6468	-62.7481	13.8149
	-37.7088	12.721	-76.0502	21.187	-187.632	36.2798	-308.035	48.4959	-16.7796	5.5557	-62.7923	13.7414
	-37.7557	12.759	-75.9758	21.132	-187.575	36.3782	-308.648	48.5075	-16.6899	5.4889	-62.8915	13.7843
	-38.1212	12.7728	-75.8502	21.1071	-187.684	36.3878	-308.628	48.432	-16.9111	5.6364	-63.2231	13.9281
	-37.9421	12.8555	-75.9392	21.2013	-187.935	36.3461	-308.415	48.2989	-16.5098	5.5721	-62.8828	13.8581
	-38.0126	12.879	-75.8291	21.1108	-188.036	36.3283	-308.681	48.3197	-16.6104	5.4863	-62.6835	13.9256
	-38.0869	12.8394	-75.945	21.2412	-187.988	36.5478	-308.69	48.3293	-16.8337	5.5563	-63.1341	13.9305
	-38.2324	12.8517	-76.0541	21.2168	-188.191	36.2111	-308.618	48.4432	-16.5807	5.5483	-62.7397	13.8721
	-38.0908	12.801	-76.394	21.2492	-188.19	36.2612	-309.11	48.425	-16.5279	5.5048	-62.8024	13.8166
	-38.1268	12.7668	-76.1756	21.1528	-188.401	36.4576	-308.557	48.4811	-16.5496	5.5401	-63.0543	14.0804
	-38.3344	12.722	-76.2067	21.2557	-188.147	36.535	-309.271	48.4521	-16.6703	5.5796	-63.0725	13.8367
	-38.3837	12.9076	-76.3499	21.2467	-188.211	36.4074	-309.318	48.4112	-16.8421	5.5586	-63.0423	14.056
	-38.1512	12.8997	-76.2522	21.1914	-188.233	36.2261	-308.946	48.409	-16.6581	5.4605	-62.8249	13.9249
	-38.3088	12.9129	-76.0775	21.1269	-188.315	36.3371	-308.961	48.3445	-16.4984	5.5259	-63.029	13.8741
	-38.4266	12.888	-76.0986	21.2599	-188.383	36.3413	-309.34	48.4913	-16.8367	5.6965	-63.0992	13.8542
	-38.4325	12.8916	-76.1893	21.2612	-188.601	36.422	-309.251	48.3898	-16.7044	5.7089	-62.8832	13.859
	-38.254	12.8623	-76.2952	21.1881	-188.604	36.4282	-309.184	48.3285	-16.6502	5.5242	-62.7827	13.9097
	-38.2824	13.0142	-76.1838	21.2473	-188.6	36.2775	-309.395	48.4611	-16.5568	5.682	-62.8002	13.9027
	-38.4188	12.8653	-75.9576	21.2391	-188.729	36.234	-309.389	48.4719	-16.7318	5.6537	-62.8765	13.9146
	-38.452	12.9303	-76.2171	21.302	-188.851	36.301	-309.384	48.3916	-16.7835	5.717	-62.8778	13.8339
	-38.3085	12.8593	-76.1764	21.2321	-188.797	36.4656	-309.45	48.3881	-16.552	5.6755	-63.1804	13.824
	-38.3701	13.0465	-76.2683	21.3333	-188.77	36.5141	-309.554	48.4311	-16.8829	5.5908	-62.935	13.8222
	-38.3927	12.9344	-76.189	21.1858	-189.203	36.4864	-309.408	48.4818	-16.5923	5.6098	-62.9165	13.8815
	-38.3561	12.8811	-76.4424	21.3935	-189.01	36.4212	-309.282	48.4756	-16.1746	5.5432	-63.1389	13.905
	-38.6126	12.9603	-76.3652	21.275	-189.074	36.3591	-309.742	48.4237	-16.4012	5.5328	-63.0636	13.9749
	-38.4786	12.9269	-75.9949	21.1654	-189.049	36.3085	-309.923	48.3172	-16.3877	5.5782	-63.0375	13.96
	-38.4834	12.9423	-76.1772	21.1572	-188.649	36.5037	-309.24	48.5072	-16.5393	5.5367	-62.9472	13.8908
	-38.4428	12.8707	-76.361	21.2153	-189.312	36.3449	-309.761	48.4036	-16.1918	5.5845	-62.9319	13.9148
	-38.6211	13.0522	-76.5581	21.2817	-188.957	36.4262	-309.397	48.4653	-16.4125	5.563	-62.9594	13.8447
	-38.5497	12.9605	-76.37	21.318	-188.948	36.5167	-309.063	48.2884	-16.385	5.6516	-62.961	13.739
	-38.3952	12.8574	-76.3723	21.2461	-189.076	36.4777	-309.679	48.381	-16.4851	5.5176	-63.0852	13.8371
	-38.8726	12.9851	-76.5935	21.1065	-189.135	36.3965	-310.229	48.3376	-16.2264	5.6735	-63.0392	13.9194
	-38.6965	13.0473	-76.0576	21.3295	-189.348	36.4893	-309.959	48.3689	-16.254	5.5905	-62.8916	13.8631
	-38.4286	13.0041	-76.4504	21.1855	-189.67	36.3964	-310.379	48.2793	-16.5931	5.6581	-62.7812	13.8455
	-38.5967	13.0433	-76.3546	21.2486	-189.68	36.5289	-310.205	48.3628	-16.7419	5.6194	-63.3056	14.0348
	-38.7655	13.0747	-76.3493	21.1199	-189.618	36.517	-309.95	48.4164	-16.4766	5.5309	-62.6615	13.7713
	-38.7966	12.9714	-76.2735	21.2532	-189.231	36.3561	-310.213	48.4675	-16.4509	5.594	-62.7818	13.9028
	-38.8024	12.9095	-76.4446	21.2581	-189.798	36.5276	-310.001	48.4003	-16.4667	5.5045	-63.0828	13.7217
	-38.8608	13.0742	-76.6787	21.3208	-189.763	36.3859	-310.322	48.3484	-16.4494	5.51	-63.0035	13.9657
	-38.9679	12.9945	-76.5252	21.282	-190.309	36.4179	-310.185	48.3666	-16.4188	5.5764	-63.0752	13.8463
	-39.1515	13.0923	-76.329	21.2329	-189.577	36.5114	-310.702	48.3825	-16.3876	5.5831	-62.8539	13.8513
	-38.7014	12.9835	-76.6544	21.2832	-190.064	36.4144	-310.057	48.4209	-16.891	5.4931	-62.9352	13.8866
	-38.946	13.0591	-76.3611	21.3039	-189.587	36.5656	-310.698	48.5279	-16.4209	5.6651	-62.7781	13.8816
	-38.8877	13.0539	-76.5126	21.3369	-189.602	36.4065	-310.577	48.3978	-16.7469	5.6209	-63.0144	13.9391
	-39.0086	13.1333	-76.4093	21.282	-190.413	36.504	-310.495	48.2821	-16.384	5.5989	-63.0622	13.8642
	-38.9615	13.0249	-76.4545	21.2619	-189.994	36.4629	-310.652	48.4217	-16.3878	5.5639	-63.1079	13.9408
	-38.6395	13.0882	-76.3641	21.4428	-190.079	36.5468	-310.611	48.327	-16.3819	5.5995	-63.2022	13.8456
	-38.9458	13.14	-76.2049	21.3801	-190.116	36.4569	-310.718	48.4306	-16.4258	5.5951	-63.0548	13.7732
	-39.0103	13.0226	-76.4962	21.2846	-190.053	36.4413	-310.933	48.3052	-16.2567	5.5467	-63.0418	13.8115
	-39.2069	13.129	-76.46	21.3335	-190.269	36.4377	-310.851	48.6405	-16.4417	5.5388	-63.0552	13.9331
	-39.0362	13.1576	-76.4329	21.2821	-190.121	36.4497	-310.918	48.3724	-16.5808	5.5084	-62.9535	13.8688
	-39.0986	13.1461	-76.5927	21.2779	-190.618	36.3603	-310.962	48.406	-16.5085	5.5065	-63.2009	13.8865
	-39.1291	13.1966	-76.4429	21.2869	-190.468	36.3585	-310.798	48.4819	-16.2277	5.5849	-63.1241	13.9845
	-39.2087	13.1188	-76.7215	21.2286	-190.22	36.6483	-310.69	48.4764	-16.2572	5.5541	-63.3194	13.8525
	-39.0237	13.0821	-76.6128	21.2211	-190.539	36.6719	-311.113	48.2873	-16.2025	5.609	-63.0633	13.7283
	-39.1069	12.9232	-76.5317	21.2806	-190.684	36.3903	-311.082	48.2959	-16.5131	5.5687	-62.9391	13.8275
	-39.4033	13.2143	-76.5653	21.3281	-191.067	36.5296	-311.405	48.4101	-16.3306	5.5491	-62.8616	13.7503
	-39.0414	13.1349	-76.4133	21.2821	-190.946	36.504	-311.186	48.2614	-16.3439	5.5967	-62.7255	13.9437
	-39.0664	13.0405	-76.8529	21.3573	-190.876	36.6913	-311.488	48.3848	-16.4114	5.507	-62.7034	13.9893
	-39.3163	13.153	-76.7138	21.3042	-191.065	36.5301	-311.693	48.5117	-16.3931	5.5591	-63.1891	13.9366
	-39.2135	13.1946	-76.8391	21.3344	-191.073	36.5155	-310.749	48.4446	-16.5969	5.6428	-63.1242	13.8696
	-39.3226	13.2181	-77.0495	21.3675	-191.162	36.607	-311.311	48.4816	-16.565	5.5907	-63.261	13.892
	-39.3199	13.1716	-76.7626	21.3006	-191.138	36.5277	-311.714	48.3802	-16.6472	5.5446	-63.162	14.0217
	-39.2782	13.1322	-76.7132	21.2722	-191.333	36.5819	-311.673	48.2621	-16.4494	5.5896	-63.0905	13.8865
	-39.2866	13.0946	-76.5807	21.4444	-190.848	36.5278	-311.725	48.2615	-16.546	5.5106	-63.2402	13.8261
	-39.262	13.1417	-76.7644	21.3076	-191.234	36.7433	-311.809	48.4912	-16.3807	5.6513	-62.9256	13.8379
	-39.6372	13.095	-76.7962	21.3402	-191.318	36.5975	-311.372	48.3359	-16.4565	5.586	-63.1713	13.9377
	-39.4428	13.1501	-76.7975	21.2714	-191.679	36.6983	-311.414	48.4239	-16.3527	5.6127	-63.4197	13.9521
	-39.2808	13.1694	-76.8704	21.3308	-191.702	36.6693	-311.833	48.5172	-16.6312	5.532	-63.1805	13.8707
	-39.5097	13.1781	-76.7713	21.2549	-191.638	36.6456	-312.215	48.276	-16.6385	5.4863	-63.0735	13.9374
	-39.3526	13.2083	-76.7071	21.3828	-191.644	36.5689	-311.594	48.3969	-16.259	5.4759	-63.2804	13.9579
	-39.4102	13.2427	-76.83	21.2101	-191.778	36.5807	-311.72	48.5032	-16.4101	5.5899	-63.4595	14.0032
	-39.2469	13.227	-76.9493	21.2912	-191.847	36.7954	-311.973	48.3152	-16.715	5.5459	-62.9868	13.9201
	-39.4243	13.2385	-76.7458	21.3276	-192.059	36.5926	-312.462	48.2612	-16.4769	5.6518	-63.3149	13.9007
	-39.4241	13.2277	-76.5495	21.3228	-191.399	36.5847	-311.913	48.3477	-16.4792	5.5562	-63.0949	13.9866
	-39.5906	13.3098	-76.7982	21.38	-191.871	36.7363	-312.48	48.3912	-16.2716	5.5166	-63.1627	13.8248
	-39.3604	13.298	-76.7493	21.5125	-191.725	36.6635	-312.378	48.4033	-16.5586	5.5769	-63.0923	13.9035
	-39.7858	13.2986	-76.8249	21.4137	-191.931	36.7661	-311.869	48.4591	-16.2853	5.6597	-63.4512	14.0187
	-39.7305	13.1651	-76.7976	21.3288	-192.034	36.7214	-312.463	48.3985	-16.5415	5.5414	-63.3227	14.0185
	-39.5966	13.2821	-76.9615	21.3043	-191.84	36.6112	-312.224	48.327	-16.3409	5.5785	-63.1492	14.0239
	-39.7917	13.3284	-76.7826	21.2989	-192.052	36.554	-312.174	48.518	-16.3478	5.5049	-63.2237	14.042
	-39.6	13.0984	-76.9936	21.3921	-192.012	36.6413	-312.593	48.4339	-16.4938	5.6162	-63.1299	13.9086
	-39.6441	13.288	-77.0081	21.2746	-191.902	36.8156	-312.326	48.3365	-16.2665	5.5374	-63.3659	13.9788
	-39.563	13.3069	-77.1817	21.466	-192.155	36.5844	-312.416	48.445	-16.4019	5.5015	-62.7935	13.9961
	-39.5415	13.1962	-76.6469	21.2618	-192.275	36.5327	-312.514	48.3408	-16.6894	5.5853	-63.1823	13.9567
	-39.7346	13.1925	-77.3951	21.3603	-192.605	36.7591	-312.704	48.4667	-16.6479	5.6274	-63.5432	13.96
	-39.6987	13.2206	-76.8524	21.5005	-192.456	36.7784	-312.365	48.1258	-16.649	5.5695	-63.4115	14.0127
	-39.8353	13.2274	-76.9642	21.447	-192.682	36.7232	-312.999	48.4742	-16.7635	5.6308	-63.7217	13.9266
	-39.9215	13.2221	-76.9788	21.444	-192.58	36.6896	-312.683	48.3877	-16.6851	5.6723	-63.4492	14.0215
	-39.4828	13.3858	-76.9012	21.4456	-192.568	36.5923	-312.686	48.3845	-16.7571	5.61	-63.3731	13.9415
	-39.7402	13.4125	-77.418	21.4584	-192.464	36.7112	-313.079	48.4819	-16.463	5.5601	-63.469	13.9921
	-39.9537	13.3522	-77.1476	21.3607	-192.407	36.7583	-312.8	48.3389	-16.2746	5.6479	-63.587	14.0229
	-40.1206	13.2628	-77.4709	21.4498	-192.82	36.544	-312.809	48.3487	-16.4263	5.5458	-63.5877	14.0768
	-39.7735	13.3854	-76.7975	21.4442	-192.952	36.674	-312.923	48.5674	-16.4059	5.5453	-63.4093	13.9467
	-39.7578	13.3341	-76.8988	21.3888	-192.864	36.6643	-312.951	48.4368	-16.3071	5.6661	-63.4487	13.9324
	-39.9023	13.305	-76.9333	21.3953	-192.984	36.7359	-313.407	48.4611	-16.4168	5.5889	-63.3014	14.0094
	-39.9654	13.2885	-76.9895	21.3142	-193.023	36.7103	-312.944	48.3996	-16.6166	5.5544	-63.5369	13.9749
	-39.9354	13.283	-76.8249	21.3999	-192.78	36.5368	-313.37	48.0722	-16.679	5.7328	-63.3657	14.0058
	-40.1802	13.4241	-77.3341	21.4697	-192.681	36.5838	-313.098	48.3282	-16.7466	5.6325	-63.3518	13.9918
	-40.1219	13.395	-77.1814	21.5629	-192.878	36.6311	-313.082	48.1929	-16.2061	5.721	-63.2387	14.097
	-39.8845	13.1929	-77.0946	21.4003	-193.275	36.7444	-313.255	48.3236	-16.5336	5.6499	-63.2367	14.1545
	-40.1216	13.3317	-77.1009	21.4987	-192.69	36.8212	-313.36	48.3164	-16.8149	5.6182	-63.2183	13.9949
	-40.1254	13.3769	-76.9397	21.4767	-193.084	36.7776	-313.525	48.564	-16.5444	5.5861	-63.572	14.0566
	-40.0593	13.3582	-77.3826	21.3679	-193.436	36.7369	-313.64	48.3866	-16.5624	5.7013	-63.2637	13.9709
	-40.1347	13.4897	-77.298	21.4027	-193.362	37.0102	-313.752	48.2802	-16.7875	5.6501	-63.3887	14.0523
	-40.2291	13.3342	-77.2411	21.3028	-193.238	36.7189	-313.399	48.4479	-16.4891	5.4952	-63.0988	13.9962
	-40.2226	13.4506	-77.1984	21.4281	-193.285	36.7227	-313.367	48.4611	-16.3662	5.5997	-63.1173	13.9731
	-40.0404	13.3727	-77.2082	21.497	-193.647	36.7385	-313.695	48.4143	-16.5322	5.6072	-63.3027	14.0018
	-40.0524	13.432	-77.5579	21.5601	-193.961	36.7173	-313.368	48.3991	-16.6513	5.6545	-63.3236	13.9143
	-40.132	13.4897	-77.3154	21.4603	-193.731	36.8287	-313.52	48.2683	-16.6676	5.5246	-63.4797	13.9268
	-40.319	13.3931	-77.2492	21.4398	-193.467	36.8097	-314.06	48.2934	-16.5161	5.5911	-63.3237	13.9861
	-40.2431	13.4415	-77.3276	21.4341	-193.552	36.7021	-313.854	48.4881	-16.4281	5.4931	-63.5055	13.9776
	-40.3257	13.4176	-77.2853	21.5494	-193.698	36.7768	-313.758	48.3197	-16.6993	5.5154	-63.4317	14.0806
	-40.2386	13.5018	-77.1573	21.4343	-193.672	36.6738	-313.366	48.4105	-16.4754	5.6565	-63.4294	13.9989
	-40.3652	13.4754	-77.1644	21.5843	-193.314	36.687	-313.9	48.4563	-16.4336	5.5281	-63.1838	13.9965
	-40.3367	13.5471	-77.3016	21.5235	-193.764	36.7633	-314.122	48.4466	-16.6059	5.5586	-63.5124	13.8902
	-40.4445	13.4804	-77.0049	21.5375	-194.065	36.7607	-314.072	48.4636	-16.5513	5.5951	-63.6471	14.0034
	-40.5279	13.3518	-77.3662	21.3843	-193.931	36.93	-314.178	48.4287	-16.3215	5.6289	-63.1843	13.9677
	-40.3264	13.4874	-77.6062	21.5348	-193.669	36.7569	-314.267	48.3844	-16.4143	5.6153	-63.7269	13.8928
	-40.3981	13.4167	-77.4452	21.4503	-194.093	36.9785	-314.067	48.4195	-16.5615	5.6881	-63.4889	13.9699
	-40.3837	13.5215	-77.5436	21.4762	-193.717	36.9026	-314.054	48.3612	-16.3128	5.6541	-63.5298	13.9891
	-40.6183	13.4288	-77.3941	21.5373	-194.016	36.7966	-314.372	48.5347	-16.2659	5.6044	-63.8151	14.0976
	-40.2188	13.3416	-77.4411	21.49	-193.714	36.8763	-314.156	48.4593	-16.6993	5.685	-63.3386	13.8989
	-40.1825	13.4225	-77.4835	21.4848	-194.485	36.9196	-313.787	48.4305	-16.7369	5.611	-63.6009	13.9794
	-40.3318	13.4803	-77.4521	21.4304	-194.458	36.6293	-314.321	48.4948	-16.6109	5.6206	-63.1368	14.0247
	-40.5582	13.5359	-77.5375	21.4066	-194.393	36.7282	-314.405	48.0853	-16.4934	5.6636	-63.2523	13.9901
	-40.4515	13.4922	-77.3774	21.4321	-194.206	36.7581	-314.457	48.2665	-16.5459	5.6158	-63.4207	13.9883
	-40.4861	13.4239	-77.6582	21.3813	-194.38	36.7708	-314.316	48.4172	-16.5371	5.6096	-63.54	13.9199
	-40.7724	13.5144	-77.3298	21.4875	-194.489	36.8326	-314.643	48.2736	-16.664	5.5442	-63.4968	14.0212
	-40.6795	13.5722	-77.611	21.5544	-194.503	36.7775	-314.57	48.5188	-16.3651	5.6018	-63.1753	13.7969
	-40.8359	13.6107	-77.2977	21.4273	-194.238	36.7098	-314.496	48.549	-16.5013	5.6233	-63.6274	14
	-40.3388	13.4485	-77.5434	21.5255	-194.606	36.7854	-314.426	48.3954	-16.6637	5.553	-63.4848	14.0386
	-40.7781	13.7044	-77.1993	21.44	-194.764	36.8102	-314.532	48.4036	-16.5836	5.6006	-63.5014	14.0104
	-40.5366	13.5835	-77.5672	21.566	-194.556	36.8372	-314.655	48.2552	-16.5782	5.6179	-63.5209	13.9721
	-40.5272	13.5939	-77.8479	21.4996	-194.643	36.8054	-314.951	48.4074	-16.5012	5.6454	-63.3866	14.1496
	-40.684	13.5145	-77.9747	21.5508	-194.768	36.9098	-314.336	48.4214	-16.6138	5.6068	-63.7276	13.9173
	-40.519	13.5223	-77.5606	21.5162	-194.531	36.8409	-314.62	48.474	-16.5129	5.6825	-63.6242	13.9467
	-40.732	13.5665	-77.6742	21.5119	-194.955	36.9406	-314.949	48.3865	-16.3495	5.5962	-63.7337	13.9419
	-40.7707	13.5239	-77.4137	21.527	-194.53	36.689	-314.788	48.4786	-16.7686	5.471	-63.5484	13.9166
	-40.5836	13.6184	-77.6108	21.4499	-195.108	36.7253	-314.866	48.2827	-16.2839	5.6463	-63.303	14.0006
	-40.7343	13.5293	-77.6397	21.5527	-195.088	36.9315	-315.053	48.351	-16.4584	5.7235	-63.3538	13.9806
	-40.7565	13.4798	-77.5965	21.5016	-195.034	36.9708	-314.954	48.3582	-16.3684	5.5183	-63.7081	13.9562
	-40.7906	13.5312	-77.592	21.4802	-194.499	36.761	-314.971	48.5779	-16.5044	5.6046	-63.4076	13.8881
	-40.7154	13.7453	-77.6142	21.6091	-194.898	36.7202	-315.099	48.3151	-16.7894	5.6576	-63.3373	13.8474
	-41.1418	13.6765	-77.727	21.6731	-194.896	36.8808	-315.514	48.4705	-16.4291	5.7287	-63.5396	14.0785
	-40.5754	13.6476	-77.5734	21.5479	-195.54	36.8029	-315.332	48.4015	-16.3642	5.5176	-63.0254	13.9494
	-40.7054	13.5256	-77.7727	21.5171	-195.274	36.8786	-315.331	48.3074	-16.6479	5.724	-63.2589	13.9812
	-40.9511	13.5842	-77.7858	21.4186	-194.763	36.9176	-315.014	48.3736	-16.5576	5.5719	-63.5293	13.8861
	-40.8404	13.6111	-77.5518	21.5593	-195.27	36.8393	-315.345	48.3634	-16.7116	5.6143	-63.3414	13.9076
	-40.9535	13.5597	-77.6221	21.6392	-195.183	36.9875	-314.99	48.2751	-16.3714	5.5936	-63.3829	13.9766
	-41.0635	13.5783	-77.5932	21.6504	-195.26	36.8058	-315.12	48.325	-16.5557	5.5651	-63.5829	13.9807
	-40.8033	13.7958	-77.6658	21.4256	-195.442	36.8862	-315.587	48.2229	-16.2436	5.6361	-63.4546	14.0541
	-40.7762	13.6596	-77.8525	21.5635	-195.462	36.7798	-315.821	48.2539	-16.7013	5.5412	-63.4772	14.0147
	-41.1966	13.7147	-77.8255	21.5057	-195.696	36.8914	-315.631	48.4705	-16.684	5.5956	-63.3887	14.0742
	-41.0797	13.6545	-77.8462	21.5238	-195.544	36.7136	-315.373	48.4358	-16.6304	5.6331	-63.2761	13.8739
	-40.9478	13.5963	-77.944	21.5034	-195.566	36.7655	-315.387	48.4009	-16.4587	5.5097	-63.5185	13.9658
	-41.0193	13.6072	-77.6667	21.5935	-195.661	37.0223	-315.395	48.4377	-16.7931	5.5853	-63.6266	14.0319
	-40.8143	13.7294	-78.0163	21.5401	-195.288	36.7895	-315.702	48.3564	-16.3535	5.5598	-63.6811	14.0794
	-41.0536	13.6732	-77.7836	21.5403	-195.741	36.7294	-315.71	48.4556	-16.5658	5.607	-63.3323	14.0628
	-41.0643	13.4901	-77.8439	21.6248	-195.737	36.8873	-315.614	48.3057	-16.4215	5.6009	-63.6113	13.9741
	-41.011	13.7098	-77.8458	21.5868	-195.769	36.7749	-316.062	48.4103	-16.6883	5.584	-63.5717	14.1434
	-41.0914	13.6927	-77.6988	21.4196	-195.91	36.9649	-315.896	48.4616	-16.5691	5.5344	-63.6293	14.0456
	-41.15	13.6645	-77.6908	21.4956	-195.883	36.9805	-315.797	48.2649	-16.6728	5.4776	-63.4892	13.9972
	-41.3357	13.7279	-78.0792	21.5434	-196.079	36.7766	-315.76	48.3381	-16.4132	5.5664	-63.5411	13.9592
	-41.1699	13.7765	-77.6879	21.5344	-195.549	36.7824	-316.098	48.2836	-16.8101	5.7309	-63.3926	13.9892
	-41.2982	13.9056	-77.9976	21.6127	-196.057	36.821	-316.07	48.2227	-16.6367	5.6469	-63.5287	14.0577
	-41.5261	13.634	-78.0258	21.6138	-196.276	36.9738	-315.773	48.5147	-16.3894	5.5541	-63.3907	14.0583
	-41.25	13.758	-78.2372	21.6078	-196.269	36.9751	-316.165	48.2289	-16.6462	5.6959	-63.5691	13.9468
	-41.2104	13.8921	-78.2308	21.629	-196.214	36.8921	-315.885	48.292	-16.5962	5.6253	-63.3935	13.9515
	-41.4754	13.7557	-77.8228	21.6019	-195.662	36.8018	-316.398	48.5477	-16.4851	5.6209	-63.4488	13.9542
	-41.2354	13.659	-77.972	21.5962	-196.462	36.9282	-316.086	48.32	-16.6301	5.56	-63.6301	13.9709
	-41.4611	13.8099	-78.1016	21.6076	-196.097	36.896	-315.866	48.4315	-16.5494	5.5875	-63.5365	14.0103
	-41.3888	13.7408	-77.9048	21.6168	-196.111	36.8875	-316.346	48.1728	-16.7396	5.5795	-63.7056	13.9215
	-41.2196	13.7096	-77.9603	21.5873	-196.279	37.0409	-316.303	48.4189	-16.6736	5.502	-63.5565	13.9544
	-41.577	13.8033	-78.0335	21.4943	-196.516	36.9141	-316.343	48.3515	-16.4363	5.6861	-63.8927	13.9741
	-41.304	13.7878	-77.8628	21.7001	-196.585	37.0765	-316.443	48.2192	-16.5469	5.5523	-63.5805	13.9347
	-41.3377	13.8262	-78.0164	21.6511	-196.571	37.0603	-316.796	48.2704	-16.4605	5.5659	-63.7826	13.962
	-41.3194	13.7258	-77.6636	21.5175	-196.759	36.9809	-316.444	48.3274	-16.4868	5.5422	-63.1133	13.911
	-41.4819	13.6539	-78.0351	21.5868	-196.446	36.9067	-316.906	48.4834	-16.6932	5.6169	-63.469	13.9455
	-41.3741	13.8149	-78.0706	21.738	-196.341	36.9668	-316.19	48.3974	-16.6935	5.5834	-63.276	14.0153
	-41.4283	13.8241	-77.8391	21.5864	-196.836	37.0571	-316.195	48.2531	-16.4298	5.6651	-63.0886	13.9899
	-41.4109	13.739	-78.1155	21.4873	-196.466	36.9771	-316.72	48.2673	-16.6969	5.4995	-63.555	13.9806
	-41.4217	13.77	-78.153	21.5357	-196.905	36.7897	-316.454	48.4786	-16.6062	5.5168	-63.5215	14.035
	-41.4333	13.8077	-78.1422	21.6384	-197.002	36.8933	-316.189	48.1187	-16.4663	5.6512	-63.5963	14.0201
	-41.7505	13.7679	-78.0479	21.5377	-196.801	36.9067	-316.271	48.428	-16.3229	5.6632	-63.5814	14.0882
	-41.4617	13.7679	-78.1726	21.6124	-196.856	37.0304	-316.33	48.3154	-16.2716	5.6778	-63.6962	14.1008
	-41.7101	13.6914	-78.2833	21.6142	-197.078	37.0227	-316.49	48.4694	-16.2975	5.6567	-63.6515	14.0583
	-41.5027	13.8814	-77.9113	21.6171	-196.811	36.8827	-316.577	48.302	-16.687	5.6796	-63.6897	13.9919
	-41.5946	13.892	-78.1913	21.5479	-197.246	37.0213	-316.657	48.2262	-16.5328	5.5306	-63.8025	13.9883
	-41.5607	13.8583	-78.1936	21.5612	-197	37.1346	-316.721	48.5248	-16.4501	5.5953	-63.566	13.9913
	-41.244	13.7961	-78.3526	21.6312	-197.202	36.9726	-317.022	48.3012	-16.8165	5.5834	-63.2864	14.0704
	-41.443	13.7195	-78.3583	21.7014	-196.88	37.0097	-316.718	48.5045	-16.3753	5.5889	-63.4413	14.0343
	-41.4359	13.8172	-78.2621	21.5701	-197.006	36.8226	-317.121	48.4241	-16.3856	5.4724	-63.1924	14.0679
	-41.2828	13.9643	-78.1958	21.6089	-197.161	36.9497	-316.734	48.4104	-16.4118	5.6124	-63.4822	13.9535
	-41.4206	13.795	-78.1836	21.7064	-197.133	36.9188	-317	48.297	-16.5492	5.6451	-63.4562	14.0251
	-41.6911	13.8257	-77.9558	21.5558	-197.345	36.9755	-317.38	48.4812	-16.5823	5.5299	-63.5052	13.9334
	-41.4623	13.8059	-78.5065	21.6342	-196.925	37.0338	-317.464	48.3162	-16.3874	5.5274	-63.6089	13.9909
	-41.7275	13.8501	-77.9635	21.6138	-197.288	37.0753	-316.904	48.445	-16.5289	5.6556	-63.5309	13.9419
	-41.6448	13.8458	-78.3461	21.5677	-197.08	37.005	-317.045	48.285	-16.7746	5.6529	-63.5686	13.9952
	-41.7983	13.8633	-78.1305	21.5327	-197.449	37.0822	-316.921	48.5022	-16.4852	5.537	-63.1849	14.1256
	-42.0717	13.7795	-78.2001	21.7056	-197.788	37.1119	-317.149	48.1166	-16.7184	5.6597	-63.6074	13.9865
	-41.7017	13.9051	-78.1622	21.5615	-197.292	36.9646	-317.39	48.2749	-16.5649	5.5247	-63.3424	13.9843
	-41.7569	13.9283	-78.3479	21.7595	-197.276	36.949	-317.641	48.3712	-16.929	5.6028	-63.7161	14.0047
	-41.9193	13.8377	-78.0942	21.6605	-197.581	37.0912	-317.334	48.4201	-16.4267	5.5835	-63.2883	13.958
	-41.6087	13.8955	-78.4356	21.5314	-197.505	37.0167	-317.608	48.2436	-16.7329	5.5221	-63.6893	14.0002
	-41.7737	13.8989	-78.4022	21.7491	-197.486	36.9425	-317.857	48.3227	-16.7159	5.6538	-63.6407	13.9566
	-42.0234	13.78	-78.7026	21.6024	-197.612	37.0475	-317.378	48.3815	-16.6786	5.7975	-63.5712	14.0364
	-41.6903	13.8765	-78.4248	21.6753	-197.659	36.9743	-317.634	48.4016	-16.7019	5.5708	-63.7716	14.0387
	-41.8578	13.851	-77.9739	21.7762	-197.624	36.9953	-317.867	48.2924	-16.5286	5.5323	-63.3605	14.0669
	-41.9234	13.8692	-78.4114	21.6503	-197.655	37.1333	-317.902	48.2459	-16.8363	5.6153	-63.3905	14.047
	-41.6668	13.8826	-78.2568	21.6152	-198.113	37.0217	-317.885	48.4049	-16.4832	5.5393	-63.567	13.9765
	-41.7468	13.9386	-78.4568	21.6832	-198.049	37.2627	-317.816	48.4468	-16.5464	5.6069	-63.506	14.0118
	-41.8783	14.0247	-78.6113	21.6477	-197.55	37.0499	-317.932	48.2072	-16.3958	5.6356	-63.6135	14.0639
	-42.0476	14.0835	-78.5387	21.6467	-198.083	37.0972	-317.716	48.5239	-16.5396	5.6587	-63.7659	14.0472
	-41.8312	13.8769	-78.3855	21.6284	-198.067	36.9074	-317.592	48.4182	-16.366	5.6449	-63.6368	13.9697
	-41.8675	13.951	-78.5123	21.6714	-198.12	36.9661	-318.031	48.4534	-16.5116	5.659	-63.7248	13.87
	-41.9962	13.9537	-78.5199	21.6854	-197.973	37.1277	-318.194	48.3446	-16.8237	5.5559	-63.4774	14.0298
	-41.7848	14.0816	-78.5947	21.696	-197.823	37.0984	-317.61	48.3156	-16.9195	5.5688	-63.6284	14.0654
	-41.977	13.9451	-78.4752	21.6222	-197.912	37.0393	-318.287	48.1782	-16.5539	5.6213	-63.5199	13.885
	-42.1403	13.9965	-78.707	21.6928	-198.386	37.1134	-317.806	48.4551	-16.5616	5.5193	-63.9159	14.0394
	-42.1125	13.9713	-77.9255	21.7704	-198.308	36.9785	-317.658	48.3357	-16.6852	5.5703	-63.7506	14.0728
	-42.2719	13.9799	-78.4626	21.6182	-198.668	37.0748	-317.889	48.3218	-16.6226	5.5887	-63.7509	14.1036
	-42.4197	14.0298	-78.453	21.6573	-198.39	37.1224	-318.229	48.338	-16.6629	5.5159	-63.483	14.0714
	-42.1524	13.8563	-78.305	21.7331	-198.571	37.1215	-318.561	48.215	-16.7257	5.6266	-63.4761	13.8446
	-42.0755	14.0468	-78.3997	21.7137	-198.406	37.1533	-318.495	48.39	-16.7269	5.5863	-63.6034	14.0759
	-42.1213	14.0481	-78.3316	21.6913	-198.364	36.8691	-318.92	48.3827	-16.3344	5.4584	-63.85	14.0768
	-41.8395	13.9557	-78.2859	21.6277	-198.518	36.9293	-318.384	48.4713	-16.7899	5.5715	-63.6061	13.9884
	-42.0434	13.9738	-78.248	21.6395	-198.244	37.0004	-318.507	48.2807	-16.6641	5.6973	-63.4953	14.0413
	-42.2319	13.9407	-78.7286	21.6577	-198.382	37.0641	-318.449	48.4457	-16.653	5.6909	-63.5335	14.0406
	-42.3622	13.9444	-78.7193	21.7008	-198.165	37.0316	-318.314	48.4801	-16.795	5.5597	-63.7318	13.9164
	-42.0601	13.9667	-78.8907	21.7071	-198.437	36.9666	-318.327	48.4318	-16.5987	5.5841	-63.4839	13.9424
	-42.1806	14.1136	-78.6374	21.7858	-198.215	37.0478	-318.894	48.2462	-16.4745	5.6111	-63.8014	13.8248
	-42.4386	13.9989	-78.7919	21.7472	-198.709	36.995	-318.591	48.4785	-16.633	5.5991	-63.4761	14.0561
	-42.3002	14.0117	-78.5176	21.7055	-198.552	37.0498	-318.349	48.3592	-16.2337	5.6521	-63.7412	14.0304
	-42.0312	14.0592	-78.6365	21.7451	-198.434	37.1338	-318.579	48.2776	-16.4957	5.6532	-63.4994	13.9572
	-42.1196	14.0311	-78.6581	21.7754	-198.642	37.007	-318.587	48.4415	-16.6684	5.6815	-63.8807	13.9643
	-42.2697	13.9417	-78.5861	21.6504	-198.594	37.0606	-318.456	48.358	-16.5473	5.6693	-63.7526	13.9788
	-42.2822	13.9846	-78.4726	21.6903	-198.732	37.1436	-318.695	48.408	-16.505	5.6154	-63.5033	14.0397
	-41.9874	14.0356	-78.6422	21.639	-198.877	37.1106	-318.863	48.2151	-16.5255	5.6594	-63.352	14.0894
	-42.5587	14.0846	-78.5811	21.7413	-199.061	37.1515	-318.998	48.3969	-16.7534	5.6737	-63.4843	13.9476
	-42.1286	13.9888	-78.5815	21.7154	-199.121	37.0497	-318.652	48.428	-16.516	5.6352	-63.6644	13.9949
	-42.385	14.0992	-78.7826	21.7015	-199.156	36.9984	-318.645	48.2659	-16.4798	5.5937	-63.5424	14.0905
	-42.3583	14.1432	-78.4047	21.8004	-199.104	37.1718	-318.713	48.3785	-16.5801	5.5937	-63.7919	14.0142
	-42.5306	14.1788	-78.7306	21.6874	-199.254	37.2197	-319.14	48.3157	-16.6832	5.6423	-63.6459	13.949
	-42.6555	14.0624	-78.3477	21.7795	-199.497	37.0712	-319.019	48.5806	-16.713	5.7355	-63.6592	14.087
	-42.5197	14.0911	-78.5397	21.8224	-199.007	37.0769	-319.24	48.5117	-16.6044	5.6296	-63.6811	13.9335
	-42.53	14.0268	-78.7398	21.5939	-199.076	37.088	-319.212	48.4274	-16.5877	5.6076	-63.544	13.9178
	-42.5077	14.0366	-78.6912	21.7353	-199.167	37.0989	-319.008	48.3821	-16.6173	5.6814	-63.6439	13.9363
	-42.7107	14.0957	-78.5269	21.8119	-199.466	37.1024	-318.945	48.2556	-16.4767	5.6725	-63.4359	14.0796
	-42.1926	14.1263	-78.6014	21.763	-199.138	37.1671	-319.12	48.2403	-16.3659	5.6438	-63.749	14.0729
	-42.4563	14.1427	-78.862	21.8249	-199.408	37.1189	-319.563	48.153	-16.6685	5.6176	-63.5946	13.928
	-42.5701	14.0986	-78.2814	21.8019	-199.127	37.2252	-319.282	48.2961	-16.4378	5.5971	-63.9811	13.8628
	-42.5152	14.1095	-78.7806	21.6891	-199.205	37.1854	-318.931	48.2509	-16.7606	5.6428	-63.5983	13.904
	-42.2853	14.1656	-78.8308	21.7527	-199.693	37.2782	-319.442	48.34	-16.6233	5.5804	-63.6979	13.9708
	-42.5382	14.065	-78.8191	21.7378	-199.54	36.9405	-319.449	48.5659	-16.3788	5.6312	-63.7495	14.1277
	-42.4445	14.1275	-78.8455	21.6866	-199.583	37.1663	-319.492	48.3734	-16.4476	5.6523	-63.8116	13.9907
	-42.4478	14.1406	-78.8247	21.8025	-199.557	37.1656	-319.201	48.47	-16.4791	5.634	-63.7231	13.9724
	-42.611	14.183	-79.1299	21.6762	-199.22	37.0119	-319.699	48.4319	-16.3942	5.5501	-63.2981	14.0446
	-42.8566	14.0759	-79.0836	21.7779	-199.617	37.0463	-319.527	48.1611	-16.52	5.687	-63.4754	13.9602
	-42.6259	14.0969	-78.7086	21.7657	-199.619	37.0672	-319.147	48.3984	-16.5563	5.5682	-63.7931	14.0334
	-42.7073	14.1736	-79.0875	21.6725	-200.027	37.0731	-319.69	48.4152	-16.3925	5.5701	-63.617	13.9057
	-42.5254	14.0494	-78.6333	21.8725	-199.554	37.1107	-319.703	48.4064	-16.7607	5.6686	-63.48	14.0218
	-42.7304	14.1657	-78.6297	21.7421	-199.773	37.1002	-319.583	48.4485	-16.5738	5.6725	-63.3748	13.9856
	-42.7968	14.1444	-78.8251	21.6812	-199.877	37.0218	-320.06	48.1877	-16.6365	5.5506	-63.9515	14.0298
	-42.7247	14.1713	-78.8672	21.7403	-199.786	37.0221	-319.814	48.3219	-16.5008	5.5936	-64.0442	13.9948
	-42.5838	14.2933	-78.7602	21.7984	-199.713	37.1472	-319.759	48.337	-16.8177	5.5732	-63.5708	14.0122
	-42.7261	14.1683	-78.8181	21.7807	-200.086	37.1484	-319.664	48.3199	-16.6249	5.6129	-63.6381	13.9712
	-42.8684	14.1746	-78.8968	21.8005	-199.776	37.1272	-319.727	48.288	-16.4612	5.6255	-63.8004	14.0244
	-42.7252	14.1467	-78.8859	21.7114	-200.286	37.201	-319.655	48.379	-16.2853	5.5857	-63.3016	14.1332
	-42.8756	14.3198	-79.043	21.933	-199.756	37.086	-319.969	48.4552	-16.7361	5.5789	-63.8995	13.9407
	-42.5896	14.1843	-79.3205	21.8111	-199.69	37.1569	-320.08	48.4708	-16.4526	5.5948	-63.6038	13.9274
	-42.7439	14.0434	-79.1562	21.8428	-200.03	37.2434	-320.215	48.3058	-16.811	5.6231	-63.6038	13.8988
	-42.7328	14.2121	-78.9938	21.7632	-200.098	37.2092	-319.817	48.1436	-16.6138	5.5759	-63.5588	13.926
	-42.6943	14.2407	-79.1118	21.8263	-200.277	37.1415	-319.849	48.2104	-16.3869	5.5879	-63.6114	13.953
	-42.8211	14.1194	-78.7597	21.7889	-200.574	37.019	-320.066	48.1714	-16.5063	5.6005	-64.0188	13.9605
	-43.1028	14.2218	-79.4155	21.7626	-200.327	37.1971	-320.067	48.2815	-16.6117	5.6775	-63.9332	13.9039
	-42.7712	14.2192	-78.9899	21.7101	-199.947	37.1896	-320.151	48.461	-16.4287	5.634	-63.5283	14.0854
	-42.8601	14.106	-79.0675	21.7772	-200.583	37.0331	-320.567	48.2579	-16.7058	5.651	-63.5718	14.0587
	-42.8966	14.1326	-79.0535	21.9423	-200.645	37.121	-320.318	48.4961	-16.4992	5.5755	-63.8646	14.2256
	-42.9838	14.1824	-79.3541	21.7975	-200.739	37.2068	-320.029	48.262	-16.5426	5.5932	-63.8008	14.1227
	-42.8574	14.1431	-79.0269	21.7007	-200.598	37.0227	-319.81	48.1983	-16.3112	5.7067	-63.7105	14.1077
	-43.0127	14.2349	-78.8194	21.816	-200.728	37.2197	-320.443	48.3277	-16.6004	5.5281	-63.8051	14.0311
	-43.1191	14.2662	-79.0278	21.7525	-200.393	36.8914	-320.116	48.3873	-16.4574	5.5989	-63.4699	13.9798
	-43.1291	14.286	-79.2609	21.8071	-200.599	37.1468	-320.242	48.2194	-16.7876	5.5646	-63.6136	13.9189
	-42.9774	14.1379	-79.3272	21.7602	-200.687	37.1213	-320.32	48.3439	-16.6272	5.6029	-63.7185	14.0828
	-43.0166	14.0807	-79.0283	21.8741	-200.906	37.2118	-320.633	48.2877	-16.6764	5.5973	-63.7347	13.8855
	-43.1274	14.3457	-79.3848	21.8254	-200.663	37.221	-320.202	48.2867	-16.7907	5.5961	-63.9036	13.9985
	-42.8957	14.3678	-78.9649	21.7139	-201.107	37.2422	-320.208	48.3459	-16.2609	5.8047	-63.9372	13.9587
	-43.1918	14.2683	-79.245	21.8906	-200.862	37.2095	-320.301	48.3589	-16.5411	5.6911	-63.7871	14.0001
	-43.3152	14.2878	-79.2695	21.9091	-200.82	37.2108	-320.364	48.3715	-16.2978	5.5693	-63.6762	14.0082
	-43.1941	14.2502	-79.2115	21.8028	-201.204	37.1415	-321.08	48.2501	-16.3426	5.6115	-63.4189	14.1417
	-43.0484	14.1821	-79.1855	21.8933	-200.89	37.2739	-320.775	48.5268	-16.2578	5.5486	-63.7674	13.917
	-43.1343	14.241	-78.939	21.8048	-200.916	37.2955	-320.839	48.1587	-16.2921	5.7173	-63.4434	13.981
	-43.2087	14.3099	-79.2872	21.9213	-200.784	37.1951	-320.572	48.435	-16.5983	5.6822	-63.3671	14.0246
	-43.2106	14.2443	-79.3459	21.7616	-201.061	37.1829	-320.585	48.2962	-16.6459	5.6489	-63.4096	14.0293
	-43.0708	14.3522	-79.0093	21.8823	-201.045	37.1131	-320.5	48.2692	-16.5511	5.6098	-63.6175	13.784
	-43.0731	14.2073	-79.8752	21.9114	-201.07	37.2079	-320.519	48.3132	-16.4954	5.6866	-63.7121	13.9598
	-43.1762	14.2919	-79.3414	21.859	-201.582	37.2746	-320.59	48.1991	-16.6614	5.6138	-63.7164	14.1045
	-43.1632	14.3197	-78.938	21.8845	-201.555	37.2569	-321.123	48.3106	-16.4627	5.5414	-63.8488	13.8988
	-43.2921	14.2607	-79.1253	21.9215	-201.202	37.2692	-320.766	48.3577	-16.533	5.5964	-63.8357	14.045
	-43.0098	14.1412	-79.211	21.8056	-201.516	37.2326	-320.772	48.3228	-16.6708	5.6959	-63.8069	13.9361
	-43.3058	14.3264	-79.4028	21.9827	-201.458	37.2012	-320.9	48.2998	-16.3478	5.5697	-63.7628	14.0337
	-43.4407	14.3641	-79.2721	21.8687	-201.284	37.3258	-320.974	48.2366	-16.6422	5.5391	-63.6543	14.025
	-43.3125	14.4017	-79.5855	21.978	-201.429	37.2788	-321.115	48.2363	-16.4749	5.524	-64.029	13.9906
	-43.5255	14.2971	-79.1857	21.8944	-201.134	37.1431	-320.968	48.3511	-16.7674	5.5614	-63.6824	13.9215
	-43.3311	14.3107	-79.2577	21.8713	-201.827	37.2181	-321.314	48.2949	-16.4497	5.6316	-63.8392	13.956
	-43.6107	14.441	-79.6451	21.9824	-201.823	37.1176	-320.886	48.4087	-16.4791	5.7495	-63.6577	14.1517
	-43.2189	14.2732	-79.6797	21.7738	-201.773	37.1838	-320.803	48.2137	-16.5998	5.6961	-63.9869	14.0016
	-43.3668	14.2889	-79.5738	21.8166	-202.006	37.1743	-320.685	48.3838	-16.5465	5.6693	-63.8563	14.0535
	-43.5697	14.3736	-79.3556	21.835	-202.017	37.2103	-321.427	48.2508	-16.3577	5.5649	-63.9158	13.9734
	-43.424	14.4931	-79.2966	21.8546	-201.977	37.1458	-321.606	48.2807	-16.3345	5.5378	-64.3145	14.0084
	-43.2287	14.3936	-79.3071	21.9295	-201.759	37.1905	-321.254	48.1589	-16.323	5.5861	-63.708	13.9041
	-43.2373	14.3981	-79.3868	21.8669	-201.982	37.0898	-321.285	48.3057	-16.601	5.6066	-63.6683	14.1286
	-43.4425	14.374	-79.5364	21.7927	-201.86	37.1548	-321.229	48.5082	-16.5897	5.5148	-63.8746	13.925
	-43.2485	14.327	-79.2628	21.9061	-201.949	37.1114	-321.23	48.5223	-16.4832	5.6469	-63.5389	13.9793
	-43.471	14.3933	-79.4129	21.8642	-201.917	37.1722	-321.722	48.1089	-16.4771	5.5685	-63.5863	14.01
	-43.4159	14.4173	-79.348	21.8293	-202.492	37.2004	-321.183	48.3613	-16.5805	5.6411	-63.8446	14.0436
	-43.6921	14.397	-79.5034	22.0128	-202.096	37.2174	-321.926	48.3542	-16.3226	5.5265	-63.7782	14.0276
	-43.3013	14.3656	-79.8116	21.9383	-202.105	37.088	-321.45	48.4243	-16.5122	5.6562	-63.8221	14.0725
	-43.3161	14.3979	-79.1186	21.8729	-202.279	37.1611	-321.283	48.3116	-16.684	5.5103	-63.9743	13.9574
	-43.4968	14.4866	-79.778	21.9408	-202.028	37.2576	-321.378	48.376	-16.4947	5.6113	-63.4501	13.9354
	-43.7123	14.3224	-79.6317	21.7873	-202.117	37.1467	-321.757	48.134	-16.4267	5.7206	-63.9801	13.9691
	-43.5031	14.4619	-79.3796	21.9045	-202.18	37.0744	-321.306	48.2258	-16.481	5.7059	-64.1767	13.9152
	-43.397	14.3519	-79.3881	21.8496	-202.476	37.1536	-321.868	48.2896	-16.6519	5.6801	-63.7858	13.9752
	-43.8945	14.4163	-79.7238	21.9388	-202.428	37.3863	-321.887	48.3477	-16.3811	5.5835	-63.8786	14.0818
	-43.8281	14.3852	-79.5273	22.0454	-202.394	37.224	-321.709	48.3079	-16.7494	5.4502	-63.8082	14.0407
	-43.6182	14.3338	-79.7587	21.8687	-202.467	37.18	-322.046	48.3861	-16.6041	5.6331	-63.9268	13.9779
	-43.8933	14.3394	-79.3461	22.0363	-202.878	37.1512	-321.808	48.3674	-16.4201	5.6808	-63.6299	13.9216
	-43.5189	14.4036	-79.2946	22.009	-202.558	37.2683	-321.92	48.2504	-16.467	5.6203	-63.6184	13.9875
	-43.2189	14.3593	-79.5556	21.8772	-202.422	37.2324	-321.94	48.1951	-16.4789	5.4794	-63.63	13.9338
	-43.6114	14.4474	-79.5884	21.909	-202.666	37.2275	-321.724	48.251	-16.2079	5.5877	-63.5938	14.0827
	-43.8485	14.4687	-79.5981	21.9035	-202.927	37.3121	-321.958	48.1144	-16.5571	5.595	-63.7994	14.0514
	-43.6144	14.4821	-79.6436	21.8881	-202.9	37.3134	-321.814	48.241	-16.327	5.6331	-63.6643	14.0345
	-43.6932	14.4099	-79.6219	21.7996	-202.577	37.3481	-322.145	48.5398	-16.3731	5.5852	-63.9257	13.9763
	-43.5639	14.4868	-79.629	21.9622	-202.709	37.2976	-321.797	48.2976	-16.2732	5.5829	-63.7542	13.9952
	-43.9264	14.4576	-79.8126	21.979	-202.534	37.3053	-321.964	48.2559	-16.4769	5.575	-63.8703	13.9656
	-44.2172	14.3841	-79.5548	21.9069	-202.767	37.3115	-321.822	48.2703	-16.5568	5.6255	-63.7308	13.8331
	-43.6825	14.4063	-79.7211	21.9942	-203.043	37.2141	-322.066	48.2303	-16.8696	5.6115	-63.9774	14.0385
	-43.7341	14.4362	-79.7216	21.9507	-203.083	37.3108	-322.223	48.275	-16.4152	5.6091	-64.2448	14.0678
	-43.5239	14.4058	-79.5923	21.8623	-202.903	37.4552	-321.869	48.3277	-16.3399	5.613	-63.8016	13.9347
	-43.9707	14.3861	-79.6838	21.9865	-202.895	37.1571	-322.325	48.3352	-16.5144	5.5691	-63.7998	14.0276
	-43.8698	14.478	-79.8884	21.8344	-202.562	37.1992	-322.223	48.3114	-16.4327	5.5031	-63.6579	13.9799
	-43.6113	14.5065	-79.9134	21.8958	-203.198	37.1687	-322.701	48.4118	-16.6175	5.5813	-63.9426	13.9816
	-43.8394	14.5263	-79.8979	22.0005	-203.198	37.3158	-322.443	48.2474	-16.7179	5.5447	-63.9005	13.943
	-44.0039	14.4614	-79.8845	21.919	-203.111	37.1408	-322.632	48.2904	-16.2674	5.642	-63.8254	14.1176
	-43.6701	14.5501	-79.5737	21.9742	-203.418	37.3756	-322.728	48.3043	-16.3639	5.5411	-63.7021	14.1178
	-44.0025	14.5744	-79.8957	21.8913	-202.841	37.2193	-321.764	48.2339	-16.3845	5.6285	-63.5977	13.8541
	-44.1065	14.3946	-79.8162	21.9634	-203.225	37.2197	-322.387	48.2057	-16.521	5.5958	-63.7023	13.9316
	-43.7042	14.5042	-79.9242	21.9573	-203.241	37.1679	-322.758	48.4293	-16.9308	5.5749	-63.9653	13.9384
	-43.8135	14.4177	-79.92	22.1316	-203.008	37.2126	-322.546	48.1763	-16.6937	5.5722	-63.551	14.0049
	-43.8434	14.4462	-80.0289	21.9945	-203.46	37.11	-322.786	48.3497	-16.5214	5.5831	-63.8012	14.048
	-43.971	14.4411	-79.5538	21.9313	-203.554	37.1796	-322.315	48.2375	-16.6131	5.6478	-63.7104	14.127
	-44.0734	14.4354	-79.6534	21.8868	-203.52	37.2185	-322.422	48.3366	-16.4857	5.5536	-63.8468	14.0797
	-43.9763	14.5574	-79.8442	22.0519	-203.318	37.2428	-322.424	48.396	-16.6012	5.6139	-63.9085	14.0248
	-43.8952	14.5005	-79.8015	22.0487	-203.558	37.255	-322.904	48.3372	-16.4967	5.5895	-63.9707	14.0204
	-44.0005	14.4906	-80.267	21.8877	-203.171	37.2569	-322.887	48.372	-16.4956	5.588	-64.0271	14.0394
	-43.6304	14.4046	-79.7003	21.9248	-203.215	37.2786	-322.874	48.2298	-16.5044	5.5659	-63.9519	14.0381
	-44.0813	14.5296	-79.8465	21.9456	-203.572	37.2776	-322.704	48.2354	-16.5481	5.6355	-63.8746	14.1138
	-44.1242	14.5527	-79.8149	22.1132	-203.494	37.1767	-322.568	48.2834	-16.5478	5.6014	-63.7068	14.0339
	-44.2836	14.5497	-79.7979	22.006	-203.691	37.1862	-322.443	48.5069	-16.6654	5.5751	-63.5858	14.0136
	-43.9563	14.5775	-79.71	21.9585	-203.266	37.4121	-323.154	48.3412	-16.5532	5.5925	-63.6724	13.9731
	-43.876	14.5294	-79.7507	21.9508	-203.781	37.3618	-323.018	48.2815	-16.8804	5.6722	-63.9161	13.934
	-43.8879	14.5603	-80.0181	22.0233	-203.913	37.2242	-323.196	48.2741	-16.7195	5.5938	-63.8514	14.0435
[truncated: 4,007 more rows]
