# Supplementary material for: Capturing colloidal nano- and microplastics with plant-based nanocellulose networks
Source: Nat Commun. 2022 Apr 5;13:1814. doi: 10.1038/s41467-022-29446-7 (PMC8983699; doi:10.1038/s41467-022-29446-7)
Supplement: Supplementary file 5 — Source Data [file 41467_2022_29446_MOESM5_ESM.zip › Source Data/SI Figure 14.xlsx]

## Sheet: QCM-D data
	CNF+purif.PS 100 nm			RC+purif.PS 100nm			RC+stabile PS 100nm			PS+purif. PS 100nm			PS+stabile PS 100nm
	Time [s]	f5 [Hz]		Time [s]	f5 [Hz]		Time [s]	f5 [Hz]		Time [s]	f5 [Hz]		Time [s]	f5 [Hz]
	0	-0.0987		0	-0.0379		0	0.017		0,0000	0,2082		0,0000	0,0727
	1.361	-0.1224		1.3551	-0.2769		2.036	0.0011		2,1225	0,0448		2,0233	0,0012
	2.7171	0.1974		2.7162	0.0758		3.3973	-0.1182		3,5008	0,1170		3,3717	0,0138
	4.0768	-0.1773		4.0705	0.0681		4.7519	-0.2077		4,8763	0,0107		4,7254	-0,0477
	5.4467	-0.081		5.4261	-0.0685		6.1087	-0.0196		6,2490	-0,0783		6,3450	0,0368
	6.801	-0.2102		6.7868	-0.0168		7.4675	-0.0623		7,6228	0,1139		7,7255	-0,1516
	8.1616	-0.0047		8.1463	0.2599		8.8267	0.0583		9,0427	-0,2407		9,0774	-0,1516
	9.5192	0.4542		9.5059	-0.0786		10.1872	0.1		10,4168	-0,0052		10,4389	0,1216
	10.8755	0.1859		10.8618	-0.0374		11.5419	0.1457		11,7953	0,0007		11,7948	0,1195
	12.2339	0.2498		12.2179	0.0119		12.8981	0.0133		13,1702	-0,0171		13,1463	0,0159
	13.5912	-0.1267		13.5725	0.2182		14.2532	-0.1179		14,5441	0,2626		14,5299	-0,0801
	14.9494	-0.096		14.9275	-0.229		15.6078	0.1422		15,9176	-0,1846		15,9432	-0,0871
	16.3064	-0.2584		16.2808	-0.1678		16.9628	0.06		17,3074	0,0438		17,2929	0,1277
	17.6629	0.0424		17.6416	0.0997		18.321	0.0552		18,6785	-0,0491		18,9609	-0,1013
	19.0196	-0.0983		19.0032	0.1863		19.6849	0.1089		20,0514	0,1535		20,3081	0,0049
	20.3763	-0.078		20.3572	-0.0779		21.0367	0.1324		21,4232	-0,0017		21,6563	-0,0834
	21.7331	-0.0326		21.7102	0.1448		22.3892	-0.138		22,7996	-0,0883		23,0052	0,3417
	23.0892	-0.0206		23.0635	0.1199		23.7448	-0.1104		24,1703	-0,2226		24,3558	-0,2272
	24.4435	0.0651		24.4165	-0.1598		25.0974	-0.1415		25,5452	0,0208		25,7036	-0,2009
	25.7989	0.1596		25.7715	0.0439		26.451	0.0042		26,9176	0,0991		27,0523	-0,0739
	27.1616	0.0506		27.1262	-0.0778		27.8062	0.0773		28,2944	-0,1876		28,3996	0,3489
	28.7825	-0.0359		28.4801	-0.0844		29.1614	-0.0468		29,6670	-0,1636		29,7495	0,0672
	30.1445	-0.1827		29.8334	0.0059		30.5128	-0.0471		31,0388	-0,1221		31,1131	0,0784
	31.5308	0.1249		31.1918	-0.0855		31.8711	-0.0199		32,4108	0,0571		32,4654	0,0280
	32.9523	-0.0238		32.5469	0.0119		33.2266	0.16		33,7832	-0,1575		33,8138	-0,1025
	34.308	0.2356		33.9054	-0.1496		34.5872	-0.0871		35,1598	-0,0685		35,1656	0,0577
	35.6973	0.1032		35.263	0.0304		35.9436	-0.0537		36,5312	0,2034		36,5142	0,3023
	37.0537	0.0738		36.618	0.2874		37.2977	-0.1908		37,9035	-0,1082		37,8615	-0,1240
	38.41	-0.1004		37.9804	0.0415		38.6608	-0.1297		39,2835	0,0300		39,2091	0,0853
	39.7686	-0.1539		39.335	0.135		40.0148	0.1022		40,6611	-0,3127		40,5551	-0,0140
	41.4509	0.1256		40.6945	-0.1539		41.3744	-0.3366		42,0337	-0,0944		41,9154	0,1729
	42.8509	0.0598		42.0557	0.0419		42.7348	-0.033		43,4057	0,1693		43,6700	-0,2472
	44.5123	-0.0499		43.4109	0.0547		44.0911	0.0823		44,7756	0,0394		45,0209	-0,0548
	45.8669	0.0432		44.7697	-0.0558		45.45	0.1985		46,1516	0,0677		46,3686	-0,0064
	47.2237	-0.0184		46.1232	0.1478		46.8026	-0.3142		47,5252	0,0612		47,7144	-0,0299
	48.58	0.0033		47.475	0.0759		48.1568	-0.0053		48,9013	-0,0819		49,0750	-0,1676
	49.9348	0.0795		48.8343	0.0987		49.5134	0.0189		50,2724	-0,4187		50,4236	0,1592
	51.2899	-0.1324		50.1969	-0.1801		50.8781	-0.2256		51,6479	0,1939		51,7753	-0,2338
	52.648	0.2606		51.5576	-0.2688		52.2377	-0.0761		53,0199	0,1017		53,1285	-0,5058
	54.0089	0.1672		52.9125	-0.1277		53.5931	-0.1581		54,3974	0,0247		54,4800	-0,1135
	55.3782	0.1972		54.2676	-0.033		54.949	0.1523		55,7682	-0,1687		55,8350	0,0379
	56.7468	-0.1739		55.6217	-0.0061		56.3013	0.1292		57,1423	0,0609		57,1882	-0,0656
	58.1047	0.2754		56.9838	0.1577		57.6635	-0.0927		58,5136	-0,3603		58,5360	-0,0121
	59.4609	0.0732		58.3363	-0.0152		59.0182	-0.1347		59,8903	0,0376		59,8872	0,0387
	60.8177	-0.1869		59.7018	-0.1822		60.3821	-0.1884		61,3137	0,2137		61,2400	-0,1316
	62.1761	0.0689		61.0601	-0.0731		61.7401	0.0336		62,6869	0,0651		62,5868	0,1632
	63.5316	0.0643		62.4137	-0.0344		63.0938	-0.1821		64,0631	0,2199		63,9365	0,0345
	64.891	0.0258		63.7687	0.0728		64.4475	-0.1117		65,4343	-0,2336		65,2892	-0,2813
	66.2475	-0.0907		65.121	-0.1331		65.8	0.0148		66,8096	-0,1032		66,6371	0,0340
	67.6052	-0.0948		66.4737	-0.0646		67.1546	0.0479		68,1819	-0,0049		67,9888	0,1666
	68.9603	0.1278		67.8265	0.2974		68.508	-0.007		69,5594	-0,0323		69,3411	-0,1325
	70.3165	-0.0498		69.1876	0.0417		69.8697	0.0532		70,9308	-0,1388		70,6904	0,0268
	71.6708	0.1691		70.5495	0.0479		71.2294	-0.0472		72,3070	0,1337		72,0381	-0,1714
	73.0259	0.2029		71.9064	0.142		72.5885	-0.0868		73,6792	0,0022		73,3904	-0,2523
	74.3812	-0.0454		73.2675	0.2362		73.9471	-0.1544		75,0571	-0,0563		74,7405	0,0258
	75.7421	-0.0867		74.6191	0.1241		75.2999	-0.2628		76,4297	-0,0853		76,0878	0,1180
	77.1112	0.0308		75.9735	0.1805		76.653	-0.1458		77,8052	0,1062		77,4406	0,1697
	78.467	0.2203		77.3251	0.2346		78.0038	-0.2006		79,1917	-0,0799		78,7929	0,1298
	79.8238	0.1518		78.6821	-0.004		79.3615	-0.1517		80,5655	0,2216		80,1400	-0,1680
	81.1828	0.1863		80.0357	0.0089		80.7186	-0.2417		81,9385	-0,0443		81,4899	0,0164
	82.5504	0.467		81.3952	0.1337		82.075	-0.1803		83,3127	0,0062		82,8426	-0,1683
	83.9098	0.2033		82.7517	0.3561		83.4324	-0.108		84,6843	-0,0425		84,1972	0,1263
	85.2648	-0.0906		84.1112	0.0915		84.7909	0.2103		86,0638	-0,0942		85,5489	0,1035
	86.6191	0.082		85.4698	0.0717		86.1512	-0.4075		87,4357	0,1078		86,8999	0,1676
	87.9742	0.2331		86.8249	0.0819		87.5056	0.1511		88,8117	0,0904		88,2537	-0,3638
	89.3289	-0.025		88.184	-0.01		88.8644	-0.1566		90,1888	0,0130		89,6010	-0,1209
	90.688	0.1619		89.5416	-0.012		90.222	-0.1953		91,5647	-0,1092		90,9495	0,1729
	92.0472	-0.0036		90.8991	0.1034		91.5791	-0.1726		93,0670	0,3625		92,2984	-0,2901
	93.4081	0.0593		92.2607	0.1448		92.9405	-0.2055		94,4416	0,0289		93,6441	0,1542
	94.7626	0.0204		93.6152	0.1277		94.2963	-0.1942		95,8177	-0,0075		94,9945	0,0439
	96.1169	-0.0599		94.9719	0.2756		95.6526	-0.0967		97,1935	0,1224		96,3462	0,0841
	97.4713	0.1884		96.3313	-0.0658		97.0116	-0.3062		98,5718	-0,0360		97,6972	0,0698
	98.8279	0.3767		97.6953	0.1605		98.3744	0.1433		99,9470	0,0370		99,0447	-0,0618
	100.189	0.06		99.0519	-0.1786		99.7333	-0.153		101,3196	-0,0027		100,3985	-0,0142
	101.548	0.0675		100.412	0.0653		101.092	0.1852		102,6951	0,0077		101,7504	0,1490
	102.911	0.254		101.766	0.1307		102.447	-0.3264		104,0716	0,0108		103,0980	0,0050
	104.266	-0.0599		103.12	0.0961		103.8	-0.274		105,4444	-0,0204		104,4468	-0,0596
	105.621	0.062		104.476	-0.0156		105.156	-0.3004		106,8187	0,0172		105,7977	-0,1928
	106.977	0.1886		105.827	0.0313		106.508	-0.1057		108,1911	0,0670		107,1442	-0,0436
	108.332	0.003		107.186	-0.1107		107.865	-0.251		109,5680	-0,0044		108,4941	-0,1706
	109.693	0.1558		108.54	0.0864		109.219	-0.0863		110,9399	0,0829		109,8461	0,0604
	111.064	-0.0295		109.894	0.1557		110.575	-0.0167		112,3155	0,0946		111,2021	0,1988
	112.419	-0.0086		111.252	0.0812		111.932	-0.2389		113,6883	0,0974		112,5480	0,0072
	113.776	0.236		112.609	0.2025		113.288	0.0321		115,0663	0,0205		113,9008	0,1161
	115.138	0.2583		113.967	0.1565		114.646	-0.085		116,4387	0,1904		115,2547	-0,0215
	116.496	0.0213		115.324	0.3915		116.004	-0.0714		117,8109	-0,1268		116,6035	0,1937
	117.857	0.0148		116.68	0.0751		117.359	0.0442		119,1807	0,0366		117,9519	0,0747
	119.213	-0.1289		118.032	0.4427		118.837	-0.4081		120,5576	0,0108		119,3030	0,2464
	120.571	0.2926		119.514	0.3101		120.194	-0.0717		121,9281	0,1255		120,6499	-0,0490
	121.926	0.0856		120.87	0.5103		121.549	-0.1365		123,3023	-0,0967		122,0017	0,3330
	123.28	0.034		122.222	0.3964		122.901	-0.4215		124,6774	0,1552		123,3533	-0,1158
	124.638	0.0595		123.577	0.5966		124.257	-0.1863		126,0537	0,0692		124,7076	0,2767
	125.997	0.3811		124.93	0.7513		125.61	-0.0818		127,4255	0,0536		126,0562	0,3463
	127.356	0.1937		126.282	0.9478		126.962	-0.1686		128,8016	-0,0576		127,4053	0,3007
	128.713	0.0016		127.644	0.7932		128.323	0.0157		130,1790	0,2049		128,7590	0,3790
	130.068	0.1522		129.001	0.7604		129.681	0.1603		131,5568	-0,0087		130,1079	0,2596
	131.424	0.0371		130.361	0.8903		131.041	0.3324		132,9277	0,1518		131,4547	0,3016
	132.781	0.2731		131.716	0.7817		132.396	0.3608		134,3040	0,4185		132,8068	0,2036
	134.142	0.3354		133.086	0.8802		133.765	0.3128		135,6801	0,0724		134,1532	0,1365
	135.501	-0.2004		134.438	0.9175		135.118	-0.0626		137,0586	0,0212		135,5029	0,1975
	136.862	0.5558		135.791	0.8874		136.472	-0.329		138,4317	0,2185		136,8544	0,0812
	138.216	0.3173		137.152	0.7206		137.834	-0.0933		139,8072	0,2525		138,2076	-0,1485
	139.571	0.289		138.513	0.859		139.192	-0.0773		141,1808	0,2681		139,5549	0,4215
	140.926	0.2881		139.872	0.9667		140.566	-0.2069		142,5589	-0,0068		140,9073	0,3839
	142.282	0.2248		141.239	0.9281		141.917	-0.1679		143,9308	0,1040		142,2601	-0,1944
	143.64	0.2349		142.595	0.8353		143.275	-0.0751		145,3058	-0,0539		143,6058	-0,0659
	144.999	0.1053		143.958	0.0796		144.653	-0.4903		146,6804	-0,0721		144,9551	-0,1604
	146.36	0.1045		145.332	0.1485		146.016	0.0208		148,0615	0,1720		146,3068	-0,0929
	147.719	-0.0018		146.698	0.4655		147.377	-0.0989		149,4332	0,0659		147,6517	0,1138
	149.075	0.0949		148.055	0.3079		148.736	-0.1016		150,8107	0,2800		149,0018	0,2629
	150.43	0.5374		149.415	0.3883		150.095	-0.025		152,1851	-0,1360		150,3528	0,2265
	151.785	0.1813		150.775	0.4541		151.455	0.0431		153,5604	0,0746		151,7042	-0,2712
	153.151	0.0752		152.132	0.4872		152.811	-0.086		154,9320	0,2995		153,0562	-0,0830
	154.508	-0.0426		153.484	0.1488		154.164	0.0423		156,3087	-0,1179		154,4074	-0,0049
	155.868	0.0158		154.838	0.2681		155.518	-0.1613		157,6845	0,1391		155,7590	0,0230
	157.224	0.1849		156.202	0.2626		156.881	-0.3139		159,0648	-0,0471		157,1177	0,1618
	158.579	-0.0221		157.563	0.2418		158.243	-0.0672		160,4361	-0,1112		158,4647	0,1520
	159.936	0.0195		158.92	0.3529		159.6	-0.2174		161,8145	-0,4458		159,8121	-0,1511
	161.306	0.0735		160.278	0.3759		160.957	-0.184		163,1858	-0,3034		161,1645	0,2227
	162.667	0.3794		161.63	0.4868		162.309	-0.4364		164,5640	-0,1811		162,5124	-0,0918
	164.166	0.4278		162.986	0.3005		163.666	0.029		165,9342	-0,1665		163,8655	-0,0078
	165.525	0.2335		164.34	0.5734		165.02	-0.4184		167,3112	-0,2131		165,2179	-0,0884
	166.881	0.1756		165.699	0.4376		166.379	-0.1577		168,6824	-0,4434		166,5759	0,1323
	168.24	0.1003		167.055	0.2734		167.736	-0.1982		170,0544	-0,2010		167,9277	-0,2676
	169.601	0.3673		168.416	0.4904		169.095	-0.4173		171,4685	-0,1729		169,2789	0,1132
	170.964	0.2301		169.775	0.5248		170.455	-0.2261		172,8421	-0,4429		170,6322	0,0263
	172.322	0.2966		171.13	0.2633		171.809	-0.2748		174,2142	-0,3454		171,9959	0,0820
	173.683	0.0533		172.488	0.4375		173.168	-0.1046		175,5816	-0,0387		173,3471	0,1355
	175.041	-0.1892		173.846	0.3329		174.526	-0.4657		176,9555	-0,3438		174,6971	0,1611
	176.404	-0.0473		175.209	0.365		175.889	-0.2674		178,3274	-0,1286		176,0488	0,0210
	177.765	0.2749		176.566	0.1293		177.246	-0.2615		179,6992	-0,3481		177,4003	0,1234
	179.127	0.0754		177.923	0.3814		178.602	0.0969		181,0726	-0,1704		178,7507	0,2036
	180.485	0.314		179.281	0.5911		179.96	0.1115		182,5059	-0,3656		180,1040	-0,0129
	181.848	0.1624		180.642	0.3303		181.322	0.0384		183,8767	-0,3309		181,4554	-0,1405
	183.208	0.2228		181.998	0.4134		182.678	-0.4441		185,2481	-0,2349		182,8075	0,0211
	184.566	0.1698		183.356	0.2766		184.036	-0.01		186,6233	-0,4139		184,1554	0,0245
	185.927	0.2171		184.718	0.2551		185.397	-0.2166		187,9975	-0,2542		185,5062	0,1094
	187.284	0.2142		186.072	0.292		186.753	-0.2872		189,3754	-0,3438		186,8577	0,1247
	188.644	0.1201		187.434	0.3		188.115	-0.1641		190,7485	-0,3403		188,2081	0,1622
	190.005	0.3831		188.794	0.37		189.475	-0.2553		192,1221	-0,3064		189,5613	0,0550
	191.366	0.2937		190.157	0.4562		190.837	-0.4406		193,4956	-0,0575		190,9128	-0,0480
	192.726	0.2708		191.516	0.563		192.194	-0.5469		194,8696	-0,4251		192,2649	0,0313
	194.085	0.1018		192.876	0.5586		193.556	-0.2132		196,2426	-0,1502		193,6160	0,0824
	195.446	-0.0594		194.233	0.4531		194.912	-0.423		197,6163	-0,0991		194,9695	0,0471
	196.804	0.1789		195.591	0.63		196.271	-0.2394		198,9898	-0,2182		196,3186	0,0120
	198.164	0.1828		196.951	0.5205		197.631	-0.2798		200,3615	-0,4403		197,6679	0,1471
	199.521	0.0869		198.333	0.8479		199.013	-0.266		201,7466	-0,2433		199,0179	-0,1904
	200.884	0.0952		199.694	0.2526		200.375	-0.165		203,1199	-0,2583		200,3705	0,3955
	202.244	0.2193		201.054	0.9176		201.773	-0.325		204,4928	-0,2898		201,7249	0,3096
	203.612	0.1999		202.449	0.6009		203.13	-0.2566		205,8658	0,0578		203,0791	0,0229
	204.972	0.2008		203.81	0.3896		204.49	-0.3343		207,2402	-0,0096		204,4277	0,0675
	206.348	0.1756		205.169	0.5037		205.849	-0.2238		208,6128	-0,1959		205,7798	-0,1831
	207.71	0.2105		206.528	0.3275		207.207	-0.0875		209,9863	-0,2892		207,1363	-0,2030
	209.069	0.1008		207.885	0.5711		208.569	-0.6196		211,3609	-0,0985		208,5013	0,1354
	210.428	0.0497		209.247	0.4767		209.927	-0.2836		212,7387	-0,3215		209,8541	0,1966
	211.787	0.3304		210.606	0.4329		211.287	-0.3428		214,1117	-0,2344		211,2071	-0,1262
	213.148	0.0844		211.966	0.3579		212.645	-0.153		215,4849	0,0118		212,5591	0,2650
	214.504	-0.0504		213.323	0.4748		214.002	-0.0263		216,8597	-0,1878		213,9125	0,0383
	215.865	0.371		214.686	0.3952		215.365	-0.3194		218,2310	-0,1585		215,2654	-0,0757
	217.225	0.0445		216.044	0.2398		216.723	-0.1974		219,6030	-0,0600		216,6175	0,0807
	218.581	0.254		217.401	0.4917		218.081	-0.4838		220,9761	-0,3193		217,9665	0,0216
	219.941	0.1407		218.767	0.6997		219.447	-0.2856		222,3646	-0,4778		219,3171	-0,0395
	221.3	0.2018		220.123	0.561		220.802	-0.2302		223,7408	-0,1195		220,6649	0,1148
	222.661	0.0851		221.477	0.3359		222.157	-0.0226		225,1142	-0,3582		222,0217	0,0255
	224.02	0.2035		222.837	0.4421		223.517	-0.1093		226,4885	0,2198		223,3756	0,0893
	225.38	-0.0208		224.2	0.565		224.88	-0.2158		227,8646	-0,2925		224,7319	0,1761
	226.74	0.3689		225.561	0.4906		226.24	-0.0633		229,2420	-0,1103		226,0855	-0,3473
	228.098	0.2025		226.918	0.4626		227.598	-0.3037		230,6158	-0,3149		227,4386	0,0825
	229.461	0.039		228.302	0.6953		228.982	-0.4753		231,9882	-0,0430		228,7891	0,1532
	230.821	-0.0923		229.662	0.4442		230.343	-0.2995		233,3613	0,0485		230,1424	0,0401
	232.187	0.1475		231.021	0.1189		231.701	0.0315		234,7334	-0,0465		231,4927	-0,1311
	233.547	0.158		232.379	0.2063		233.058	-0.4347		236,1078	0,0306		232,8442	-0,2607
	234.907	0.2087		233.74	0.5104		234.419	-0.4696		237,4792	0,1056		234,2233	0,0370
	236.266	0.0688		235.109	0.3102		236.022	-0.2273		238,8522	-0,2041		235,5724	-0,1195
	237.625	0.1799		236.701	0.3243		237.381	-0.1205		240,2258	-0,1535		236,9305	-0,4104
	238.986	0.1692		238.057	0.6521		238.736	-0.1749		241,6009	-0,1837		238,2812	0,3099
	240.35	0.1067		239.414	0.4224		240.093	-0.4772		243,0524	-0,0762		239,6329	0,0131
	241.71	0.3123		240.771	0.1929		241.45	-0.1282		244,4252	-0,1313		240,9840	-0,0175
	243.094	-0.0915		242.13	0.3903		242.81	-0.1349		245,7971	0,1272		242,3498	0,0761
	244.459	0.0415		243.489	0.4141		244.168	-0.349		247,1714	-0,0660		243,7025	0,1788
	245.819	0.1892		244.852	0.4256		245.532	-0.428		248,5502	-0,3112		245,0562	0,1853
	247.19	-0.1136		246.211	0.3267		246.89	0.1234		249,9226	-0,3041		246,4095	-0,0183
	248.551	-0.0822		247.569	0.4783		248.249	-0.6982		251,2966	-0,3053		247,7655	0,2162
	249.962	-0.0392		248.929	0.3348		249.608	-0.3552		252,6634	-0,2776		249,1246	0,0195
	251.324	-0.1378		250.284	0.6726		250.963	-0.5042		254,0498	-0,0348		250,4836	0,1245
	252.69	0.0048		251.649	0.266		252.329	-0.3252		255,4218	-0,3110		251,8351	0,0048
	254.051	-0.0314		253.012	0.6028		253.691	-0.4632		256,7966	-0,1258		253,1909	0,1954
	255.413	0.2646		254.368	0.5793		255.047	0.0718		258,1805	-0,1271		254,5453	-0,1371
	256.773	0.3623		255.727	0.3394		256.406	-0.3744		259,5550	-0,1082		255,8978	-0,3583
	258.144	0.1231		257.099	0.5417		257.779	-0.5813		260,9263	-0,1460		257,2511	0,4512
	259.515	0.3036		258.46	0.2169		259.143	-0.4716		262,2998	-0,1717		258,6078	0,0176
	260.901	0.3338		259.824	0.5138		260.505	-0.254		263,6714	-0,0244		259,9610	0,2352
	262.259	-0.0166		261.195	0.2511		261.874	-0.3641		265,0526	-0,3253		261,3147	0,1912
	263.621	-0.0497		262.556	0.6027		263.236	-0.0408		266,4267	0,0677		262,6657	-0,0342
	264.981	0.0837		263.93	0.5177		264.61	-0.1755		267,8122	-0,1540		264,0318	0,0862
	266.356	-0.0721		265.286	0.6429		265.966	-0.25		269,1824	-0,3593		265,3845	0,0575
	267.716	0.4266		266.652	0.434		267.331	-0.101		270,5576	-0,1752		266,7402	0,2404
	269.07	0.1508		268.009	0.5226		268.688	-0.247		271,9338	-0,2339		268,0933	0,1748
	270.431	0.2203		269.365	0.5668		270.046	-0.6703		273,5673	-0,0743		269,4448	0,3418
	271.788	0.2554		270.727	0.3685		271.406	-0.0611		274,9304	-0,0977		270,7979	0,0410
	273.15	0.2177		272.105	0.633		272.785	-0.0376		276,6558	-0,0342		272,1507	0,1607
	274.507	0.1346		273.465	0.418		274.146	-0.1902		278,3440	-0,2211		273,4983	-0,1861
	275.867	0.1451		274.825	0.4173		275.504	-0.2802		279,7386	0,1038		274,8485	0,1719
	277.242	0.0687		276.198	0.4223		276.879	-0.1522		281,2847	-0,2155		276,2011	0,2137
	278.617	-0.2251		277.558	0.5128		278.238	-0.0372		282,6545	-0,0323		277,5541	0,1102
	279.976	0.2056		278.919	0.5945		279.599	-0.2233		284,0391	0,3470		278,9052	-0,0731
	281.335	0.2191		280.276	0.4574		280.956	-0.5588		285,4242	0,0257		280,2583	0,1575
	282.699	0.3999		281.652	0.3747		282.331	-0.1879		286,7992	-0,0631		281,6275	-0,1703
	284.075	0.1789		283.012	0.3831		283.692	-0.4965		288,1794	0,1864		282,9866	-0,1204
	285.434	0.447		284.375	0.4904		285.055	-0.3914		290,2955	-0,0482		284,3399	0,2076
	286.811	0.2134		285.733	0.636		286.413	-0.5709		291,7045	0,1029		285,6959	0,3273
	288.171	0.2301		287.107	0.3364		287.787	-0.3895		293,1046	-0,1487		287,0444	-0,0055
	289.529	0.2036		288.466	0.3004		289.146	-0.5416		294,4974	0,1721		288,4012	0,2456
	290.906	0.3788		289.825	0.6309		290.505	-0.1859		296,2063	0,2458		289,7542	0,0854
	292.267	0.2033		291.201	0.3961		291.881	-0.1171		297,5952	0,1066		291,1036	0,0533
	293.627	0.4142		292.561	0.6129		293.24	-0.4251		298,9838	0,2369		292,4548	0,3228
	294.986	0.1998		293.921	0.6254		294.601	-0.4089		300,3895	-0,1212		293,8070	-0,0546
	296.362	0.1996		295.278	0.5665		295.957	-0.2493		301,7811	0,4547		295,1593	0,0668
	297.737	0.2239		296.64	0.6007		297.32	-0.2765		303,1552	0,2170		296,5106	0,1637
	299.106	0.2993		298.013	0.4844		298.692	-0.177		304,5312	0,1365		297,8643	0,2087
	300.466	-0.038		299.371	0.4601		300.05	-0.1743		305,9066	0,1217		299,2173	0,1028
	301.825	0.2989		300.734	0.6052		301.414	-0.1053		307,2839	-0,0326		300,5829	-0,0433
	303.193	0.2782		302.114	0.4873		302.794	-0.3956		308,6584	0,0261		301,9435	0,1968
	304.553	0.08		303.474	0.3107		304.153	-0.5367		310,0365	0,0233		303,2956	0,2098
	305.915	0.132		304.835	0.383		305.515	-0.4456		311,4297	-0,0619		304,6480	0,0477
	307.273	0.2486		306.199	0.4272		306.878	-0.1369		312,8059	0,1853		305,9977	0,3049
	308.648	0.0158		307.567	0.2986		308.247	-0.4802		314,1873	0,0458		307,3472	-0,0362
	310.006	0.3046		308.928	0.2207		309.61	-0.2485		315,5736	0,1752		308,6980	0,2174
	311.368	0.3061		310.301	0.6893		310.981	-0.0998		316,9479	-0,1245		310,0501	0,2047
	312.743	0.3218		311.66	0.36		312.34	-0.3161		318,3321	0,1896		311,4013	0,0190
	314.102	0.375		313.025	0.3831		313.704	-0.3951		319,7113	-0,0342		312,7527	0,0625
	315.477	0.3515		314.383	0.6945		315.062	-0.5951		321,0834	0,0866		314,1057	0,0833
	316.834	0.131		315.741	0.4356		316.422	-0.3356		322,4791	-0,0982		315,4537	-0,0022
	318.197	0.1271		317.107	0.7416		317.786	-0.555		323,8513	-0,0823		316,8059	-0,0347
	319.556	0.185		318.464	0.5331		319.144	-0.2228		325,2363	0,0375		318,1572	-0,0907
	320.914	0.2357		319.821	0.7571		320.5	-0.4781		326,6078	0,1253		319,5076	0,2086
	322.276	-0.0889		321.18	0.7462		321.86	0.0045		327,9828	0,0201		320,8604	-0,0348
	323.65	0.3083		322.536	0.4885		323.216	-0.2126		329,3581	0,1115		322,2120	0,2880
	325.01	0.4469		323.907	0.3437		324.588	-0.1619		330,7379	-0,0722		323,5806	0,0908
	326.372	0.3578		325.27	0.4204		325.95	-0.321		332,2206	-0,0517		324,9401	0,2888
	327.745	0.179		326.63	0.55		327.309	-0.576		333,5943	-0,0322		326,2919	0,1864
	329.104	0.0867		327.991	0.8806		328.671	-0.0042		334,9988	-0,1523		327,6442	0,1688
	330.464	0.3833		329.363	0.5674		330.042	-0.4021		336,3887	-0,0519		328,9939	-0,0143
	331.824	0.2253		330.725	0.5428		331.404	-0.2208		337,7839	0,0452		330,3881	0,1300
	333.199	0.2939		332.084	0.596		332.763	-0.5437		339,1586	-0,1362		331,7461	0,2738
	334.559	0.3848		333.445	0.597		334.124	-0.266		340,5532	0,1540		333,0995	-0,1377
	335.919	0.1514		334.816	0.5235		335.495	-0.2183		341,9388	0,1680		334,4863	-0,0565
	337.276	0.2057		336.178	0.4427		336.858	-0.4511		343,3632	-0,0362		335,8394	-0,1419
	338.652	0.3946		337.537	0.4562		338.217	-0.3797		344,7559	0,2640		337,1986	-0,0641
	340.011	0.2607		338.91	0.5073		339.59	-0.4878		346,1329	0,1518		338,5675	-0,0455
	341.372	0.5189		340.273	0.4278		340.952	-0.5296		347,5332	-0,0600		339,9181	0,1950
	342.748	0.423		341.63	0.2941		342.309	-0.1661		348,9036	-0,0030		341,2818	0,2851
	344.107	0.3237		342.993	0.3007		343.674	-0.2849		350,2898	-0,0526		342,6506	0,3506
	345.465	0.1502		344.366	0.2794		345.045	-0.4337		351,6916	-0,0222		344,0001	-0,0674
	346.824	0.2399		345.729	0.6371		346.408	-0.3754		353,0803	0,0936		345,3497	0,1841
	348.201	0.0646		347.109	0.3301		347.788	-0.4709		354,4843	0,0058		346,7005	-0,0168
	349.56	0.0926		348.47	0.3874		349.15	-0.126		355,8604	0,2103		348,0541	0,2489
	350.92	0.1117		349.827	0.2813		350.507	-0.2228		357,2429	0,2197		349,5509	-0,1704
	352.277	0.1719		351.206	0.4051		351.886	-0.2237		358,6287	0,1617		350,9013	0,0626
	353.655	0.1957		352.565	0.0929		353.244	-0.4427		360,0343	0,0194		352,2522	0,1222
	355.014	0.1246		353.926	0.1712		354.606	-0.2114		361,4381	0,0766		353,6020	0,0940
	356.373	0.2678		355.284	0.0205		355.963	-0.2934		362,8115	0,3516		354,9493	-0,1950
	357.75	-0.292		356.658	0.1237		357.337	-0.2724		364,1968	0,0733		356,3009	0,1660
	359.108	-0.1525		358.021	-0.2599		358.7	-0.1821		365,5830	0,1114		357,6517	0,0292
	360.469	-0.3702		359.377	-0.5385		360.057	-0.7364		366,9870	0,0729		359,0026	0,1995
	361.83	-0.1097		360.736	-0.545		361.415	-0.3122		368,3926	-0,0556		360,3557	0,2183
	363.204	-0.4941		362.111	-0.8094		362.791	-0.5815		369,7923	0,2346		361,7073	0,2363
	364.563	-0.3983		363.469	-0.9459		364.196	-0.5595		371,1976	0,0006		363,0565	-0,0072
	365.923	-0.8099		364.874	-1.1754		365.553	-0.206		372,5837	-0,0344		364,4201	-0,0918
	367.28	-0.6616		366.237	-1.2988		366.916	-0.0537		373,9880	0,0659		365,7958	-0,1093
	368.658	-0.7625		367.613	-1.6591		368.294	-0.538		375,3934	-0,0090		367,1470	0,1592
	370.013	-1.2368		368.975	-1.6134		369.655	-0.5143		376,7928	0,1234		368,4968	0,0306
	371.373	-1.0361		370.332	-2.0699		371.011	-0.5627		378,1983	0,1278		369,8497	-0,1205
	372.753	-1.2665		371.71	-2.1955		372.388	-0.4094		379,5848	0,0856		371,2021	0,0577
	374.112	-1.2374		373.067	-2.7729		373.748	-0.5792		380,9900	0,1510		372,5550	0,0732
	375.816	-1.7392		374.425	-2.7532		375.106	-0.4958		382,3957	0,0646		373,9075	0,0651
	377.176	-2.2679		375.783	-2.9382		376.459	-0.6215		383,7939	0,1573		375,2619	-0,1483
	378.536	-2.1204		377.161	-3.4983		377.837	-0.7024		385,1989	0,1633		376,6351	0,0654
	379.915	-2.3657		378.522	-3.8681		379.203	-0.8224		386,5858	0,0057		377,9957	-0,0421
	381.276	-2.1966		379.883	-4.1017		380.559	-0.7892		388,0078	-0,0127		379,3467	-0,0288
	382.663	-2.5937		381.238	-4.4724		381.913	-0.6156		389,3978	0,1481		380,7066	0,1693
	384.022	-3.0594		382.616	-4.9611		383.292	-1.1365		390,7945	-0,1893		382,0590	0,0514
	385.417	-2.6686		383.972	-4.9398		384.648	-0.644		392,2005	0,0871		383,4111	-0,1163
	386.793	-3.1306		385.328	-5.5278		386.003	-0.8915		393,5907	0,0729		384,7631	-0,1539
	388.162	-3.2468		386.71	-5.8243		387.386	-1.2992		394,9919	0,1233		386,1389	0,2209
	389.52	-3.6274		388.07	-6.2613		388.748	-1.1619		396,4133	-0,0211		387,5436	0,1754
	390.883	-3.8292		389.656	-6.7874		390.331	-1.3297		397,7982	-0,0243		388,9008	-0,0521
	392.257	-4.155		391.022	-7.0816		391.694	-1.2247		399,2028	-0,1546		390,2535	0,0792
	393.617	-4.2373		392.375	-7.5245		393.047	-1.3725		400,5893	0,2117		391,6000	-0,0464
	394.979	-4.5408		393.727	-7.5707		394.399	-1.3368		401,9962	0,1272		392,9524	-0,2950
	396.339	-4.7996		395.075	-8.0816		395.747	-1.3807		403,4011	0,1641		394,3044	-0,0509
	397.712	-4.9984		396.425	-8.4097		397.096	-1.381		404,8002	0,0140		395,6550	-0,0825
	399.07	-4.9115		397.78	-8.8662		398.5	-1.5967		406,2037	0,1672		397,0067	0,3944
	400.431	-5.2804		399.176	-9.3205		399.849	-1.7673		407,5917	0,3749		398,3646	0,0958
	401.786	-5.2064		400.528	-10.0967		401.201	-1.7253		408,9979	0,1835		399,7179	0,0080
	403.163	-5.8692		401.879	-9.9739		402.551	-1.8361		410,4021	0,2470		401,0935	0,0972
	404.52	-5.7378		403.235	-10.3679		403.906	-1.8337		411,7996	0,2661		402,4515	-0,0416
	405.881	-5.867		404.584	-10.7024		405.255	-2.3936		413,2057	0,2542		403,8037	0,0652
	407.259	-6.2603		405.933	-10.8518		406.604	-2.2107		414,5938	0,3762		405,1566	0,1061
	408.619	-6.8433		407.283	-11.394		407.955	-2.4386		415,9998	0,1441		406,5050	0,1816
	409.975	-6.7307		408.632	-11.8036		409.304	-2.6119		417,4027	0,1735		407,9019	0,0597
	411.33	-6.9481		409.984	-12.1435		410.656	-2.5907		418,8003	0,3379		409,2575	0,0115
	412.714	-6.9618		411.336	-12.4377		412.007	-2.659		420,2053	0,2120		410,6423	0,1121
	414.071	-7.1842		412.715	-12.5228		413.386	-2.7169		421,5972	0,1345		412,0003	0,1149
	415.426	-7.4226		414.075	-12.9455		414.748	-3.1605		422,9978	-0,0657		413,3501	0,0688
	416.782	-7.9212		415.427	-13.511		416.1	-2.7981		424,4084	0,1304		414,7117	0,0481
	418.165	-7.7208		416.783	-13.6954		417.454	-3.1442		425,8017	0,0630		416,0953	0,1238
	419.523	-8.1425		418.132	-13.729		418.804	-3.2756		427,2068	0,1478		417,4536	0,2086
	420.88	-8.379		419.483	-14.1619		420.158	-3.3109		428,5963	0,1388		418,8073	0,3321
	422.267	-8.5967		420.838	-14.4737		421.525	-3.0703		430,0015	0,3953		420,1593	0,0501
	423.624	-8.6264		422.218	-14.4955		422.889	-3.1255		431,4039	0,0219		421,5107	-0,0687
	425.021	-8.7145		423.577	-14.9114		424.25	-3.34		432,8055	-0,0182		422,8631	-0,0216
	426.378	-9.0306		424.927	-14.8875		425.599	-3.4825		434,2097	0,0110		424,2142	0,0749
	427.763	-9.6923		426.285	-14.8894		426.958	-3.5642		435,5950	0,1669		425,5968	0,0802
	429.121	-9.5428		427.667	-15.37		428.342	-3.5301		436,9999	0,0911		426,9583	0,1959
	430.477	-9.84		429.027	-15.4258		429.699	-3.5066		438,4054	0,1539		428,3093	0,0003
	431.836	-10.0218		430.398	-15.5274		431.07	-3.8702		439,8031	-0,1216		429,6693	-0,1331
	433.217	-10.4158		431.746	-15.6592		432.417	-3.7721		441,2105	0,3035		431,0539	0,1192
	434.576	-10.5751		433.12	-16.0771		433.792	-3.9331		442,5967	-0,0438		432,4076	-0,1190
	435.934	-10.7882		434.476	-15.9884		435.15	-3.862		444,0036	-0,1167		433,7612	-0,0781
	437.29	-10.9948		435.834	-16.184		436.508	-3.7988		445,4103	0,2354		435,1481	-0,0088
	438.669	-10.5703		437.216	-16.0964		437.889	-3.8072		446,8065	0,0714		436,5017	0,0827
	440.025	-11.2498		438.575	-16.2555		439.249	-3.7388		448,2130	0,1870		437,8563	0,2566
	441.381	-11.6774		440.281	-16.4121		440.954	-3.7938		449,5994	0,1531		439,2156	-0,2120
	442.765	-11.6685		441.627	-16.2965		442.299	-4.2055		451,0080	0,3050		440,5989	0,1679
	444.124	-11.8531		442.977	-16.7122		443.648	-4.0893		452,4479	0,0695		441,9565	-0,2037
	445.476	-12.398		444.336	-16.7378		445.009	-3.9933		454,1203	-0,0282		443,3098	0,0715
	446.833	-12.2876		445.717	-16.4943		446.391	-4.042		455,9155	0,0086		444,6703	0,0922
	448.218	-12.4852		447.078	-16.8959		447.75	-4.3229		457,2935	-0,1641		446,0532	-0,0425
	449.578	-12.5266		448.432	-16.9305		449.156	-4.3634		458,6896	0,0786		447,4039	-0,2484
	450.928	-12.8921		449.885	-16.7654		450.56	-4.4602		460,0965	0,3191		448,7645	-0,2030
	452.288	-12.893		451.243	-16.9052		451.916	-4.4509		461,7264	0,1177		450,1460	0,0895
	453.672	-13.3425		452.624	-16.7384		453.298	-4.3294		463,1462	-0,0032		451,5052	-0,0212
	455.027	-13.6771		453.98	-17.1207		454.653	-4.6723		464,5473	0,0792		452,8598	0,0495
	456.382	-13.626		455.338	-17.519		456.009	-4.5733		465,9505	0,1832		454,2167	-0,0589
	457.767	-13.9989		456.719	-17.2143		457.393	-4.636		467,3376	-0,0034		455,5980	-0,0578
	459.125	-14.095		458.078	-17.3839		458.75	-4.588		468,7425	0,4698		456,9586	0,0976
	460.478	-14.2236		459.431	-17.3098		460.103	-4.5584		470,1478	-0,0722		458,3121	-0,2444
	461.836	-14.4446		460.79	-17.3409		461.462	-4.5311		471,5488	0,0338		459,6745	0,0094
	463.22	-14.5945		462.173	-17.3116		462.844	-4.6814		472,9522	0,0363		461,0532	-0,1239
	464.58	-15.0819		463.533	-17.3291		464.204	-4.2379		474,3568	0,1871		462,4077	-0,0637
	465.933	-14.6795		464.886	-17.354		465.557	-4.5369		475,7457	0,1862		463,7663	-0,2758
	467.289	-15.4632		466.245	-17.3781		466.917	-4.5896		477,1690	0,1973		465,1958	-0,3602
	468.675	-15.4735		467.626	-17.0962		468.297	-4.816		478,5533	0,0050		466,5680	-0,0816
	470.029	-15.6393		468.98	-17.3145		469.654	-4.6828		479,9544	0,1217		467,9169	0,2556
	471.386	-15.6433		470.339	-17.3205		471.013	-5.0001		481,3481	-0,0710		469,2671	-0,1027
	472.77	-16.099		471.725	-17.3078		472.397	-4.796		483,0663	0,0458		470,6478	-0,2258
	474.127	-16.3989		473.081	-17.5649		473.754	-4.662		484,4538	-0,0370		472,0074	-0,1508
	475.479	-16.7801		474.437	-17.8485		475.109	-4.9213		485,8432	-0,1494		473,3619	-0,1229
	476.837	-16.6694		475.793	-17.664		476.466	-4.795		487,2483	-0,0179		474,7207	-0,3876
	478.222	-16.8173		477.176	-17.6436		477.848	-4.8947		489,0137	-0,0053		476,1022	-0,1174
	479.583	-17.2075		478.582	-17.7499		479.255	-4.8108		490,4083	-0,0888		477,4605	-0,3438
	480.937	-17.4446		479.935	-17.6214		480.612	-4.8125		491,7977	-0,1779		478,8179	-0,3212
	482.292	-17.5048		481.295	-17.8472		481.965	-5.1217		493,1997	-0,0883		480,1751	-0,5581
	483.677	-17.8679		482.676	-17.7045		483.348	-5.2811		494,6070	-0,0127		481,5552	-0,4290
	485.031	-18.1475		484.035	-17.813		484.707	-5.2521		496,0035	-0,4318		482,9108	-0,1600
	486.388	-18.1279		485.391	-17.807		486.062	-5.0953		497,4075	-0,0374		484,2690	-0,3116
	487.773	-18.339		486.752	-17.7877		487.424	-5.3439		498,7968	-0,1825		485,6512	-0,1578
	489.131	-18.0891		488.13	-17.7114		488.804	-5.3576		500,2029	-0,2609		487,0105	-0,6012
	490.484	-18.75		489.485	-18.0155		490.156	-5.5934		501,6108	0,5919		488,3640	-0,5362
	491.84	-18.7445		490.843	-18.0448		491.515	-5.6761		503,0058	1,9172		489,7237	-0,6574
	493.225	-18.8922		492.224	-17.6554		492.896	-5.6798		504,4104	3,1773		491,1058	-0,1667
	494.586	-19.1226		493.584	-18.0651		494.255	-5.7263		505,7982	3,9901		492,4635	-0,6087
	495.981	-19.3656		494.938	-17.7847		495.609	-5.2503		507,2059	4,8032		493,8660	-0,5684
	497.342	-19.5177		496.298	-17.8833		496.969	-5.8347		508,6268	5,0114		495,2227	-0,6721
	498.728	-19.5586		497.679	-18.0671		498.352	-5.8798		510,0572	5,0450		496,6060	-0,6131
	500.086	-20.084		499.038	-18.2486		499.71	-6.1456		511,4605	4,9177		497,9648	-0,7151
	501.439	-20.0052		500.393	-18.0267		501.064	-6.0793		512,8477	5,0491		499,3197	-0,3568
	502.795	-20.4152		501.75	-18.2136		502.423	-6.1937		514,2538	4,7340		500,6787	-0,3435
	504.179	-20.3671		503.132	-18.3315		503.804	-6.0803		515,6598	4,6124		502,0590	-0,5138
	505.534	-20.6556		504.488	-17.9575		505.158	-6.2176		517,0598	4,7633		503,4135	-0,9697
	506.936	-21.0217		505.845	-18.237		506.516	-6.6703		518,4615	4,2719		504,7736	-0,8831
	508.296	-20.7688		507.227	-18.1177		507.899	-6.4243		519,8510	3,9564		506,1540	-0,6957
	509.796	-21.123		508.588	-18.3076		509.26	-6.6194		521,2535	4,2049		507,5139	-0,8119
	511.18	-21.4516		509.941	-17.998		510.612	-6.4779		522,9076	3,7092		508,8846	-0,4764
	512.538	-21.7865		511.3	-18.1714		511.972	-6.7711		524,3043	3,3456		510,2720	-0,8304
	513.936	-21.7228		512.68	-18.3918		513.353	-6.7288		525,7094	3,2525		511,6536	-0,8678
	515.343	-21.9188		514.04	-18.1927		514.711	-6.7116		527,1152	3,3010		513,0160	-0,6346
	516.731	-22.3603		515.394	-18.2356		516.067	-7.2297		528,5105	2,8487		514,3681	-1,0146
	518.089	-22.4123		516.752	-18.0656		517.425	-7.3189		529,9164	2,7043		515,7280	-1,0902
	519.487	-22.6159		518.133	-18.1271		518.805	-7.2075		531,3030	2,1908		517,1093	-0,9123
	520.89	-22.472		519.491	-18.4669		520.163	-7.5414		532,7107	1,9514		518,4683	-0,7973
	522.278	-22.8923		520.849	-18.1923		521.521	-7.7706		534,1160	1,8137		519,8294	-0,6160
	523.637	-22.9791		522.229	-17.8733		522.901	-7.6813		535,5132	1,2068		521,2254	-0,9613
	524.989	-23.3339		523.591	-18.3045		524.264	-8.1039		536,9196	1,2769		522,6099	-1,0868
	526.393	-23.3473		524.943	-18.3448		525.615	-7.7828		538,3063	0,7903		523,9716	-0,8138
	527.779	-23.8258		526.303	-18.317		526.975	-8.1017		539,7096	1,1278		525,3682	-1,0395
	529.183	-23.9336		527.685	-18.6977		528.357	-8.1806		541,1155	0,3507		526,7309	-0,9333
	530.539	-24.2261		529.044	-18.3713		529.717	-8.594		542,5157	-0,0486		528,1108	-1,1195
	531.941	-24.3145		530.442	-18.3688		531.115	-8.26		543,9198	-0,1161		529,4830	-0,8067
	533.301	-24.3142		531.803	-18.3536		532.475	-8.5815		545,3079	-0,4469		530,8713	-1,3037
	534.685	-24.5519		533.184	-18.5315		533.856	-8.9529		546,7108	-0,9820		532,2451	-1,1947
	536.092	-24.7839		534.545	-18.2037		535.218	-8.8513		548,1181	-1,1612		533,6115	-1,4767
	537.489	-25.0462		535.942	-18.1244		536.614	-9.1866		549,5160	-1,3058		534,9739	-1,1866
	538.892	-25.409		537.304	-18.4045		537.976	-9.288		550,9205	-1,7455		536,3702	-1,4933
	540.28	-25.3017		538.686	-18.8289		539.359	-9.5043		552,3072	-2,0000		537,7349	-1,1731
	541.64	-25.2424		540.044	-18.9386		540.716	-9.7287		553,7151	-2,1226		539,1421	-1,3631
	543.039	-25.6859		541.399	-18.8574		542.071	-9.9518		555,1178	-2,3654		540,5180	-1,2050
	544.441	-25.892		542.757	-19.0969		543.429	-9.8519		556,5184	-2,6194		541,8745	-1,4294
	545.846	-25.8712		544.139	-18.8792		544.811	-9.9341		557,9228	-3,1822		543,2765	-1,6029
	547.234	-25.9567		545.495	-19.0312		546.167	-10.5751		559,3100	-3,5625		544,6606	-1,3244
	548.64	-26.431		546.853	-19.0959		547.525	-10.3717		560,7146	-3,9736		546,0227	-1,3946
	550.04	-26.2726		548.234	-19.6009		548.907	-10.5625		562,1202	-4,1420		547,4194	-1,6663
	551.443	-26.4332		549.594	-19.6059		550.266	-10.9012		563,5182	-4,1915		548,7814	-1,5874
	552.848	-26.6399		550.96	-19.6225		551.633	-11.1119		564,9235	-4,8116		550,1639	-1,6924
	554.235	-26.9782		552.352	-19.7266		553.023	-10.9479		566,3582	-5,0622		551,5662	-1,6337
	555.64	-27.1167		553.735	-19.9687		554.407	-11.5415		567,7637	-5,2418		552,9245	-1,7523
	557.043	-27.3243		555.094	-20.2699		555.766	-11.6193		569,1671	-5,6581		554,3264	-1,6531
	558.446	-27.3939		556.45	-20.3393		557.482	-11.8271		570,5681	-5,9159		555,6890	-1,9288
	559.849	-27.7386		558.189	-20.5774		558.862	-11.811		571,9704	-6,3316		557,0699	-1,7749
	561.236	-27.811		559.549	-20.8767		560.221	-12.0536		573,3581	-6,7660		558,4721	-1,5730
	562.641	-27.7663		560.946	-20.9937		561.618	-12.6246		574,7639	-7,0246		559,8770	-1,9741
	564.042	-27.9974		562.309	-21.319		562.982	-12.5834		576,1703	-7,1749		561,2800	-1,9363
	565.445	-28.471		563.691	-21.546		564.363	-12.7723		577,5717	-7,5846		562,6627	-1,6684
	566.899	-28.531		565.094	-21.8351		565.766	-13.3371		578,9723	-7,8608		564,0688	-1,8095
	568.285	-28.7944		566.496	-21.9749		567.168	-13.0295		580,4097	-8,3613		565,4258	-2,0547
	569.69	-28.654		567.901	-21.9353		568.574	-13.6752		581,8119	-8,1391		566,8284	-1,8404
	571.096	-28.9932		569.354	-22.1306		570.027	-13.7859		583,2207	-8,8658		568,2332	-1,9564
	572.495	-29.1508		570.739	-22.1758		571.41	-13.7188		584,6688	-9,1052		569,6177	-2,2363
	573.899	-29.1021		572.142	-22.1959		572.814	-13.9963		586,0729	-9,8180		571,0257	-1,9369
	575.286	-29.4917		573.547	-22.8397		574.219	-14.2065		587,5197	-9,8008		572,4379	-1,9956
	576.691	-29.5885		574.948	-22.6643		575.621	-14.6399		588,9282	-10,1676		573,8309	-2,1878
	578.096	-29.4996		576.354	-23.1289		577.026	-14.9048		590,3591	-10,3581		575,2345	-2,2804
	579.496	-29.8439		577.739	-23.3152		578.412	-15.2506		591,7688	-10,8338		576,6180	-2,0911
	580.948	-29.6928		579.142	-23.6649		579.814	-14.9802		593,2240	-10,9673		578,0227	-2,0771
	582.353	-30.0868		580.596	-23.5414		581.268	-15.26		594,6718	-11,5991		579,4246	-2,1191
	583.741	-30.5176		581.998	-24.1673		582.67	-15.5968		596,1244	-11,6995		580,8330	-2,4158
	585.145	-30.3989		583.403	-24.3361		584.074	-15.8983		597,5723	-12,0671		582,2367	-2,3033
	586.548	-30.6753		584.808	-24.1917		585.48	-16.0112		599,0201	-12,6363		583,6197	-2,2554
	587.949	-30.8937		586.194	-24.773		586.866	-16.2792		600,4273	-12,7787		585,0254	-2,3183
	589.354	-31.1069		587.598	-25.3676		588.271	-16.6186		601,8146	-12,9967		586,4239	-2,6417
	590.742	-31.0922		589	-25.5622		589.673	-16.6793		603,2525	-13,3506		587,8307	-2,2449
	592.146	-31.1132		590.404	-25.6616		591.124	-17.1377		604,6500	-13,7457		589,2361	-2,4137
	593.549	-31.2972		591.858	-26.3764		592.578	-17.0473		606,0517	-14,0631		590,6202	-2,4244
	594.95	-31.4152		593.31	-26.4762		593.981	-17.7253		607,4517	-14,2453		592,0427	-2,7454
	596.356	-31.6702		594.695	-26.7483		595.367	-17.6868		608,8392	-14,4767		593,4290	-2,5807
	597.743	-31.7249		596.101	-26.9431		596.772	-17.8737		610,2487	-15,0178		594,8343	-2,2935
	599.148	-31.9553		597.502	-27.7123		598.173	-18.2544		611,6516	-15,4076		596,2385	-2,6786
	600.55	-32.1988		598.906	-28.1292		599.578	-18.2041		613,0705	-15,5203		597,6226	-2,8222
	601.927	-32.4929		600.594	-28.6168		601.266	-18.9061		614,4990	-15,8425		599,0278	-2,7734
	603.282	-32.377		602	-28.8375		602.671	-18.9543		615,9206	-16,2885		600,4729	-2,7493
	604.664	-32.4643		603.378	-29.3889		604.05	-19.0514		617,2963	-16,3787		601,8813	-2,6643
	606.022	-32.927		604.725	-29.6493		605.397	-19.3183		618,7008	-16,9732		603,2861	-2,5711
	607.379	-32.8397		606.121	-30.2207		606.792	-19.4795		620,1055	-17,2249		604,6420	-3,0465
	608.764	-33.0421		607.475	-30.5805		608.146	-19.9418		621,5030	-17,6042		606,0015	-2,8463
	610.121	-33.0263		608.832	-30.9486		609.505	-19.8481		622,9085	-17,7740		607,3543	-3,0853
	611.472	-33.1506		610.26	-31.1761		610.98	-20.4394		624,2972	-18,2413		608,7129	-2,9832
	612.83	-33.6838		611.668	-31.7403		612.34	-20.6349		625,7016	-18,3966		610,0963	-3,0206
	614.214	-33.8057		613.025	-32.4952		613.698	-20.9441		627,1054	-18,7755		611,4523	-3,0007
	615.576	-33.6284		614.382	-32.7332		615.054	-20.9619		628,5032	-19,0298		612,8084	-3,0428
	616.928	-33.9052		615.737	-33.1381		616.408	-21.2667		629,9095	-19,2305		614,1649	-3,2395
	618.285	-34.0588		617.119	-33.2946		617.79	-21.6756		631,2974	-19,7755		615,5125	-3,1071
	619.669	-34.1852		618.477	-34.0025		619.151	-21.7784		632,7077	-20,0662		616,8622	-3,3171
	621.024	-34.0635		619.834	-34.6154		620.506	-22.2632		634,1060	-20,2635		618,2143	-3,2354
	622.38	-34.2128		621.213	-34.8575		621.886	-22.221		635,5054	-20,6351		619,5960	-3,2677
	623.765	-34.7095		622.576	-35.1494		623.25	-22.4871		636,9094	-20,7817		620,9578	-3,3831
	625.123	-34.5434		623.928	-35.7134		624.6	-22.9162		638,2985	-21,1503		622,3090	-3,3593
	626.476	-34.5235		625.288	-35.7098		626.007	-23.2442		639,7028	-21,3804		623,6676	-3,3223
	627.832	-34.7368		626.717	-36.1002		627.391	-23.5015		641,1075	-21,7085		625,0482	-3,3174
	629.217	-34.9178		628.08	-36.7679		628.753	-23.7772		642,5102	-21,9528		626,4035	-3,2183
	630.578	-35.3653		629.479	-37.1067		630.152	-24.069		643,9107	-22,2297		627,7624	-3,3826
	631.929	-35.0836		630.835	-37.693		631.507	-24.3401		645,3264	-22,4857		629,1429	-3,2710
	633.286	-35.193		632.221	-38.1163		632.893	-24.4176		646,7532	-23,0468		630,5015	-3,6270
	634.685	-35.3989		633.577	-38.1791		634.251	-24.5379		648,1603	-23,2803		631,8580	-3,6009
	636.036	-35.5856		634.93	-38.8764		635.602	-25.5542		649,5558	-23,6491		633,2149	-3,5805
	637.426	-36.0093		636.288	-39.1478		636.96	-25.766		650,9622	-23,7235		634,5967	-3,7182
	638.786	-35.9778		637.671	-39.3513		638.343	-25.9438		652,3461	-24,0889		636,0058	-3,7450
	640.172	-36.1102		639.029	-39.9182		639.703	-25.6165		653,7536	-24,3286		637,3578	-3,8042
	641.528	-36.1454		640.385	-40.4216		641.056	-26.0782		655,1579	-24,7497		638,7170	-3,5671
	642.882	-36.2027		641.741	-40.8335		642.413	-26.4177		656,5603	-24,8324		640,0999	-3,9689
	644.287	-36.2347		643.122	-41.2345		643.794	-26.9866		657,9600	-25,4538		641,4566	-3,8594
	645.673	-36.6084		644.479	-41.8359		645.151	-27.3076		659,3475	-25,4789		642,8134	-3,8674
	647.028	-36.3474		645.836	-41.7414		646.506	-27.4644		660,7535	-25,5180		644,2178	-3,9133
	648.385	-36.8716		647.217	-42.7223		647.937	-28.0893		662,1592	-25,9913		645,5978	-4,0851
	649.768	-36.8566		648.626	-42.9597		649.299	-28.0791		663,5586	-26,3394		646,9586	-4,0420
	651.126	-36.9376		649.982	-43.2222		650.654	-28.5987		664,9609	-26,8190		648,3114	-4,2336
	652.527	-37.3834		651.337	-43.7495		652.009	-28.7997		666,3483	-27,0341		649,6724	-3,9922
	653.882	-37.3692		652.721	-44.1001		653.392	-29.0877		667,7705	-27,1153		651,0665	-4,1023
	655.268	-37.2628		654.078	-44.6254		654.797	-29.3795		669,2056	-27,4051		652,4551	-4,1621
	656.628	-37.703		655.481	-44.9282		656.153	-29.6035		670,6113	-27,6453		653,8134	-4,0205
	657.981	-37.7349		656.838	-45.5695		657.51	-30.0048		672,0599	-28,0045		655,1857	-4,2881
	659.336	-37.5212		658.218	-45.7284		658.986	-30.2551		673,4620	-28,1564		656,5537	-4,5294
	660.721	-37.99		659.674	-46.1224		660.347	-30.913		674,8493	-28,4545		657,9100	-4,1804
	662.08	-37.9295		661.03	-46.4159		661.702	-31.0144		676,2586	-28,6155		659,2672	-4,4116
	663.431	-37.9251		662.387	-47.0053		663.058	-31.042		677,6611	-28,7517		660,6472	-4,4377
	664.789	-38.1364		663.744	-47.6628		664.416	-31.5353		679,0653	-29,4907		662,0071	-4,1440
	666.174	-38.2672		665.127	-48.1968		665.847	-32.0482		680,5126	-29,5544		663,3617	-4,5544
	667.531	-38.506		666.533	-48.4074		667.205	-32.2176		681,9172	-29,9480		664,7216	-4,6386
	668.883	-38.5221		667.887	-48.6551		668.56	-32.3952		683,3053	-29,9904		666,1025	-4,8353
	670.271	-38.9034		669.246	-49.0968		669.917	-32.4811		684,7079	-30,2601		667,4595	-4,4932
	671.63	-38.7018		670.627	-49.5557		671.347	-33.0223		686,1317	-30,5792		668,8150	-4,8094
	672.981	-38.7825		672.033	-49.8316		672.703	-33.4267		687,5625	-30,9004		670,1725	-4,6710
	674.385	-38.9263		673.388	-50.4633		674.059	-33.8838		688,9648	-30,8143		671,5585	-4,5600
	675.77	-39.2363		674.746	-50.7424		675.42	-33.8228		690,3519	-31,1614		672,9108	-4,6557
	677.129	-39.1557		676.127	-51.2107		676.845	-34.5245		691,7576	-31,4379		674,2666	-4,9308
	678.486	-39.2731		677.534	-51.7945		678.207	-34.5753		693,1618	-31,7208		675,6486	-4,7072
	679.883	-39.4661		678.888	-52.0275		679.559	-34.9424		694,5635	-32,1726		677,0094	-4,7173
	681.27	-39.7612		680.259	-52.6579		680.931	-35.3445		695,9699	-32,2689		678,3623	-4,7172
	682.631	-39.7409		681.629	-52.9366		682.3	-35.6006		697,3526	-32,6061		679,7236	-4,9207
	683.984	-39.9995		682.984	-53.3402		683.656	-35.9418		698,7590	-32,7853		681,4938	-4,8225
	685.34	-39.8274		684.342	-53.846		685.014	-36.3503		700,1637	-32,9792		682,8651	-5,1850
	686.726	-40.023		685.724	-54.1577		686.396	-36.7317		701,5653	-33,1371		684,2228	-4,9505
	688.14	-40.0761		687.083	-54.9936		687.755	-36.8257		702,9687	-33,4116		685,6015	-5,0594
	689.532	-40.4554		688.438	-55.2195		689.111	-37.2307		704,3558	-33,6863		686,9625	-5,1275
	690.887	-40.3722		689.794	-55.4411		690.466	-37.6868		705,7614	-33,7877		688,3172	-5,3017
	692.272	-40.5235		691.176	-56.0556		691.848	-37.9321		707,1666	-33,9503		689,6771	-5,2180
	693.633	-40.467		692.536	-56		693.208	-37.6955		708,5664	-34,4520		691,0579	-5,4573
	694.985	-40.4962		693.89	-56.6094		694.562	-38.0651		709,9683	-34,4241		692,4109	-5,6466
	696.342	-40.3254		695.249	-57.1056		695.921	-38.7881		711,3544	-35,1318		693,7683	-5,4653
	697.727	-40.928		696.63	-57.7229		697.302	-39.082		712,7609	-35,2449		695,1510	-5,1113
	699.125	-41.0981		697.985	-58.1967		698.658	-39.3863		714,1658	-35,2264		696,5086	-5,7590
	700.533	-41.1723		699.345	-58.5992		700.017	-39.9217		715,5659	-35,3430		697,8664	-5,3037
	701.887	-41.371		700.725	-58.6387		701.398	-40.0156		716,9690	-35,5980		699,2236	-5,7091
	703.274	-41.293		702.084	-58.9574		702.755	-40.3911		718,3550	-35,8245		700,6053	-5,4252
	704.634	-41.4513		703.44	-59.9271		704.112	-40.4054		719,7605	-36,2533		701,9658	-5,8658
	705.986	-41.6487		704.795	-60.1328		705.515	-40.6719		721,1671	-35,9907		703,3189	-5,4505
	707.342	-41.3325		706.225	-60.6625		706.897	-41.2503		722,5679	-36,5964		704,6780	-5,6187
	708.728	-41.5017		707.587	-61.0286		708.259	-41.3568		723,9686	-36,7251		706,0587	-5,6376
	710.083	-41.6259		708.938	-61.3276		709.61	-41.9586		725,4218	-36,9578		707,4120	-5,7407
	711.484	-41.719		710.297	-61.7112		710.97	-42.2353		726,8098	-37,3346		708,7721	-5,7982
	712.842	-41.9733		711.678	-62.1569		712.351	-42.5541		728,2159	-36,9516		710,1528	-5,8815
	714.227	-42.1116		713.038	-62.611		713.711	-42.7469		729,6676	-37,5834		711,5118	-5,7732
	715.584	-42.1301		714.393	-63.0029		715.064	-43.0272		731,0708	-37,8254		712,8679	-6,0510
	716.982	-42.4347		715.75	-63.7142		716.422	-43.4943		732,5193	-37,9884		714,2236	-5,7068
	718.344	-42.5417		717.131	-64.0152		717.802	-43.7707		733,9251	-38,2542		715,6055	-5,8084
	719.728	-42.4764		718.487	-64.5318		719.159	-44.3864		735,3268	-38,3682		716,9663	-6,2687
	721.087	-42.342		719.845	-64.6114		720.517	-44.0909		736,7632	-38,5742		718,3203	-6,0060
	722.483	-42.6992		721.227	-65.3453		721.898	-44.3654		738,1674	-38,5717		719,6937	-6,0043
	723.843	-42.7241		722.587	-65.8321		723.259	-45.5645		739,5704	-38,9950		721,0613	-6,3193
	725.276	-42.8512		723.939	-65.862		724.611	-45.5415		740,9730	-39,1799		722,4159	-6,2006
	726.635	-43.0553		725.299	-66.3942		725.97	-45.4079		742,3587	-39,5022		723,7746	-6,5529
	727.986	-43.2405		726.68	-66.5946		727.352	-46.2552		743,7692	-39,3357		725,1546	-6,1137
	729.635	-43.2273		728.074	-67.5834		728.746	-46.1416		745,1847	-39,6909		726,5303	-6,3728
	730.989	-43.2517		729.441	-67.509		730.112	-46.7041		746,6218	-40,0775		727,9162	-6,0676
	732.346	-43.2481		730.8	-67.7929		731.472	-46.7945		748,0210	-40,0849		729,2750	-6,4651
	733.73	-43.3573		732.194	-68.3926		732.865	-47.3928		749,4258	-40,2843		730,6546	-6,5656
	735.134	-43.4397		733.586	-69.0223		734.258	-47.414		750,8122	-40,6545		732,0629	-6,4766
	736.488	-43.5058		734.941	-69.5947		735.613	-47.9901		752,2190	-40,3634		733,4159	-6,1412
	737.889	-43.5658		736.299	-69.4937		736.971	-48.1678		753,6245	-40,9209		734,7757	-6,7244
	739.278	-43.664		737.681	-70.1238		738.353	-48.6997		755,0228	-41,1488		736,1564	-6,4353
	740.638	-43.9155		739.04	-70.783		739.711	-48.9051		756,4709	-41,2490		737,5138	-6,3368
	742.032	-43.9182		740.412	-71.0595		741.084	-49.4589		757,8614	-41,3321		738,8714	-6,5051
	743.394	-44.0123		741.799	-71.4248		742.471	-49.5174		759,2683	-41,4887		740,2712	-6,6702
	744.775	-44.3664		743.182	-71.8521		743.854	-49.8426		760,6737	-41,5541		741,6574	-6,8281
	746.198	-44.3986		744.541	-72.2095		745.26	-50.2319		762,0727	-41,8895		743,0159	-6,9472
	747.589	-44.2362		745.942	-72.4498		746.615	-50.3547		763,4746	-41,9562		744,3701	-6,7376
	749.038	-44.2722		747.303	-73.1507		747.974	-50.543		764,8629	-42,0161		745,7300	-6,8395
	750.44	-44.5593		748.683	-73.4725		749.355	-50.9135		766,2694	-42,4730		747,1107	-6,9980
	751.845	-44.4133		750.042	-74.0487		750.714	-51.2141		767,7174	-42,6987		748,4685	-7,0194
	753.232	-44.5713		751.397	-74.7428		752.07	-51.8398		769,1257	-42,6250		749,8250	-6,8401
	754.593	-45.0923		752.849	-75.0194		753.521	-51.7587		770,5239	-42,5018		751,1831	-6,9911
	755.989	-44.7137		754.231	-75.391		754.902	-52.4031		771,9287	-42,9532		752,5622	-6,9957
	757.393	-45.0555		755.59	-75.615		756.261	-52.7477		773,3144	-43,2354		753,9206	-6,9534
	758.783	-45.0199		756.942	-75.946		757.614	-52.8226		774,7213	-43,0348		755,3216	-7,0216
	760.186	-44.9918		758.303	-76.688		758.975	-53.2643		776,1418	-43,4465		756,6843	-7,2715
	761.543	-45.2218		759.683	-77.0772		760.355	-53.4176		777,5737	-43,5816		758,0664	-7,4363
	762.941	-45.206		761.043	-77.2949		761.716	-53.7992		778,9776	-43,8593		759,4681	-7,0909
	764.347	-44.9192		762.4	-77.6646		763.071	-54.3989		780,4266	-44,2716		760,8261	-7,1833
	765.731	-45.4545		763.755	-78.4152		764.427	-54.5698		781,8173	-43,8989		762,1841	-7,1897
	767.138	-45.5612		765.136	-78.7201		765.808	-54.8951		783,2683	-44,2579		763,5640	-7,0342
	768.783	-45.6516		766.493	-78.7535		767.165	-55.243		784,6752	-44,3241		764,9201	-7,2356
	770.188	-45.774		767.85	-79.7072		768.522	-55.3879		786,0768	-44,6902		766,3227	-7,3590
	771.541	-45.8531		769.233	-79.9682		769.907	-55.8663		787,5690	-44,7977		767,6858	-7,3336
	772.943	-45.9267		770.591	-80.3035		771.262	-56.1232		788,9810	-45,1953		769,0675	-7,6098
	774.303	-45.9062		771.946	-80.2458		772.617	-56.4087		790,4290	-44,9870		770,4310	-7,5171
	775.688	-46.2005		773.304	-80.8675		773.976	-56.8565		791,8647	-45,1409		771,8260	-7,3823
	777.092	-46.0021		774.733	-81.1172		775.406	-57.004		793,3159	-45,2394		773,1836	-7,7968
	778.541	-46.0654		776.092	-81.6639		776.764	-57.4263		794,7716	-45,6527		774,5812	-7,7265
	779.944	-46.1993		777.492	-82.1445		778.164	-57.9724		796,2242	-45,5255		775,9717	-7,7367
	781.349	-46.3163		778.852	-82.8225		779.524	-57.8269		797,6749	-45,7213		777,3711	-7,9009
	782.737	-46.3014		780.234	-82.7775		780.904	-58.4128		799,1266	-45,8372		779,1019	-7,8528
	784.141	-46.3713		781.594	-83.6908		782.265	-58.2605		800,5296	-45,9966		780,4724	-7,9704
	785.539	-46.4457		782.99	-83.7894		783.662	-58.8571		801,9784	-45,9940		781,8751	-7,7495
	786.943	-46.7823		784.352	-84.3854		785.024	-59.153		803,4289	-46,1688		783,2761	-7,9369
	788.35	-46.7524		785.734	-85.004		786.406	-59.4372		804,8216	-46,1298		784,6614	-7,9643
	789.734	-46.8372		787.107	-85.4294		787.779	-59.4853		806,2721	-46,4089		786,0665	-7,9882
	791.14	-46.9362		788.495	-85.2658		789.167	-60.1898		807,7233	-46,8297		787,4714	-7,9466
	792.544	-47.1109		789.853	-85.8334		790.525	-60.3441		809,1321	-46,5563		788,8872	-8,4342
	793.945	-47.0758		791.235	-86.3592		791.906	-60.3446		810,5781	-46,8871		790,2796	-8,2533
	795.35	-47.0438		792.595	-87.3958		793.267	-60.8379		812,0279	-46,9964		791,6631	-8,4055
	796.736	-46.9846		793.949	-86.9293		794.621	-61.1682		813,4784	-47,1011		793,0688	-7,9931
	798.143	-47.1969		795.352	-87.3863		796.023	-61.5385		814,9339	-47,2061		794,4725	-8,0354
	799.541	-47.3718		796.735	-88.1034		797.406	-61.778		816,3678	-47,3898		795,8750	-8,1498
	800.946	-47.2284		798.095	-88.5786		798.795	-62.0636		817,8236	-47,4198		797,2801	-8,2330
	802.351	-47.7054		799.496	-89.1662		800.168	-62.4486		819,2741	-47,6938		798,6623	-8,1708
	803.74	-47.5525		800.897	-89.2529		801.57	-62.9136		820,7255	-47,9296		800,0250	-8,1250
	805.139	-47.844		802.26	-89.5695		802.932	-62.9099		822,1783	-47,8586		801,4225	-8,4127
	806.545	-47.6492		803.642	-89.9821		804.314	-63.5308		823,6296	-47,9319		802,8289	-8,4017
	807.994	-47.8617		805.056	-90.4172		805.729	-63.5866		825,0792	-48,0033		804,2335	-8,2676
	809.4	-47.9278		806.449	-91.1123		807.121	-64.0156		826,5267	-47,9876		805,6176	-8,3699
	810.784	-48.2141		807.853	-91.2677		808.526	-64.2432		827,9818	-48,1264		807,0214	-8,7134
	812.19	-47.986		809.236	-91.7015		809.907	-64.8675		829,4337	-48,4546		808,4225	-8,3842
	813.592	-47.9048		810.597	-91.7371		811.269	-64.6232		830,8692	-48,6851		809,8297	-8,7257
	814.995	-48.2194		811.993	-92.8274		812.665	-64.9303		832,3220	-48,6389		811,2339	-8,6622
	816.4	-48.4387		813.355	-92.7959		814.027	-65.3341		833,7741	-48,7944		812,6200	-8,6244
	817.787	-48.2387		814.737	-93.1748		815.41	-65.733		835,2300	-48,7610		814,0224	-8,8248
	819.188	-48.5024		816.141	-93.5722		816.813	-65.6827		836,6948	-48,9582		815,4231	-8,7997
	820.597	-48.4111		817.549	-94.0832		818.22	-66.1632		838,1461	-49,0416		816,8306	-8,6343
	821.996	-48.7338		818.948	-94.4507		819.62	-66.3675		839,5833	-49,1176		818,2345	-8,8077
	823.402	-48.8147		820.31	-94.8655		820.981	-66.5972		841,0818	-49,4317		819,6173	-8,9888
	824.785	-48.2812		821.691	-95.3093		822.364	-66.9697		842,5300	-49,3975		820,9800	-8,7661
	826.193	-48.4518		823.142	-96.0399		823.814	-67.1826		843,9844	-49,4345		822,3773	-9,2866
	827.56	-48.992		824.547	-96.0758		825.219	-67.4291		845,4370	-49,3492		823,7859	-9,1407
	828.949	-49.2128		825.949	-96.7039		826.621	-67.9501		846,8710	-49,6982		825,1657	-9,0655
	830.355	-49.2298		827.354	-96.8771		828.122	-68.0476		848,3244	-49,4787		826,5712	-8,9963
	831.743	-49.037		828.855	-97.3206		829.527	-68.2593		849,7788	-50,3290		827,9921	-9,1747
	833.142	-49.2677		830.24	-97.6965		830.912	-68.775		851,2291	-49,8732		829,3806	-9,0001
	834.548	-49.0006		831.643	-98.0888		832.316	-69.1029		852,6810	-50,2590		830,7849	-9,2023
	835.95	-49.1839		833.047	-98.623		833.719	-69.2715		854,1347	-50,0401		832,1683	-9,0967
	837.356	-49.4209		834.45	-98.9265		835.121	-69.5828		855,5831	-50,1832		833,5719	-9,3632
	838.742	-49.5721		835.854	-99.257		836.525	-69.8241		857,0332	-50,3859		834,9794	-9,1394
	840.144	-49.3616		837.247	-99.9994		837.92	-70.0544		858,4855	-50,3185		836,3800	-9,1541
	841.549	-49.6228		838.646	-100.118		839.317	-70.0826		859,9380	-50,3995		837,7866	-9,3254
	842.951	-49.3839		840.049	-100.666		840.768	-70.6697		861,3741	-50,7167		839,1704	-9,5811
	844.358	-49.6292		841.499	-101.021		842.17	-71.0668		862,8262	-50,5605		840,5730	-9,7596
	845.74	-49.7521		842.903	-101.482		843.574	-71.1879		864,2801	-50,9925		841,9798	-9,3680
	847.15	-49.7545		844.265	-101.92		844.936	-71.388		865,7361	-50,9937		843,3807	-9,5365
	848.548	-49.6419		845.646	-102.277		846.318	-71.5324		867,1864	-50,9093		844,7877	-9,4254
	849.951	-49.465		847.049	-103.083		847.721	-71.9694		868,6378	-51,0497		846,1706	-9,6430
	851.358	-49.9476		848.452	-103.304		849.124	-72.0823		870,1024	-51,3506		847,5746	-9,4805
	852.745	-50.0689		849.858	-103.71		850.529	-72.0838		871,5357	-51,1440		848,9814	-9,6866
	854.15	-50.1705		851.241	-103.88		851.913	-72.5224		872,9871	-51,3183		850,3833	-9,8361
	855.551	-50.3265		852.646	-104.391		853.317	-72.8139		874,4424	-51,4097		851,7880	-9,6837
	856.952	-50.3794		854.05	-104.873		854.721	-73.2934		875,8755	-51,4314		853,1721	-9,5752
	858.359	-50.5087		855.452	-105.18		856.125	-73.2455		877,3276	-51,6057		854,5788	-9,8371
	859.743	-50.5766		856.859	-105.863		857.532	-73.8006		878,7833	-51,5397		855,9818	-9,8739
	861.15	-50.522		858.243	-106.432		858.915	-74.0617		880,5355	-51,7771		857,3824	-9,7989
	862.548	-50.5646		859.647	-106.119		860.318	-74.1281		881,9912	-51,7221		858,7904	-10,0817
	863.954	-50.5227		861.051	-106.951		861.725	-75.0592		883,4419	-52,0046		860,1721	-9,9763
	865.359	-50.5947		862.455	-107.316		863.126	-74.4712		884,8833	-51,8961		861,5751	-10,0278
	866.748	-51.056		863.859	-107.958		864.531	-75.1325		886,3315	-52,2448		862,9821	-9,9470
	868.148	-50.679		865.243	-107.701		865.914	-75.3337		887,7869	-51,9944		864,3917	-9,7955
	869.554	-50.5147		866.649	-108.199		867.321	-75.5754		889,2386	-52,0334		865,7904	-9,9025
	870.954	-51.0798		868.052	-108.842		868.726	-75.965		890,7048	-52,0999		867,1722	-10,0477
	872.36	-50.8758		869.456	-109.191		870.127	-76.251		892,1426	-52,2045		868,5759	-10,2964
	873.743	-50.9604		870.859	-109.247		871.532	-76.1717		893,5915	-52,0114		869,9828	-9,9582
	875.151	-50.9145		872.243	-110.016		872.915	-76.6877		895,0387	-52,3381		871,3835	-10,2087
	876.551	-51.3916		873.649	-110.373		874.32	-76.7532		896,4915	-52,8248		872,7906	-10,0005
	877.955	-51.1963		875.053	-110.893		875.726	-77.007		897,9456	-52,4760		874,1744	-10,2578
	879.726	-51.1123		876.456	-111.332		877.128	-77.5453		899,3767	-52,5606		875,5788	-10,0517
	881.105	-51.047		877.861	-111.629		878.534	-77.6949		900,8312	-52,7478		876,9848	-10,4948
	882.504	-51.2207		879.246	-111.829		879.917	-78.0163		902,2889	-52,6013		878,3864	-10,5408
	883.909	-51.154		880.651	-112.466		881.37	-78.2337		903,7168	-52,9764		879,7912	-10,5537
	885.296	-51.6611		882.104	-113.184		882.776	-78.4344		905,1136	-52,4680		881,1740	-10,4591
	886.702	-51.5643		883.504	-113.377		884.176	-78.6761		906,5105	-52,8139		882,5780	-10,5948
	888.101	-51.7108		884.91	-113.403		885.583	-78.8051		907,9164	-52,8538		883,9839	-10,5160
	889.505	-51.8956		886.316	-114.016		887.3	-79.0771		909,3038	-53,2425		885,3868	-10,4039
	890.909	-51.7466		888.007	-114.471		888.727	-79.6852		910,7096	-52,9620		886,7904	-10,5709
	892.295	-52.1231		889.457	-115.093		890.13	-79.7509		912,1143	-53,1311		888,1744	-10,5990
	893.698	-52.0616		890.862	-115.148		891.536	-79.6934		913,5118	-53,4265		889,5817	-10,4317
	895.106	-52.1049		892.249	-115.584		892.92	-80.151		914,9156	-53,5608		890,9856	-10,3553
	896.505	-51.8597		893.652	-116.167		894.324	-80.5932		916,3055	-53,3168		892,3867	-10,3978
	897.91	-52.0388		895.056	-116.419		895.727	-80.6816		917,7115	-53,2436		893,7932	-11,0258
	899.293	-52.0918		896.458	-116.928		897.131	-80.6542		919,1155	-53,3785		895,1764	-10,4917
	900.703	-52.2991		897.863	-117.462		898.537	-80.9466		920,5153	-53,6304		896,5799	-10,8538
	902.088	-52.3647		899.249	-117.679		899.92	-81.2014		921,9169	-53,8235		897,9862	-10,9796
	903.478	-52.0663		900.653	-118.23		901.325	-81.3871		923,3054	-53,6793		899,3870	-10,7963
	904.836	-52.2217		902.058	-118.421		902.73	-81.5859		924,7279	-53,7371		900,7947	-10,6780
	906.22	-52.371		903.437	-118.854		904.109	-81.9492		926,1631	-54,1257		902,1766	-10,9995
	907.582	-52.3097		904.794	-119.418		905.466	-82.1957		927,5640	-54,0067		903,5805	-11,0021
	908.934	-52.3702		906.174	-119.665		906.847	-82.215		928,9676	-53,7740		904,9615	-11,1983
	910.292	-52.6386		907.535	-120.154		908.206	-82.4408		930,3534	-53,9305		906,3150	-11,4040
	911.674	-52.4826		908.888	-120.26		909.561	-82.8518		931,7596	-54,0308		907,6739	-11,0330
	913.318	-52.779		910.248	-120.862		910.92	-83.1335		933,1915	-54,1031		909,0533	-10,9567
	914.675	-52.5974		911.629	-121.479		912.301	-83.0554		934,6145	-54,0588		910,4109	-11,1422
	916.03	-52.5994		912.982	-121.978		913.654	-83.3511		936,0141	-53,9783		911,7683	-11,3030
	917.387	-52.6044		914.34	-122.143		915.012	-83.8136		937,4197	-54,0344		913,1507	-10,8763
	918.769	-52.8649		915.722	-122.239		916.394	-83.7612		938,8083	-54,2099		914,5085	-11,0482
	920.13	-52.8206		917.081	-122.778		917.8	-84.1066		940,2132	-54,0627		915,8643	-11,2392
	921.482	-53.2938		918.482	-123.185		919.156	-84.6022		941,6175	-53,9162		917,2209	-11,1944
	922.839	-53.1322		919.84	-123.716		920.512	-84.2716		943,0152	-54,5179		918,5992	-11,3913
	924.222	-53.1785		921.222	-124.064		921.893	-84.8047		944,4200	-54,6479		919,9756	-11,2525
	925.585	-52.9848		922.583	-124.039		923.257	-84.83		945,8076	-54,7463		921,3607	-10,9547
	926.979	-53.0527		923.935	-125.18		924.607	-84.952		947,2151	-54,9455		922,7207	-10,9748
	928.34	-53.3319		925.296	-125.146		925.968	-85.4306		948,6168	-54,8523		924,1025	-11,0415
	929.722	-53.3355		926.677	-125.365		927.348	-85.2976		950,0153	-54,4911		925,4601	-11,2343
	931.086	-53.4419		928.228	-125.77		928.9	-85.7573		951,4218	-54,8387		926,8172	-11,1788
	932.48	-53.3484		929.583	-126.395		930.256	-85.729		952,8086	-54,7521		928,1733	-11,2563
	933.839	-53.285		930.935	-126.633		931.607	-86.1536		954,2152	-54,9191		929,5576	-11,4505
	935.226	-53.398		932.295	-126.948		932.967	-86.2908		955,6361	-55,1426		930,9120	-11,5340
	936.581	-53.5746		933.677	-127.242		934.349	-86.7554		957,0644	-54,7612		932,2702	-11,7805
	937.935	-53.7607		935.039	-127.488		935.712	-86.5332		958,4840	-54,7590		933,6506	-11,5811
	939.294	-53.7302		936.391	-127.89		937.062	-86.7435		959,9205	-55,0444		935,0094	-11,5572
	940.678	-53.5202		937.749	-128.564		938.42	-87.1249		961,3095	-54,9758		936,3656	-11,5289
	942.033	-53.7006		939.13	-128.805		939.802	-87.2123		962,7179	-55,2951		937,7243	-11,2223
	943.39	-53.587		940.534	-129.637		941.205	-87.5412		964,1200	-55,0532		939,1056	-11,2794
	944.77	-53.8291		941.891	-129.791		942.562	-87.7515		965,5169	-55,6614		940,4622	-11,6459
	946.133	-53.527		943.249	-129.673		943.922	-87.9436		966,9234	-55,4954		941,8184	-11,6236
	947.485	-54.087		944.632	-130.036		945.303	-88.0729		968,3104	-55,2876		943,1762	-11,7801
	948.886	-53.8387		945.985	-130.718		946.703	-88.0377		969,7153	-55,4289		944,5560	-11,5201
	950.273	-54.0236		947.391	-130.842		948.062	-88.412		971,1387	-55,8012		945,9123	-11,2841
	951.634	-54.3973		948.749	-131.665		949.421	-88.4321		972,5676	-55,4005		947,2712	-11,8554
	952.983	-54.3265		950.13	-131.625		950.849	-88.5293		973,9706	-55,4783		948,6515	-11,9716
	954.342	-54.441		951.537	-132.085		952.208	-88.9677		975,3584	-55,4049		950,0127	-11,8684
	955.728	-53.8667		952.891	-132.802		953.562	-88.8736		976,7652	-55,6409		951,3654	-11,6246
	957.082	-54.5214		954.25	-132.886		954.922	-89.2634		978,1691	-55,7830		952,7252	-11,7255
	958.438	-54.206		955.632	-133.205		956.305	-89.2978		979,5694	-55,7696		954,1054	-11,9087
	959.795	-54.233		957.001	-133.721		957.672	-89.5105		980,9710	-55,7395		955,4656	-11,9447
	961.18	-54.4583		958.389	-134.219		959.061	-89.5359		982,3613	-55,5412		956,8199	-11,8339
	962.915	-54.4446		959.749	-134.5		960.421	-89.8354		983,7642	-55,6841		958,1757	-11,9020
	964.275	-54.4763		961.13	-134.948		961.802	-90.1439		985,1712	-55,7150		959,5578	-11,9205
	965.631	-54.4912		962.488	-135.065		963.16	-90.0678		986,5715	-56,1561		960,9148	-11,9000
	966.985	-54.3719		963.844	-135.459		964.516	-90.3064		987,9726	-55,7936		962,2720	-11,7222
	968.344	-54.6418		965.226	-135.866		965.898	-90.5858		989,3604	-55,8697		963,6564	-11,7879
	969.729	-54.9291		966.586	-136.154		967.258	-90.5981		990,7672	-56,3149		965,0132	-11,7847
	971.084	-54.9494		967.941	-136.539		968.613	-90.8408		992,1715	-56,2673		966,3661	-12,1711
	972.484	-55.059		969.299	-137.128		969.97	-91.1117		993,5716	-56,0756		967,7268	-12,1475
	973.889	-54.9976		970.68	-137.299		971.353	-91.2576		994,9748	-56,4038		969,1056	-11,9796
	975.273	-54.9774		972.039	-137.375		972.711	-91.2289		996,3611	-56,2675		970,4674	-11,9892
	976.637	-55.0232		973.393	-138.056		974.064	-91.6042		997,7655	-56,3945		971,8219	-11,9481
	977.987	-54.9893		974.75	-138.286		975.422	-91.5058		999,1721	-56,3839		973,1787	-12,0955
	979.389	-55.2534		976.133	-138.983		976.805	-91.7556		1000,5726	-56,4967		974,5657	-11,7903
	980.774	-54.987		977.489	-139.31		978.16	-92.1865		1001,9746	-56,0590		975,9162	-11,7915
	982.131	-55.2568		978.846	-139.483		979.518	-91.9682		1003,4237	-56,3172		977,2735	-11,9970
	983.487	-55.1571		980.227	-139.903		980.899	-92.3434		1004,8138	-56,4433		978,6543	-12,0789
	984.845	-55.2191		981.588	-140.346		982.26	-92.4134		1006,2213	-56,4274		980,0150	-12,3599
	986.23	-55.4662		982.949	-140.581		983.621	-92.7265		1007,6244	-56,6348		981,3677	-12,3409
	987.603	-55.2013		984.345	-140.734		985.016	-92.5753		1009,0232	-56,5413		982,7273	-12,3560
	988.986	-55.3564		985.728	-141.257		986.448	-92.6904		1010,4271	-56,6109		984,1148	-12,3222
	990.39	-55.1763		987.151	-141.864		987.823	-93.2416		1011,8152	-56,7755		985,5118	-12,3091
	991.773	-55.735		988.541	-142.302		989.26	-93.2396		1013,2219	-56,5029		986,8703	-12,3545
	993.151	-55.3121		989.942	-142.537		990.614	-93.5824		1014,6250	-56,8365		988,2259	-12,5047
	994.534	-55.394		991.301	-142.957		991.973	-93.189		1016,0266	-56,8392		989,6081	-12,6026
	995.939	-55.4021		992.684	-143.074		993.356	-93.7442		1017,4726	-56,8846		990,9680	-12,3986
	997.3	-55.7071		994.04	-143.452		994.713	-93.6732		1018,8636	-56,8459		992,3223	-12,3564
	998.683	-55.711		995.396	-144.058		996.068	-93.9037		1020,3139	-56,7289		993,6885	-12,3456
	1000.03	-55.6508		996.8	-144.256		997.473	-93.7682		1021,7203	-57,0190		995,0622	-12,3955
	1001.39	-55.4263		998.182	-144.754		998.854	-93.9197		1023,1282	-56,9459		996,4640	-12,4956
	1002.78	-55.6512		999.542	-144.909		1000.26	-94.6213		1024,5728	-57,1923		997,8236	-12,8032
	1004.18	-55.9311		1000.94	-145.42		1001.62	-94.8905		1025,9793	-56,8668		999,1834	-12,3351
	1005.54	-55.9135		1002.3	-146.012		1002.97	-94.9259		1027,4272	-57,0487		1000,5618	-12,6345
	1006.94	-55.8749		1003.68	-146.354		1004.35	-95.0863		1028,8156	-56,6761		1001,9171	-12,3229
	1008.3	-56.1086		1005.04	-146.284		1005.72	-94.9596		1030,2234	-57,1029		1003,2744	-12,5707
	1009.68	-56.1903		1006.49	-146.84		1007.16	-95.0086		1031,6710	-57,0775		1004,6559	-12,2901
	1011.04	-55.8265		1007.85	-147.318		1008.52	-95.5096		1033,0750	-57,2188		1006,0166	-12,7132
	1012.44	-56.5034		1009.23	-147.904		1009.9	-95.7062		1034,5224	-57,0459		1007,4142	-12,5783
	1013.84	-56.1479		1010.59	-148.42		1011.26	-95.5558		1035,9315	-57,3026		1008,7769	-12,6731
	1015.23	-56.323		1011.99	-148.497		1012.66	-95.5867		1037,3620	-57,2610		1010,1605	-12,5846
	1016.59	-56.1884		1013.35	-148.64		1014.02	-95.7807		1038,8153	-57,4308		1011,5151	-12,5852
	1017.99	-56.242		1014.73	-148.818		1015.4	-95.9117		1040,2692	-57,1424		1012,8709	-12,5285
	1019.39	-56.3881		1016.09	-149.208		1016.76	-96.3321		1041,7222	-57,3242		1014,2305	-12,6845
	1020.78	-56.5944		1017.44	-149.921		1018.12	-96.4014		1043,1308	-57,3464		1015,6115	-12,7155
	1022.18	-56.6322		1018.8	-150.174		1019.48	-96.5155		1044,5762	-57,2353		1016,9711	-12,7586
	1023.54	-56.459		1020.18	-150.524		1020.86	-96.5825		1046,0230	-57,2565		1018,3680	-12,6989
	1024.94	-56.6194		1021.59	-150.467		1022.26	-96.6942		1047,4764	-57,2263		1019,7321	-12,6526
	1026.35	-56.8376		1022.94	-151.117		1023.66	-96.7962		1048,9278	-57,4255		1021,1232	-12,7225
	1027.73	-56.6185		1024.35	-151.412		1025.02	-96.9984		1050,3173	-57,4196		1022,5167	-12,9588
	1029.09	-56.6735		1025.74	-151.881		1026.41	-97.2739		1051,7703	-57,6013		1023,8730	-12,7384
	1030.49	-56.8001		1027.14	-152.318		1027.81	-97.6235		1053,2235	-57,2592		1025,2305	-12,7588
	1031.89	-56.7853		1028.49	-152.672		1029.17	-97.8596		1054,6738	-57,5300		1026,6105	-12,9721
	1033.28	-56.9237		1029.85	-152.814		1030.65	-97.6043		1056,4231	-57,4288		1027,9725	-12,7507
	1034.64	-56.9409		1031.35	-153.472		1032.02	-97.9256		1057,8197	-57,5124		1029,3707	-12,6984
	1036.04	-56.9167		1032.74	-153.948		1033.41	-97.6594		1059,2727	-57,7051		1030,7318	-12,7703
	1037.44	-56.8691		1034.14	-154.234		1034.81	-98.2363		1060,7231	-57,5241		1032,1135	-12,7274
	1038.85	-57.0939		1035.49	-154.633		1036.17	-98.4268		1062,1781	-57,7486		1033,4705	-12,9673
	1040.23	-57.1778		1036.9	-154.821		1037.58	-98.6861		1063,6290	-57,8982		1034,8258	-12,9902
	1041.59	-56.9674		1038.3	-155.258		1038.98	-98.75		1065,0295	-57,7369		1036,1856	-13,1442
	1042.99	-57.2198		1039.69	-155.571		1040.36	-99.0278		1066,4801	-57,9110		1037,5643	-12,8428
	1044.39	-57.039		1041.05	-156.157		1041.72	-98.9942		1067,9320	-57,8551		1038,9235	-13,0359
	1045.78	-57.3393		1042.44	-156.385		1043.12	-99.3137		1069,3658	-57,8818		1040,3225	-12,7201
	1047.19	-57.2078		1043.8	-156.573		1044.48	-99.281		1070,8206	-58,1744		1041,6843	-12,9686
	1048.59	-57.3078		1045.19	-156.651		1045.86	-99.5455		1072,2736	-58,0025		1043,0795	-12,9976
	1049.99	-57.3505		1046.59	-157.499		1047.26	-99.5237		1073,7403	-58,1040		1044,4705	-13,0149
	1051.4	-57.4883		1047.99	-157.812		1048.67	-99.5175		1075,1783	-58,1526		1045,8268	-12,8371
	1052.78	-57.5839		1049.35	-157.919		1050.02	-100.243		1076,6299	-58,2705		1047,1847	-12,8316
	1054.23	-57.4675		1050.73	-158.706		1051.41	-99.829		1078,0798	-58,2456		1048,5668	-12,9564
	1055.64	-57.6361		1052.09	-158.16		1052.77	-100.516		1079,5294	-57,8321		1049,9219	-13,1276
	1057.04	-57.4998		1053.49	-158.858		1054.16	-100.456		1080,9817	-57,9087		1051,3233	-13,2090
	1058.44	-57.9489		1054.85	-159.057		1055.52	-100.456		1082,4483	-57,9317		1052,6862	-13,2647
	1059.89	-57.4371		1056.23	-159.711		1056.9	-101.119		1083,8706	-58,0319		1054,0669	-13,6092
	1061.28	-57.6398		1057.59	-160.053		1058.26	-101.186		1085,3373	-58,2488		1055,4222	-13,2222
	1062.68	-57.9051		1058.99	-160.464		1059.66	-101.081		1086,7778	-58,1247		1056,8246	-13,2350
	1064.04	-57.7965		1060.35	-160.992		1061.02	-101.18		1088,2268	-58,1146		1058,1856	-13,1518
	1065.45	-57.6013		1061.74	-160.836		1062.41	-101.406		1089,6790	-58,2552		1059,5668	-13,3820
	1066.85	-57.5613		1063.1	-161.525		1063.77	-101.718		1091,1322	-58,1321		1060,9233	-13,4372
	1068.23	-57.9827		1064.49	-161.818		1065.17	-101.664		1092,5817	-58,2063		1062,3240	-13,4076
	1069.64	-58.2188		1065.85	-162.248		1066.53	-102.007		1094,0308	-58,4063		1063,6869	-13,3739
	1071.04	-57.9084		1067.23	-162.73		1067.91	-102.297		1095,4814	-58,3955		1065,0741	-13,3862
	1072.9	-57.9152		1068.6	-162.896		1069.27	-102.378		1096,9359	-58,3264		1066,4723	-13,2984
	1074.28	-57.8455		1069.99	-163.404		1070.67	-102.455		1098,3692	-58,1716		1067,8739	-13,5934
	1075.69	-58.2891		1071.39	-163.557		1072.07	-102.576		1099,8229	-58,1279		1069,2345	-13,5365
	1077.09	-57.8026		1072.76	-164.125		1073.43	-102.842		1101,2748	-57,9554		1070,6148	-13,5499
	1078.49	-58.2438		1074.14	-164.199		1074.81	-102.67		1102,7287	-58,4822		1072,1159	-13,2559
	1079.9	-57.9345		1075.5	-164.921		1076.17	-103.097		1104,1802	-58,0041		1073,4758	-13,4829
	1081.28	-58.2425		1076.9	-164.825		1077.57	-103.203		1105,6339	-58,5670		1074,8770	-13,1340
	1082.69	-58.3384		1078.31	-165.283		1078.98	-103.724		1107,0814	-58,4110		1076,2786	-13,4102
	1084.09	-58.0721		1079.69	-165.645		1080.36	-103.737		1108,5302	-58,4960		1077,6635	-13,4696
	1085.49	-58.4393		1081.05	-165.926		1081.72	-103.957		1109,9837	-58,4851		1079,0389	-13,6078
	1086.9	-58.4022		1082.45	-166.177		1083.12	-104.243		1111,4360	-58,5803		1080,4219	-13,3259
	1088.28	-58.3242		1083.81	-166.683		1084.48	-104.117		1112,8709	-58,5178		1081,7831	-13,5091
	1089.69	-58.0429		1085.19	-167.012		1085.86	-104.444		1114,3242	-58,6394		1083,1658	-13,4577
	1091.09	-58.2725		1086.55	-167.381		1087.22	-104.014		1115,7783	-58,6695		1084,5751	-13,6863
	1092.5	-58.5861		1087.95	-167.611		1088.62	-104.563		1117,2354	-58,3944		1085,9747	-13,2948
	1093.9	-58.7241		1089.31	-168.189		1089.98	-104.615		1118,6806	-58,5107		1087,3758	-13,7720
	1095.29	-58.5852		1090.69	-168.625		1091.36	-104.426		1120,1356	-58,9070		1088,7365	-13,6671
	1096.69	-58.6219		1092.05	-168.849		1092.72	-104.959		1121,5832	-58,5867		1090,1178	-13,5092
	1098.1	-58.5065		1093.45	-169.122		1094.12	-104.903		1123,0332	-58,7958		1091,4751	-13,6150
	1099.5	-58.8358		1094.81	-169.386		1095.48	-105.13		1124,4856	-58,9912		1092,8766	-13,6654
	1100.9	-58.7035		1096.19	-169.607		1096.91	-104.916		1125,9383	-58,4220		1094,2801	-13,5948
	1102.29	-58.928		1097.6	-169.975		1098.27	-105.286		1127,3722	-58,5540		1095,6654	-13,7023
	1103.69	-58.5333		1098.99	-170.444		1099.67	-105.388		1128,8265	-58,7278		1097,0687	-13,8983
	1105.09	-58.9728		1100.36	-170.868		1101.03	-105.684		1130,2796	-58,7461		1098,4737	-13,4637
	1106.5	-58.7488		1101.75	-171.306		1102.42	-105.46		1131,7333	-58,9203		1099,8772	-13,6036
	1107.9	-58.7413		1103.14	-171.778		1103.81	-105.701		1133,1850	-58,7228		1101,2807	-13,8064
	1109.28	-58.7715		1104.51	-171.935		1105.18	-105.802		1134,6505	-58,8540		1102,6664	-13,9563
	1110.69	-59.0542		1105.9	-172.164		1106.57	-106.323		1136,0874	-58,9169		1104,0697	-13,6695
	1112.09	-59.1638		1107.31	-172.471		1107.98	-105.886		1137,5360	-58,8306		1105,4739	-13,5292
	1113.5	-59.1842		1108.69	-172.617		1109.36	-106.389		1138,9876	-58,8235		1106,8766	-13,7816
	1114.9	-59.0798		1110.09	-172.804		1110.77	-106.023		1140,4401	-58,5805		1108,2829	-13,7974
	1116.29	-59.4258		1111.5	-173.312		1112.17	-106.475		1141,8745	-58,6054		1109,6675	-13,8901
	1117.69	-59.0937		1112.9	-173.802		1113.62	-106.686		1143,3290	-58,4497		1111,0718	-13,7241
	1119.1	-59.304		1114.35	-174.11		1115.03	-106.645		1144,7809	-58,5104		1112,4751	-13,8677
	1120.5	-59.3566		1115.74	-174.494		1116.41	-107.248		1146,2341	-58,7369		1113,8776	-13,7133
	1121.9	-59.1681		1117.1	-174.972		1117.77	-107.041		1147,7342	-58,8742		1115,2822	-13,7349
	1123.35	-59.2702		1118.5	-175.138		1119.17	-107.06		1149,2344	-58,8645		1116,6656	-13,7458
	1124.74	-59.549		1119.86	-175.915		1120.53	-107.453		1150,6842	-58,7335		1118,0710	-13,8349
	1126.14	-59.3569		1121.24	-175.541		1121.91	-107.36		1152,1377	-58,9024		1119,4765	-13,8217
	1127.54	-59.4306		1122.64	-176.146		1123.31	-107.767		1153,5879	-58,6500		1120,8801	-13,7868
	1128.95	-59.6196		1124.05	-176.548		1124.77	-108.029		1155,0355	-58,9257		1122,2838	-13,8121
	1130.35	-59.6278		1125.47	-176.981		1126.14	-107.931		1156,4900	-59,0466		1123,6677	-13,9996
	1131.74	-59.296		1126.86	-177.185		1127.53	-108.108		1157,9407	-58,7722		1125,0711	-14,0078
	1133.14	-59.6093		1128.24	-177.744		1128.91	-108.178		1159,3754	-58,7896		1126,4773	-13,9126
	1134.54	-59.7442		1129.69	-178.089		1130.36	-108.486		1160,8309	-58,9387		1127,8789	-13,7364
	1135.95	-59.8808		1131.1	-178.184		1131.77	-108.472		1162,2839	-58,4094		1129,2851	-14,0599
	1137.36	-59.6691		1132.45	-178.352		1133.12	-108.521		1163,7355	-58,9902		1130,6681	-13,9773
	1138.74	-59.4035		1133.86	-178.675		1134.53	-108.769		1165,1878	-58,7706		1132,0728	-13,7549
	1140.38	-59.7739		1135.24	-179.341		1135.91	-109.016		1166,6408	-58,6816		1133,4807	-13,9857
	1141.79	-59.8381		1136.64	-179.502		1137.32	-108.837		1168,0876	-58,8240		1134,8798	-14,0759
	1143.19	-59.8959		1138.05	-179.874		1138.72	-108.794		1169,5372	-58,6545		1136,2856	-14,3262
	1144.6	-59.9159		1139.45	-179.936		1140.12	-109.352		1170,9908	-58,5023		1137,6675	-14,1446
	1146	-60.0771		1140.86	-180.5		1141.53	-109.483		1172,4435	-58,6220		1139,0750	-13,9665
	1147.4	-59.6455		1142.24	-180.911		1142.91	-109.578		1173,8783	-58,6645		1140,4803	-13,8852
	1148.79	-60.352		1143.64	-181.136		1144.32	-109.897		1175,3322	-58,5885		1141,8817	-14,0322
	1150.19	-59.866		1145.05	-181.356		1145.72	-109.784		1176,7843	-58,5483		1143,2855	-14,0732
	1151.6	-60.3187		1146.45	-181.87		1147.12	-110.057		1178,2397	-58,9904		1144,6684	-13,9565
	1153	-59.9926		1147.86	-181.91		1148.53	-110.188		1179,6899	-58,6402		1146,0740	-14,4300
	1154.4	-60.0631		1149.24	-182.381		1149.91	-110.363		1181,1421	-58,6838		1147,4802	-14,1199
	1155.79	-60.38		1150.65	-182.731		1151.32	-110.204		1182,5885	-58,2395		1148,8818	-14,0803
	1157.19	-59.986		1152.05	-183.006		1152.72	-110.664		1184,0517	-58,5816		1150,2868	-14,0920
	1158.6	-60.1048		1153.45	-183.132		1154.12	-110.656		1185,4943	-58,5133		1151,6718	-14,0172
	1160	-60.3842		1154.86	-183.251		1155.53	-110.752		1186,9459	-58,4683		1153,0756	-14,1779
	1161.4	-60.06		1156.24	-184.179		1156.91	-111.233		1188,3807	-58,5061		1154,4816	-14,0991
	1162.79	-60.5362		1157.65	-184.341		1158.32	-111.133		1189,8353	-58,5760		1155,8834	-13,9471
	1164.19	-60.3975		1159.05	-184.461		1159.72	-111.266		1191,2989	-58,4418		1157,2867	-14,3428
	1165.6	-60.2789		1160.45	-184.778		1161.13	-111.38		1192,7376	-58,3129		1158,6721	-14,1093
	1167	-60.6644		1161.86	-185.194		1162.53	-111.769		1194,1888	-58,3516		1160,0915	-14,0617
	1168.41	-60.4458		1163.24	-185.763		1163.91	-111.896		1195,6426	-58,3516		1161,4814	-14,2243
	1169.79	-60.6643		1164.65	-185.842		1165.32	-111.954		1197,0925	-58,7392		1162,8829	-14,0495
	1171.19	-60.6604		1166.05	-186.29		1166.72	-112.031		1198,5407	-58,5768		1164,2879	-14,4251
	1172.6	-60.6889		1167.45	-186.59		1168.13	-112.235		1199,9936	-58,3393		1165,6731	-14,2468
	1174	-60.6947		1168.86	-186.902		1169.53	-112.461		1201,4470	-58,3444		1167,0766	-14,2354
	1175.41	-60.4493		1170.24	-187.483		1170.91	-112.549		1202,8808	-58,7388		1168,4819	-14,2881
	1176.79	-60.5472		1171.65	-187.32		1172.37	-112.572		1204,3141	-58,4913		1169,8854	-14,0476
	1178.19	-60.433		1173.1	-187.948		1173.77	-112.733		1205,7607	-58,6054		1171,2874	-14,1283
	1179.6	-60.8663		1174.5	-188.312		1175.17	-112.645		1207,1671	-58,5742		1172,6730	-14,2475
	1181	-60.717		1175.91	-188.459		1176.58	-112.913		1208,5737	-58,5812		1174,0764	-14,2044
	1182.41	-60.7998		1177.31	-189.212		1177.98	-113.094		1209,9717	-58,7837		1175,4816	-14,1548
	1183.79	-60.9177		1178.7	-189.135		1179.37	-113.166		1211,3563	-58,5869		1176,8834	-14,3024
	1185.19	-60.8646		1180.1	-189.549		1180.77	-113.357		1212,7617	-58,4562		1178,2908	-14,2616
	1186.6	-60.8189		1181.5	-190.066		1182.17	-113.502		1214,1648	-58,7329		1179,6737	-14,4898
	1188	-61.0363		1182.91	-189.917		1183.58	-113.802		1215,5689	-58,1130		1181,0798	-14,3476
	1189.41	-60.9743		1184.31	-190.355		1184.98	-114.036		1216,9721	-58,5938		1182,4835	-14,2502
	1190.79	-60.9465		1185.7	-190.544		1186.39	-113.932		1218,3725	-58,5536		1183,8841	-14,3940
	1192.19	-60.6053		1187.1	-190.907		1187.77	-114.341		1219,8247	-58,4944		1185,2914	-14,3179
	1193.6	-61.1487		1188.5	-191.291		1189.18	-114.406		1221,2608	-58,8335		1186,6731	-14,5036
	1195	-61.0489		1189.96	-191.615		1190.63	-114.669		1222,6689	-58,5285		1188,0792	-14,1760
	1196.41	-60.8203		1191.36	-191.826		1192.03	-114.708		1224,0700	-58,6369		1189,4841	-14,1609
	1197.79	-61.2991		1192.75	-192.102		1193.42	-115.242		1225,4706	-58,4997		1190,8865	-14,4235
	1199.24	-61.5891		1194.15	-192.669		1194.82	-115.13		1226,8585	-58,2726		1192,2912	-14,2032
	1200.65	-61.6181		1195.55	-192.53		1196.23	-115.151		1228,2696	-58,4658		1193,6737	-14,1767
	1202.05	-61.5693		1196.96	-193.036		1197.67	-114.93		1229,7151	-58,3512		1195,0791	-14,3976
	1203.44	-61.1988		1198.41	-193.62		1199.08	-115.281		1231,1228	-58,5584		1196,4842	-14,0042
	1204.84	-61.0068		1199.81	-193.741		1200.49	-115.708		1232,5203	-58,3696		1197,8862	-14,4525
	1206.22	-60.9916		1201.2	-194.178		1201.87	-115.774		1233,9257	-58,6381		1199,2920	-14,6643
	1207.58	-61.483		1202.6	-194.171		1203.27	-116.48		1235,3106	-58,7376		1200,6756	-14,5202
	1208.94	-61.3356		1203.98	-194.412		1204.66	-116.405		1236,7174	-58,4227		1202,0801	-14,2429
	1210.29	-61.6		1205.34	-194.739		1206.02	-116.228		1238,2320	-58,6024		1203,4838	-14,4657
	1211.68	-61.8609		1206.72	-195.149		1207.4	-116.09		1239,6685	-58,7398		1204,8866	-14,5903
	1213.03	-61.6409		1208.08	-195.733		1208.76	-116.518		1241,0717	-58,6013		1206,2720	-14,4956
	1214.39	-61.3881		1209.44	-195.662		1210.11	-116.54		1242,4735	-58,6404		1207,6540	-14,3998
	1215.77	-61.6243		1210.8	-196.081		1211.47	-117.065		1243,8745	-58,6002		1209,0127	-14,5744
	1217.13	-61.6892		1212.18	-196.3		1212.85	-116.729		1245,3124	-58,6288		1210,3685	-14,4258
	1218.48	-61.5193		1213.54	-196.581		1214.21	-117.16		1246,7196	-58,6882		1211,7233	-14,5963
	1219.84	-61.8596		1214.89	-196.705		1215.56	-117.16		1248,1225	-58,3290		1213,1043	-14,5865
	1221.22	-61.8269		1216.25	-197.382		1216.97	-117.007		1249,5206	-58,6225		1214,4633	-14,4776
	1222.58	-61.7711		1217.68	-198.059		1218.35	-117.591		1250,9256	-58,5998		1215,8200	-14,6888
	1223.98	-61.4673		1219.04	-197.764		1219.71	-117.788		1252,3117	-58,3901		1217,1763	-14,6978
	1225.34	-61.6052		1220.39	-198.149		1221.06	-117.679		1253,7190	-58,2962		1218,5706	-14,5829
	1226.72	-62.0915		1221.75	-198.475		1222.42	-117.946		1255,1250	-58,5307		1220,0301	-14,6511
	1228.08	-61.9572		1223.13	-198.564		1223.8	-117.924		1256,5226	-58,6177		1221,4116	-14,4517
	1229.44	-61.4398		1224.49	-198.918		1225.16	-118.282		1257,9278	-58,4610		1222,7721	-14,7185
	1230.8	-62.0182		1225.84	-198.887		1226.51	-118.323		1259,3583	-58,6447		1224,1538	-14,5170
	1232.18	-61.775		1227.23	-199.557		1227.9	-118.653		1260,7692	-58,4985		1225,5118	-14,7811
	1233.53	-61.8656		1228.59	-199.944		1229.26	-118.641		1262,1731	-58,6148		1226,8696	-14,6596
	1234.89	-61.8624		1229.94	-200.108		1230.61	-118.425		1263,5737	-58,7737		1228,2232	-14,6800
	1236.27	-62.0538		1231.3	-200.425		1231.97	-118.917		1265,0204	-58,6695		1229,6074	-14,6616
	1237.63	-62.1247		1232.68	-200.532		1233.36	-118.885		1266,4285	-58,8192		1230,9667	-14,6591
	1238.99	-61.9007		1234.08	-200.929		1234.75	-119.012		1267,8593	-58,3708		1232,3333	-14,6474
	1240.34	-62.0072		1235.44	-201.061		1236.11	-119.561		1269,2692	-58,7223		1233,7244	-14,6235
	1241.72	-62.2635		1236.8	-201.257		1237.47	-119.441		1270,6752	-58,6145		1235,1655	-14,7099
	1243.08	-62.2351		1238.18	-201.52		1238.85	-119.463		1272,1228	-58,5387		1236,5613	-14,8180
	1244.44	-62.0659		1239.54	-201.589		1240.21	-119.883		1273,5231	-58,6379		1237,9150	-14,7381
	1245.8	-62.1665		1240.89	-201.935		1241.56	-120.217		1274,9751	-58,4649		1239,2727	-14,5121
	1247.18	-62.0932		1242.25	-202.385		1242.92	-120.083		1276,3633	-58,6378		1240,6536	-14,7124
	1248.53	-62.605		1243.63	-202.648		1244.31	-120.364		1277,8126	-58,7544		1242,0139	-14,8287
	1249.89	-62.1406		1244.99	-203.116		1245.66	-120.538		1279,2223	-58,4449		1243,3679	-14,6575
	1251.27	-62.0336		1246.35	-203.09		1247.02	-120.45		1280,6261	-58,7285		1244,7265	-14,6962
	1252.63	-62.5355		1247.73	-203.264		1248.4	-120.614		1282,0724	-58,3885		1246,1075	-14,7195
	1253.99	-62.4545		1249.09	-203.737		1249.76	-120.756		1283,5206	-58,3671		1247,4661	-14,8879
	1255.35	-62.8534		1250.44	-204.327		1251.11	-121.076		1284,9276	-58,6192		1248,8212	-14,8380
	1256.73	-62.4709		1251.8	-204.589		1252.47	-121.438		1286,3178	-58,2991		1250,1787	-14,9720
	1258.08	-62.3306		1253.18	-204.715		1253.85	-121.35		1287,7664	-58,1592		1251,5610	-15,1000
	1259.48	-62.5335		1254.54	-204.775		1255.21	-121.5		1289,1734	-58,5471		1252,9170	-14,8599
	1260.84	-62.9154		1255.89	-205.204		1256.57	-121.92		1290,5759	-58,3966		1254,2740	-14,9823
	1262.23	-62.3382		1257.26	-205.641		1257.93	-121.68		1292,0202	-58,6075		1255,6557	-14,6345
	1263.59	-62.841		1258.63	-205.529		1259.31	-122.021		1293,6258	-58,3621		1257,0163	-14,8952
	1264.98	-62.9992		1259.99	-206.186		1260.66	-121.858		1295,0248	-58,4143		1258,3683	-14,8495
	1266.35	-62.4456		1261.35	-206.037		1262.02	-122.193		1296,4754	-58,7158		1259,7283	-14,9391
	1267.73	-62.6565		1262.73	-207.068		1263.4	-122.175		1297,9274	-58,4979		1261,1089	-15,2538
	1269.08	-62.9052		1264.09	-207.168		1264.76	-122.322		1299,3191	-58,5852		1262,4819	-14,9521
	1270.49	-62.8303		1265.44	-206.988		1266.11	-122.551		1300,7686	-58,3993		1263,8689	-14,9033
	1271.85	-62.42		1266.83	-207.6		1267.51	-122.532		1302,2223	-58,4626		1265,2280	-15,1421
	1273.23	-62.7862		1268.23	-207.758		1268.9	-123.093		1303,6747	-58,1734		1266,6093	-15,0360
	1274.59	-62.894		1269.59	-207.638		1270.26	-122.957		1305,0789	-58,1797		1267,9716	-14,9018
	1275.98	-62.7381		1270.94	-208.054		1271.63	-123.099		1306,5243	-58,3534		1269,3666	-14,6947
	1277.35	-62.9446		1272.35	-208.383		1273.02	-123.566		1307,9753	-58,4441		1270,7319	-15,1267
	1278.73	-63.1606		1273.73	-208.936		1274.4	-123.425		1309,3646	-58,2984		1272,1084	-14,7677
	1280.09	-62.838		1275.09	-208.899		1275.76	-123.652		1310,8165	-58,5854		1273,4682	-14,7145
	1281.49	-63.0489		1276.45	-209.275		1277.12	-123.718		1312,2693	-58,2715		1274,8245	-14,9613
	1282.85	-62.9085		1277.8	-209.841		1278.47	-123.883		1313,7221	-58,3936		1276,1812	-14,6891
	1284.23	-63.2689		1279.18	-209.737		1279.85	-124.617		1315,1754	-58,3016		1277,5629	-15,0399
	1285.59	-63.0189		1280.54	-210.103		1281.21	-124.134		1316,6293	-58,4959		1278,9189	-14,8189
	1286.99	-63.05		1281.9	-209.934		1282.57	-124.502		1318,0764	-58,3231		1280,2762	-14,9073
	1288.35	-62.9419		1283.26	-210.739		1283.93	-124.651		1319,5219	-58,4202		1281,6576	-14,9231
	1289.73	-63.3085		1284.64	-210.831		1285.31	-125.055		1320,9308	-58,5568		1283,0177	-15,0409
	1291.09	-63.3194		1285.99	-211.591		1286.66	-124.866		1322,3649	-58,6393		1284,3702	-15,0559
	1292.49	-62.9139		1287.35	-211.72		1288.02	-125.183		1323,8175	-58,3674		1285,7302	-15,0961
	1293.85	-63.1803		1288.73	-211.701		1289.4	-125.036		1325,2696	-58,5629		1287,1122	-14,9311
	1295.23	-63.2013		1290.09	-212.012		1290.76	-125.347		1326,7219	-58,6170		1288,4704	-15,0189
	1296.59	-63.4453		1291.45	-212.231		1292.12	-125.298		1328,1747	-58,9467		1289,8250	-14,8552
	1297.99	-63.0325		1292.89	-212.366		1293.57	-125.612		1329,6283	-58,4698		1291,1815	-14,9024
	1299.35	-63.5527		1294.26	-212.791		1294.93	-125.371		1331,0771	-58,5300		1292,5630	-15,0939
	1300.73	-63.5028		1295.64	-212.865		1296.31	-125.779		1332,5259	-58,8987		1293,9197	-15,2340
	1302.09	-63.554		1296.99	-212.668		1297.88	-125.749		1333,9788	-58,2496		1295,3218	-15,1098
	1303.49	-63.3689		1298.59	-213.555		1299.26	-126.32		1335,4307	-58,7589		1296,6859	-14,9526
	1304.89	-63.648		1299.95	-213.678		1300.62	-126.236		1336,8649	-58,4871		1298,0648	-15,0408
	1306.27	-63.4515		1301.3	-214.036		1301.97	-126.054		1338,3195	-58,4859		1299,4188	-14,9084
	1307.63	-63.5379		1302.68	-214.429		1303.36	-126.672		1339,7716	-58,6526		1300,7785	-15,1482
	1308.99	-63.3648		1304.04	-214.764		1304.71	-126.846		1341,2248	-58,2208		1302,1605	-14,9151
	1310.44	-63.5119		1305.4	-214.838		1306.07	-126.849		1342,6778	-58,2776		1303,5183	-14,8710
	1311.8	-63.6689		1306.76	-215.146		1307.43	-126.973		1344,1311	-58,7522		1304,8738	-15,0380
	1313.18	-63.5083		1308.14	-215.523		1308.81	-127.147		1345,5793	-58,5471		1306,2294	-15,1520
	1314.54	-63.5796		1309.49	-215.849		1310.16	-127.189		1347,0295	-58,6479		1307,6098	-15,3319
	1315.94	-63.4726		1310.85	-215.93		1311.52	-127.171		1348,4820	-58,3732		1308,9725	-15,1581
	1317.3	-63.7152		1312.23	-216.469		1312.9	-127.44		1349,9464	-58,4674		1310,3694	-15,1302
	1318.68	-63.8968		1313.59	-216.531		1314.26	-127.513		1351,3687	-58,5092		1311,7308	-15,0717
	1320.04	-63.8064		1314.99	-216.772		1315.66	-127.984		1352,8197	-58,2784		1313,1152	-15,1913
	1321.44	-63.8658		1316.35	-217.034		1317.02	-127.843		1354,2740	-58,3742		1314,4719	-15,2873
	1322.8	-63.9587		1317.73	-217.317		1318.41	-127.821		1355,7285	-58,6455		1315,8712	-15,1811
	1324.18	-63.5287		1319.09	-217.04		1319.76	-128.16		1357,1780	-58,2928		1317,2380	-14,9938
	1325.54	-63.9754		1320.5	-217.606		1321.17	-128.434		1358,6300	-58,4447		1318,6266	-15,0073
	1326.94	-63.8107		1321.9	-218.104		1322.57	-128.53		1360,0779	-58,4248		1320,0182	-14,7919
	1328.3	-63.3757		1323.26	-218.696		1323.93	-128.619		1361,5278	-58,8121		1321,3728	-14,9396
	1329.69	-64.1571		1324.64	-218.634		1325.31	-128.579		1362,9811	-58,4831		1322,7323	-15,3195
	1331.09	-63.8002		1325.99	-218.685		1326.67	-129.324		1364,4321	-58,6982		1324,1159	-15,0570
	1332.49	-64.0374		1327.35	-219.044		1328.02	-128.997		1365,8696	-58,6952		1325,4732	-15,0410
	1333.85	-64.1928		1328.73	-219.536		1329.41	-129.366		1367,3226	-58,4994		1326,8726	-15,2938
	1335.23	-63.9817		1330.09	-219.719		1330.76	-129.105		1368,7726	-58,4417		1328,2312	-15,2319
	1336.63	-64.0756		1331.45	-219.826		1332.12	-129.534		1370,2267	-58,6882		1329,6131	-15,2797
	1337.99	-64.0654		1332.81	-220.328		1333.48	-129.477		1371,6785	-58,7195		1330,9760	-15,2102
	1339.4	-63.9894		1334.19	-220.419		1334.86	-129.692		1373,1324	-58,3174		1332,3718	-15,1955
	1340.78	-63.9466		1335.55	-220.725		1336.22	-129.948		1374,5802	-58,7982		1333,7318	-15,1330
	1342.18	-63.8052		1336.95	-221.294		1337.62	-130.123		1376,0326	-58,7034		1335,1128	-15,0502
	1343.54	-64.2481		1338.32	-221.417		1338.99	-130.141		1377,4842	-58,6085		1336,4723	-15,0714
	1344.94	-64.3575		1339.69	-221.795		1340.36	-130.449		1378,9361	-58,4867		1337,8725	-15,3670
	1346.35	-64.3385		1341.05	-221.881		1341.72	-130.591		1380,3693	-58,4270		1339,2331	-15,0651
	1347.75	-64.3536		1342.45	-221.828		1343.12	-130.371		1381,8216	-58,1986		1340,6126	-15,3562
	1349.14	-64.3552		1343.81	-222.342		1344.48	-131.162		1383,2764	-58,6476		1341,9751	-15,0840
	1350.54	-64.3032		1345.19	-222.361		1345.86	-130.625		1384,7285	-58,5252		1343,3717	-15,3315
	1351.94	-64.2156		1346.55	-222.814		1347.24	-131.015		1386,1813	-58,7551		1344,7336	-15,2532
	1353.35	-64.3029		1347.95	-223.066		1348.62	-130.937		1387,6314	-58,8752		1346,1136	-15,3109
	1354.73	-64.3868		1349.31	-223.409		1349.98	-131.003		1389,0804	-58,6578		1347,4727	-15,3255
	1356.13	-64.2726		1350.69	-223.127		1351.36	-131.103		1390,5308	-58,3880		1348,8736	-15,1175
	1357.49	-64.451		1352.05	-223.553		1352.75	-131.205		1391,9814	-58,3898		1350,2331	-15,3611
	1358.9	-64.4095		1353.45	-223.567		1354.17	-131.542		1393,4370	-58,2465		1351,6142	-15,2276
	1360.28	-64.5776		1354.9	-224.026		1355.57	-131.657		1394,8707	-58,5463		1352,9750	-15,0603
	1361.68	-64.3463		1356.26	-224.25		1356.93	-131.615		1396,3259	-58,7701		1354,3723	-15,3193
	1363.04	-64.2444		1357.64	-225.048		1358.31	-131.939		1397,7769	-58,4917		1356,1229	-14,8399
	1364.45	-64.3619		1359.09	-225.064		1359.76	-132.232		1399,2287	-58,3751		1357,5221	-15,3659
	1365.85	-64.7148		1360.45	-225.531		1361.12	-132.027		1400,6834	-58,3357		1358,9210	-15,1312
	1367.23	-64.7297		1361.85	-225.665		1363.43	-132.404		1402,1339	-58,5601		1360,3251	-15,3614
	1368.64	-64.6778		1364.14	-225.763		1364.81	-132.495		1403,6092	-58,7820		1361,6880	-15,1507
	1370.05	-64.8817		1365.5	-225.954		1366.17	-132.932		1405,0338	-58,5717		1363,0682	-15,4326
	1371.45	-64.6086		1366.9	-226.591		1367.57	-132.973		1406,4854	-58,8553		1364,4223	-15,0914
	1372.85	-64.5664		1368.26	-226.618		1368.93	-133.164		1407,9495	-58,7060		1365,7832	-14,8419
	1374.23	-64.731		1369.64	-226.874		1370.31	-133.189		1409,3719	-58,6941		1367,1638	-15,3918
	1375.64	-64.8425		1371.05	-226.934		1371.72	-133.058		1410,8261	-58,5279		1368,5647	-15,3422
	1377.04	-64.7848		1372.45	-227.335		1373.12	-133.511		1412,2788	-58,5455		1369,9247	-15,1810
	1378.44	-64.593		1373.81	-227.656		1374.49	-133.531		1413,7302	-58,7390		1371,3265	-15,0816
	1379.85	-64.8046		1375.19	-227.746		1375.86	-133.821		1415,1816	-58,7086		1372,6878	-15,6296
	1381.23	-64.8734		1376.55	-227.994		1377.22	-133.558		1416,6348	-58,6753		1374,0699	-15,5316
	1382.64	-64.6633		1377.95	-228.197		1378.62	-133.726		1418,1061	-58,7581		1375,4720	-15,3603
	1384.04	-64.9806		1379.35	-228.47		1380.03	-133.949		1419,5347	-58,5260		1376,8752	-15,1021
	1385.45	-65.0949		1380.74	-228.983		1381.41	-134.429		1420,9854	-58,7201		1378,2801	-15,5222
	1386.85	-64.9452		1382.14	-229.027		1382.81	-134.596		1422,4393	-58,5335		1379,6627	-15,3065
	1388.23	-64.6804		1383.5	-228.977		1384.17	-134.141		1423,8726	-58,6317		1381,0239	-15,5696
	1389.64	-65.0998		1384.9	-229.518		1385.57	-135.017		1425,3269	-58,5230		1382,4207	-15,3429
	1391.04	-64.8314		1386.26	-229.953		1386.93	-134.964		1426,7778	-58,5220		1383,7818	-15,6342
	1392.45	-65.0935		1387.65	-230.219		1388.32	-135.178		1428,2299	-58,7310		1385,1645	-15,1495
	1393.85	-65.0157		1389.05	-230.229		1389.72	-134.91		1429,6835	-59,0384		1386,5672	-15,3007
	1395.23	-65.0441		1390.45	-229.942		1391.12	-135.031		1431,1366	-58,3689		1387,9256	-15,2557
	1396.64	-64.8857		1391.85	-230.227		1392.57	-135.139		1432,5848	-58,8120		1389,3273	-15,2565
	1398.04	-65.1678		1393.26	-230.748		1393.93	-135.15		1434,0323	-58,8963		1390,6903	-15,4453
	1399.45	-65.1117		1394.64	-230.883		1395.32	-135.502		1435,4859	-58,3145		1392,0710	-15,4028
	1400.85	-65.1843		1396.05	-231.356		1396.72	-135.329		1436,9393	-58,3579		1393,4735	-15,4653
	1402.24	-65.3577		1397.45	-231.675		1398.12	-135.629		1438,3737	-58,5741		1394,8745	-15,3696
	1403.64	-65.3569		1398.85	-231.724		1399.53	-135.603		1439,8254	-58,8665		1396,2362	-15,5115
	1405.04	-65.4639		1400.24	-232.105		1400.91	-135.92		1441,2788	-58,3566		1397,6225	-15,6010
	1406.45	-65.82		1401.64	-232.04		1402.31	-135.805		1442,7321	-59,1818		1399,0225	-14,8530
	1407.85	-65.5193		1403.05	-232.564		1403.72	-136.264		1444,1839	-58,6688		1400,4225	-15,3454
	1409.24	-65.4572		1404.45	-232.426		1405.12	-136.113		1445,6371	-58,8460		1401,8300	-15,2031
	1410.64	-65.3132		1405.85	-232.769		1406.53	-136.43		1447,0876	-58,9206		1403,2346	-15,5145
	1412.04	-65.3889		1407.24	-233.255		1407.91	-136.706		1448,5356	-58,6119		1404,6171	-15,4532
	1413.45	-65.3411		1408.6	-233.857		1409.27	-136.965		1449,9869	-58,7627		1405,9783	-15,4971
	1414.85	-65.4242		1410	-233.314		1410.67	-136.971		1451,4397	-58,4754		1407,3773	-15,3053
	1416.24	-65.3964		1411.4	-233.983		1412.07	-137.01		1452,8738	-58,6417		1408,7829	-15,6527
	1417.64	-65.6587		1412.81	-234.045		1413.48	-137.036		1454,3261	-58,6876		1410,1663	-15,5101
	1419.04	-65.6812		1414.19	-234.081		1414.86	-137.271		1455,7814	-58,9423		1411,5697	-15,6233
	1420.45	-65.4421		1415.6	-234.751		1416.27	-137.321		1457,2324	-58,6642		1412,9756	-15,3581
	1421.85	-65.8808		1417	-234.511		1417.67	-137.327		1458,6833	-58,9808		1414,3771	-15,5260
	1423.24	-65.8966		1418.4	-235.129		1419.08	-137.544		1460,1372	-58,6889		1415,7389	-15,7163
	1424.64	-65.5806		1419.81	-234.895		1420.48	-137.49		1461,5866	-58,9353		1417,1342	-15,7410
	1426.04	-65.7002		1421.19	-235.582		1421.86	-137.918		1463,0363	-58,8005		1418,5381	-15,4396
	1427.45	-65.3988		1422.55	-235.619		1423.22	-137.89		1464,4873	-58,6969		1419,9278	-15,6527
	1428.85	-65.5875		1423.95	-235.513		1424.62	-137.764		1465,9402	-58,7939		1421,3307	-15,3879
	1430.24	-65.7762		1425.36	-235.76		1426.03	-138.167		1467,3775	-58,7662		1422,7362	-15,3817
	1431.64	-65.9224		1426.74	-236.665		1427.41	-138.149		1468,8296	-58,9528		1424,1192	-15,5070
	1433.04	-65.8048		1428.14	-236.527		1428.81	-138.469		1470,2839	-59,0433		1425,5238	-15,4569
	1434.45	-65.9477		1429.55	-236.495		1430.22	-138.436		1471,7340	-58,8282		1426,9412	-15,3161
	1435.85	-65.767		1430.95	-236.998		1431.62	-138.485		1473,1875	-58,9828		1428,3316	-15,3330
	1437.41	-66.1127		1432.36	-237.116		1433.03	-138.441		1474,6396	-58,7913		1429,7380	-15,5992
	1438.79	-65.9682		1433.74	-237.448		1434.63	-138.699		1476,0883	-58,7736		1431,1205	-15,6452
	1440.19	-65.829		1435.36	-237.511		1436.03	-139.008		1477,5383	-58,7448		1432,5233	-15,5001
	1441.59	-65.7398		1436.74	-237.605		1437.41	-139.208		1478,9907	-58,9694		1433,9258	-15,7280
	1443	-65.9161		1438.15	-237.918		1438.82	-139.25		1480,4473	-58,8251		1435,3300	-15,5658
	1444.4	-65.8816		1439.55	-238.783		1440.22	-139.399		1481,8790	-58,8245		1436,7374	-15,4631
	1445.79	-65.7881		1440.95	-238.423		1441.62	-139.462		1483,3291	-58,8688		1438,1354	-15,5019
	1447.19	-66.1276		1442.36	-238.923		1443.03	-139.305		1484,7817	-58,7272		1439,5262	-15,8273
	1448.6	-66.0571		1443.74	-238.769		1444.41	-139.469		1486,2362	-58,7534		1440,9388	-15,5866
	1450	-66.1892		1445.14	-239.238		1445.81	-139.657		1487,7024	-58,6854		1442,3322	-15,5259
	1451.4	-66.0875		1446.6	-239.582		1447.27	-139.743		1489,1403	-58,9898		1443,7378	-16,0255
	1452.79	-65.8911		1448	-239.557		1448.67	-140.141		1490,5899	-59,0439		1445,1204	-15,7908
	1454.19	-65.9917		1449.43	-239.837		1450.1	-140.184		1492,0396	-59,2167		1446,5255	-15,9198
	1455.6	-66.0669		1450.81	-239.982		1451.48	-140.304		1493,4924	-58,5869		1447,9265	-15,6529
	1457	-65.9254		1452.19	-240.015		1452.87	-140.134		1494,9447	-58,8813		1449,3326	-15,7776
	1458.4	-65.9346		1453.6	-240.825		1454.27	-140.338		1496,3776	-58,9869		1450,7387	-15,9267
	1459.79	-66.4927		1455	-240.626		1455.67	-140.411		1497,8302	-59,0585		1452,1208	-15,7863
	1461.19	-66.2366		1456.41	-240.539		1457.08	-140.702		1499,2844	-59,0134		1453,5272	-15,8094
	1462.6	-66.3348		1457.81	-241.021		1458.48	-141.05		1500,7373	-58,8645		1454,9288	-15,4619
	1464	-66.365		1459.19	-241.535		1459.87	-141.174		1502,1905	-58,5293		1456,3336	-15,6462
	1465.4	-66.3459		1460.6	-241.413		1461.27	-140.808		1503,6416	-58,7003		1457,7387	-15,8552
	1466.79	-66.3098		1462	-241.748		1462.67	-141.376		1505,0753	-58,8949		1459,1256	-15,6847
	1468.19	-66.2848		1463.41	-241.531		1464.08	-141.002		1506,5159	-58,8725		1460,5279	-15,7595
	1469.6	-66.3394		1464.81	-242.731		1465.48	-141.539		1507,9238	-58,9410		1461,9277	-15,8138
	1471	-66.5985		1466.2	-242.35		1466.87	-141.516		1509,3119	-58,9661		1463,3338	-15,6769
	1472.4	-66.2158		1467.6	-242.366		1468.27	-141.868		1510,7165	-58,9765		1464,7410	-15,8009
	1473.79	-66.7142		1469	-242.673		1469.67	-141.59		1512,1237	-59,0549		1466,1227	-15,9302
	1475.19	-66.5887		1470.41	-242.542		1471.08	-141.706		1513,5202	-58,8315		1467,5263	-15,6905
	1476.6	-66.522		1471.81	-243.337		1472.48	-141.789		1514,9256	-58,9173		1468,9303	-15,7528
	1478	-66.6749		1473.2	-243.217		1473.87	-142.175		1516,3118	-59,1298		1470,3331	-15,7722
	1479.4	-66.2873		1474.6	-243.585		1475.27	-142.188		1517,7179	-58,8890		1471,7403	-15,6530
	1480.79	-66.5051		1476	-243.758		1476.67	-142.535		1519,4436	-58,8588		1473,1230	-16,0529
	1482.19	-66.7067		1477.41	-243.736		1478.08	-142.782		1520,8582	-59,1253		1474,5276	-16,0689
	1483.6	-66.4447		1478.81	-244.453		1479.49	-142.497		1522,2638	-58,9442		1475,9299	-15,8622
	1485	-66.9158		1480.2	-244.632		1480.87	-142.638		1523,6699	-58,8886		1477,3352	-15,9703
	1486.41	-66.8626		1481.6	-245.011		1482.27	-142.697		1525,0718	-58,6179		1478,7447	-15,3813
	1487.79	-66.9432		1483	-244.996		1483.67	-143.027		1526,4727	-58,8883		1480,1239	-15,8010
	1489.19	-66.7469		1484.41	-245.369		1485.08	-142.93		1527,8618	-58,9255		1481,5286	-15,5584
	1490.6	-66.845		1485.81	-245.255		1486.48	-143.202		1529,3124	-59,0020		1482,9285	-15,2457
	1492	-66.854		1487.2	-245.615		1487.87	-143.431		1530,7257	-58,9480		1484,3336	-15,7986
	1493.41	-66.8014		1488.6	-245.707		1489.27	-143.412		1532,1690	-59,1114		1485,7407	-15,9378
	1494.79	-66.8961		1490	-245.84		1490.67	-143.453		1533,5724	-58,9283		1487,1248	-16,0752
	1496.19	-67.012		1491.41	-246.57		1492.08	-143.508		1535,0177	-59,2851		1488,5305	-15,8950
	1497.6	-66.8925		1492.81	-246.558		1493.49	-143.919		1536,4265	-58,8078		1489,9327	-15,9760
	1499	-67.1509		1494.2	-246.662		1494.87	-143.857		1537,8148	-58,8671		1491,3368	-16,0652
	1500.41	-66.7961		1495.6	-246.523		1496.27	-143.887		1539,2192	-59,0128		1492,7423	-16,0490
	1501.79	-66.7853		1497	-246.643		1497.67	-144.08		1540,6238	-59,3131		1494,1240	-15,9139
	1503.19	-66.939		1498.41	-247.481		1499.08	-144.152		1542,0712	-59,0665		1495,5292	-15,7136
	1504.59	-67.0178		1499.81	-247.573		1500.49	-144.25		1543,4979	-58,8639		1496,9322	-16,1624
	1505.98	-67.1343		1501.2	-247.588		1501.87	-144.184		1544,9250	-59,0699		1498,3372	-15,8563
	1507.34	-67.0531		1502.6	-247.446		1503.27	-144.627		1546,3163	-58,8214		1499,7429	-15,9148
	1508.72	-66.983		1504	-247.815		1504.68	-145.008		1547,7646	-59,0821		1501,1265	-15,8496
	1510.08	-67.233		1505.4	-248.242		1506.07	-144.386		1549,1710	-58,8549		1502,5311	-15,8980
	1511.44	-66.9349		1506.75	-248.286		1507.42	-144.395		1550,5735	-58,8090		1503,9317	-16,0551
	1512.8	-67.0228		1508.13	-248.51		1508.98	-144.761		1552,0188	-58,9875		1505,3370	-15,9854
	1514.18	-67.1951		1509.68	-248.375		1510.35	-144.822		1553,4269	-58,9372		1506,7269	-15,6302
	1515.53	-67.3282		1511.04	-249.189		1511.71	-145.284		1554,8150	-59,0576		1508,1054	-15,7032
	1516.93	-66.8392		1512.4	-249.132		1513.07	-145.543		1556,2658	-59,2120		1509,4659	-16,1566
	1518.3	-67.1147		1513.75	-249.119		1514.42	-145.428		1557,6717	-59,0236		1510,8210	-15,9545
	1519.68	-67.0411		1515.13	-249.604		1515.81	-145.504		1559,0741	-59,2912		1512,1787	-16,0357
	1521.03	-67.2317		1516.49	-249.637		1517.16	-145.898		1560,5202	-59,1652		1513,5603	-15,6443
	1522.39	-67.3954		1517.85	-250.031		1518.52	-145.602		1561,9316	-59,2829		1514,9144	-15,8675
	1523.77	-67.4088		1519.23	-249.711		1519.9	-145.799		1563,3758	-59,1799		1516,2729	-15,7973
	1525.13	-67.2869		1520.59	-250.43		1521.26	-146.065		1564,8141	-59,0900		1517,6530	-15,8003
	1526.49	-67.3273		1521.99	-250.241		1522.66	-145.95		1566,2684	-59,4008		1519,0178	-16,1928
	1527.84	-67.2462		1523.35	-250.63		1524.02	-146.125		1567,6741	-59,5264		1520,3679	-15,9872
	1529.22	-67.2935		1524.73	-251.152		1525.4	-145.878		1569,0750	-59,2898		1521,7271	-15,8811
	1530.59	-67.4561		1526.09	-251.129		1526.76	-146.277		1570,5198	-59,1723		1523,1070	-16,0028
	1531.98	-67.551		1527.44	-251.188		1528.11	-146.434		1571,9297	-59,0847		1524,4668	-15,6577
	1533.35	-67.3096		1528.8	-251.319		1529.47	-146.736		1573,3603	-59,2933		1525,8226	-15,7981
	1534.73	-66.9646		1530.18	-251.435		1530.85	-146.75		1574,8127	-59,1876		1527,1953	-16,2131
	1536.08	-67.2378		1531.55	-251.655		1532.22	-146.714		1576,2239	-59,0109		1528,5595	-16,1965
	1537.45	-67.3355		1532.94	-252.019		1533.61	-147.048		1577,6722	-59,0274		1529,9161	-16,0807
	1538.84	-67.5351		1534.3	-252.099		1534.97	-146.966		1579,0748	-59,6011		1531,2729	-15,9687
	1540.24	-67.2148		1535.68	-252.116		1536.35	-147.32		1580,5210	-59,1966		1532,6698	-15,9806
	1541.63	-67.8362		1537.04	-252.64		1537.71	-147.077		1581,9292	-59,1167		1534,0603	-15,7944
	1542.99	-67.7634		1538.4	-252.641		1539.07	-147.323		1583,3621	-58,9842		1535,4152	-16,0405
	1544.35	-67.2873		1539.76	-252.96		1540.43	-147.645		1584,8146	-59,2421		1536,7748	-16,1365
	1545.73	-67.3567		1541.14	-253.071		1541.81	-147.539		1586,2682	-59,1988		1538,1700	-15,9563
	1547.08	-67.5305		1542.49	-253.148		1543.16	-147.695		1587,7329	-59,2607		1539,5617	-16,2042
	1548.48	-67.8088		1543.85	-253.314		1544.52	-147.503		1589,1738	-59,5883		1540,9167	-16,0024
	1549.85	-67.6901		1545.23	-253.306		1545.9	-147.851		1590,6253	-59,5597		1542,2740	-15,9575
	1551.23	-67.5789		1546.59	-253.663		1547.26	-147.696		1592,0274	-59,4277		1543,6547	-16,1156
	1552.59	-67.69		1548	-253.93		1548.67	-148.485		1593,4759	-59,4858		1545,0142	-16,2216
	1553.98	-67.7625		1549.39	-254.022		1550.07	-148.25		1594,8655	-59,4296		1546,3694	-15,8909
	1555.35	-67.9119		1550.76	-253.778		1551.43	-148.523		1596,3148	-59,3440		1547,7285	-15,9080
	1556.73	-67.5366		1552.14	-254.082		1552.81	-148.584		1597,7222	-59,2998		1549,1107	-15,9754
	1558.09	-68.0138		1553.49	-254.67		1554.16	-148.408		1599,1730	-59,6850		1550,4682	-16,1086
	1559.49	-68.0041		1554.85	-254.673		1555.52	-148.586		1600,5792	-59,3993		1551,8235	-16,0125
	1560.85	-68.0298		1556.23	-255.147		1556.9	-148.608		1602,0392	-59,2551		1553,1808	-16,0372
	1562.23	-68.0112		1557.59	-254.911		1558.26	-148.617		1603,4771	-59,4684		1554,5602	-16,0440
	1563.59	-67.8761		1558.99	-255.444		1559.66	-149.104		1604,9294	-59,3852		1555,9173	-16,3256
	1564.99	-67.7853		1560.35	-255.516		1561.02	-148.699		1606,3645	-59,4683		1557,3192	-16,1299
	1566.35	-67.5808		1561.73	-255.69		1562.4	-149.054		1607,8161	-59,6016		1558,6814	-16,0704
	1567.73	-68.1311		1563.09	-256.024		1563.76	-149.348		1609,2703	-59,3279		1560,0655	-15,9871
	1569.09	-67.9833		1564.49	-255.917		1565.16	-149.329		1610,7221	-59,3805		1561,4319	-16,0567
	1570.49	-68.0406		1565.85	-256.485		1566.52	-149.202		1612,1748	-59,2474		1562,8222	-16,0308
	1571.85	-68.0258		1567.23	-256.353		1567.9	-149.37		1613,5790	-59,2720		1564,1807	-16,0228
	1573.23	-68.1416		1568.59	-256.411		1569.26	-149.503		1615,0246	-59,6950		1565,5626	-16,0378
	1574.59	-68.2529		1569.99	-257.022		1570.66	-149.491		1616,4789	-59,5255		1566,9189	-16,0434
	1575.99	-67.9228		1571.35	-257.394		1572.02	-149.724		1617,9289	-59,4381		1568,2758	-16,1845
	1577.39	-68.1968		1572.73	-256.92		1573.4	-149.872		1619,3643	-59,6516		1569,6575	-16,0639
	1578.78	-67.6841		1574.09	-257.968		1574.76	-150.132		1620,8166	-59,9185		1571,0173	-16,2858
	1580.13	-67.9304		1575.49	-257.507		1576.16	-149.695		1622,2700	-59,7179		1572,3703	-16,2211
	1581.53	-68.0669		1576.85	-257.745		1577.52	-150.357		1623,7220	-59,3663		1573,7299	-16,0866
	1582.94	-68.1184		1578.23	-257.792		1578.9	-150.085		1625,1737	-59,4737		1575,1115	-15,8726
	1584.3	-68.2793		1579.59	-258.173		1580.26	-150.714		1626,6284	-59,8210		1576,4704	-16,2731
	1585.68	-68.2647		1580.99	-258.266		1581.66	-150.6		1628,0779	-59,6586		1577,8692	-16,4389
	1587.04	-68.4753		1582.35	-258.425		1583.02	-150.812		1629,5258	-60,1464		1579,2299	-16,0777
	1588.44	-68.3879		1583.73	-258.455		1584.4	-150.81		1630,9774	-59,3586		1580,6082	-16,0724
	1589.8	-68.1334		1585.09	-258.652		1585.76	-150.524		1632,4303	-59,8531		1581,9709	-15,9402
	1591.18	-68.1399		1586.45	-258.701		1587.12	-151.245		1633,8649	-59,2827		1583,3680	-16,1424
	1592.54	-68.4856		1587.8	-259.191		1588.48	-150.891		1635,3171	-59,8287		1584,7304	-16,5205
	1593.96	-68.6813		1589.18	-259.433		1589.86	-151.116		1636,7705	-59,6570		1586,1129	-16,0973
	1595.35	-67.9868		1590.55	-259.019		1591.22	-151.162		1638,2236	-59,7818		1587,4701	-16,3772
	1596.73	-68.2557		1591.94	-259.416		1592.61	-151.637		1639,6764	-59,8875		1588,8267	-16,2214
	1598.13	-68.209		1593.31	-260.054		1593.98	-151.39		1641,1270	-59,7139		1590,2283	-16,2596
	1599.53	-68.6394		1594.69	-260.052		1595.36	-151.387		1642,5300	-59,7169		1591,6112	-16,3129
	1600.94	-68.9041		1596.05	-259.9		1596.72	-151.503		1643,9782	-59,8884		1592,9710	-16,2849
	1602.3	-68.4388		1597.44	-260.155		1598.12	-151.726		1645,4302	-59,5934		1594,3697	-16,2154
	1603.68	-68.3927		1598.8	-260.134		1599.48	-151.718		1646,8665	-59,6645		1595,7301	-16,1929
	1605.04	-68.7034		1600.18	-260.562		1600.86	-152.074		1648,3203	-59,5783		1597,1127	-16,1915
	1606.44	-68.4202		1601.55	-260.819		1602.22	-152.021		1649,7711	-59,8977		1598,4716	-16,3423
	1607.85	-68.5186		1602.94	-260.782		1603.62	-152.137		1651,2242	-59,9468		1599,8757	-15,9255
	1609.23	-68.2281		1604.31	-261.017		1604.98	-152.441		1652,6763	-59,7373		1601,2754	-15,9536
	1610.59	-68.3329		1605.69	-260.954		1606.36	-152.342		1654,1292	-59,7719		1602,6598	-16,1926
	1611.99	-68.4519		1607.05	-261.433		1607.72	-152.499		1655,5780	-59,8966		1604,0205	-16,1375
	1613.35	-68.985		1608.45	-261.601		1609.12	-152.35		1657,0271	-59,9546		1605,4170	-15,7821
	1614.73	-68.6668		1609.81	-261.976		1610.48	-152.486		1658,4794	-59,9835		1606,7793	-16,2521
	1616.13	-68.6603		1611.19	-261.49		1611.86	-152.907		1659,9338	-59,6416		1608,1763	-16,0870
	1617.49	-68.5499		1612.55	-262.137		1613.22	-152.952		1661,3672	-60,0185		1609,5712	-16,3247
	1618.89	-68.639		1613.94	-261.97		1614.62	-153.061		1662,8250	-59,9084		1610,9843	-16,1527
	1620.28	-68.6297		1615.31	-262.105		1615.98	-152.831		1664,2743	-59,7181		1612,3712	-16,1520
	1621.68	-68.4825		1616.69	-262.583		1617.36	-153.404		1665,7274	-59,6560		1613,7320	-16,2368
	1623.09	-68.7608		1618.05	-262.373		1618.72	-153.2		1667,1809	-59,7700		1615,1137	-16,2203
	1624.49	-68.8356		1619.45	-262.677		1620.12	-153.385		1668,6295	-60,1861		1616,4709	-16,0089
	1625.85	-68.8131		1620.81	-263.146		1621.48	-153.249		1670,0792	-59,6809		1617,8815	-16,0546
	1627.23	-68.6571		1622.19	-263.057		1622.86	-153.579		1671,5281	-60,0436		1619,2773	-16,2807
	1628.64	-68.9617		1623.55	-263.233		1624.22	-153.731		1672,9965	-59,7295		1620,6578	-16,1442
	1630.04	-68.6663		1624.95	-263.358		1625.62	-153.7		1674,4338	-59,8695		1622,0190	-16,2471
	1631.4	-69.0297		1626.31	-263.342		1626.98	-153.594		1675,8694	-59,9332		1623,3732	-16,0020
	1632.78	-68.9031		1627.69	-263.699		1628.36	-153.886		1677,3232	-59,9346		1624,7333	-16,2630
	1634.18	-68.9108		1629.05	-263.894		1629.72	-153.968		1678,7733	-59,8382		1626,1146	-16,1158
	1635.54	-68.941		1630.45	-264.298		1631.12	-154.433		1680,2262	-59,6076		1627,4725	-16,1150
	1636.94	-69.0557		1631.81	-263.855		1632.48	-153.887		1681,6793	-59,9611		1628,8719	-15,9450
	1638.35	-68.6317		1633.19	-264.413		1633.86	-154.198		1683,0973	-59,8469		1630,2824	-16,3003
	1639.73	-69.2159		1634.55	-264.67		1635.22	-154.54		1684,5286	-60,0877		1631,6617	-15,9542
	1641.13	-69.0199		1636.17	-264.213		1636.84	-154.229		1685,9812	-59,7613		1633,0198	-16,1274
	1642.54	-68.9505		1637.55	-265.095		1638.22	-154.505		1687,4342	-59,9684		1634,4196	-16,0836
	1643.94	-69.2317		1638.95	-265.32		1639.62	-154.656		1688,8699	-59,9796		1635,7817	-16,2839
	1645.35	-69.0659		1640.31	-265.231		1640.98	-154.916		1690,3218	-59,8349		1637,1635	-16,2457
	1646.73	-68.9906		1641.7	-265.31		1642.37	-154.953		1691,7755	-59,8436		1638,5198	-16,0220
	1648.13	-68.9831		1643.09	-265.299		1643.76	-155.237		1693,2268	-59,9095		1639,8766	-16,3354
	1649.49	-68.8796		1644.45	-265.978		1645.12	-155.084		1694,6802	-59,9005		1641,2760	-16,2607
	1650.9	-68.8317		1645.85	-265.691		1646.52	-155.155		1696,1325	-60,0210		1642,6618	-16,1162
	1652.28	-69.1948		1647.24	-265.828		1647.91	-155.322		1697,5817	-59,9530		1644,0377	-16,1293
	1653.69	-69.3353		1648.6	-266.416		1649.27	-155.255		1699,0309	-59,7679		1645,4203	-16,4411
	1655.09	-69.1405		1649.99	-266.02		1650.66	-155.5		1700,4825	-59,7504		1646,7817	-16,3630
	1656.49	-69.2758		1651.36	-266.427		1652.03	-155.713		1701,9345	-60,0090		1648,1618	-16,2475
	1657.89	-69.3703		1652.74	-266.897		1653.41	-156.017		1703,3711	-60,0935		1649,5655	-16,4550
	1659.28	-69.2509		1654.14	-266.723		1654.81	-155.601		1704,8245	-60,0335		1650,9721	-16,3300
	1660.68	-69.2873		1655.5	-267.057		1656.17	-155.848		1706,2763	-59,8201		1652,3731	-16,5046
	1662.04	-69.474		1656.86	-266.885		1657.53	-155.6		1707,7277	-60,0391		1653,7334	-16,3412
	1663.44	-68.9797		1658.24	-267.624		1658.91	-156.055		1709,1800	-59,9612		1655,1165	-16,1714
	1664.85	-69.2303		1659.6	-267.255		1660.27	-155.968		1710,6334	-60,1301		1656,5336	-16,4335
	1666.23	-69.3167		1661.04	-267.369		1661.71	-156.007		1712,0820	-60,1333		1657,9221	-16,2988
	1667.64	-69.2696		1662.4	-267.343		1663.08	-156.635		1713,5319	-60,0849		1659,3252	-16,1925
	1669.04	-69.1984		1663.81	-267.923		1664.49	-156.368		1714,9992	-60,0392		1660,6885	-16,2903
	1670.44	-69.3458		1665.19	-267.988		1665.86	-156.937		1716,4378	-59,9800		1662,0691	-16,4849
	1671.85	-69.4184		1666.59	-268.208		1667.27	-156.572		1717,8718	-60,0171		1663,4695	-16,2221
	1673.23	-69.614		1668	-268.097		1668.67	-156.553		1719,3239	-60,0926		1664,8290	-16,3449
	1674.64	-69.7749		1669.4	-268.707		1670.09	-156.768		1720,7771	-59,9092		1666,2305	-16,1713
	1676.04	-69.4907		1670.81	-268.947		1671.48	-157.057		1722,2297	-60,0201		1667,6144	-16,4905
	1677.45	-69.4158		1672.19	-268.654		1672.86	-157.166		1723,6831	-60,2828		1668,9760	-16,2534
	1678.85	-69.7413		1673.55	-268.847		1674.22	-157.142		1725,1356	-60,0802		1670,3775	-16,2646
	1680.23	-69.5663		1674.95	-268.969		1675.62	-157.12		1726,5863	-59,8615		1671,7789	-16,3240
	1681.64	-69.6774		1676.31	-269.057		1676.98	-157.371		1728,0342	-60,1091		1673,1629	-16,3090
	1683.04	-69.4081		1677.69	-269.484		1678.36	-157.732		1729,4866	-60,2535		1674,5661	-16,4637
	1684.45	-69.4834		1679.1	-269.744		1679.77	-157.707		1730,9405	-60,0278		1675,9246	-16,2642
	1685.81	-69.5121		1680.5	-270.052		1681.17	-157.683		1732,3720	-60,2009		1677,3266	-16,2205
	1687.19	-69.5826		1681.9	-270.245		1682.57	-157.749		1733,8246	-60,1369		1678,7323	-16,1607
	1688.54	-69.3472		1683.26	-270.236		1683.93	-157.774		1735,2766	-60,1593		1680,1173	-16,2298
	1689.95	-69.5551		1684.64	-269.948		1685.31	-157.903		1736,7318	-60,3648		1681,5195	-16,3038
	1691.35	-69.5693		1686.05	-270.418		1686.72	-158.686		1738,1839	-59,9935		1682,8789	-16,3016
	1692.74	-69.6401		1687.45	-270.303		1688.12	-158.487		1739,6358	-60,1543		1684,2809	-16,3163
	1694.14	-69.8226		1688.85	-270.774		1689.52	-158.635		1741,0856	-60,3231		1685,6647	-16,4921
	1695.54	-69.5829		1690.24	-270.564		1690.91	-158.406		1742,5339	-60,0210		1687,1963	-16,5368
	1696.95	-69.429		1691.6	-270.473		1692.27	-158.423		1743,9864	-60,2719		1688,5711	-16,3693
	1698.35	-69.6492		1693	-270.81		1693.67	-158.192		1745,4389	-60,0106		1689,9748	-16,1166
	1699.74	-69.7324		1694.36	-271.098		1695.03	-158.688		1746,8728	-59,8006		1691,3760	-16,5064
	1701.14	-69.9533		1695.74	-271.068		1696.41	-158.599		1748,3275	-60,0257		1692,7808	-16,1919
	1702.54	-70.0739		1697.14	-271.185		1697.81	-158.915		1749,7800	-60,2925		1694,1661	-16,3337
	1703.95	-69.5824		1698.55	-271.286		1699.23	-158.983		1751,2325	-60,2467		1695,5669	-16,1926
	1705.35	-69.8964		1699.95	-271.531		1700.62	-159.104		1752,6837	-59,9793		1696,9262	-16,0948
	1706.74	-70.0358		1701.35	-271.732		1702.03	-159.007		1754,1358	-60,4895		1698,5938	-16,3333
	1708.14	-70.2345		1702.74	-271.876		1703.41	-158.902		1755,5845	-60,2390		1699,9764	-16,3174
	1709.54	-70.0313		1704.14	-271.719		1704.81	-159.026		1757,0349	-60,1060		1701,3774	-16,1633
	1710.95	-69.9181		1705.55	-271.817		1706.22	-159.064		1758,4872	-60,3332		1702,7813	-16,2070
	1712.35	-69.9324		1706.95	-272.477		1707.62	-159.547		1759,9403	-60,4207		1704,1646	-16,2619
	1713.74	-70.1697		1708.36	-272.552		1709.03	-159.225		1761,3747	-60,5475		1705,5671	-16,2878
	1715.14	-70.2542		1709.74	-272.545		1710.41	-159.558		1762,8558	-60,5671		1706,9275	-16,4541
	1716.54	-70.1217		1711.14	-272.549		1711.81	-159.436		1764,2814	-60,0016		1708,3291	-16,3704
	1717.95	-69.9693		1712.55	-272.589		1713.22	-160.16		1765,7318	-59,8459		1709,7360	-16,4592
	1719.35	-70.1295		1713.95	-273.026		1714.62	-160.247		1767,1856	-60,1786		1711,1225	-16,3745
	1720.74	-69.979		1715.31	-273.377		1715.98	-160.094		1768,6382	-60,4320		1712,5210	-16,5620
	1722.14	-70.1562		1716.69	-272.934		1717.36	-160.224		1770,1018	-60,5945		1713,9235	-16,2220
	1723.54	-69.9148		1718.1	-273.399		1718.77	-160.416		1771,5363	-60,3416		1715,3292	-16,4964
	1724.95	-70.1141		1719.5	-273.42		1720.17	-160.321		1772,9924	-60,4310		1716,7353	-16,3672
	1726.35	-69.8728		1720.9	-273.601		1721.57	-160.692		1774,4407	-60,3418		1718,1327	-16,4099
	1727.74	-69.9289		1722.31	-273.951		1722.98	-160.484		1775,8754	-60,9130		1719,5259	-16,5018
	1729.14	-70.0704		1723.69	-274.12		1724.36	-160.721		1777,3282	-60,6638		1720,9284	-16,1864
	1730.54	-70.1792		1725.05	-274.469		1725.72	-160.593		1778,7988	-60,4109		1722,3302	-16,1382
	1731.95	-70.2421		1726.45	-274.289		1727.12	-161.072		1780,2337	-60,5925		1723,7351	-16,2670
	1733.35	-70.5324		1727.86	-274.283		1728.53	-160.786		1781,6867	-60,6298		1725,1176	-16,5371
	1734.74	-70.3282		1729.24	-274.171		1729.91	-161.358		1783,1384	-60,5310		1726,5223	-16,3623
	1736.14	-70.3615		1730.64	-274.803		1731.32	-161.205		1784,5871	-60,5015		1727,9264	-16,6908
	1737.54	-70.3984		1732.05	-274.766		1732.72	-161.05		1786,0382	-60,7806		1729,3305	-15,8715
	1738.95	-70.0136		1733.45	-274.84		1734.12	-161.164		1787,4908	-60,6349		1730,7396	-16,5218
	1740.35	-70.155		1734.86	-274.97		1735.53	-161.296		1788,9437	-60,3000		1732,1201	-16,6031
	1741.78	-70.2645		1736.24	-275.446		1736.91	-161.998		1790,3761	-60,4328		1733,5238	-16,2522
	1743.19	-70.1975		1737.64	-275.521		1738.32	-161.66		1791,8309	-60,5787		1734,9250	-16,2771
	1744.59	-70.3841		1739.05	-275.678		1739.72	-161.662		1793,2838	-60,4922		1736,3298	-16,3275
	1746	-70.4607		1740.45	-275.008		1741.12	-161.596		1794,7343	-60,5535		1737,7372	-16,5147
	1747.4	-70.326		1741.86	-275.917		1742.53	-162.167		1796,1874	-60,7831		1739,1194	-16,4055
	1748.79	-69.8577		1743.24	-276.12		1743.91	-162.41		1797,6401	-60,4778		1740,5362	-16,6730
	1750.19	-70.5873		1744.64	-276.115		1745.32	-161.794		1799,0896	-60,1838		1741,9261	-16,5467
	1751.6	-70.2174		1746.05	-276.302		1746.72	-162.044		1800,5368	-60,5953		1743,3297	-16,2759
	1753.39	-70.4652		1747.45	-276.229		1748.12	-162.131		1801,9916	-60,6655		1744,7384	-16,2850
	1754.78	-70.4299		1748.86	-276.178		1749.53	-162.267		1803,4479	-60,6661		1746,1219	-16,3522
	1756.2	-71.0654		1750.24	-276.712		1750.91	-162.356		1804,8762	-60,7020		1747,5249	-16,4797
	1757.6	-70.3478		1751.65	-276.745		1752.32	-162.768		1806,3186	-60,5698		1748,9263	-16,3899
	1759	-70.4553		1753.05	-276.85		1753.72	-162.681		1807,7619	-60,9059		1750,3329	-16,3976
	1760.4	-70.6212		1754.45	-277.126		1755.12	-162.492		1809,1706	-60,5822		1751,7391	-16,3063
	1761.79	-70.4075		1756.23	-276.798		1756.9	-162.678		1810,5725	-60,7802		1753,1207	-16,2141
	1763.19	-70.842		1757.6	-277.141		1758.27	-163.135		1812,0178	-60,8252		1754,5267	-16,5525
	1764.78	-70.8435		1759	-277.77		1759.67	-163.298		1813,4256	-60,4815		1755,9270	-16,2503
	1766.19	-70.6355		1760.41	-277.718		1761.08	-163.01		1814,8137	-60,6107		1757,3319	-16,2096
	1767.6	-70.8832		1761.81	-277.714		1762.48	-163.281		1816,2658	-60,4905		1758,7391	-16,5804
	1769	-70.9613		1763.2	-278.052		1763.87	-163.262		1817,6709	-60,6119		1760,1235	-16,4469
	1770.4	-70.6026		1764.6	-277.428		1765.27	-163.568		1819,0724	-60,4384		1761,5246	-16,5937
	1771.79	-70.693		1766	-278.158		1766.67	-163.433		1820,5183	-60,6541		1762,9272	-16,2631
	1773.19	-70.8195		1767.41	-278.076		1768.08	-163.767		1821,9401	-60,5470		1764,3331	-16,2247
	1774.6	-70.5335		1768.77	-278.387		1769.44	-163.872		1823,3597	-60,6818		1765,7388	-16,4938
	1776	-70.9427		1770.15	-278.256		1770.82	-163.469		1824,8127	-60,6734		1767,1216	-16,3494
	1777.4	-70.7032		1771.55	-278.663		1772.22	-163.796		1826,2203	-60,8132		1768,5249	-16,6388
	1778.79	-70.6739		1772.95	-278.537		1773.63	-163.74		1827,6707	-61,2291		1769,9281	-16,4032
	1780.19	-70.8682		1774.36	-278.716		1775.03	-164.27		1829,0735	-60,8646		1771,3383	-16,3696
	1781.6	-70.7209		1775.74	-278.566		1776.41	-164.526		1830,5184	-60,7443		1772,7394	-16,3246
	1783	-70.971		1777.15	-278.864		1777.82	-164.179		1831,9265	-60,8423		1774,1234	-16,4254
	1784.4	-71.0569		1778.55	-279.292		1779.22	-164.185		1833,3128	-61,0221		1775,5263	-16,2884
	1785.79	-70.7602		1779.95	-279.023		1780.63	-164.475		1834,7215	-60,7741		1776,9275	-16,1549
	1787.19	-70.6961		1781.36	-279.141		1782.03	-164.705		1836,1254	-60,6004		1778,3329	-16,3085
	1788.61	-70.9191		1782.74	-279.578		1783.42	-164.227		1837,5358	-60,7411		1779,7401	-16,2937
	1790	-70.9126		1784.15	-279.673		1784.82	-164.664		1838,9734	-60,9417		1781,1229	-16,4344
	1791.41	-70.8681		1785.55	-279.818		1786.22	-164.752		1840,4237	-60,8039		1782,5263	-16,5230
	1792.79	-70.9152		1786.95	-280.185		1787.63	-164.573		1841,8151	-60,9047		1783,9428	-16,2348
	1794.19	-70.7712		1788.36	-279.92		1789.03	-164.93		1843,2656	-61,0040		1785,3364	-16,5661
	1795.6	-70.9036		1789.74	-279.94		1790.41	-164.831		1844,6738	-60,6958		1786,7400	-16,5939
	1797	-71.0641		1791.15	-280.129		1791.82	-165.015		1846,1223	-61,1067		1788,1240	-16,5404
	1798.41	-70.715		1792.55	-280.583		1793.22	-165.035		1847,5229	-61,0802		1789,5283	-16,4867
	1799.79	-71.0902		1793.96	-280.607		1794.63	-165.153		1848,9729	-60,7598		1790,9446	-16,2032
	1801.19	-71.0312		1795.36	-280.811		1796.03	-165.123		1850,3627	-60,8635		1792,3359	-16,4401
	1802.6	-71.1668		1796.74	-280.908		1797.41	-165.584		1851,8133	-60,8654		1793,7401	-16,6506
	1804	-70.9969		1798.15	-280.566		1798.82	-165.447		1853,2640	-60,9182		1795,1244	-16,4112
	1805.4	-70.862		1799.55	-281.146		1800.23	-165.499		1854,6731	-61,4034		1796,5284	-16,5507
	1806.77	-71.3589		1800.96	-280.963		1801.63	-165.988		1856,0742	-61,2666		1797,9432	-16,2173
	1808.13	-71.2763		1802.36	-281.71		1803.03	-165.947		1857,4910	-60,9750		1799,3367	-16,2809
	1809.49	-71.1486		1803.75	-281.476		1804.42	-165.456		1858,9279	-61,2214		1800,7414	-16,3737
	1810.89	-71.0604		1805.15	-281.591		1805.82	-165.977		1860,3605	-60,9558		1802,1245	-16,3183
	1812.27	-71.1443		1806.55	-281.798		1807.22	-165.797		1861,8147	-61,0505		1803,5283	-16,5872
	1813.63	-71.0104		1807.94	-281.827		1808.61	-166.438		1863,2666	-60,8645		1804,9455	-16,4581
	1814.99	-71.0609		1809.3	-281.608		1809.97	-166.053		1864,7194	-61,1593		1806,3376	-16,2800
	1816.34	-71.5346		1810.68	-281.963		1811.35	-166.149		1866,1280	-60,9741		1807,7282	-16,5727
	1817.72	-70.9707		1812.04	-282.1		1812.71	-166.419		1867,5738	-61,0849		1809,1104	-16,5706
	1819.08	-71.2498		1813.4	-282.359		1814.07	-166.253		1869,0219	-60,7222		1810,4673	-16,3375
	1820.44	-71.4319		1814.76	-282.11		1815.43	-166.375		1870,4738	-60,8220		1811,8221	-16,0165
	1821.8	-71.315		1816.14	-282.26		1816.81	-166.059		1871,9260	-61,1182		1813,1781	-16,1254
	1823.18	-71.1407		1817.49	-282.517		1818.16	-166.805		1873,3159	-61,0138		1814,5599	-16,2854
	1824.53	-71.318		1818.85	-282.748		1819.52	-166.766		1874,7807	-60,9940		1815,9157	-16,7286
	1825.89	-71.2052		1820.23	-282.296		1820.9	-166.731		1876,2210	-60,8936		1817,2741	-16,4175
	1827.27	-71.3653		1821.59	-282.821		1822.26	-166.551		1877,6722	-61,2872		1818,6548	-16,4771
	1828.63	-71.7542		1822.99	-283.05		1823.66	-166.75		1879,0766	-61,1685		1820,0150	-16,2765
	1829.99	-71.6735		1824.35	-283.078		1825.02	-167.097		1880,5226	-61,2345		1821,3694	-16,3308
	1832.2	-71.4315		1825.73	-283.476		1826.4	-167.173		1881,9746	-61,1677		1822,7720	-16,4663
	1833.62	-71.354		1827.09	-283.039		1827.76	-166.972		1883,4279	-61,2280		1824,1559	-16,2540
	1834.97	-71.2606		1828.45	-283.314		1829.12	-167.228		1884,8643	-61,0321		1825,5148	-16,2095
	1836.33	-71.3382		1829.8	-283.875		1830.47	-167.48		1886,3155	-61,3136		1826,8692	-16,2324
	1838.24	-71.5663		1831.18	-283.122		1832.23	-167.077		1887,7680	-61,1650		1828,2282	-16,2978
	1839.62	-71.7315		1832.94	-284.136		1833.61	-167.708		1889,2210	-61,0937		1829,6080	-16,5418
	1841.02	-71.6096		1834.3	-283.965		1834.97	-167.549		1890,6281	-61,2612		1830,9690	-16,0851
	1842.42	-71.7163		1835.68	-284.227		1836.36	-167.477		1892,0757	-61,1551		1832,3679	-16,4143
	1843.78	-71.3652		1837.04	-284.082		1837.71	-167.403		1893,5223	-61,4031		1833,7293	-16,3510
	1845.16	-71.4644		1838.4	-284.737		1839.07	-168.058		1894,9746	-61,0991		1835,1100	-16,5683
	1846.52	-71.707		1839.76	-284.562		1840.43	-167.628		1896,4280	-61,4789		1836,4677	-16,6614
	1847.92	-71.6566		1841.14	-284.486		1841.81	-168.173		1897,8626	-61,2439		1837,8220	-16,3688
	1849.28	-71.5227		1842.49	-284.946		1843.16	-168.263		1899,3147	-61,2680		1839,1809	-16,3787
	1850.67	-71.6881		1843.85	-284.349		1844.52	-168.069		1900,7684	-61,4824		1840,5615	-16,5226
	1852.02	-71.9671		1845.23	-284.653		1845.9	-168.063		1902,2217	-61,1306		1841,9225	-16,4713
	1853.42	-71.7251		1846.59	-285.304		1847.26	-167.929		1903,6289	-61,3896		1843,3182	-16,4527
	1854.78	-71.6542		1847.99	-285.116		1848.66	-168.569		1905,0751	-61,5323		1844,9472	-16,5895
	1856.16	-71.8214		1849.35	-285.553		1850.02	-168.411		1906,5231	-61,2056		1846,3215	-16,5059
	1857.52	-71.77		1850.73	-285.577		1851.8	-168.55		1907,9771	-61,0696		1847,6813	-16,4484
	1858.92	-71.7677		1852.49	-285.478		1853.17	-168.547		1909,4294	-61,3120		1849,0628	-16,5261
	1860.28	-71.9231		1853.85	-286.078		1854.52	-168.783		1910,8648	-61,1557		1850,4162	-16,1121
	1861.67	-72.0479		1855.23	-285.762		1855.9	-168.996		1912,3181	-61,2476		1851,7772	-16,4446
	1863.02	-72.0287		1856.59	-285.76		1857.26	-168.803		1913,7855	-61,3505		1853,1592	-16,6504
	1864.42	-71.7775		1857.99	-286.077		1858.66	-168.816		1915,2221	-61,3497		1854,5156	-16,5983
	1865.78	-71.9181		1859.35	-285.958		1860.02	-168.667		1916,6750	-61,4324		1855,8711	-16,5309
	1867.17	-71.8724		1860.73	-286.45		1861.4	-169.294		1918,1268	-61,6869		1857,2278	-16,1797
	1868.52	-71.7561		1862.09	-286.253		1862.76	-169.404		1919,5255	-61,6182		1858,6094	-16,3722
	1869.92	-72.0239		1863.49	-286.331		1864.16	-169.324		1920,9773	-61,5533		1859,9704	-16,2595
	1871.29	-72.1159		1864.85	-286.433		1865.52	-169.372		1922,4283	-61,3331		1861,3663	-16,5018
	1872.67	-72.1883		1866.23	-286.479		1866.9	-169.26		1923,8635	-61,4953		1862,7300	-16,2143
	1874.02	-72.0984		1867.59	-286.363		1868.26	-169.31		1925,3172	-61,4923		1864,1118	-16,4410
	1875.42	-71.8436		1868.99	-286.726		1869.66	-169.267		1926,7685	-61,2885		1865,4689	-16,3678
	1876.78	-72.0873		1870.35	-286.834		1871.02	-169.517		1928,2252	-61,5159		1866,8240	-16,7044
	1878.17	-72.073		1871.73	-287.517		1872.4	-169.476		1929,6757	-61,3561		1868,1805	-16,7651
	1879.52	-72.0092		1873.09	-287.459		1873.76	-169.563		1931,1266	-61,5387		1869,5642	-16,5202
	1880.92	-72.113		1874.45	-287.72		1875.12	-169.834		1932,5759	-61,4266		1870,9194	-16,4441
	1882.29	-71.7702		1875.81	-287.409		1876.48	-169.917		1934,0252	-61,5852		1872,2753	-16,4851
	1883.67	-71.8752		1877.19	-287.08		1877.86	-169.998		1935,4798	-61,5291		1873,6564	-16,4782
	1885.02	-71.8878		1878.55	-287.408		1879.22	-170.125		1936,9303	-61,7092		1875,0168	-16,3438
	1886.43	-71.8521		1879.94	-287.72		1880.61	-170.341		1938,3661	-61,5700		1876,3715	-16,4909
	1887.83	-72.0573		1881.31	-287.423		1881.98	-170.043		1939,8168	-61,7186		1877,7318	-16,4433
	1889.21	-72.1473		1882.69	-288.319		1883.36	-170.398		1941,2719	-61,6042		1879,1122	-16,3405
	1890.62	-72.0826		1884.05	-288.192		1884.72	-170.484		1942,7235	-61,7602		1880,4703	-16,5546
	1891.97	-71.9228		1885.45	-288.212		1886.12	-170.502		1944,1763	-61,6762		1881,9789	-16,4353
	1893.38	-72.1817		1886.81	-288.354		1887.48	-170.295		1945,6301	-61,5776		1883,3687	-16,5097
	1894.76	-72.3891		1888.19	-288.094		1888.86	-170.477		1947,0775	-61,8369		1884,7314	-16,3320
	1896.12	-72.0496		1889.55	-288.567		1890.22	-170.714		1948,5253	-61,7703		1886,1098	-16,4594
	1897.53	-72.3183		1890.94	-288.166		1891.62	-170.806		1949,9784	-62,0860		1887,4697	-16,5442
	1898.93	-71.7864		1892.31	-288.608		1892.98	-170.953		1951,4317	-61,8725		1888,8713	-16,3550
	1900.29	-72.1249		1893.69	-288.992		1894.36	-170.68		1952,8666	-61,6994		1890,2756	-16,3354
	1901.67	-72.4022		1895.05	-288.673		1895.72	-170.763		1954,3203	-61,7417		1891,6592	-16,6462
	1903.02	-72.4793		1896.45	-288.979		1897.12	-171.071		1955,7737	-62,1043		1893,0237	-16,6059
	1904.42	-72.246		1897.81	-289.249		1898.48	-170.825		1957,2248	-61,8916		1894,4168	-16,2873
	1905.79	-72.5592		1899.19	-289.219		1899.86	-170.994		1958,6749	-61,8977		1895,7781	-16,5152
	1907.17	-72.3785		1900.55	-289.359		1901.22	-171.341		1960,1291	-61,8054		1897,1589	-16,2653
	1908.52	-72.1247		1901.95	-289.626		1902.62	-171.355		1961,5776	-61,8907		1898,5163	-16,2764
	1909.93	-72.3078		1903.31	-289.524		1903.98	-171.395		1963,0277	-61,5426		1899,8838	-16,4250
	1911.29	-72.4807		1904.69	-289.631		1905.36	-171.286		1964,4803	-61,6059		1901,2764	-16,4014
	1912.67	-72.3678		1906.05	-289.756		1906.72	-171.421		1965,9328	-62,0553		1902,6584	-16,4714
	1914.02	-72.3977		1907.45	-289.743		1908.12	-171.72		1967,3670	-62,2542		1904,0184	-16,4278
	1915.43	-72.5221		1908.81	-290.056		1909.48	-171.784		1968,8190	-61,9711		1905,4171	-16,7937
	1916.83	-72.7599		1910.19	-290.105		1910.86	-171.713		1970,2740	-62,0487		1906,7786	-16,5453
	1918.21	-72.5694		1911.55	-290.048		1912.22	-172.004		1971,7257	-61,9348		1908,1610	-16,5211
	1919.57	-72.4403		1912.95	-290.096		1913.62	-171.833		1973,1463	-62,3316		1909,5638	-16,4669
	1920.97	-72.3001		1914.31	-290.179		1914.98	-171.981		1974,5803	-62,0892		1910,9209	-16,3442
	1922.38	-72.5489		1915.69	-290.512		1916.36	-172		1976,0288	-62,3388		1912,3220	-16,3186
	1923.76	-72.5245		1917.05	-290.709		1917.72	-172.365		1977,4826	-62,2316		1913,6853	-16,6536
	1925.17	-72.5566		1918.45	-290.614		1919.12	-172.055		1978,9345	-62,2642		1915,0654	-16,3782
	1926.52	-72.5732		1919.81	-290.725		1920.48	-172.015		1980,3666	-62,0752		1916,4212	-16,2762
	1927.93	-72.5555		1921.19	-290.769		1921.86	-172.144		1981,8198	-62,1550		1917,8228	-16,6411
	1929.29	-72.7881		1922.55	-290.849		1923.22	-172.237		1983,2734	-62,1125		1919,1847	-16,2779
	1930.67	-72.4777		1923.95	-290.992		1924.62	-172.524		1984,7259	-62,3007		1920,5652	-16,5796
	1932.02	-72.6339		1925.31	-291.42		1925.98	-172.375		1986,1813	-61,9626		1921,9226	-16,4356
	1933.43	-72.7904		1926.69	-291.309		1927.36	-173.152		1987,6314	-62,4475		1923,3251	-16,3765
	1934.79	-72.64		1928.05	-291.34		1928.72	-173.011		1989,0812	-62,1989		1924,6837	-16,3827
	1936.17	-72.6788		1929.45	-291.271		1930.12	-173.063		1990,5300	-62,2453		1926,0666	-16,3564
	1937.52	-72.433		1930.81	-291.479		1931.48	-172.807		1991,9802	-62,1722		1927,4691	-16,5322
	1938.93	-72.6082		1932.19	-291.466		1932.86	-173.002		1993,4339	-61,6327		1928,8720	-16,5919
	1940.29	-72.7963		1933.56	-291.435		1934.23	-172.824		1994,8693	-61,1283		1930,2785	-16,3323
	1941.67	-72.8421		1934.95	-292.064		1935.62	-173.416		1996,3244	-61,3775		1931,6609	-16,5325
	1943.02	-72.6799		1936.31	-291.895		1936.98	-173.402		1997,7744	-61,1531		1933,0202	-16,3433
	1944.43	-72.5433		1937.69	-292.266		1938.36	-173.341		1999,2276	-61,2195		1934,4187	-16,6130
	1945.83	-72.9873		1939.05	-292.389		1939.72	-173.178		2000,6797	-61,2778		1935,7801	-16,3853
	1947.22	-72.952		1940.45	-292.474		1941.12	-173.262		2002,1323	-61,2594		1937,1603	-16,7045
	1948.58	-72.9435		1941.85	-292.26		1942.52	-173.217		2003,5969	-61,2487		1938,5643	-16,4160
	1949.98	-72.7829		1943.24	-292.438		1943.91	-173.514		2005,0315	-61,2198		1939,9369	-16,3541
	1951.38	-73.0608		1944.6	-292.423		1945.27	-173.517		2006,4816	-61,0412		1941,3393	-16,5208
	1952.77	-72.7172		1945.99	-292.957		1946.67	-173.608		2007,9463	-61,5046		1942,7310	-16,5617
	1954.17	-73.3001		1947.36	-292.447		1948.03	-173.615		2009,3713	-61,1768		1944,1296	-16,3372
	1955.53	-72.99		1948.74	-292.7		1949.41	-173.731		2010,8230	-61,1090		1945,5192	-16,5041
	1956.96	-72.8591		1950.14	-293.201		1950.81	-174.019		2012,2768	-61,5829		1946,8758	-16,4766
	1958.34	-73.1061		1951.5	-292.65		1952.17	-174.137		2013,7280	-61,1911		1948,2767	-16,4426
	1959.72	-73.1765		1952.9	-293.103		1953.57	-173.719		2015,1796	-61,1025		1949,6605	-16,5466
	1961.12	-73.0073		1954.26	-293.076		1954.93	-173.865		2016,6318	-60,9886		1951,0221	-16,4438
	1962.48	-72.7965		1955.64	-293.264		1956.31	-174.105		2018,0816	-61,3903		1952,4196	-16,8456
	1963.88	-72.6738		1957.05	-293.794		1957.72	-174.588		2019,5292	-61,3065		1953,8243	-16,7799
	1965.27	-72.9756		1958.45	-293.246		1959.12	-174.395		2020,9840	-61,1985		1955,1863	-16,5712
	1966.67	-73.1417		1959.85	-293.424		1960.52	-174.114		2022,4349	-61,2769		1956,5680	-16,3821
	1968.02	-72.8245		1961.24	-293.884		1961.91	-173.928		2023,8711	-61,3681		1957,9713	-16,2693
	1969.43	-73.0179		1962.6	-293.625		1963.27	-174.226		2025,3244	-61,6574		1959,3726	-16,7393
	1970.83	-73.3851		1964	-294.092		1964.67	-174.622		2026,7783	-61,4461		1960,7342	-16,5759
	1972.22	-73.3602		1965.36	-293.676		1966.03	-174.569		2028,2289	-61,3532		1962,1156	-16,2393
	1973.62	-73.2398		1966.74	-294.027		1967.41	-174.606		2029,6827	-61,5670		1963,4783	-16,6310
	1975.02	-72.9543		1968.14	-294.101		1968.81	-175.085		2031,1340	-61,2431		1964,8749	-16,6125
	1976.48	-73.153		1969.5	-294.07		1970.17	-174.705		2032,5839	-61,6453		1966,2788	-16,6227
	1977.88	-73.2167		1970.9	-294.005		1971.57	-174.767		2034,0311	-61,5705		1967,6620	-16,3005
	1979.26	-72.9707		1972.26	-294.584		1972.93	-174.878		2035,4862	-61,3806		1969,0666	-16,6428
	1980.67	-73.4609		1973.64	-294.601		1974.31	-175.173		2036,9376	-61,5768		1970,4227	-16,5106
	1982.03	-73.2197		1975	-294.633		1975.67	-175.057		2038,3712	-61,5588		1971,8262	-16,6565
	1983.43	-73.0378		1976.4	-294.908		1977.07	-175.044		2039,8394	-61,5641		1973,2321	-16,5555
	1984.83	-73.2502		1977.81	-294.605		1978.48	-175.314		2041,2775	-61,6671		1974,6150	-16,2451
	1986.22	-73.3648		1979.19	-295.322		1979.86	-175.486		2042,7282	-61,3244		1976,0197	-16,5373
	1987.62	-73.4549		1980.55	-295.181		1981.22	-175.376		2044,1805	-61,9367		1977,4192	-16,6894
	1989.02	-73.5517		1981.95	-295.449		1982.62	-175.484		2045,6394	-61,4233		1978,8277	-16,5130
	1990.43	-73.2052		1983.36	-295.384		1984.03	-175.705		2047,0843	-61,5939		1980,2330	-16,2503
	1991.83	-73.3813		1984.74	-295.398		1985.41	-175.343		2048,5319	-61,7448		1981,6152	-16,4960
	1993.22	-73.4131		1986.14	-295.597		1986.81	-175.468		2049,9824	-61,7939		1982,9785	-16,6866
	1994.62	-73.4428		1987.5	-295.536		1988.17	-175.986		2051,4379	-61,5108		1984,3745	-16,6111
	1996.02	-73.1238		1988.9	-295.649		1989.57	-175.812		2052,8726	-61,5519		1985,7794	-16,5706
	1997.43	-73.375		1990.31	-295.732		1990.98	-176.233		2054,5587	-61,5382		1987,1639	-16,5696
	1998.83	-73.5278		1991.69	-295.481		1992.36	-175.679		2055,9887	-61,8394		1988,5676	-16,6839
	2000.22	-73.5386		1993.09	-295.692		1993.77	-176.146		2057,4389	-61,7585		1989,9266	-16,5460
	2001.62	-73.5384		1994.5	-296.003		1995.17	-175.94		2058,8720	-61,7164		1991,3284	-16,4965
	2003.02	-73.3079		1995.9	-295.759		1996.57	-176.312		2060,3268	-61,7151		1992,7469	-16,3337
	2004.43	-73.5252		1997.26	-296.173		1997.98	-176.363		2061,7819	-61,5431		1994,1194	-16,4173
	2005.83	-73.4554		1998.69	-296.041		1999.36	-176.246		2063,2330	-61,6090		1995,5203	-16,4904
	2007.22	-73.4656		2000.1	-296.142		2000.77	-176.319		2064,6824	-61,4734		1996,9228	-16,6719
	2008.58	-73.3805		2001.5	-295.983		2002.17	-176.898		2066,1347	-61,7287		1998,3260	-16,5096
	2009.98	-73.8316		2002.9	-296.493		2003.57	-176.395		2067,5855	-61,6977		1999,7332	-16,4798
	2011.38	-73.7132		2004.27	-296.457		2004.94	-176.647		2069,0466	-61,4647		2001,1177	-16,8161
	2012.77	-73.5577		2005.65	-296.674		2006.32	-176.841		2070,4850	-61,6402		2002,5210	-16,3406
	2014.17	-73.7111		2007.05	-296.863		2007.72	-176.838		2071,9380	-61,8929		2003,9229	-16,5460
	2015.53	-73.6061		2008.45	-296.36		2009.12	-176.969		2073,3726	-61,8733		2005,3274	-16,6485
	2016.93	-73.5254		2009.86	-297.193		2010.53	-176.963		2074,8253	-61,5841		2006,7336	-16,4279
	2018.34	-73.5565		2011.24	-296.892		2011.91	-177.307		2076,2784	-61,8332		2008,1170	-16,7372
	2019.72	-73.5591		2012.6	-297.173		2013.27	-176.922		2077,7309	-61,8289		2009,5198	-16,4192
	2021.12	-73.6722		2014	-297.048		2014.72	-177.108		2079,1839	-61,9102		2010,8779	-16,4102
	2022.53	-73.4089		2015.45	-297.29		2016.12	-177.225		2080,6375	-61,7944		2012,2792	-16,7114
	2023.94	-73.6121		2016.86	-297.106		2017.53	-177.25		2082,0867	-61,7290		2013,6683	-16,4790
	2025.34	-73.6591		2018.36	-297.345		2019.05	-177.452		2083,5362	-61,7944		2015,0689	-16,5695
	2026.72	-73.6138		2019.74	-297.205		2020.41	-177.36		2084,9864	-61,9509		2016,4732	-16,7353
	2028.12	-73.7919		2021.15	-297.514		2021.82	-177.291		2086,4430	-61,7760		2017,8763	-16,4204
	2029.53	-73.6511		2022.55	-297.512		2023.22	-177.766		2087,8751	-61,5366		2019,2803	-16,7546
	2030.93	-73.8052		2023.95	-297.693		2024.62	-177.237		2089,3290	-61,7921		2020,6637	-16,5133
	2032.34	-73.7091		2025.36	-298.047		2026.03	-177.541		2090,7812	-61,4294		2022,0698	-16,6724
	2033.72	-73.6734		2026.74	-297.956		2027.41	-178.133		2092,2346	-61,7988		2023,4799	-16,5872
	2035.12	-74.0097		2028.14	-297.963		2028.82	-177.817		2093,7014	-62,0834		2024,8770	-16,4362
	2036.53	-73.8851		2029.55	-298.224		2030.22	-177.885		2095,1388	-61,6641		2026,2825	-16,5146
	2037.93	-73.5935		2030.95	-298.086		2031.62	-177.552		2096,5918	-61,6005		2027,6671	-16,5320
	2039.34	-74.0135		2032.36	-298.172		2033.03	-178.293		2098,0356	-61,6328		2029,0717	-16,4200
	2040.72	-73.7558		2033.74	-298.011		2034.41	-177.986		2099,4890	-62,0567		2030,4780	-16,4189
	2042.12	-74.2476		2035.15	-298.21		2035.82	-177.935		2100,9414	-61,9389		2031,8773	-16,6415
	2043.53	-73.931		2036.55	-298.089		2037.22	-178.027		2102,3760	-61,6294		2033,2826	-16,3880
	2044.93	-74.1529		2037.95	-298.464		2038.62	-178.765		2103,8432	-61,7093		2034,6680	-16,5365
	2046.34	-73.7269		2039.36	-298.222		2040.03	-178.368		2105,2824	-62,0892		2036,0703	-16,8740
	2047.72	-74.2035		2040.74	-298.58		2041.41	-178.661		2106,7205	-61,8440		2037,4768	-16,4691
	2049.12	-74.2348		2042.15	-298.334		2042.82	-178.186		2108,1237	-61,8268		2038,8789	-16,7823
	2050.53	-73.8559		2043.55	-298.855		2044.22	-178.949		2109,5690	-61,5668		2040,2828	-16,6049
	2051.93	-73.9771		2044.95	-298.479		2045.62	-178.618		2110,9736	-61,6282		2041,6651	-16,7373
	2053.34	-73.9225		2046.36	-299.078		2047.03	-178.893		2112,4247	-61,8015		2043,0700	-16,5705
	2054.72	-73.6225		2047.74	-299.311		2048.41	-178.726		2113,8146	-61,9783		2044,4930	-16,5248
	2056.13	-74.254		2049.15	-299.148		2049.82	-178.641		2115,2649	-61,5880		2045,8805	-16,5120
	2057.53	-74.0701		2050.55	-299.544		2051.22	-178.69		2116,6766	-62,0531		2047,2834	-16,3667
	2058.93	-73.9711		2051.95	-299.038		2052.62	-178.936		2118,1213	-61,9486		2048,6658	-16,3787
	2060.34	-73.91		2053.36	-299.093		2054.03	-179.367		2119,5218	-61,9417		2050,0723	-16,7796
	2061.72	-73.948		2054.74	-299.24		2055.41	-178.906		2120,9716	-62,0839		2051,4768	-16,3591
	2063.13	-74.4274		2056.15	-299.593		2056.82	-178.934		2122,4224	-61,7875		2052,8787	-16,7045
	2064.53	-73.8295		2057.55	-299.534		2058.22	-179.064		2123,8139	-61,8669		2054,2850	-16,5539
	2065.93	-73.8304		2058.95	-299.573		2059.62	-179.279		2125,2642	-61,8684		2055,6668	-16,6093
	2067.34	-73.9183		2060.36	-300.072		2061.03	-179.324		2126,6741	-61,8440		2057,0714	-16,8764
	2068.72	-74.2701		2061.74	-299.485		2062.41	-179.781		2128,1222	-62,0402		2058,4793	-16,4676
	2070.13	-74.215		2063.15	-299.678		2063.82	-179.677		2129,5226	-62,0838		2059,8795	-16,5347
	2071.54	-74.0887		2064.55	-299.859		2065.22	-179.953		2130,9719	-62,0760		2061,2829	-16,6097
	2072.93	-74.4471		2065.95	-299.762		2066.63	-179.566		2132,4246	-61,7419		2062,6683	-16,9329
	2074.34	-74.2468		2067.36	-299.949		2068.03	-179.914		2133,8609	-61,7612		2064,0736	-16,5033
	2075.72	-74.2241		2068.75	-299.912		2069.42	-179.39		2135,3121	-62,0898		2065,4769	-16,1824
	2077.13	-74.2823		2070.15	-300.284		2070.82	-180.04		2136,7707	-62,2474		2066,8800	-16,7019
	2078.53	-74.3684		2071.55	-300.313		2072.22	-180.131		2138,2177	-62,1429		2068,2838	-16,5050
	2079.93	-74.1259		2072.95	-300.556		2073.62	-180.07		2139,6255	-61,9870		2069,6681	-16,4588
	2081.34	-74.1771		2074.36	-300.701		2075.03	-180.029		2141,0733	-62,0009		2071,0706	-16,6467
	2082.72	-74.4564		2075.74	-300.697		2076.41	-180.069		2142,5219	-62,0408		2072,4785	-16,6321
	2084.13	-74.4342		2077.15	-300.267		2077.82	-179.883		2143,9731	-61,9975		2073,8842	-16,6241
	2085.53	-74.1797		2078.55	-300.365		2079.22	-180.029		2145,4242	-62,0768		2075,2849	-16,5186
	2086.93	-74.7845		2079.95	-300.919		2080.63	-180.412		2146,8168	-62,0787		2076,6670	-16,6321
	2088.34	-74.3618		2081.36	-300.716		2082.03	-180.545		2148,2662	-62,3072		2078,0730	-16,5552
	2089.73	-74.2175		2082.74	-300.898		2083.42	-181.006		2149,7185	-62,3390		2079,4784	-16,6747
	2091.13	-74.4301		2084.15	-300.851		2084.82	-180.523		2151,1301	-62,1301		2080,8796	-16,7397
	2092.53	-74.7504		2085.55	-301.155		2086.22	-180.353		2152,5735	-62,6647		2082,2830	-16,6079
	2093.93	-74.506		2086.95	-301.07		2087.63	-180.518		2154,0207	-62,2024		2083,6703	-16,6031
	2095.34	-74.5766		2088.36	-301.156		2089.03	-180.681		2155,4731	-62,0731		2085,0760	-16,8843
	2096.72	-74.4737		2089.74	-300.822		2090.42	-180.455		2156,9269	-62,0210		2086,4790	-16,7080
	2098.13	-74.6565		2091.15	-301.513		2091.82	-181.19		2158,3608	-62,1279		2087,8811	-16,4837
	2099.53	-74.2686		2092.55	-301.279		2093.23	-180.863		2159,8138	-62,2469		2089,2867	-16,6327
	2100.94	-74.4676		2093.95	-301.359		2094.63	-180.933		2161,2651	-62,4246		2090,6706	-16,7583
	2102.34	-74.6203		2095.36	-301.625		2096.03	-181.113		2162,6731	-62,3609		2092,0741	-16,5300
	2103.73	-74.3264		2096.74	-301.707		2097.42	-180.89		2164,1217	-62,3277		2093,4782	-16,5266
	2105.13	-74.6237		2098.15	-301.885		2098.82	-181.227		2165,5261	-62,1403		2094,8810	-16,5192
	2106.52	-74.4771		2099.55	-301.263		2100.23	-181.19		2166,9490	-62,4682		2096,2836	-16,9052
	2107.92	-74.3957		2100.96	-301.77		2101.63	-181.361		2168,3634	-62,3221		2097,6691	-16,5226
	2109.28	-74.5746		2102.36	-301.507		2103.03	-181.174		2169,8160	-62,1629		2099,0746	-16,8496
	2110.66	-74.7402		2103.75	-301.878		2104.42	-181.523		2171,2671	-62,3956		2100,4788	-16,7445
	2112.07	-74.4701		2105.15	-301.661		2105.82	-181.282		2172,7402	-62,3636		2101,8802	-16,5489
	2113.42	-74.6381		2106.57	-301.8		2107.24	-181.516		2174,1731	-62,1682		2103,2885	-16,5011
	2114.78	-74.5497		2107.95	-302.432		2108.62	-181.536		2175,6235	-62,2046		2104,6695	-16,5580
	2116.16	-74.3895		2109.3	-302.156		2109.99	-181.546		2177,0239	-62,2953		2106,0741	-16,5503
	2117.52	-74.6072		2110.69	-302.075		2111.36	-181.317		2178,4743	-62,3930		2107,4782	-16,5403
	2118.88	-74.709		2112.05	-302.283		2112.73	-181.637		2179,9436	-62,3256		2108,8711	-16,6619
	2120.26	-74.6061		2113.44	-301.975		2114.12	-181.897		2181,3617	-62,3468		2110,2272	-16,8090
	2121.62	-74.6974		2114.8	-302.165		2115.47	-181.919		2182,8147	-62,3960		2111,6083	-16,7396
	2122.97	-74.8334		2116.18	-302.65		2116.86	-181.757		2184,2687	-62,4052		2112,9684	-16,8423
	2124.33	-74.4392		2117.54	-302.672		2118.22	-182.332		2185,7209	-61,9581		2114,3663	-16,4021
	2125.71	-74.7536		2118.94	-302.732		2119.61	-182.436		2187,1811	-61,9420		2115,7424	-16,6786
	2127.12	-74.5952		2120.3	-302.474		2120.97	-182.18		2188,6335	-62,0896		2117,1099	-16,5259
	2128.47	-74.7633		2121.7	-302.861		2122.37	-182.09		2190,0746	-62,0930		2118,4672	-16,7501
	2129.87	-74.7575		2123.09	-302.998		2123.76	-182.376		2191,5237	-62,3765		2119,8233	-16,3586
	2131.26	-74.8724		2124.45	-303.014		2125.12	-182.247		2192,9747	-62,0807		2121,1787	-16,4306
	2132.62	-74.7358		2125.81	-303.214		2126.49	-182.469		2194,4273	-62,4291		2122,5613	-16,3735
	2134.02	-74.842		2127.19	-302.641		2127.86	-182.65		2195,8623	-62,5309		2123,9168	-16,6551
	2135.38	-74.871		2128.55	-303.061		2129.22	-182.524		2197,3200	-62,3338		2125,3189	-16,8313
	2136.76	-74.5595		2129.94	-302.894		2130.61	-182.397		2198,7680	-62,6832		2126,6837	-16,6941
	2138.13	-75.0794		2131.31	-303.181		2131.98	-182.704		2200,2191	-62,3665		2128,0636	-16,4129
	2139.52	-74.5813		2132.68	-303.686		2133.36	-182.546		2201,6712	-62,2672		2129,4178	-16,4140
	2140.92	-75.0015		2134.04	-303.377		2134.72	-182.219		2203,1260	-62,5663		2130,7758	-16,4642
	2142.28	-74.8117		2135.4	-303.516		2136.07	-182.829		2204,5737	-62,4841		2132,1565	-16,5730
	2143.66	-74.5228		2136.76	-303.196		2137.43	-183.028		2206,0243	-62,3900		2133,5145	-16,7220
	2145.02	-75.0058		2138.14	-303.769		2138.81	-182.662		2207,4762	-62,4357		2134,8770	-16,5971
	2146.38	-74.8908		2139.49	-303.663		2140.17	-183.079		2208,9291	-62,7909		2136,2736	-16,6108
	2147.76	-74.8222		2140.85	-303.604		2141.53	-182.845		2210,3629	-62,3664		2137,6560	-16,7137
	2149.12	-74.9643		2142.23	-303.607		2142.9	-182.954		2211,8166	-62,6916		2139,0159	-16,2943
	2150.47	-75.0944		2143.59	-304.035		2144.26	-182.624		2213,2683	-62,3881		2140,3698	-16,7988
	2151.88	-75.0228		2144.99	-303.79		2145.66	-183.043		2214,7209	-62,6476		2141,7293	-16,6445
	2153.26	-75.036		2146.36	-303.842		2147.03	-183.138		2216,1750	-62,4316		2143,1102	-16,6746
	2154.62	-75.0147		2147.73	-304.029		2148.41	-182.975		2217,6270	-62,5078		2144,4676	-16,6339
	2155.97	-75.214		2149.09	-303.843		2149.76	-183.202		2219,0742	-62,3237		2145,8691	-16,4433
	2157.38	-75.0111		2150.45	-303.837		2151.12	-183.153		2220,5239	-62,3749		2147,2281	-16,7451
	2158.76	-75.2667		2151.81	-303.998		2152.48	-183.721		2221,9763	-62,7161		2148,6098	-16,4106
	2160.12	-74.9293		2153.19	-304.017		2153.86	-183.562		2223,4292	-62,5340		2149,9710	-16,6913
	2161.47	-75.1201		2154.55	-304.459		2155.22	-183.602		2224,8645	-62,1543		2151,3676	-16,6603
	2162.88	-75.1216		2155.94	-304.238		2156.62	-183.613		2226,3157	-62,6108		2152,7299	-16,6207
	2164.26	-75.2661		2157.31	-304.255		2157.98	-184.091		2227,7693	-62,3976		2154,1112	-16,6680
	2165.62	-74.9375		2158.69	-304.616		2159.36	-183.736		2229,2219	-62,6114		2155,4683	-16,3737
	2166.97	-75.2953		2160.05	-304.294		2160.72	-183.617		2230,6750	-62,4609		2156,8243	-16,5174
	2168.38	-74.9484		2161.45	-304.768		2162.12	-183.797		2232,1285	-62,6602		2158,1832	-16,4173
	2169.76	-75.263		2162.81	-304.692		2163.48	-183.945		2233,5751	-62,2383		2159,5640	-16,7860
	2171.16	-75.0044		2164.19	-304.974		2164.86	-184.139		2235,0244	-62,6046		2160,9193	-16,5334
	2172.52	-75.1711		2165.55	-304.454		2166.22	-183.7		2236,4784	-62,2905		2162,3210	-16,2860
	2173.92	-75.1454		2166.95	-304.704		2167.62	-183.704		2237,9316	-62,4007		2163,6830	-16,5504
	2175.29	-75.2106		2168.31	-304.921		2168.98	-184.098		2239,3656	-62,7792		2165,0673	-17,0850
	2176.67	-75.1272		2169.69	-304.585		2170.36	-184.233		2240,8329	-62,5729		2166,4183	-16,6265
	2178.07	-75.2947		2171.05	-305.137		2171.72	-183.956		2242,2708	-62,5531		2167,7777	-16,6993
	2179.47	-75.3904		2172.45	-304.904		2173.12	-184.132		2243,7226	-62,5430		2169,1589	-16,6904
	2180.88	-75.1827		2173.81	-305.294		2174.48	-184.204		2245,1764	-62,5504		2170,5159	-16,5488
	2182.26	-75.5106		2175.19	-305.13		2175.86	-184.059		2246,6263	-62,5272		2171,8702	-16,4038
	2183.62	-75.1922		2176.55	-305.125		2177.22	-184.642		2248,0762	-62,6722		2173,2301	-16,5709
	2185.02	-75.29		2177.95	-305.521		2178.66	-184.435		2249,5269	-62,4695		2174,6244	-16,6003
	2186.38	-75.5952		2179.35	-305.594		2180.02	-184.799		2250,9774	-62,7072		2176,0159	-16,7888
	2187.76	-75.3667		2180.74	-305.447		2181.41	-184.676		2252,4309	-62,6539		2177,3719	-16,6242
	2189.16	-75.51		2182.09	-305.387		2182.76	-184.747		2253,8655	-62,6542		2178,7309	-16,5143
	2190.52	-75.2625		2183.45	-305.283		2184.12	-185.105		2255,3175	-62,6234		2180,1117	-16,4755
	2191.92	-75.2498		2184.81	-305.702		2185.48	-184.656		2256,7729	-62,3461		2181,4681	-16,6638
	2193.29	-75.4951		2186.19	-305.529		2186.86	-184.908		2258,2242	-62,3608		2182,8241	-16,4887
	2194.67	-75.4129		2187.55	-305.364		2188.22	-184.809		2259,6760	-62,6618		2184,1818	-16,3593
	2196.02	-75.5511		2188.95	-305.3		2189.62	-185.045		2261,1293	-62,5907		2185,5635	-16,9594
	2197.42	-75.4146		2190.31	-305.444		2190.98	-185.098		2262,5774	-62,8812		2186,9334	-16,5381
	2198.79	-75.4499		2192.05	-306.139		2192.72	-184.939		2264,0267	-62,6601		2188,3231	-16,6948
	2200.17	-75.2251		2193.45	-306.002		2194.12	-185.154		2265,4813	-62,6238		2189,6861	-16,6596
	2201.52	-75.2365		2194.81	-305.552		2195.48	-185.056		2266,9341	-62,7562		2191,0626	-16,4622
	2202.92	-75.3397		2196.19	-306.243		2196.86	-185.201		2268,3658	-62,6991		2192,4192	-16,7176
	2204.29	-75.1671		2197.55	-305.54		2198.22	-185.345		2269,8198	-62,8409		2193,7772	-16,5994
	2205.67	-75.3592		2198.95	-305.696		2199.62	-185.403		2271,2730	-62,6525		2195,1635	-16,5819
	2207.02	-75.5615		2200.31	-305.884		2200.98	-185.522		2272,7256	-62,7185		2196,5625	-16,9459
	2208.43	-75.4125		2201.69	-305.797		2202.36	-185.699		2274,1768	-62,7240		2197,9348	-16,6468
	2209.78	-75.3763		2203.09	-305.952		2203.76	-185.661		2275,6316	-62,9064		2199,3235	-16,6345
	2211.17	-75.6328		2204.49	-306.281		2205.17	-185.337		2277,0792	-62,7274		2200,6857	-16,5829
	2212.52	-75.5369		2205.86	-306.48		2206.53	-185.89		2278,5293	-62,8395		2202,0653	-16,5772
	2213.93	-75.3262		2207.23	-305.905		2207.91	-185.615		2279,9815	-62,9010		2203,4197	-16,8879
	2215.29	-75.7648		2208.6	-306.258		2209.27	-185.881		2281,4329	-62,7481		2204,8242	-16,5787
	2216.67	-75.6535		2209.99	-306.58		2210.66	-185.694		2282,8681	-62,4358		2206,1931	-16,5354
	2218.02	-75.6642		2211.36	-306.325		2212.03	-185.823		2284,3208	-62,7857		2207,5654	-16,6378
	2219.43	-75.5152		2212.74	-306.607		2213.41	-185.911		2285,7734	-62,8630		2208,9224	-16,6690
	2220.83	-75.5366		2214.1	-306.76		2214.77	-186.278		2287,2262	-63,0607		2210,3231	-16,8299
	2222.21	-75.6346		2215.49	-306.741		2216.17	-185.83		2288,6816	-62,7756		2211,6848	-16,5653
	2223.57	-75.6281		2216.85	-306.374		2217.53	-186.095		2290,3802	-62,8689		2213,0815	-16,4393
	2224.97	-75.3558		2218.24	-306.668		2218.91	-186.498		2291,8217	-63,0590		2214,4700	-16,4931
	2226.33	-75.7371		2219.6	-306.942		2220.27	-186.128		2293,2732	-63,0715		2215,8719	-16,5772
	2227.72	-75.847		2220.99	-306.907		2221.67	-186.201		2294,7250	-62,8954		2217,2965	-16,6632
	2229.12	-75.5885		2222.36	-306.725		2223.03	-186.494		2296,1780	-62,9112		2218,6597	-16,7155
	2230.48	-75.6684		2223.74	-306.914		2224.41	-186.159		2297,6298	-62,6760		2220,0652	-16,6969
	2231.88	-75.9979		2225.14	-306.899		2225.81	-186.281		2299,0804	-62,7703		2221,4193	-16,7778
	2233.26	-75.5845		2226.55	-306.894		2227.22	-186.433		2300,5282	-62,4630		2222,7798	-16,5447
	2234.67	-75.4908		2227.95	-306.889		2228.62	-186.35		2301,9802	-62,7335		2224,1591	-16,5906
	2236.02	-75.5932		2229.31	-307.077		2230	-186.885		2303,4338	-62,8063		2226,0027	-16,4385
	2237.43	-75.7689		2230.69	-307.647		2231.36	-186.571		2304,8680	-62,8434		2227,3715	-16,6103
	2238.83	-75.6739		2232.11	-307.394		2232.78	-186.804		2306,3222	-62,9109		2228,7306	-16,4726
	2240.21	-75.8099		2233.51	-307.575		2234.18	-187.02		2307,7737	-62,5929		2230,1136	-16,7297
	2241.58	-75.4396		2234.9	-307.14		2235.62	-186.572		2309,2277	-63,1236		2231,5754	-16,4364
	2242.97	-75.9876		2236.31	-307.758		2236.98	-187.102		2310,6782	-62,7623		2232,9714	-16,5477
	2244.38	-76.1351		2237.69	-307.202		2238.36	-186.923		2312,1522	-62,7589		2234,3721	-16,6955
	2245.76	-75.5133		2239.05	-307.768		2239.72	-187.3		2313,5820	-63,1321		2235,7779	-16,5515
	2247.17	-75.8933		2240.45	-307.986		2241.12	-186.896		2314,9968	-62,8650		2237,1611	-16,7025
	2248.53	-75.7563		2241.85	-307.858		2242.52	-187.1		2316,4365	-62,7695		2238,5650	-16,7611
	2249.93	-75.9196		2243.24	-307.428		2243.91	-187.139		2317,8687	-62,8110		2239,9227	-16,4250
	2251.33	-75.6446		2244.6	-308.022		2245.27	-187.16		2319,3222	-62,9375		2241,3249	-16,6879
	2252.72	-75.4685		2246	-308.215		2246.67	-187.283		2320,7747	-62,8217		2242,6875	-16,6943
	2254.12	-75.6655		2247.4	-307.994		2248.07	-187.227		2322,2269	-62,7996		2244,0659	-16,5587
	2255.52	-75.8675		2248.76	-307.885		2249.43	-187.056		2323,6810	-62,8557		2245,4271	-16,6602
	2256.93	-76.0306		2250.14	-308.082		2250.82	-187.274		2325,1343	-63,0988		2246,8262	-16,6366
	2258.33	-75.8864		2251.55	-308.649		2252.22	-187.511		2326,5841	-62,9114		2248,1872	-16,8984
	2259.72	-76.014		2252.95	-308.11		2253.62	-187.972		2328,0330	-63,2262		2249,5669	-16,8369
	2261.12	-76.0951		2254.31	-308.177		2254.98	-187.699		2329,4832	-63,0121		2250,9224	-16,6264
	2262.48	-75.7572		2255.69	-308.702		2256.36	-187.739		2330,9348	-62,8505		2252,3251	-16,6706
	2263.88	-76.1198		2257.1	-308.358		2257.77	-187.91		2332,3698	-62,7481		2253,6856	-16,7292
	2265.33	-76.0502		2258.5	-308.035		2259.17	-187.632		2333,8224	-62,7923		2255,0692	-16,7796
	2266.72	-75.9758		2259.9	-308.648		2260.57	-187.575		2335,2744	-62,8915		2256,4708	-16,6899
	2268.12	-75.8502		2261.26	-308.628		2261.93	-187.684		2336,7446	-63,2231		2257,9011	-16,9111
	2269.48	-75.9392		2262.64	-308.415		2263.32	-187.935		2338,1820	-62,8828		2259,2797	-16,5098
	2270.88	-75.8291		2264.05	-308.681		2264.72	-188.036		2339,6336	-62,6835		2260,6628	-16,6104
	2272.26	-75.945		2265.45	-308.69		2266.12	-187.988		2341,0819	-63,1341		2262,0654	-16,8337
	2273.67	-76.0541		2266.81	-308.618		2267.48	-188.191		2342,5318	-62,7397		2263,4707	-16,5807
	2275.02	-76.394		2268.19	-309.11		2268.86	-188.19		2343,9841	-62,8024		2264,8729	-16,5279
	2276.43	-76.1756		2269.6	-308.557		2270.27	-188.401		2345,4357	-63,0543		2266,2824	-16,5496
	2277.83	-76.2067		2271	-309.271		2271.67	-188.147		2346,8711	-63,0725		2267,6628	-16,6703
	2279.22	-76.3499		2272.4	-309.318		2273.07	-188.211		2348,3244	-63,0423		2269,0659	-16,8421
	2280.58	-76.2522		2273.81	-308.946		2274.48	-188.233		2349,7772	-62,8249		2270,4700	-16,6581
	2281.98	-76.0775		2275.19	-308.961		2275.86	-188.315		2351,2307	-63,0290		2271,8741	-16,4984
	2283.38	-76.0986		2276.55	-309.34		2277.22	-188.383		2352,8239	-63,0992		2273,2785	-16,8367
	2284.77	-76.1893		2277.95	-309.251		2278.62	-188.601		2354,2786	-62,8832		2274,6635	-16,7044
	2286.17	-76.2952		2279.36	-309.184		2280.03	-188.604		2355,7300	-62,7827		2276,0666	-16,6502
	2287.57	-76.1838		2280.74	-309.395		2281.41	-188.6		2357,1817	-62,8002		2277,4877	-16,5568
	2288.98	-75.9576		2282.14	-309.389		2282.81	-188.729		2358,6334	-62,8765		2278,8763	-16,7318
	2290.38	-76.2171		2283.55	-309.384		2284.22	-188.851		2360,0822	-62,8778		2280,2780	-16,7835
	2291.77	-76.1764		2284.95	-309.45		2285.62	-188.797		2361,5320	-63,1804		2281,6627	-16,5520
	2293.17	-76.2683		2286.31	-309.554		2286.98	-188.77		2362,9851	-62,9350		2283,0675	-16,8829
	2294.58	-76.189		2287.69	-309.408		2288.36	-189.203		2364,4395	-62,9165		2284,4721	-16,5923
	2295.98	-76.4424		2289.1	-309.282		2289.77	-189.01		2365,8726	-63,1389		2285,8796	-16,1746
	2297.38	-76.3652		2290.5	-309.742		2291.17	-189.074		2367,3259	-63,0636		2287,2795	-16,4012
	2298.77	-75.9949		2291.9	-309.923		2292.57	-189.049		2368,7832	-63,0375		2288,6628	-16,3877
	2300.17	-76.1772		2293.31	-309.24		2293.98	-188.649		2370,2321	-62,9472		2290,0239	-16,5393
	2301.58	-76.361		2294.69	-309.761		2295.36	-189.312		2371,6829	-62,9319		2291,4203	-16,1918
	2302.98	-76.5581		2296.1	-309.397		2296.77	-188.957		2373,1374	-62,9594		2292,8266	-16,4125
	2304.38	-76.37		2297.5	-309.063		2298.17	-188.948		2374,5850	-62,9610		2294,2318	-16,3850
	2305.77	-76.3723		2298.9	-309.679		2299.58	-189.076		2376,0327	-63,0852		2295,6248	-16,4851
	2307.17	-76.5935		2300.31	-310.229		2300.98	-189.135		2377,4860	-63,0392		2297,0230	-16,2264
	2308.53	-76.0576		2301.69	-309.959		2302.36	-189.348		2378,9443	-62,8916		2298,4217	-16,2540
	2309.93	-76.4504		2303.1	-310.379		2303.77	-189.67		2380,3721	-62,7812		2299,8277	-16,5931
	2311.33	-76.3546		2304.5	-310.205		2305.17	-189.68		2381,8256	-63,3056		2301,2317	-16,7419
	2312.72	-76.3493		2305.9	-309.95		2306.58	-189.618		2383,2768	-62,6615		2302,6153	-16,4766
	2314.12	-76.2735		2307.31	-310.213		2308.03	-189.231		2384,7319	-62,7818		2304,0207	-16,4509
	2315.53	-76.4446		2308.74	-310.001		2309.41	-189.798		2386,1853	-63,0828		2305,4215	-16,4667
	2316.93	-76.6787		2310.15	-310.322		2310.82	-189.763		2387,6365	-63,0035		2306,8278	-16,4494
	2318.34	-76.5252		2311.55	-310.185		2312.22	-190.309		2389,0863	-63,0752		2308,2331	-16,4188
	2319.72	-76.329		2312.95	-310.702		2313.62	-189.577		2390,5347	-62,8539		2309,6174	-16,3876
	2321.12	-76.6544		2314.36	-310.057		2315.03	-190.064		2391,9866	-62,9352		2311,0216	-16,8910
	2322.48	-76.3611		2316.07	-310.698		2316.74	-189.587		2393,4392	-62,7781		2312,4216	-16,4209
	2323.88	-76.5126		2317.45	-310.577		2318.12	-189.602		2394,8724	-63,0144		2313,8275	-16,7469
	2325.27	-76.4093		2318.86	-310.495		2319.53	-190.413		2396,3270	-63,0622		2315,2322	-16,3840
	2326.69	-76.4545		2320.24	-310.652		2320.91	-189.994		2397,7793	-63,1079		2316,6149	-16,3878
	2328.08	-76.3641		2321.64	-310.611		2322.32	-190.079		2399,2315	-63,2022		2318,0222	-16,3819
	2329.48	-76.2049		2323.05	-310.718		2323.72	-190.116		2400,6855	-63,0548		2319,4228	-16,4258
	2330.88	-76.4962		2324.45	-310.933		2325.12	-190.053		2402,1355	-63,0418		2320,8281	-16,2567
	2332.27	-76.46		2325.86	-310.851		2326.53	-190.269		2403,5842	-63,0552		2322,2333	-16,4417
	2333.67	-76.4329		2327.24	-310.918		2327.91	-190.121		2405,0349	-62,9535		2323,6159	-16,5808
	2335.08	-76.5927		2328.65	-310.962		2329.32	-190.618		2406,4879	-63,2009		2325,0214	-16,5085
	2336.48	-76.4429		2330.05	-310.798		2330.72	-190.468		2407,9308	-63,1241		2326,4231	-16,2277
	2337.88	-76.7215		2331.45	-310.69		2333.33	-190.22		2409,3604	-63,3194		2327,8279	-16,2572
	2339.27	-76.6128		2334.23	-311.113		2334.9	-190.539		2410,8118	-63,0633		2329,1887	-16,2025
	2340.67	-76.5317		2335.77	-311.082		2336.44	-190.684		2412,2639	-62,9391		2330,5704	-16,5131
	2342.08	-76.5653		2337.18	-311.405		2338.44	-191.067		2413,7155	-62,8616		2331,9742	-16,3306
	2343.48	-76.4133		2339.17	-311.186		2339.84	-190.946		2415,1403	-62,7255		2333,3757	-16,3439
	2344.88	-76.8529		2340.54	-311.488		2341.21	-190.876		2416,5723	-62,7034		2335,0305	-16,4114
	2346.27	-76.7138		2341.94	-311.693		2342.61	-191.065		2418,0172	-63,1891		2336,4255	-16,3931
	2347.67	-76.8391		2343.34	-310.749		2344.01	-191.073		2419,4276	-63,1242		2337,8302	-16,5969
	2349.08	-77.0495		2344.73	-311.311		2345.4	-191.162		2420,8591	-63,2610		2339,2511	-16,5650
	2350.48	-76.7626		2346.13	-311.714		2346.8	-191.138		2422,3122	-63,1620		2340,6203	-16,6472
	2351.88	-76.7132		2347.54	-311.673		2348.21	-191.333		2423,7652	-63,0905		2342,0383	-16,4494
	2353.27	-76.5807		2348.94	-311.725		2349.61	-190.848		2425,2185	-63,2402		2343,4246	-16,5460
	2354.67	-76.7644		2350.34	-311.809		2351.01	-191.234		2426,6253	-62,9256		2344,8285	-16,3807
	2356.08	-76.7962		2351.73	-311.372		2352.41	-191.318		2428,0716	-63,1713		2346,2347	-16,4565
	2357.48	-76.7975		2353.13	-311.414		2353.81	-191.679		2429,5193	-63,4197		2347,6182	-16,3527
	2358.88	-76.8704		2354.54	-311.833		2355.21	-191.702		2430,9743	-63,1805		2349,0237	-16,6312
	2360.27	-76.7713		2355.94	-312.215		2356.61	-191.638		2432,4264	-63,0735		2350,4248	-16,6385
	2361.68	-76.7071		2357.34	-311.594		2358.02	-191.644		2433,8595	-63,2804		2351,8292	-16,2590
	2363.08	-76.83		2358.74	-311.72		2359.41	-191.778		2435,3111	-63,4595		2353,2340	-16,4101
	2364.48	-76.9493		2360.13	-311.973		2360.8	-191.847		2436,7644	-62,9868		2354,6167	-16,7150
	2365.88	-76.7458		2361.54	-312.462		2362.21	-192.059		2438,2180	-63,3149		2356,0245	-16,4769
	2367.27	-76.5495		2362.94	-311.913		2363.61	-191.399		2439,6253	-63,0949		2357,4257	-16,4792
	2368.67	-76.7982		2364.35	-312.48		2365.02	-191.871		2441,0717	-63,1627		2358,8303	-16,2716
	2370.08	-76.7493		2365.73	-312.378		2366.4	-191.725		2442,5199	-63,0923		2360,2494	-16,5586
	2371.48	-76.8249		2367.13	-311.869		2367.8	-191.931		2443,9719	-63,4512		2361,6203	-16,2853
	2372.89	-76.7976		2368.54	-312.463		2369.21	-192.034		2445,4250	-63,3227		2363,0240	-16,5415
	2374.27	-76.9615		2369.94	-312.224		2370.61	-191.84		2446,8620	-63,1492		2364,4249	-16,3409
	2375.67	-76.7826		2371.35	-312.174		2372.02	-192.052		2448,3121	-63,2237		2365,8312	-16,3478
	2377.08	-76.9936		2372.73	-312.593		2373.4	-192.012		2449,7646	-63,1299		2367,2417	-16,4938
	2378.48	-77.0081		2374.13	-312.326		2374.8	-191.902		2451,2184	-63,3659		2368,6180	-16,2665
	2379.88	-77.1817		2375.54	-312.416		2376.21	-192.155		2452,6835	-62,7935		2370,0249	-16,4019
	2381.27	-76.6469		2376.94	-312.514		2377.61	-192.275		2454,1237	-63,1823		2371,4248	-16,6894
	2382.67	-77.3951		2378.35	-312.704		2379.02	-192.605		2455,5244	-63,5432		2372,8302	-16,6479
	2384.08	-76.8524		2379.73	-312.365		2380.4	-192.456		2456,9760	-63,4115		2374,2355	-16,6490
	2385.48	-76.9642		2381.13	-312.999		2381.8	-192.682		2458,4247	-63,7217		2375,6198	-16,7635
	2386.89	-76.9788		2382.54	-312.683		2383.21	-192.58		2459,8154	-63,4492		2377,0249	-16,6851
	2388.27	-76.9012		2383.94	-312.686		2384.61	-192.568		2461,2676	-63,3731		2378,4250	-16,7571
	2389.67	-77.418		2385.35	-313.079		2386.02	-192.464		2462,7201	-63,4690		2379,8338	-16,4630
	2391.08	-77.1476		2386.73	-312.8		2387.4	-192.407		2464,1722	-63,5870		2381,2365	-16,2746
	2392.48	-77.4709		2388.13	-312.809		2388.81	-192.82		2465,6237	-63,5877		2382,6214	-16,4263
	2393.89	-76.7975		2389.69	-312.923		2390.36	-192.952		2467,0716	-63,4093		2384,0394	-16,4059
	2395.27	-76.8988		2391.09	-312.951		2391.76	-192.864		2468,5197	-63,4487		2385,4274	-16,3071
	2396.67	-76.9333		2392.49	-313.407		2393.16	-192.984		2469,9762	-63,3014		2386,8314	-16,4168
	2398.08	-76.9895		2393.89	-312.944		2394.57	-193.023		2471,4273	-63,5369		2388,2352	-16,6166
	2399.48	-76.8249		2395.3	-313.37		2395.97	-192.78		2472,8613	-63,3657		2389,6201	-16,6790
	2400.89	-77.3341		2396.68	-313.098		2397.36	-192.681		2474,3152	-63,3518		2391,0253	-16,7466
	2402.27	-77.1814		2398.09	-313.082		2398.76	-192.878		2475,7677	-63,2387		2392,4264	-16,2061
	2403.68	-77.0946		2399.49	-313.255		2400.16	-193.275		2477,2214	-63,2367		2393,8315	-16,5336
	2405.08	-77.1009		2400.89	-313.36		2401.57	-192.69		2478,6738	-63,2183		2395,2362	-16,8149
	2406.48	-76.9397		2402.3	-313.525		2402.97	-193.084		2480,1235	-63,5720		2396,6198	-16,5444
	2407.88	-77.3826		2403.68	-313.64		2404.36	-193.436		2481,5721	-63,2637		2398,0254	-16,5624
	2409.26	-77.298		2405.09	-313.752		2405.76	-193.362		2483,0214	-63,3887		2399,4253	-16,7875
	2410.62	-77.2411		2406.49	-313.399		2407.16	-193.238		2484,4748	-63,0988		2400,8315	-16,4891
	2411.97	-77.1984		2407.89	-313.367		2408.57	-193.285		2485,9277	-63,1173		2402,2358	-16,3662
	2413.34	-77.2082		2409.29	-313.695		2409.96	-193.647		2487,3632	-63,3027		2403,6206	-16,5322
	2414.71	-77.5579		2410.67	-313.368		2411.34	-193.961		2488,8140	-63,3236		2405,0258	-16,6513
	2416.07	-77.3154		2412.03	-313.52		2412.7	-193.731		2490,3778	-63,4797		2406,4280	-16,6676
	2417.47	-77.2492		2413.43	-314.06		2414.1	-193.467		2491,8310	-63,3237		2407,8348	-16,5161
	2418.83	-77.3276		2414.79	-313.854		2415.46	-193.552		2493,2688	-63,5055		2409,2274	-16,4281
	2420.21	-77.2853		2416.17	-313.758		2416.84	-193.698		2494,7209	-63,4317		2410,6073	-16,6993
	2421.57	-77.1573		2417.53	-313.366		2418.2	-193.672		2496,1732	-63,4294		2411,9665	-16,4754
	2422.97	-77.1644		2418.93	-313.9		2419.6	-193.314		2497,6234	-63,1838		2413,3214	-16,4336
	2424.33	-77.3016		2420.31	-314.122		2420.98	-193.764		2499,0741	-63,5124		2414,6814	-16,6059
	2425.71	-77.0049		2421.67	-314.072		2422.34	-194.065		2500,5207	-63,6471		2416,0635	-16,5513
	2427.09	-77.3662		2423.05	-314.178		2423.72	-193.931		2501,9748	-63,1843		2417,4168	-16,3215
	2428.49	-77.6062		2424.43	-314.267		2425.1	-193.669		2503,4288	-63,7269		2418,7754	-16,4143
	2429.88	-77.4452		2425.83	-314.067		2426.51	-194.093		2504,8637	-63,4889		2420,1570	-16,5615
	2431.26	-77.5436		2427.22	-314.054		2427.89	-193.717		2506,3179	-63,5298		2421,5148	-16,3128
	2432.62	-77.3941		2428.58	-314.372		2429.26	-194.016		2507,7686	-63,8151		2422,8696	-16,2659
	2433.97	-77.4411		2429.98	-314.156		2430.65	-193.714		2509,2227	-63,3386		2424,2280	-16,6993
	2435.38	-77.4835		2431.34	-313.787		2432.01	-194.485		2510,6740	-63,6009		2425,6080	-16,7369
	2436.76	-77.4521		2432.72	-314.321		2433.39	-194.458		2512,1262	-63,1368		2426,9688	-16,6109
	2438.12	-77.5375		2434.12	-314.405		2434.79	-194.393		2513,5741	-63,2523		2428,3679	-16,4934
	2439.47	-77.3774		2435.49	-314.457		2436.16	-194.206		2515,0234	-63,4207		2429,7300	-16,5459
	2440.87	-77.6582		2436.88	-314.316		2437.56	-194.38		2516,4766	-63,5400		2431,1104	-16,5371
	2442.26	-77.3298		2438.25	-314.643		2438.92	-194.489		2517,9286	-63,4968		2432,4828	-16,6640
	2443.62	-77.611		2439.63	-314.57		2440.3	-194.503		2519,3649	-63,1753		2433,8679	-16,3651
	2445.02	-77.2977		2441.03	-314.496		2441.7	-194.238		2520,8171	-63,6274		2435,2283	-16,5013
	2446.38	-77.5434		2442.43	-314.426		2443.1	-194.606		2522,2694	-63,4848		2436,6093	-16,6637
	2447.76	-77.1993		2443.79	-314.532		2444.46	-194.764		2523,7217	-63,5014		2437,9690	-16,5836
	2449.12	-77.5672		2445.17	-314.655		2445.84	-194.556		2525,1737	-63,5209		2439,3675	-16,5782
	2450.47	-77.8479		2446.53	-314.951		2447.2	-194.643		2526,6271	-63,3866		2440,7293	-16,5012
	2451.87	-77.9747		2447.93	-314.336		2448.6	-194.768		2528,0767	-63,7276		2442,1088	-16,6138
	2453.26	-77.5606		2449.29	-314.62		2449.96	-194.531		2529,5263	-63,6242		2443,4687	-16,5129
	2454.62	-77.6742		2450.67	-314.949		2451.35	-194.955		2530,9909	-63,7337		2444,8685	-16,3495
	2456.02	-77.4137		2452.08	-314.788		2452.75	-194.53		2532,4462	-63,5484		2446,2271	-16,7686
	2457.42	-77.6108		2453.48	-314.866		2454.15	-195.108		2533,8657	-63,3030		2447,6281	-16,2839
	2458.78	-77.6397		2454.84	-315.053		2455.51	-195.088		2535,3171	-63,3538		2449,0155	-16,4584
	2460.17	-77.5965		2456.22	-314.954		2456.89	-195.034		2536,7700	-63,7081		2450,4277	-16,3684
	2461.52	-77.592		2457.58	-314.971		2458.25	-194.499		2538,2225	-63,4076		2451,8205	-16,5044
	2462.92	-77.6142		2458.98	-315.099		2459.65	-194.898		2539,6755	-63,3373		2453,1810	-16,7894
	2464.28	-77.727		2460.34	-315.514		2461.03	-194.896		2541,1297	-63,5396		2454,5630	-16,4291
	2465.67	-77.5734		2461.72	-315.332		2462.39	-195.54		2542,5768	-63,0254		2455,9270	-16,3642
	2467.02	-77.7727		2463.08	-315.331		2463.75	-195.274		2544,0246	-63,2589		2457,3211	-16,6479
	2468.42	-77.7858		2464.48	-315.014		2465.15	-194.763		2545,4771	-63,5293		2458,6824	-16,5576
	2469.78	-77.5518		2465.84	-315.345		2466.51	-195.27		2546,9316	-63,3414		2460,0642	-16,7116
	2471.16	-77.6221		2467.22	-314.99		2467.89	-195.183		2548,3653	-63,3829		2461,4795	-16,3714
	2472.52	-77.5932		2468.58	-315.12		2469.25	-195.26		2549,8193	-63,5829		2462,8698	-16,5557
	2473.92	-77.6658		2469.98	-315.587		2470.65	-195.442		2551,2717	-63,4546		2464,2745	-16,2436
	2475.29	-77.8525		2471.34	-315.821		2472.01	-195.462		2552,7230	-63,4772		2465,6560	-16,7013
	2476.67	-77.8255		2472.72	-315.631		2473.39	-195.696		2554,1749	-63,3887		2467,0156	-16,6840
	2478.02	-77.8462		2474.08	-315.373		2474.75	-195.544		2555,6295	-63,2761		2468,3716	-16,6304
	2479.42	-77.944		2475.48	-315.387		2476.15	-195.566		2557,0791	-63,5185		2469,7308	-16,4587
	2480.78	-77.6667		2476.93	-315.395		2477.6	-195.661		2558,5308	-63,6266		2471,1107	-16,7931
	2482.16	-78.0163		2478.34	-315.702		2479.01	-195.288		2559,9760	-63,6811		2472,4686	-16,3535
	2483.52	-77.7836		2479.72	-315.71		2480.39	-195.741		2561,4279	-63,3323		2473,8684	-16,5658
	2484.92	-77.8439		2481.08	-315.614		2481.75	-195.737		2562,8636	-63,6113		2475,2286	-16,4215
	2486.29	-77.8458		2482.48	-316.062		2483.15	-195.769		2564,3154	-63,5717		2476,6102	-16,6883
	2487.67	-77.6988		2483.84	-315.896		2484.51	-195.91		2565,7682	-63,6293		2477,9708	-16,5691
	2489.02	-77.6908		2485.22	-315.797		2485.89	-195.883		2567,2205	-63,4892		2479,3694	-16,6728
	2490.42	-78.0792		2486.63	-315.76		2487.3	-196.079		2568,6727	-63,5411		2480,7299	-16,4132
	2491.78	-77.6879		2487.98	-316.098		2488.66	-195.549		2570,1250	-63,3926		2482,1117	-16,8101
	2493.16	-77.9976		2489.39	-316.07		2490.06	-196.057		2571,5742	-63,5287		2483,4690	-16,6367
	2494.52	-78.0258		2490.75	-315.773		2491.42	-196.276		2573,0231	-63,3907		2484,8838	-16,3894
	2495.92	-78.2372		2492.13	-316.165		2492.8	-196.269		2574,4767	-63,5691		2486,2753	-16,6462
	2497.29	-78.2308		2493.48	-315.885		2494.15	-196.214		2575,9443	-63,3935		2487,6550	-16,5962
	2498.67	-77.8228		2494.89	-316.398		2495.56	-195.662		2577,3636	-63,4488		2489,0178	-16,4851
	2500.07	-77.972		2496.29	-316.086		2496.96	-196.462		2578,8168	-63,6301		2490,4160	-16,6301
	2501.47	-78.1016		2497.68	-315.866		2498.35	-196.097		2580,2689	-63,5365		2491,7791	-16,5494
	2502.88	-77.9048		2499.08	-316.346		2499.75	-196.111		2581,7208	-63,7056		2493,1583	-16,7396
	2504.26	-77.9603		2500.48	-316.303		2501.15	-196.279		2583,1724	-63,5565		2494,5162	-16,6736
	2505.67	-78.0335		2501.88	-316.343		2502.56	-196.516		2584,6253	-63,8927		2495,8872	-16,4363
	2507.02	-77.8628		2503.25	-316.443		2503.92	-196.585		2586,1770	-63,5805		2497,2738	-16,5469
	2508.43	-78.0164		2504.63	-316.796		2505.3	-196.571		2587,6267	-63,7826		2498,6651	-16,4605
	2509.79	-77.6636		2505.98	-316.444		2506.65	-196.759		2589,0752	-63,1133		2500,0660	-16,4868
	2511.17	-78.0351		2507.39	-316.906		2508.06	-196.446		2590,5224	-63,4690		2501,4677	-16,6932
	2512.52	-78.0706		2508.79	-316.19		2509.46	-196.341		2591,9784	-63,2760		2502,8262	-16,6935
	2513.92	-77.8391		2510.18	-316.195		2510.85	-196.836		2593,4295	-63,0886		2504,2284	-16,4298
	2515.29	-78.1155		2511.58	-316.72		2512.25	-196.466		2594,8648	-63,5550		2505,6107	-16,6969
	2516.67	-78.153		2512.98	-316.454		2513.65	-196.905		2596,3163	-63,5215		2506,9699	-16,6062
	2518.07	-78.1422		2514.39	-316.189		2515.06	-197.002		2597,7715	-63,5963		2508,3739	-16,4663
	2519.47	-78.0479		2515.75	-316.271		2516.42	-196.801		2599,2220	-63,5814		2509,7762	-16,3229
	2520.88	-78.1726		2517.13	-316.33		2517.8	-196.856		2600,6748	-63,6962		2511,1579	-16,2716
	2522.26	-78.2833		2518.53	-316.49		2519.21	-197.078		2602,1271	-63,6515		2512,5183	-16,2975
	2523.67	-77.9113		2519.93	-316.577		2520.82	-196.811		2603,5775	-63,6897		2513,9168	-16,6870
	2525.02	-78.1913		2521.53	-316.657		2522.21	-197.246		2605,0256	-63,8025		2515,3223	-16,5328
	2526.43	-78.1936		2522.93	-316.721		2523.61	-197		2606,4789	-63,5660		2516,6854	-16,4501
	2527.83	-78.3526		2524.34	-317.022		2525.01	-197.202		2607,9308	-63,2864		2518,0661	-16,8165
	2529.21	-78.3583		2525.72	-316.718		2526.39	-196.88		2609,3655	-63,4413		2519,4695	-16,3753
	2530.57	-78.2621		2527.13	-317.121		2527.8	-197.006		2610,8173	-63,1924		2520,8843	-16,3856
	2531.97	-78.1958		2528.53	-316.734		2529.2	-197.161		2612,2699	-63,4822		2522,2777	-16,4118
	2533.33	-78.1836		2529.93	-317		2530.6	-197.133		2613,8168	-63,4562		2523,6586	-16,5492
	2534.71	-77.9558		2531.3	-317.38		2531.97	-197.345		2615,2721	-63,5052		2525,0199	-16,5823
	2536.12	-78.5065		2532.68	-317.464		2533.35	-196.925		2616,7252	-63,6089		2526,4174	-16,3874
	2537.52	-77.9635		2534.16	-316.904		2534.83	-197.288		2618,1735	-63,5309		2527,7795	-16,5289
	2538.93	-78.3461		2535.54	-317.045		2536.21	-197.08		2619,6259	-63,5686		2529,1611	-16,7746
	2540.33	-78.1305		2536.93	-316.921		2537.61	-197.449		2621,0766	-63,1849		2530,5632	-16,4852
	2541.72	-78.2001		2538.34	-317.149		2539.01	-197.788		2622,5251	-63,6074		2531,9489	-16,7184
	2543.12	-78.1622		2539.72	-317.39		2540.4	-197.292		2623,9786	-63,3424		2533,3252	-16,5649
	2544.48	-78.3479		2541.13	-317.641		2541.8	-197.276		2625,4333	-63,7161		2534,6870	-16,9290
	2545.88	-78.0942		2542.53	-317.334		2543.2	-197.581		2626,8658	-63,2883		2536,0678	-16,4267
	2547.26	-78.4356		2543.94	-317.608		2544.61	-197.505		2628,3156	-63,6893		2537,4196	-16,7329
	2548.67	-78.4022		2545.34	-317.857		2546.01	-197.486		2629,7690	-63,6407		2538,8240	-16,7159
	2550.02	-78.7026		2546.72	-317.378		2547.4	-197.612		2631,2213	-63,5712		2540,2286	-16,6786
	2551.43	-78.4248		2548.13	-317.634		2548.8	-197.659		2632,6756	-63,7716		2541,6109	-16,7019
	2552.83	-77.9739		2549.53	-317.867		2550.21	-197.624		2634,1275	-63,3605		2542,9737	-16,5286
	2554.22	-78.4114		2550.94	-317.902		2551.61	-197.655		2635,5761	-63,3905		2544,3713	-16,8363
	2555.62	-78.2568		2552.34	-317.885		2553.01	-198.113		2637,0265	-63,5670		2545,7329	-16,4832
	2557.03	-78.4568		2553.72	-317.816		2554.39	-198.049		2638,4787	-63,5060		2547,1142	-16,5464
	2558.43	-78.6113		2555.13	-317.932		2555.8	-197.55		2639,9318	-63,6135		2548,5162	-16,3958
	2559.83	-78.5387		2556.53	-317.716		2557.21	-198.083		2641,3662	-63,7659		2549,9198	-16,5396
	2561.22	-78.3855		2557.94	-317.592		2558.61	-198.067		2642,8179	-63,6368		2551,3232	-16,3660
	2562.62	-78.5123		2559.34	-318.031		2560.01	-198.12		2644,2708	-63,7248		2552,6865	-16,5116
	2564.02	-78.5199		2560.72	-318.194		2561.4	-197.973		2645,7240	-63,4774		2554,0670	-16,8237
	2565.43	-78.5947		2562.13	-317.61		2562.8	-197.823		2647,1768	-63,6284		2555,4707	-16,9195
	2566.79	-78.4752		2563.53	-318.287		2564.21	-197.912		2648,6295	-63,5199		2556,8717	-16,5539
	2568.17	-78.707		2564.94	-317.806		2565.61	-198.386		2650,0778	-63,9159		2558,2903	-16,5616
	2569.52	-77.9255		2566.34	-317.658		2567.01	-198.308		2651,5272	-63,7506		2559,6637	-16,6852
	2570.93	-78.4626		2567.73	-317.889		2568.4	-198.668		2652,9794	-63,7509		2561,0633	-16,6226
	2572.29	-78.453		2569.13	-318.229		2569.8	-198.39		2654,4326	-63,4830		2562,4353	-16,6629
	2573.67	-78.305		2570.53	-318.561		2571.21	-198.571		2655,8689	-63,4761		2563,8255	-16,7257
	2575.07	-78.3997		2571.94	-318.495		2572.62	-198.406		2657,3180	-63,6034		2565,2294	-16,7269
	2576.48	-78.3316		2573.34	-318.92		2574.01	-198.364		2658,7716	-63,8500		2566,6123	-16,3344
	2577.88	-78.2859		2574.73	-318.384		2575.4	-198.518		2660,2244	-63,6061		2567,9741	-16,7899
	2579.26	-78.248		2576.13	-318.507		2576.8	-198.244		2661,6774	-63,4953		2569,3741	-16,6641
	2580.67	-78.7286		2577.53	-318.449		2578.21	-198.382		2663,1307	-63,5335		2570,7783	-16,6530
	2582.07	-78.7193		2578.94	-318.314		2579.61	-198.165		2664,5805	-63,7318		2572,1608	-16,7950
	2583.48	-78.8907		2580.34	-318.327		2581.01	-198.437		2666,0289	-63,4839		2573,5629	-16,5987
	2584.88	-78.6374		2581.72	-318.894		2582.4	-198.215		2667,4806	-63,8014		2574,9225	-16,4745
	2586.26	-78.7919		2583.13	-318.591		2583.8	-198.709		2668,9334	-63,4761		2576,3239	-16,6330
	2587.67	-78.5176		2584.53	-318.349		2585.21	-198.552		2670,3672	-63,7412		2577,7306	-16,2337
	2589.07	-78.6365		2585.94	-318.579		2586.61	-198.434		2671,8190	-63,4994		2579,1162	-16,4957
	2590.48	-78.6581		2587.34	-318.587		2588.01	-198.642		2673,2721	-63,8807		2580,5172	-16,6684
	2591.88	-78.5861		2588.73	-318.456		2589.4	-198.594		2674,7250	-63,7526		2581,8765	-16,5473
	2593.26	-78.4726		2590.13	-318.695		2590.8	-198.732		2676,1787	-63,5033		2583,2781	-16,5050
	2594.67	-78.6422		2591.49	-318.863		2592.16	-198.877		2677,6308	-63,3520		2584,6612	-16,5255
	2596.02	-78.5811		2592.89	-318.998		2593.56	-199.061		2679,0801	-63,4843		2586,0687	-16,7534
	2597.43	-78.5815		2594.3	-318.652		2594.97	-199.121		2680,5280	-63,6644		2587,4719	-16,5160
	2598.83	-78.7826		2595.68	-318.645		2596.35	-199.156		2681,9826	-63,5424		2588,8742	-16,4798
	2600.22	-78.4047		2597.08	-318.713		2597.75	-199.104		2683,4335	-63,7919		2590,2793	-16,5801
	2601.62	-78.7306		2598.48	-319.14		2599.16	-199.254		2684,8690	-63,6459		2591,6641	-16,6832
	2603.02	-78.3477		2599.89	-319.019		2600.56	-199.497		2686,3213	-63,6592		2593,0660	-16,7130
	2604.43	-78.5397		2601.29	-319.24		2601.97	-199.007		2687,7731	-63,6811		2594,4229	-16,6044
	2606.29	-78.7398		2602.68	-319.212		2603.35	-199.076		2689,2245	-63,5440		2595,8256	-16,5877
	2607.67	-78.6912		2604.08	-319.008		2604.75	-199.167		2690,6800	-63,6439		2597,2316	-16,6173
	2609.07	-78.5269		2605.49	-318.945		2606.16	-199.466		2692,1303	-63,4359		2598,6143	-16,4767
	2610.48	-78.6014		2606.89	-319.12		2607.56	-199.138		2693,5803	-63,7490		2600,0216	-16,3659
	2611.88	-78.862		2608.29	-319.563		2608.97	-199.408		2695,0280	-63,5946		2601,4184	-16,6685
	2613.26	-78.2814		2609.68	-319.282		2610.35	-199.127		2696,4823	-63,9811		2602,8251	-16,4378
	2614.67	-78.7806		2611.08	-318.931		2611.75	-199.205		2697,9352	-63,5983		2604,2310	-16,7606
	2616.07	-78.8308		2612.48	-319.442		2613.16	-199.693		2699,3685	-63,6979		2605,6151	-16,6233
	2617.48	-78.8191		2613.89	-319.449		2614.56	-199.54		2700,8209	-63,7495		2607,0199	-16,3788
	2618.88	-78.8455		2615.3	-319.492		2615.97	-199.583		2702,2737	-63,8116		2608,4320	-16,4476
	2620.27	-78.8247		2616.68	-319.201		2617.35	-199.557		2703,7260	-63,7231		2609,8279	-16,4791
	2621.67	-79.1299		2618.08	-319.699		2618.76	-199.22		2705,1788	-63,2981		2611,2331	-16,3942
	2623.07	-79.0836		2619.49	-319.527		2620.16	-199.617		2706,6319	-63,4754		2612,6152	-16,5200
	2624.48	-78.7086		2620.89	-319.147		2621.56	-199.619		2708,0722	-63,7931		2614,0193	-16,5563
	2625.93	-79.0875		2622.29	-319.69		2622.97	-200.027		2709,5163	-63,6170		2615,4204	-16,3925
	2627.34	-78.6333		2623.68	-319.703		2624.35	-199.554		2710,9239	-63,4800		2616,8274	-16,7607
	2628.72	-78.6297		2625.08	-319.583		2625.75	-199.773		2712,3555	-63,3748		2618,2311	-16,5738
	2630.12	-78.8251		2626.54	-320.06		2627.21	-199.877		2713,7632	-63,9515		2619,6169	-16,6365
	2631.52	-78.8672		2627.94	-319.814		2628.61	-199.786		2715,2131	-64,0442		2621,0212	-16,5008
	2632.93	-78.7602		2629.34	-319.759		2630.01	-199.713		2716,6202	-63,5708		2622,4193	-16,8177
	2634.34	-78.8181		2630.73	-319.664		2631.4	-200.086		2718,0184	-63,6381		2623,8263	-16,6249
	2635.72	-78.8968		2632.13	-319.727		2632.8	-199.776		2719,4689	-63,8004		2625,2485	-16,4612
	2637.12	-78.8859		2633.54	-319.655		2634.21	-200.286		2720,8581	-63,3016		2626,6159	-16,2853
	2638.52	-79.043		2634.94	-319.969		2635.61	-199.756		2722,3092	-63,8995		2628,0189	-16,7361
	2639.93	-79.3205		2636.34	-320.08		2637.02	-199.69		2723,7614	-63,6038		2629,4227	-16,4526
	2641.34	-79.1562		2637.74	-320.215		2638.41	-200.03		2725,1702	-63,6038		2630,8272	-16,8110
	2642.72	-78.9938		2639.13	-319.817		2639.8	-200.098		2726,5710	-63,5588		2632,2327	-16,6138
	2644.12	-79.1118		2640.54	-319.849		2641.21	-200.277		2728,0181	-63,6114		2633,6149	-16,3869
	2645.53	-78.7597		2641.94	-320.066		2642.61	-200.574		2729,4689	-64,0188		2635,0207	-16,5063
	2646.93	-79.4155		2643.34	-320.067		2644.02	-200.327		2730,8595	-63,9332		2636,4239	-16,6117
	2648.34	-78.9899		2644.73	-320.151		2645.41	-199.947		2732,3081	-63,5283		2637,8279	-16,4287
	2649.72	-79.0675		2646.13	-320.567		2646.81	-200.583		2733,7171	-63,5718		2639,2332	-16,7058
	2651.12	-79.0535		2647.54	-320.318		2648.21	-200.645		2735,1225	-63,8646		2640,6155	-16,4992
	2652.53	-79.3541		2648.94	-320.029		2649.61	-200.739		2736,5693	-63,8008		2641,9762	-16,5426
	2653.93	-79.0269		2650.34	-319.81		2651.01	-200.598		2738,0184	-63,7105		2643,3757	-16,3112
	2655.34	-78.8194		2651.73	-320.443		2652.41	-200.728		2739,4709	-63,8051		2644,7808	-16,6004
	2656.72	-79.0278		2653.13	-320.116		2653.8	-200.393		2740,9231	-63,4699		2646,1651	-16,4574
	2658.12	-79.2609		2654.77	-320.242		2655.44	-200.599		2742,3117	-63,6136		2647,5687	-16,7876
	2659.53	-79.3272		2656.19	-320.32		2656.87	-200.687		2743,7615	-63,7185		2648,9736	-16,6272
	2660.93	-79.0283		2657.59	-320.633		2658.26	-200.906		2745,1703	-63,7347		2650,3782	-16,6764
	2662.34	-79.3848		2658.95	-320.202		2659.62	-200.663		2746,5726	-63,9036		2651,7818	-16,7907
	2663.72	-78.9649		2660.33	-320.208		2661	-201.107		2748,0174	-63,9372		2653,1650	-16,2609
	2665.12	-79.245		2661.69	-320.301		2662.72	-200.862		2749,4246	-63,7871		2654,5688	-16,5411
	2666.53	-79.2695		2663.42	-320.364		2664.09	-200.82		2750,8578	-63,6762		2655,9759	-16,2978
	2667.93	-79.2115		2664.78	-321.08		2665.47	-201.204		2752,3097	-63,4189		2657,3757	-16,3426
	2669.34	-79.1855		2666.14	-320.775		2666.82	-200.89		2753,7622	-63,7674		2658,7810	-16,2578
	2670.72	-78.939		2667.5	-320.839		2668.17	-200.916		2755,2154	-63,4434		2660,1667	-16,2921
	2672.13	-79.2872		2668.86	-320.572		2669.53	-200.784		2756,6231	-63,3671		2661,5693	-16,5983
	2673.53	-79.3459		2670.24	-320.585		2670.91	-201.061		2758,0676	-63,4096		2662,9749	-16,6459
	2674.93	-79.0093		2671.59	-320.5		2672.26	-201.045		2759,5166	-63,6175		2664,3779	-16,5511
	2676.34	-79.8752		2672.95	-320.519		2673.62	-201.07		2760,9251	-63,7121		2665,7817	-16,4954
	2677.72	-79.3414		2674.33	-320.59		2675.16	-201.582		2762,3565	-63,7164		2667,1661	-16,6614
	2679.13	-78.938		2675.95	-321.123		2676.62	-201.555		2763,8103	-63,8488		2668,5672	-16,4627
	2680.53	-79.1253		2677.33	-320.766		2678	-201.202		2765,2645	-63,8357		2669,9752	-16,5330
	2681.93	-79.211		2678.7	-320.772		2679.38	-201.516		2766,7187	-63,8069		2671,3769	-16,6708
	2683.34	-79.4028		2680.16	-320.9		2680.84	-201.458		2768,1681	-63,7628		2672,7828	-16,3478
	2684.72	-79.2721		2681.54	-320.974		2682.22	-201.284		2769,5729	-63,6543		2674,1661	-16,6422
	2686.12	-79.5855		2682.9	-321.115		2683.57	-201.429		2771,0185	-64,0290		2675,5702	-16,4749
	2687.53	-79.1857		2684.28	-320.968		2684.96	-201.134		2772,4257	-63,6824		2676,9757	-16,7674
	2688.93	-79.2577		2685.64	-321.314		2686.32	-201.827		2773,8131	-63,8392		2678,3754	-16,4497
	2690.34	-79.6451		2687	-320.886		2687.67	-201.823		2775,2627	-63,6577		2679,7813	-16,4791
	2691.72	-79.6797		2688.36	-320.803		2689.03	-201.773		2776,6704	-63,9869		2681,1659	-16,5998
	2693.13	-79.5738		2689.74	-320.685		2690.41	-202.006		2778,0727	-63,8563		2682,5708	-16,5465
	2694.53	-79.3556		2691.09	-321.427		2691.77	-202.017		2779,5182	-63,9158		2683,9757	-16,3577
	2695.93	-79.2966		2692.45	-321.606		2693.12	-201.977		2780,9712	-64,3145		2685,3768	-16,3345
	2697.34	-79.3071		2693.83	-321.254		2694.5	-201.759		2782,3620	-63,7080		2686,7835	-16,3230
	2698.72	-79.3868		2695.19	-321.285		2695.86	-201.982		2783,8102	-63,6683		2688,1669	-16,6010
	2700.12	-79.5364		2696.55	-321.229		2697.22	-201.86		2785,2642	-63,8746		2689,5698	-16,5897
	2701.53	-79.2628		2697.9	-321.23		2698.89	-201.949		2786,6731	-63,5389		2690,9754	-16,4832
	2702.93	-79.4129		2699.59	-321.722		2700.63	-201.917		2788,1234	-63,5863		2692,3773	-16,4771
	2704.34	-79.348		2701.36	-321.183		2702.03	-202.492		2789,5703	-63,8446		2693,7826	-16,5805
	2705.72	-79.5034		2702.76	-321.926		2703.43	-202.096		2791,0178	-63,7782		2695,1652	-16,3226
	2707.13	-79.8116		2704.16	-321.45		2704.84	-202.105		2792,4875	-63,8221		2696,5704	-16,5122
	2708.52	-79.1186		2705.57	-321.283		2706.24	-202.279		2793,9266	-63,9743		2697,9777	-16,6840
	2709.92	-79.778		2706.97	-321.378		2707.65	-202.028		2795,3600	-63,4501		2699,3805	-16,4947
	2711.28	-79.6317		2708.36	-321.757		2709.03	-202.117		2796,8123	-63,9801		2700,7835	-16,4267
	2712.66	-79.3796		2709.76	-321.306		2710.47	-202.18		2798,2657	-64,1767		2702,1653	-16,4810
	2714.02	-79.3881		2711.16	-321.868		2711.91	-202.476		2799,7175	-63,7858		2703,5697	-16,6519
	2715.42	-79.7238		2712.62	-321.887		2713.29	-202.428		2801,1673	-63,8786		2704,9922	-16,3811
	2716.78	-79.5273		2714.01	-321.709		2714.68	-202.394		2802,5806	-63,8082		2706,3803	-16,7494
	2718.16	-79.7587		2715.39	-322.046		2716.06	-202.467		2804,0212	-63,9268		2707,7830	-16,6041
	2719.52	-79.3461		2716.75	-321.808		2717.42	-202.878		2805,4717	-63,6299		2709,1670	-16,4201
	2720.92	-79.2946		2718.15	-321.92		2718.82	-202.558		2806,9242	-63,6184		2710,5674	-16,4670
	2722.28	-79.5556		2719.51	-321.94		2720.18	-202.422		2808,3579	-63,6300		2711,9655	-16,4789
	2723.66	-79.5884		2720.89	-321.724		2721.56	-202.666		2809,8101	-63,5938		2713,3212	-16,2079
	2725.02	-79.5981		2722.25	-321.958		2722.92	-202.927		2811,2666	-63,7994		2714,6797	-16,5571
	2726.42	-79.6436		2723.65	-321.814		2724.32	-202.9		2812,7184	-63,6643		2716,0609	-16,3270
	2727.78	-79.6219		2725.01	-322.145		2725.68	-202.577		2814,1696	-63,9257		2717,4149	-16,3731
	2729.16	-79.629		2726.41	-321.797		2727.08	-202.709		2815,6232	-63,7542		2718,7754	-16,2732
	2730.52	-79.8126		2727.8	-321.964		2728.47	-202.534		2817,0717	-63,8703		2720,1563	-16,4769
	2731.92	-79.5548		2729.2	-321.822		2729.87	-202.767		2818,5188	-63,7308		2721,5140	-16,5568
	2733.28	-79.7211		2730.6	-322.066		2731.27	-203.043		2819,9735	-63,9774		2722,8688	-16,8696
	2734.67	-79.7216		2731.96	-322.223		2732.91	-203.083		2821,4249	-64,2448		2724,2261	-16,4152
	2736.02	-79.5923		2733.59	-321.869		2734.28	-202.903		2822,8605	-63,8016		2725,6084	-16,3399
	2737.42	-79.6838		2735	-322.325		2735.69	-202.895		2824,3113	-63,7998		2726,9673	-16,5144
	2738.78	-79.8884		2736.38	-322.223		2737.07	-202.562		2825,7647	-63,6579		2728,3666	-16,4327
	2740.16	-79.9134		2737.74	-322.701		2738.42	-203.198		2827,2183	-63,9426		2729,7279	-16,6175
	2741.52	-79.8979		2739.13	-322.443		2739.8	-203.198		2828,9675	-63,9005		2731,1100	-16,7179
	2742.92	-79.8845		2740.49	-322.632		2741.16	-203.111		2830,3622	-63,8254		2732,4666	-16,2674
	2744.28	-79.5737		2741.87	-322.728		2742.55	-203.418		2831,8140	-63,7021		2733,8681	-16,3639
	2745.67	-79.8957		2743.23	-321.764		2743.9	-202.841		2833,2657	-63,5977		2735,2272	-16,3845
	2747.02	-79.8162		2744.59	-322.387		2745.26	-203.225		2834,7177	-63,7023		2736,6085	-16,5210
	2748.42	-79.9242		2745.94	-322.758		2746.62	-203.241		2836,1725	-63,9653		2737,9689	-16,9308
	2749.78	-79.92		2747.32	-322.546		2748	-203.008		2837,6229	-63,5510		2739,3679	-16,6937
	2751.16	-80.0289		2748.68	-322.786		2749.36	-203.46		2839,0254	-63,8012		2740,7278	-16,5214
	2752.52	-79.5538		2750.04	-322.315		2750.72	-203.554		2840,4743	-63,7104		2742,1094	-16,6131
	2753.92	-79.6534		2751.4	-322.422		2752.08	-203.52		2841,9261	-63,8468		2743,4674	-16,4857
	2755.28	-79.8442		2752.78	-322.424		2753.45	-203.318		2843,3604	-63,9085		2744,8677	-16,6012
	2756.67	-79.8015		2754.13	-322.904		2755.13	-203.558		2844,8113	-63,9707		2746,2260	-16,4967
	2758.02	-80.267		2755.83	-322.887		2756.84	-203.171		2846,2678	-64,0271		2747,6079	-16,4956
	2759.42	-79.7003		2757.54	-322.874		2758.22	-203.215		2847,7191	-63,9519		2748,9699	-16,5044
	2760.78	-79.8465		2758.9	-322.704		2759.95	-203.572		2849,1729	-63,8746		2750,3736	-16,5481
	2762.17	-79.8149		2760.66	-322.568		2761.33	-203.494		2850,6238	-63,7068		2751,7726	-16,5478
	2763.52	-79.7979		2762.06	-322.443		2762.73	-203.691		2852,0719	-63,5858		2753,1568	-16,6654
	2764.92	-79.71		2763.46	-323.154		2764.14	-203.266		2853,5241	-63,6724		2754,5147	-16,5532
	2766.28	-79.7507		2764.85	-323.018		2765.52	-203.781		2855,3425	-63,9161		2755,8703	-16,8804
	2767.67	-80.0181		2766.25	-323.196		2766.93	-203.913		2856,7684	-63,8514		2757,2260	-16,7195
	2769.02	-79.7227		2767.65	-323.069		2768.33	-203.763		2858,2197	-63,9667		2758,6081	-16,2418
[truncated: 3,761 more rows]

## Sheet: Images used in image analysis
	CNF+stabile (non.purified) PS 100 nm							CNF+purified PS 100nm							RC+ stabile (non.purified) PS 100 nm							RC+purified PS 100nm							PS+stabile (non.purified) PS 100nm						PS+purified PS 100nm
	CNF-100nm-non-purif02.tif							CNF-100nm_purifPSparticles01.tif							RC-100nm-nonpurifPSparticles04.tif							RC-100nm-purifPSparticles10kX00.tif							PS-100nm_non-purifPSparticles01.tif						PS-100nm_purifPSparticles00.tif
	CNF-100nm-non-purif03.tif							CNF-100nm_purifPSparticles08.tif							RC-100nm-nonpurifPSparticles10kX00.tif							RC-100nm-purifPSparticles10kX02.tif							PS-100nm_non-purifPSparticles02.tif						PS-100nm_purifPSparticles04.tif
	CNF-100nm-non-purif05.tif							CNF-100nm_purifPSparticles13.tif							RC-100nm-nonpurifPSparticles10kX03.tif							RC-100nm-purifPSparticles10kX05.tif							PS-100nm_non-purifPSparticles05.tif						PS-100nm_purifPSparticles12.tif
	CNF-100nm-non-purif06.tif
	CNF-100nm-non-purif07.tif
