# Supplementary material for: Capturing colloidal nano- and microplastics with plant-based nanocellulose networks
Source: Nat Commun. 2022 Apr 5;13:1814. doi: 10.1038/s41467-022-29446-7 (PMC8983699; doi:10.1038/s41467-022-29446-7)
Supplement: Supplementary file 5 — Source Data [file 41467_2022_29446_MOESM5_ESM.zip › Source Data/SI Figure 15.xlsx]

## Sheet: SI Figure 15
Pos. charged PS 100nm (L9904)	Fluorescence intensity (a.u.)
Concentration (mg/mL)	#1	#2	#3
0.025	3.894	4.193	4.31
0.05	8.257	7.674	7.521
0.075	11.515	11.106	11.096
0.1	14.485	13.989	13.382
0	0.005	0.008	0.003
Neg. Charged PS 100nm (L9902)
Concentration (mg/mL)	#1	#2	#3
0.025	7.791	7.717	7.753
0.05	13.397	13.333	13.027
0.075	19.752	19.44	19.48
0.1	24.631	24.561	24.096
0	-0.079	-0.02	-0.0495
Pos.charged PS 1.0µm (L9654)
Concentration (mg/mL)	#1	#2	#3
0.025	3.716	3.607	3.647
0.05	6.526	6.444	6.448
0.075	9.998	9.965	10.226
0.1	14.659	14.539	14.659
0	0.062	0.12	0.07
Neg. Charged PS 1.0µm (L4655)
Concentration (mg/mL)	#1	#2	#3
0.025	3.117	3.212	3.193
0.05	5.315	5.394	5.245
0.075	6.14	6.114	6.237
0.1	7.541	7.854	7.686
0	0.024	0.042	0.065
