# Supplementary material for: Capturing colloidal nano- and microplastics with plant-based nanocellulose networks
Source: Nat Commun. 2022 Apr 5;13:1814. doi: 10.1038/s41467-022-29446-7 (PMC8983699; doi:10.1038/s41467-022-29446-7)
Supplement: Supplementary file 5 — Source Data [file 41467_2022_29446_MOESM5_ESM.zip › Source Data/SI Figure 2.xlsx]

## Sheet: SI Figure 2a
anionic PS(ø100nm)
	Time (min)	Flow rate (µl min-1)	Trap 1 (RFU)	Trap 2 (RFU)	Negative control
	0	0	514.043	511.244	506.239
	2	0	514.729	511.881	506.775
	4	0	516.216	514	507.048
	6	4	517.475	515.375	507.172
	8	4	518.711	515.997	507.194
	10	4	519.822	516.29	507.111
	12	0	519.513	533.806	506.504
	14	0	519.019	532.982	506.346
	16	0	520.361	533.171	506.712
	18	4	521.549	533.479	506.968
	20	4	528.462	536.052	507.41
	22	4	532.6	538.825	507.942
	24	0	529.974	535.325	507.486
	26	0	529.045	534.702	507.688
	28	0	536.807	537.51	508.171
	30	4	541.052	540.417	508.714
	32	4	536.187	536.367	507.958
	34	4	534.588	535.553	508.322
	36	0	544.519	538.394	508.758
	38	0	548.901	541.462	509.383
	40	0	542.351	537.539	508.738
	42	4	540.137	536.221	508.904
	44	4	551.74	539.198	509.395
	46	4	556.289	542.348	509.949
	48	0	548.181	538.263	509.804
	50	0	546.427	537.161	510.97
	52	0	559.736	540.524	510.381
	54	4	564.438	544.052	510.926
	56	4	554.966	539.004	510.357
	58	4	553.22	537.842	510.432
	60	0	567.959	541.268	510.892
	62	0	572.476	544.878	511.518
	64	0	561.678	540.193	512.098
	66	4	559.52	539.038	511.31
	68	4	575.26	542.825	511.813
	70	4	579.848	546.874	512.497
	72	0	568.077	541.378	511.97
	74	0	565.237	539.947	512.15
	76	0	582.342	543.992	512.641
	78	4	587.179	548.079	513.377
	80	4	574.314	542.801	513.012
	82	4	571.686	541.1	513.092
	84	0	589.688	545.223	513.594
	86	0	594.977	549.656	514.294
	88	0	580.516	543.961	513.852
	90	4	577.789	542.374	514.076
	92	4	596.816	546.858	514.629
	94	4	602.506	551.495	515.305
	96	0	586.604	545.58	514.683
	98	0	583.037	543.495	514.741
	100	0	603.245	548.072	515.375
			609.755	553.939	516.095
			592.324	547.021	515.661
			587.199	544.668	515.706
			607.855	549.165	516.221
			614.813	553.86	516.873
			595.993	548.365	516.578
			590.532	545.987	516.806
			611.563	550.737	517.489
			619.331	555.51	518.269
			599.482	549.811	518.273
			594.944	547.409	518.668
			616.326	552.07	520.191
			623.712	556.916	521.843
			605.592	551.419	523.388
			601.393	548.947	526.366
			622.44	554.47	535.831
			630.537	569.066	573.668
			631.817	575.203	589.271
			628.996	579.646	596.639
			628.192	584.972	602.564
			629.812	590.604	608.024
			636.254	602.413	614.165
			642.82	610.093	616.747
			648.086	609.021	619.112
			657.79	622.014	626.92
			669.719	635.817	641.058
			680.358	649.67	647.813
			690.028	651.061	652.446
			693.276	655.508	658.6
			702.257	666.597	665.769
			708.655	676.964	670.313
			708.59	674.608	671.825
			706.464	678.894	675.217
			715.789	688.501	680.83
			723.657	699.589	685.279
			722.468	705.683	685.322
			720.48	709.106	691.797

## Sheet: SI Figure 2b
anionic PS(ø1µm)
		Time (min)	Flow rate (µl min-1)	Trap 1 (RFU)	Trap 2 (RFU)	Negative control
		0	0	515.764	514.422	506.238
		2	0	519.955	518.042	506.198
		4	0	521.648	519.351	506.243
		6	4	530.227	527.48	506.353
		8	4	539.016	534.626	506.496
		10	4	548.028	541.632	506.564
		12	0	549.385	542.728	506.568
		14	0	550.607	543.842	506.501
		16	0	554.25	546.48	506.567
		18	4	564.332	554.635	506.526
		20	4	559.539	551.04	506.459
		22	4	558.795	550.448	506.39
		24	0	558.469	550.127	506.477
		26	0	558.027	549.97	506.318
		28	0	557.353	549.131	506.231
		30	4	556.959	548.592	506.185
		32	4	556.566	548.315	506.224
		34	4	556.187	548.061	506.022
		36	0	555.822	547.693	505.964
		38	0	555.293	547.217	505.996
		40	0	554.819	546.907	506.03
		42	4	554.504	546.596	506.088
		44	4	554.22	546.263	505.935
		46	4	553.891	546.057	505.934
		48	0	553.577	545.725	505.92
		50	0	553.17	545.462	505.949
		52	0	552.881	545.212	505.917
		54	4	552.666	545.019	506.042
		56	4	552.392	544.811	506.051
		58	4	552.134	544.592	505.919
		60	0	551.904	544.429	505.885
		62	0	551.581	544.185	505.897
		64	0	551.249	543.948	505.899
		66	4	551.114	543.739	505.88
		68	4	550.821	543.536	505.861
		70	4	550.52	543.326	505.885
		72	0	550.368	543.107	505.862
		74	0	550.081	542.939	505.875
		76	0	549.851	542.771	505.876
		78	4	549.546	542.542	505.855
		80	4	549.357	542.44	505.885
		82	4	549.149	542.226	505.875
		84	0	548.91	542.064	505.908
		86	0	548.765	541.893	505.904
		88	0	548.449	541.66	505.923
		90	4	548.266	541.49	505.913
		92	4	548.063	541.364	505.942
		94	4	547.896	541.24	505.939
		96	0	547.699	541.083	505.964
		98	0	547.522	540.869	505.938
		100	0	547.321	540.733	505.961
				547.107	540.524	505.956
				546.871	540.404	505.947
				546.66	540.248	505.967
				546.472	540.091	505.95
				544.948	540.841	507.346
				544.832	540.848	506.508
				544.705	540.574	506.641
				544.629	540.369	506.661
				544.512	540.218	506.584
				544.037	539.811	506.543
				543.674	539.672	505.671
				543.39	539.593	506.791
				543.631	539.45	506.786
				544.439	539.103	506.588
				543.68	539.027	506.582
				547.155	541.756	509.258
				534.246	533.621	510.377
				631.817	547.812	589.271
				628.996	552.044	596.639
				628.192	557.116	602.564
				629.812	562.48	608.024
				636.254	573.726	614.165
				642.82	581.041	616.747
				648.086	580.02	619.112
				657.79	592.395	626.92
				669.719	605.54	641.058
				680.358	618.733	647.813
				690.028	620.058	652.446
				693.276	624.293	658.6
				702.257	634.854	665.769
				708.655	644.727	670.313
				708.59	642.484	671.825
				706.464	646.566	675.217
				715.789	655.715	680.83
				723.657	666.275	685.279
				722.468	672.079	685.322
				720.48	675.339	691.797
