# Supplementary material for: Capturing colloidal nano- and microplastics with plant-based nanocellulose networks
Source: Nat Commun. 2022 Apr 5;13:1814. doi: 10.1038/s41467-022-29446-7 (PMC8983699; doi:10.1038/s41467-022-29446-7)
Supplement: Supplementary file 5 — Source Data [file 41467_2022_29446_MOESM5_ESM.zip › Source Data/SI Figure 3.xlsx]

## Sheet: SI Figure 3b
	Profile analysis_L9654 cationic PS(ø1µm)															Profile analysis_L9904 cationic PS(ø100nm)														Profile analysis_L4655 anionic PS(ø1µm)														Profile analysis_L9902 anionic PS(ø100nm)
	Area under the curve															Area under the curve														Area under the curve														Area under the curve
	Area 1			Area 2			Area 3				4					Area 1			Area 2			Area 3			Area 4					Area 1			Area 2			Area 3			Area 4					Area 1			Area 2
	value	total RFU		value	total RFU		value	total RFU		distance	value	total RFU				value	Total RFU		value	Total RFU		value	Total RFU		value	Total RFU				value	total RFU		value	Total RFU		value	Total RFU		value	Total RFU				value	Total RFU		value	Total RFU
	973	1751.93		1073	1624.81		1014	1911.18		1	1023	1674.72				5109	9429.54		5204	7689.22		5002	7331.37		5190	7683.51				631	129.402		602	112.913		604	88.2337		620	152.443				705	1066.95		712	828.698
	909	1752.86		1063	1557.87		1180	1947.77		2	1107	1736.05				5352	9822.56		5561	8191.36		5262	7601.37		5567	8500.65				657	137.339		618	117.078		648	94.7173		649	160.612				743	1095.68		723	848.332
	974	1752.86		985	1572.32		1056	1916.41		3	1101	1823.32				5545	10348.1		5907	8694.93		5380	7852.79		6334	9418.5				710	149.094		647	127.074		696	105.57		688	173.226				744	1123.68		746	860.46
	909	1764.03		1082	1627.85		1144	2050.56		4	1218	1835.12				5935	11143.1		6266	9232.78		5614	8132.79		6852	9839.21				774	161.15		726	147.065		802	113.041		754	191.725				781	1183.37		744	868.544
	986	1849.67		1058	1729.02		1210	2250.91		5	1116	1771.43				6427	11784.9		6660	9952.78		5772	8322.08		6923	10062.8				830	174.914		863	176.404		802	117.339		842	225.962				825	1243.79		760	887.024
	1001	1974.41		1215	1840.08		1374	2404.22		6	1137	2054.48				6647	12360.9		7274	10583.5		5879	8610.64		7165	10663.5				911	191.793		1043	211.111		863	130.589		1039	284.825				863	1285.05		776	907.236
	1120	2263.91		1204	1838.56		1386	2591.51		7	1476	2488.49				7066	12944.1		7543	10967.1		6176	8985.64		7764	11682.1				998	208.069		1238	251.279		990	149.194		1332	339.964				881	1302.74		795	930.336
	1312	2505.95		1213	2117.73		1589	2828.45		8	1689	2859.61				7294	13541.7		7811	11298.5		6404	9217.78		8591	12634.9				1073	230.674		1477	288.3		1127	170.477		1498	354.86				887	1358.74		816	940.731
	1380	2363.52		1571	2352.02		1658	2865.03		9	1948	3274.75				7729	14105.1		8007	11453.5		6501	9546.35		9098	13405.6				1223	258.503		1638	316.528		1292	189.364		1456	367.113				957	1427.26		813	946.506
	1159	2297.43		1521	2682.15		1631	3094.13		10	2217	3726.06				7919	14471.1		8028	11571.3		6864	9902.78		9670	14114.2				1350	285.328		1782	328.467		1395	202.825		1600	392.34				980	1455.26		826	967.873
	1309	2686.54		2005	3514.33		1921	3529.68		11	2522	4384.15				8135	14848.8		8172	11774.2		7000	10172.8		10090	14602				1490	312.656		1767	330.503		1483	206.56		1666	409.158				995	1496.53		850	984.042
	1577	2921.12		2615	4990.05		2131	4126.38		12	3054	5536.8				8338	15368.9		8312	11925.6		7242	10514.9		10353	15150.6				1622	333.05		1804	328.745		1448	204.305		1740	426.097				1036	1535.58		854	1008.87
	1561	3280.44		3945	7551.26		2606	5002.7		13	3988	6586.45				8712	15925		8384	12049.2		7479	10810.6		10858	15955.6				1693	343.801		1748	314.214		1451	205.785		1807	440.632				1048	1583.47		893	1016.96
	1963	3913.44		5982	10247.1		3137	6003.59		14	4389	7657.33				8955	16446		8485	12109.2		7656	10935.6		11480	16652.7				1729	345.709		1647	297.74		1469	200.006		1861	455.168				1101	1643.89		868	1034.86
	2241	3911.58		7489	12634.9		3755	7015.8		15	5350	9069.44				9290	17342.9		8468	12293.5		7654	10950.6		11834	17180.6				1712	344.001		1570	294.593		1369	180.837		1928	464.898				1130	1693.26		924	1063.74
	1961	3903.21		9121	15037.9		4299	7788.46		16	6185	9921.74				9950	18339.9		8743	12474.2		7677	11363.5		12219	17969.1				1712	339.681		1613	288.3		1197	157.228		1942	472.586				1168	1752.21		918	1070.67
	2232	4400.3		10648	16970		4642	9071.59		17	6434	10788.2				10396	19098.9		8721	12682.8		8232	12080.6		12938	18882.7				1669	334.859		1502	254.518		1034	136.086		1992	467.901				1210	1783.89		936	1097.23
	2495	4920.66		11661	19078.6		5772	10237.1		18	7287	12148.4				10792	19719		9035	13044.9		8681	12635.6		13498	19552				1664	330.74		1248	207.039		897	118.819		1903	456.369				1211	1833.26		964	1125.53
	2791	5504.33		13420	20676.8		5980	10709.2		19	8164	13655.7				11084	20384.3		9228	12986.3		9009	12974.9		13875	20346.3				1628	321.899		989	170.573		789	106.416		1896	456.609				1277	1895.16		985	1128.99
	3122	6386.81		13762	20504.1		6314	11075.1		20	9204	15141.7				11530	21168.5		8953	12833.5		9156	13085.6		14610	21169.8				1576	302.408		854	154.284		721	98.6638		1905	464.298				1295	1921.68		970	1131.3
	3739	7731.94		13193	20580.9		6400	11789.4		21	10054	16469.7				11954	22088.8		9014	13212.7		9164	13452		15028	21835.5				1434	278.095		813	151.6		679	92.9554		1960	460.453				1313	1974		989	1163.64
	4567	9845.05		13863	22319.1		7134	12538.5		22	10893	17479.2				12551	23017.2		9484	13989.9		9669	14235.6		15542	22853.4				1334	247.251		825	153.266		640	88.586		1873	450.963				1366	2030.74		1026	1180.97
	6009	11872.5		15478	25460.7		7260	13068.2		23	11338	18606.7				12984	23757.3		10102	14650.6		10261	14948.5		16453	24097				1127	214.599		831	152.896		617	86.049		1881	442.074				1390	2065.37		1019	1200.6
	6745	13278.2		17993	28245.5		7742	13720.6		24	12327	20793.3				13372	24715.5		10409	15017.7		10667	15754.9		17283	25355.5				1009	193.199		821	152.433		604	42.5664		1799	420.09				1413	2118.42		1060	1235.83
	7519	15034.7		19139	28766.6		8009	15012.5		25	14119	23453.2				14047	26254.2		10616	15369.9		11390	16828.4		18215	26874.1				914	174.814		826	152.526			0		1698	385.253				1462	2182.53		1080	1247.96
	8632	17697.1		18678	27827.1		9225	17138.8		26	15710	26363.1				15079	28236.4		10902	15616.3		12170	17766.3		19409	28281.9				826	156.931		822	151.23			0		1509	332.636				1500	2245.16		1081	1273.94
	10379	22247.2		17904	27239.9		10450	19146.7		27	17820	28506.4				16246	30481.7		10961	15912.7		12703	18492.7		20186	29579.8				736	143.568		812	150.49			0		1260	271.611				1547	2299.68		1125	1301.08
	13520	28303.6		17906	27486.4		11530	20368		28	18436	28400.3				17570	33085		11317	16487.7		13187	19222.7		21226	30991.2				693	135.531		814	146.88			0		1001	225.842				1574	2315.16		1128	1316.1
	16885	35405.3		18228	30447.7		11852	21137.1		29	17685	27582.6				19134	36173.2		11766	16888.4		13725	19914.8		22162	32525.5				656	127.393		773	141.327			0		879	199.534				1568	2347.58		1151	1351.9
	21149	42239.9		21799	35778.5		12413	21925.5		30	17396	26676				20996	39301.9		11878	17329.1		14156	20513.4		23374	34156.2				612	61.4862		754	135.681			0		782	179.953				1618	2401.37		1190	1363.45
	24227	47417.5		25236	42147.7		12757	22177.2		31	16532	26181.5				22605	41342.7		12383	18072.7		14563	21192.7		24445	35852.6					0		712	127.537			0		716	166.498				1641	2478		1171	1380.2
	26711	50626.2		30172	47754.6		12702	22329.7		32	16767	26882.8				23260	41952.1		12919	18830.6		15107	22114.1		25749	37748.3					0		666	119.114			0		670	156.167				1722	2556.11		1219	1395.79
	27674	52377.2		32607	49292		12932	21962.9		33	17424	27076.2				23281	41580.7		13444	19184.8		15853	23155.5		27099	39392.6					0		621	57.4748			0		630	149.08				1747	2585.58		1198	1395.22
	28592	54971.6		32193	47082.2		12281	21605.8		34	17013	26831.7				22848	40761.3		13415	19234.8		16565	23964.8		28051	40916.1					0			0			0		611	73.3987				1762	2643.79		1218	1407.92
	30461	58549		29702	42340.1		12522	21594.5		35	17113	26174.4				22372	39310.1		13514	19578.4		16986	24810.5		29232	42274					0			0			0			0				1826	2696.84		1220	1412.54
	32435	61290.5		25959	36145.2		12268	20180.7		36	16177	25017				21238	36404.8		13896	20027.7		17749	25864.1		29952	43234.7					0			0			0			0				1834	2726.32		1226	1435.06
	33406	61240.2		21558	28586.3		10899	18918.5		37	15641	23316.4				19149	31889.7		14143	20427.7		18461	26793.4		30577	43936.8					0			0			0			0				1866	2770.53		1259	1452.96
	32381	59103.8		16022	20312.4		10819	18320.9		38	14014	21448.2				16229	26200.1		14456	21004.1		19050	27959.8		30935	43644.7					0			0			0			0				1894	2828.74		1257	1478.37
	31111	54871.1		10681	12498.7		10213	18117		39	13265	20616.4				12837	20501.4		14950	21769.8		20094	29410.5		30168	42396.8					0			0			0			0				1945	2850.84		1303	1513.02
	27834	48383.7		5750	6684.08		10585	18741.6		40	12956	19747.6				9907	16476.7		15528	22475.5		21081	30797.6		29188	41576.8					0			0			0			0				1924	2850.11		1317	1509.56
	24142	42791		3037	3887.07		10930	19650.2		41	12160	17984.8				8372	14075.4		15938	22834.1		22036	32274		29020	41246.8					0			0			0			0				1944	2870		1297	1521.11
	21826	37239.2		2073	2981.1		11628	19657.1		42	10714	16299.8				7243	12034.6		16030	23041.2		23148	33976.9		28726	40001.1					0			0			0			0				1951	2923.05		1337	1557.49
	18178	29872.1		1846	2698.89		10938	17510.8		43	10017	15081.1				6108	10358.9		16228	23535.5		24420	35977.6		27276	38544					0			0			0			0				2016	2954.74		1360	1564.42
	13912	23012.4		1702	2380.92		9164	14874		44	9164	13176.8				5384	4853.14		16722	24390.5		25949	37896.1		26686	36834					0			0			0			0				1994	2961.37		1349	1566.15
	10809	16969.1		1428	2123.05		7911	12286.8		45	7595	10723.7					0		17425	25181.2		27106	39861.1		24882	33870.5					0			0			0			0				2025	3003.37		1363	1575.39
	7420	11040.3		1363	2028.73		6194	9539.37		46	6044	8353.95					0		17829	25692.6		28700	42187.5		22537	31804					0			0			0			0				2051	3015.16		1365	1597.34
	4440	6968.61		1304	1905.5		4757	7625.57		47	4581	6380.45					0		18141	26297.6		30363	44415.4		21989	30504.1					0			0			0			0				2041	3005.58		1401	1598.49
	3046	4789.41		1201	1757.93		3997	6500.11		48	3534	4672.71					0		18676	26928.3		31819	46448.9		20717	31100.5					0			0			0			0				2038	3004.84		1367	1596.18
	2099	3442.42		1110	1652.95		3465	5500.1		49	2409	3620.7					0		19024	27503.3		33210	48189.6		22824	34785.4					0			0			0			0				2040	3018.11		1397	1606
	1599	2851.3		1063	1624.05		2849	4786.67		50	2196	2989.34					0		19481	27974.1		34256	49708.9		25876	37208.3					0			0			0			0				2056	3064.53		1384	1637.18
	1464	2830.82		1072	1586.01		2646	4487.88		51	1606	2465.69					0		19683	28598.3		35337	51140.3		26216	32594.7					0			0			0			0				2103	3088.84		1451	1682.23
	1577	2496.64		1013	1475.72		2506	4178.64		52	1530	2260.48					0		20355	29435.5		36260	52418.9		19417	22204.8					0			0			0			0				2089	3090.32		1462	1678.19
	1105	2149.42		927	705.149		2291	3595.88		53	1345	1904.31					0		20855	30592.6		37127	52771.7		11670	13910.6					0			0			0			0				2105	3103.58		1444	1668.37
	1204	2137.31			0		1837	3174.27		54	1077	1758.85					0		21975	31984.7		36754	50821		7805	9843.5					0			0			0			0				2107	3153.68		1445	1682.8
	1092	1989.3			0		1807	2843.26		55	1160	1689.66					0		22804	33570.4		34396	45511.8		5976	8029.22					0			0			0			0				2173	3215.58		1469	1699.55
	1045	1903.66			0		1457	2284.01		56	989	1606.32					0		24195	35501.1		29321	36426.8		5265	7332.09					0			0			0			0				2191	3224.42		1474	1709.95
	1000	1831.98			0		1165	2038.36		57	1054	1676.29					0		25507	34193.3		21677	24472.7		5000	7033.52					0			0			0			0				2185	3211.16		1487	1725.54
	968	1708.18			0		1175	1023.54		58	1078	847.582					0		22364	25857.6		12585	14983.4		4847	3462.12					0			0			0			0				2173	3223.68		1501	1738.82
	867	1680.25			0			0		59		0					0		13837	15499.2		8392	10550.6			0					0			0			0			0				2202	3231.79		1510	1764.81
	938	1777.99			0			0		60		0					0		7862	9808.49		6379	8292.79			0					0			0			0			0				2184	3267.89		1546	1760.19
	972	1753.79			0			0		61		0					0		5870	7955.65		5231	3736.4			0					0			0			0			0				2251	3329.05		1502	1741.13
	912	848.968			0			0		62		0					0		5268	7341.37			0			0					0			0			0			0				2267	3343.79		1513	1761.92
		0			0			0		63		0					0		5010	3578.54			0			0					0			0			0			0				2271	3346.74		1538	1768.27
		0			0			0		64		0					0			0			0			0					0			0			0			0				2271	3378.42		1524	1776.36
		0			0			0		65		0					0			0			0			0					0			0			0			0				2314	3480.84		1552	1804.66
		0			0			0		66		0					0			0			0			0					0			0			0			0				2410	3560.42		1573	1824.29
		0			0			0		67		0					0			0			0			0					0			0			0			0				2422	3609.05		1586	1835.26
		0			0			0		68		0					0			0			0			0					0			0			0			0				2476	3662.11		1592	1827.75
		0			0			0		69		0					0			0			0			0					0			0			0			0				2494	3636.32		1573	1821.98
		0			0			0		70		0					0			0			0			0					0			0			0			0				2441	3628.95		1582	1831.22
		0			0			0		71		0					0			0			0			0					0			0			0			0				2484	3670.95		1589	1861.25
		0			0			0		72		0					0			0			0			0					0			0			0			0				2498	3711.47		1634	1864.14
		0			0			0		73		0					0			0			0			0					0			0			0			0				2539	3728.42		1594	1835.26
		0			0			0		74		0					0			0			0			0					0			0			0			0				2521	3675.37		1584	1844.5
		0			0			0		75		0					0			0			0			0					0			0			0			0				2467	3671.68		1610	1858.94
		0			0			0		76		0					0			0			0			0					0			0			0			0				2516	3659.16		1609	1883.19
		0			0			0		77		0					0			0			0			0					0			0			0			0				2450	3584.74		1652	1871.64
		0			0			0		78		0					0			0			0			0					0			0			0			0				2415	3572.95		1589	1868.18
		0			0			0		79		0					0			0			0			0					0			0			0			0				2434	3588.42		1646	1884.35
		0			0			0		80		0					0			0			0			0					0			0			0			0				2436	3600.21		1617	1865.29
		0			0			0		81		0					0			0			0			0					0			0			0			0				2450	3618.63		1613	1862.98
		0			0			0		82		0					0			0			0			0					0			0			0			0				2461	3619.37		1613	1885.5
		0			0			0		83		0					0			0			0			0					0			0			0			0				2451	3605.37		1652	1877.42
		0			0			0		84		0					0			0			0			0					0			0			0			0				2442	3710		1599	1872.22
		0			0			0		85		0					0			0			0			0					0			0			0			0				2593	3805.05		1643	1888.97
		0			0			0		86		0					0			0			0			0					0			0			0			0				2571	3777.79		1628	1875.11
		0			0			0		87		0					0			0			0			0					0			0			0			0				2556	3824.21		1619	1875.69
		0			0			0		88		0					0			0			0			0					0			0			0			0				2634	3875.05		1629	1898.21
		0			0			0		89		0					0			0			0			0					0			0			0			0				2625	3833.79		1658	1912.07
		0			0			0		90		0					0			0			0			0					0			0			0			0				2578	3808		1653	1931.7
		0			0			0		91		0					0			0			0			0					0			0			0			0				2590	3844.11		1692	1928.82
		0			0			0		92		0					0			0			0			0					0			0			0			0				2627	3842.63		1648	1928.82
		0			0			0		93		0					0			0			0			0					0			0			0			0				2588	3829.37		1692	1936.9
		0			0			0		94		0					0			0			0			0					0			0			0			0				2609	3873.58		1662	1885.5
		0			0			0		95		0					0			0			0			0					0			0			0			0				2648	3826.42		1603	1871.64
		0			0			0		96		0					0			0			0			0					0			0			0			0				2545	3769.68		1638	1899.36
		0			0			0		97		0					0			0			0			0					0			0			0			0				2571	3778.53		1651	1898.21
		0			0			0		98		0					0			0			0			0					0			0			0			0				2557	3806.53		1636	1869.91
		0			0			0		99		0					0			0			0			0					0			0			0			0				2609	3837.47		1602	1832.37
		0			0			0		100		0					0			0			0			0					0			0			0			0				2599	3812.42		1571	1790.8
																																													101	2575		101	1530
SUM			1.01668e+06											709249										1390283				1.4333e+06														11070.3			102	2639		102	1572
Values normalized to 1 by dividing RFU area in red with 1433299																																													103	2678		103	1535
Distances measured manually																																													104	2706		104	1488
																																													105	2696		105	1490
																																													106	2669		106	1499
	Distance																																												107	2638		107	1482
	Negative 1 uM	Positive 1 uM	Negative 0,1 uM	Positive 0,1 uM																																									108	2634		108	1486
																																													109	2607		109	1482
1	11.8	24.9	52.8	35.2																																									110	2640		110	1450
2	13	21.2	49.3	50.5																																									111	2507		111	1417
3	9.3	23.5	37	48.8																																									112	2541		112	1430
4	13.4	23.2	38	46.3																																									113	2432		113	1397
																																													114	2430		114	1376
																																													115	2381		115	1364
																																													116	2330		116	1363
																																													117	2316		117	1316
																																													118	2299		118	1341
																																													119	2191		119	1198
																																													120	2074		120	1052
																																													121	1961		121	922
																																													122	1856		122	835
																																													123	1746		123
																																													124	1719		124
																																													125	1602		125
																																													126	1472		126
																																													127	1341		127
																																													128	1182		128
																																													129	1025		129
																																													130	888		130
																																														772
[truncated: 4 more columns]
