# Supplementary material for: Capturing colloidal nano- and microplastics with plant-based nanocellulose networks
Source: Nat Commun. 2022 Apr 5;13:1814. doi: 10.1038/s41467-022-29446-7 (PMC8983699; doi:10.1038/s41467-022-29446-7)
Supplement: Supplementary file 5 — Source Data [file 41467_2022_29446_MOESM5_ESM.zip › Source Data/SI Figure 6.xlsx]

## Sheet: SI Figure 6ab
Regenerated cellulose				CNF				PS				TEMPO-CNF
Time	Frequency	Dissipation		Time	Frequency	Dissipation		Time	Frequency	Dissipation		Time	Frequency	Dissipation
[min]	[Hz]	[ppm]		[min]	[Hz]	[ppm]		[min]	[Hz]	[ppm]		[min]	[Hz]	[ppm]
	f5	D5			f5	D5			f5	D5			f5	D5
0	0.017	-0.0379		0	0.3373	-0.0714		0	0.0102	-0.0651		0	-0.0793	-0.0793
0.03393	0.0011	0.0203		0.00975	0.1425	0.0116		0.02243	-0.1055	-0.0381		0.02238	-0.2682	-0.2682
0.05662	-0.1182	-0.0352		0.01949	0.0501	0.1202		0.04494	0.214	-0.0336		0.04468	0.1117	0.1117
0.0792	-0.2077	-0.0553		0.0292	-0.2295	0.1569		0.0675	0.0297	-0.0207		0.06707	-0.0366	-0.0366
0.10181	-0.0196	0.0254		0.03898	0.1629	-0.0483		0.08997	-0.0442	-0.1111		0.08943	-0.0489	-0.0489
0.12446	-0.0623	-0.0386		0.04872	-0.2346	0.0148		0.11698	0.1513	0.0534		0.11171	0.0132	0.0132
0.14711	0.0583	-0.0102		0.05845	0.1778	0.0419		0.13997	0.2176	-0.0333		0.13401	-0.0273	-0.0273
0.16979	0.1	-0.0102		0.06819	-0.1679	-0.0031		0.16253	-0.0173	0.0488		0.1563	0.0235	0.0235
0.19237	0.1457	-0.0183		0.07804	-0.0644	-0.0296		0.18525	-0.0429	0.0655		0.17859	-0.1674	-0.1674
0.21497	0.0133	-0.0157		0.08776	-0.0042	-0.0466		0.2078	-0.0881	-0.0811		0.20094	0.2758	0.2758
0.23755	-0.1179	-0.0572		0.09748	-0.1825	-0.0727		0.23032	-0.0577	-0.0392		0.22326	-0.1342	-0.1342
0.26013	0.1422	0.0489		0.10729	-0.1389	-0.0283		0.2534	-0.1094	0.054		0.24559	-0.1775	-0.1775
0.28271	0.06	-0.0021		0.11701	0.0904	0.0126		0.27695	-0.066	0.0063		0.26789	0.0193	0.0193
0.30535	0.0552	-0.0102		0.12674	0.2403	-0.0187		0.29943	0.0417	-0.008		0.29028	0.0583	0.0583
0.32808	0.1089	0.0601		0.1365	-0.1559	0.0282		0.32724	0.2009	0.0478		0.31256	0.1382	0.1382
0.35061	0.1324	0.0657		0.14626	0.0597	0.0446		0.34969	-0.2422	0.0599		0.33488	-0.2331	-0.2331
0.37315	-0.138	-0.0712		0.15598	0.0074	0.0395		0.37216	-0.1688	0.0459		0.35718	-0.0068	-0.0068
0.39575	-0.1104	0.1049		0.16573	0.1064	-0.0484		0.39465	-0.1349	0.0842		0.37957	-0.0597	-0.0597
0.41829	-0.1415	0.0793		0.17558	0.2188	-0.0401		0.41715	0.0194	-0.0321		0.40192	0.3354	0.3354
0.44085	0.0042	0.0252		0.18529	-0.1683	-0.0238		0.43961	0.0595	0.0592		0.42439	0.2334	0.2334
0.46344	0.0773	-0.0677		0.19502	-0.2476	-0.0395		0.46209	0.1327	-0.0626		0.4467	0.0302	0.0302
0.48602	-0.0468	0.096		0.20472	-0.0767	-0.0441		0.48454	0.0682	0.1015		0.46907	-0.2032	-0.2032
0.50855	-0.0471	0.0085		0.21448	-0.0372	0.0134		0.5073	0.1897	-0.0406		0.49135	0.1162	0.1162
0.53119	-0.0199	0.0402		0.22424	-0.2581	0.1253		0.52983	-0.1633	-0.0172		0.51367	-0.0006	-0.0006
0.55378	0.16	0.0241		0.23399	-0.0365	-0.0206		0.55232	0.0455	-0.0269		0.53601	0.0277	0.0277
0.57645	-0.0871	0.0048		0.24374	0.2512	0.0492		0.57479	0.09	0.0299		0.55839	-0.2307	-0.2307
0.59906	-0.0537	0.075		0.25351	0.1305	0.0018		0.59735	0.0379	0.0149		0.58071	-0.1271	-0.1271
0.62163	-0.1908	-0.0509		0.26348	-0.0683	0.0678		0.61979	-0.0339	0.1097		0.60307	-0.2457	-0.2457
0.64435	-0.1297	0.1297		0.2732	0.1447	-0.0269		0.64224	-0.0055	0.1087		0.62539	-0.1624	-0.1624
0.66691	0.1022	-0.0069		0.28292	0.1128	0.0478		0.6647	0.0902	0.0095		0.64784	-0.3097	-0.3097
0.68957	-0.3366	0.0376		0.29265	-0.0722	-0.0257		0.68714	-0.0951	-0.0332		0.67014	0.3223	0.3223
0.71225	-0.033	0.0553		0.30242	0.0945	0.0691		0.71657	0.2336	-0.0306		0.69256	-0.0203	-0.0203
0.73485	0.0823	0.0185		0.31226	-0.0303	-0.006		0.73911	0.0274	0.0878		0.71487	0.0949	0.0949
0.7575	0.1985	0.0054		0.32198	0.0335	-0.0348		0.76157	0.2901	0.0636		0.73717	-0.0001	-0.0001
0.78004	-0.3142	-0.1516		0.33172	-0.1066	0.0209		0.78402	0.1561	0.0241		0.75948	-0.0953	-0.0953
0.80261	-0.0053	0.0517		0.34159	0.0735	0.0277		0.80667	-0.2355	0.0196		0.78188	0.1634	0.1634
0.82522	0.0189	0.0659		0.35135	-0.231	-0.0964		0.82915	-0.0883	-0.0901		0.80418	0.1162	0.1162
0.84797	-0.2256	0.018		0.36115	0.0158	-0.0535		0.85162	-0.1625	0.0911		0.82649	-0.1304	-0.1304
0.87063	-0.0761	0.0156		0.37087	-0.1687	-0.0822		0.87424	0.0935	0.0146		0.8488	-0.0488	-0.0488
0.89322	-0.1581	-0.0761		0.38081	0.0687	0.1375		0.89676	0.165	0.0289		0.87114	-0.058	-0.058
0.91582	0.1523	-0.0488		0.39058	-0.0311	-0.0062		0.91922	0.1583	-0.0689		0.89347	0.0414	0.0414
0.93836	0.1292	0.0363		0.4003	-0.0913	-0.0587		0.94181	-0.129	0.056		0.91576	-0.0541	-0.0541
0.96106	-0.0927	0.0672		0.41002	-0.0625	0.0348		0.96437	0.0523	-0.0498		0.93808	-0.2235	-0.2235
0.98364	-0.1347	0.0579		0.41974	-0.148	0.0443		0.98689	-0.0471	0.0897		0.96039	-0.1583	-0.1583
1.00637	-0.1884	0.0092		0.42946	0.0102	0.0269		1.00933	0.0482	0.0138		0.98287	-0.1203	-0.1203
1.029	0.0336	0.033		0.43917	0.1239	-0.0868		1.03189	0.0219	-0.0221		1.00525	0.0017	0.0017
1.05156	-0.1821	0.0832		0.44895	-0.0202	0.0598		1.05439	-0.1914	0.0698		1.02764	0.2408	0.2408
1.07413	-0.1117	-0.0445		0.45866	-0.0876	0.0198		1.07682	0.019	0.0986		1.04997	0.2984	0.2984
1.09667	0.0148	-0.0223		0.46839	-0.0434	0.0057		1.09938	0.1602	0.0323		1.07225	-0.1219	-0.1219
1.11924	0.0479	-0.1337		0.4781	-0.0169	0.0224		1.12193	0.2347	-0.1192		1.09456	0.0422	0.0422
1.1418	-0.007	-0.0944		0.48782	-0.1483	0.0008		1.14436	0.1293	0.0286		1.11693	0.0003	0.0003
1.1645	0.0532	-0.0261		0.49754	0.0337	-0.0228		1.16691	0.1428	0.0432		1.13932	-0.0899	-0.0899
1.18716	-0.0472	0.0157		0.50736	0.1537	-0.0131		1.18943	0.0944	-0.0327		1.16174	-0.003	-0.003
1.20981	-0.0868	-0.0171		0.51707	0.1083	0.0298		1.21193	0.1283	0.0159		1.18402	-0.2709	-0.2709
1.23245	-0.1544	0.0609		0.52678	-0.2254	0.0326		1.23438	0.1744	0.0417		1.20633	-0.1309	-0.1309
1.255	-0.2628	-0.0714		0.53662	-0.1579	-0.0207		1.2569	0.0141	-0.0337		1.22863	0.2423	0.2423
1.27755	-0.1458	0.1255		0.54635	0.374	0.0595		1.27944	0.0659	-0.0197		1.25121	0.2008	0.2008
1.30006	-0.2006	-0.0658		0.55606	0.0148	-0.023		1.30189	0.304	0.0055		1.27359	0.154	0.154
1.32269	-0.1517	0.1777		0.56581	-0.0068	-0.002		1.32444	0.149	-0.0614		1.29589	0.1958	0.1958
1.34531	-0.2417	0.0239		0.57553	-0.0393	-0.0424		1.34695	-0.2181	-0.0169		1.31818	-0.1015	-0.1015
1.36792	-0.1803	0.0141		0.58524	-0.0409	-0.0447		1.36938	-0.0352	-0.0312		1.34049	-0.019	-0.019
1.39054	-0.108	-0.029		0.59504	-0.1826	-0.0212		1.39193	0.0893	0.0691		1.36288	0.2421	0.2421
1.41318	0.2103	0.0395		0.60481	0.0177	-0.0044		1.41451	-0.2524	-0.1063		1.38525	-0.1471	-0.1471
1.43585	-0.4075	-0.0528		0.61453	0.2731	0.089		1.43711	0.2522	-0.0187		1.40762	-0.0452	-0.0452
1.45843	0.1511	0.0733		0.62425	-0.0093	-0.0666		1.45956	-0.0309	0.0175		1.42991	0.1746	0.1746
1.48107	-0.1566	-0.0718		0.63402	-0.0481	-0.0278		1.48212	-0.1148	0.0821		1.4522	0.0461	0.0461
1.5037	-0.1953	0.0452		0.64379	0.0503	-0.1005		1.50458	-0.106	0.0556		1.47463	-0.0134	-0.0134
1.52632	-0.1726	0.0652		0.65351	0.1039	0.0663		1.52704	-0.1231	-0.0139		1.49703	-0.1978	-0.1978
1.54901	-0.2055	-0.0378		0.66333	-0.2989	-0.0442		1.54953	0.2304	0.0128		1.51966	0.062	0.062
1.57161	-0.1942	-0.047		0.67313	0.1331	0.0259		1.57203	0.1754	-0.0456		1.54205	-0.2348	-0.2348
1.59421	-0.0967	0.0821		0.68284	0.0188	-0.0898		1.59446	0.0312	0.0173		1.56444	-0.2647	-0.2647
1.61686	-0.3062	0.0726		0.69255	0.0949	0.0607		1.61699	0.1639	-0.0085		1.58691	-0.2646	-0.2646
1.63957	0.1433	0.0384		0.70234	-0.2757	0.0424		1.63952	0.2793	0.0197		1.6093	0.0559	0.0559
1.66222	-0.153	0.0114		0.71212	-0.0408	0.0897		1.66209	-0.0375	0.0043		1.63159	-0.0719	-0.0719
1.68486	0.1852	0.0642		0.72185	-0.2715	-0.0139		1.68452	-0.0151	0.0239		1.65396	0.0184	0.0184
1.70745	-0.3264	-0.0111		0.73186	-0.0879	-0.0438		1.70707	-0.0818	0.0162		1.6763	0.1089	0.1089
1.73	-0.274	-0.0256		0.74166	0.0618	-0.1088		1.72954	0.0794	0.0292		1.6987	0.2737	0.2737
1.7526	-0.3004	0.0097		0.75147	-0.0559	0.0353		1.75199	-0.3753	-0.0174		1.72105	0.0027	0.0027
1.77514	-0.1057	-0.0237		0.76122	0.3063	0.0281		1.77451	-0.1014	0.0547		1.74337	0.0449	0.0449
1.79775	-0.251	-0.0342		0.77094	-0.0291	-0.0561		1.79703	0.1162	-0.0065		1.76565	-0.2356	-0.2356
1.82031	-0.0863	0.0895		0.78078	0.1306	-0.0597		1.81945	-0.1019	-0.0106		1.78806	-0.0632	-0.0632
1.84292	-0.0167	-0.0091		0.79049	-0.2568	0.0497		1.84199	-0.0492	-0.0559		1.81044	-0.0221	-0.0221
1.86554	-0.2389	0.0414		0.80025	0.0943	-0.0442		1.86458	0.189	0.0301		1.83308	0.1468	0.1468
1.88814	0.0321	0.061		0.80997	-0.0505	0.0091		1.88713	0.0141	0.0872		1.85549	0.155	0.155
1.91077	-0.085	-0.0016		0.81979	0.0573	-0.0488		1.90957	0.1229	-0.0531		1.87788	-0.2026	-0.2026
1.9334	-0.0714	0.0551		0.8295	0.1254	-0.0522		1.93217	0.0412	0.0752		1.90023	-0.0809	-0.0809
1.95598	0.0442	-0.0504		0.83922	0.0126	0.07		1.95465	0.2628	0.0373		1.92271	-0.1175	-0.1175
1.98062	-0.4081	-0.0381		0.84899	-0.068	0.0902		1.97708	0.1334	-0.041		1.94513	-0.0207	-0.0207
2.00323	-0.0717	0.0191		0.85872	0.0529	0.0063		1.9996	-0.144	0.101		1.96744	0.2353	0.2353
2.02583	-0.1365	-0.022		0.86845	0.1821	-0.0499		2.02214	0.1091	-0.1144		1.98983	0.0891	0.0891
2.04835	-0.4215	0.1345		0.87833	0.0285	0.0316		2.04457	0.2199	0.0201		2.01213	-0.4614	-0.4614
2.07095	-0.1863	0.0692		0.88805	-0.1397	0.1539		2.06711	-0.0647	0.0768		2.0345	0.0355	0.0355
2.0935	-0.0818	0.1048		0.89801	-0.051	0.0105		2.08969	0.1915	0.0245		2.05688	0.0462	0.0462
2.11603	-0.1686	0.0536		0.90774	-0.2532	0.0144		2.11222	0.284	-0.0604		2.07916	-0.0145	-0.0145
2.13872	0.0157	-0.0367		0.91748	-0.0175	0.0169		2.13464	-0.0502	-0.0992		2.10144	0.4267	0.4267
2.16136	0.1603	0.0131		0.9273	-0.21	-0.0314		2.15724	0.1817	0.0292		2.12388	0.585	0.585
2.18402	0.3324	-0.0015		0.93705	-0.0392	0.0167		2.17969	-0.0226	0.0328		2.14628	0.6605	0.6605
2.2066	0.3608	-0.1522		0.94676	0.0488	-0.004		2.20212	0.3046	0.0696		2.16868	0.6452	0.6452
2.22942	0.3128	0.0314		0.95657	0.0681	0.0916		2.22467	0.1555	0.0244		2.19107	0.3958	0.3958
2.25196	-0.0626	-0.0208		0.96631	-0.2433	0.035		2.24716	0.2959	-0.0477		2.21341	0.1789	0.1789
2.27453	-0.329	0.035		0.97603	0.0032	-0.061		2.26959	-0.0924	0.0178		2.23763	0.4371	0.4371
2.29724	-0.0933	0.058		0.98573	0.0155	-0.04		2.29213	0.1207	-0.0095		2.26	-0.0644	-0.0644
2.31987	-0.0773	0.0924		0.99554	0.0307	-0.074		2.31468	0.1134	0.0531		2.28233	0.3335	0.3335
2.34276	-0.2069	-0.1378		1.00525	-0.0969	-0.0976		2.33724	0.5372	-0.0155		2.3047	0.2892	0.2892
2.36529	-0.1679	-0.0361		1.01499	-0.1186	-0.0681		2.35968	-0.1155	0.0361		2.32707	0.2342	0.2342
2.38791	-0.0751	-0.0037		1.0248	0.0555	0.1562		2.38223	0.0959	-0.0377		2.34951	0.1378	0.1378
2.41088	-0.4903	-0.0045		1.03451	-0.298	-0.0004		2.40471	0.1286	-0.0501		2.37191	0.4538	0.4538
2.43359	0.0208	-0.0741		1.04427	0.0255	-0.0864		2.42713	-0.0187	-0.0459		2.39432	0.1926	0.1926
2.45629	-0.0989	-0.0349		1.05413	0.1134	0.0371		2.44966	0.034	-0.0107		2.41665	0.2099	0.2099
2.47893	-0.1016	-0.0449		1.0639	-0.1579	0.0605		2.47214	0.3083	-0.0533		2.43908	0.3257	0.3257
2.50159	-0.025	-0.0402		1.07361	-0.03	-0.0853		2.49458	0.1297	-0.0508		2.46139	0.5605	0.5605
2.52426	0.0431	-0.04		1.08338	-0.0192	0.0627		2.5171	0.1385	-0.045		2.48379	-0.0327	-0.0327
2.54686	-0.086	0.0889		1.09321	0.0695	0.0583		2.53969	0.0288	0.0147		2.5062	0.3756	0.3756
2.56941	0.0423	0.054		1.10304	-0.2843	0.0666		2.56225	-0.1382	0.0242		2.5286	-0.0306	-0.0306
2.59197	-0.1613	0.0793		1.11277	0.0452	-0.1657		2.58468	0.1471	0.0427		2.55094	0.0874	0.0874
2.61468	-0.3139	0.0274		1.1226	-0.3242	-0.0159		2.60741	0.069	0.0765		2.5733	0.1482	0.1482
2.63738	-0.0672	0.0539		1.13237	0.1981	-0.0624		2.62986	0.2682	0.0209		2.5957	0.1681	0.1681
2.66	-0.2174	-0.0493		1.14207	0.0244	0.0018		2.6523	-0.2856	0.0201		2.62305	0.1532	0.1532
2.68261	-0.184	0.066		1.15176	0.0347	0.0487		2.67477	0.1735	0.0459		2.64545	0.2603	0.2603
2.70514	-0.4364	0.0194		1.16165	-0.0988	0.0113		2.69731	0.1041	-0.0539		2.66784	0.1041	0.1041
2.72776	0.029	-0.0095		1.17136	-0.2097	-0.0576		2.71976	0.0026	0.0165		2.69021	-0.042	-0.042
2.75033	-0.4184	0.047		1.18108	-0.1196	0.0648		2.74233	0.1531	-0.0111		2.71259	0.3654	0.3654
2.77298	-0.1577	0.121		1.19085	0.0042	0.0766		2.76498	0.1362	0.0536		2.73494	0.3408	0.3408
2.79559	-0.1982	0.0027		1.20061	0.0045	0.0708		2.78758	0.127	-0.0361		2.75733	0.2478	0.2478
2.81826	-0.4173	0.002		1.21032	0.3556	-0.02		2.81	0.0275	0.1197		2.77975	0.3508	0.3508
2.84092	-0.2261	0.0216		1.22014	-0.1382	0.0545		2.83265	0.0843	0.1059		2.80213	0.4285	0.4285
2.86348	-0.2748	-0.0348		1.22984	-0.1159	0.018		2.85513	0.0387	-0.082		2.82457	0.1197	0.1197
2.88614	-0.1046	0.0329		1.23954	-0.055	-0.009		2.87781	0.3234	-0.0384		2.84695	0.0463	0.0463
2.90876	-0.4657	-0.0159		1.24925	0.06	0.0347		2.90033	-0.0389	0.0082		2.86936	-0.0231	-0.0231
2.93149	-0.2674	-0.0091		1.25903	-0.258	0.0926		2.92292	0.1684	-0.0788		2.89173	-0.1328	-0.1328
2.9541	-0.2615	0.021		1.26883	-0.0248	-0.0122		2.94546	0.2288	-0.0008		2.91415	0.1016	0.1016
2.9767	0.0969	-0.1155		1.27858	0.0441	0.1497		2.96789	0.3704	-0.0067		2.93659	0.3339	0.3339
2.99933	0.1115	-0.0593		1.28839	-0.1536	0.0855		2.99052	0.0421	0.0065		2.959	0.1668	0.1668
3.02203	0.0384	-0.1081		1.29821	0.0593	-0.0318		3.01304	0.084	0.025		2.98143	0.218	0.218
3.04464	-0.4441	0.0603		1.30793	0.0504	-0.0496		3.03547	0.1212	0.0837		3.00383	0.1243	0.1243
3.06726	-0.01	-0.1122		1.31764	-0.2103	-0.0288		3.05803	0.4119	0.1024		3.02624	0.3113	0.3113
3.08995	-0.2166	-0.0032		1.32745	-0.0515	0.0879		3.08055	-0.1717	-0.1172		3.0486	0.1665	0.1665
3.11255	-0.2872	-0.0983		1.33728	-0.2493	0.0566		3.10299	0.0497	0.002		3.07096	0.1687	0.1687
3.13525	-0.1641	-0.0239		1.34699	-0.0127	0.0777		3.12551	-0.0048	-0.0446		3.09331	0.062	0.062
3.15791	-0.2553	0.0856		1.35678	0.1266	0.0391		3.14813	-0.0175	-0.0375		3.11571	0.16	0.16
3.18062	-0.4406	0.0091		1.36661	-0.2426	0.0726		3.17066	0.04	0.0725		3.13808	-0.0007	-0.0007
3.20323	-0.5469	-0.0429		1.37636	-0.1303	0.03		3.1931	0.1878	0.0303		3.16044	0.121	0.121
3.22594	-0.2132	-0.018		1.38608	0.2396	-0.0379		3.21572	0.0547	0.0219		3.18285	0.0448	0.0448
3.24853	-0.423	-0.0956		1.39586	0.1409	0.0627		3.23826	0.2732	-0.065		3.20522	0.259	0.259
3.27119	-0.2394	0.0415		1.40565	0.0954	0.0563		3.26071	0.2512	0.1311		3.22762	0.1191	0.1191
3.29385	-0.2798	-0.1152		1.41535	0.0623	0.045		3.28319	0.149	0.0196		3.25007	0.2029	0.2029
3.31689	-0.266	0.1038		1.42515	0.1722	-0.022		3.30573	0.1616	-0.0139		3.27247	0.1195	0.1195
3.33958	-0.165	-0.0881		1.43493	-0.0464	0.1149		3.32819	0.0454	0.0496		3.29488	0.0445	0.0445
3.36289	-0.325	-0.0493		1.44474	0.0916	0.1072		3.35074	0.0165	-0.0319		3.31729	0.1016	0.1016
3.38549	-0.2566	0.0581		1.45446	0.2031	-0.0236		3.37342	0.2567	-0.034		3.33971	-0.1794	-0.1794
3.40817	-0.3343	-0.0048		1.46439	-0.1732	0.0812		3.39591	-0.0811	0.0122		3.36211	0.0759	0.0759
3.43081	-0.2238	-0.0804		1.47419	0.2598	0.0774		3.41835	0.199	-0.0005		3.38447	0.0855	0.0855
3.45345	-0.0875	-0.0424		1.48396	0.0153	-0.0041		3.44099	0.0372	0.0922		3.40687	0.2026	0.2026
3.47615	-0.6196	0.0312		1.49368	0.118	0.0123		3.46354	0.0033	0.0142		3.4292	-0.1203	-0.1203
3.49878	-0.2836	-0.0281		1.50347	-0.2524	-0.1266		3.48624	0.0798	-0.0043		3.45166	0.1882	0.1882
3.52145	-0.3428	-0.0859		1.51328	-0.2823	-0.0177		3.50879	0.0471	-0.0318		3.47403	-0.2331	-0.2331
3.54408	-0.153	0.0034		1.52306	0.1079	-0.0273		3.53143	0.3327	-0.0094		3.49645	0.0705	0.0705
3.5667	-0.0263	0.047		1.53276	0.0853	0.0471		3.55398	0.0853	-0.0341		3.51885	-0.0177	-0.0177
3.58942	-0.3194	0.0967		1.54251	-0.0356	-0.0471		3.57643	0.1101	0.0674		3.54129	0.0005	0.0005
3.61206	-0.1974	0.0111		1.55234	0.1735	-0.0011		3.59907	0.0616	-0.057		3.56372	-0.0044	-0.0044
3.63468	-0.4838	0.0141		1.56214	0.1975	-0.0365		3.62157	0.2954	-0.0023		3.58615	-0.0783	-0.0783
3.65746	-0.2856	0.0263		1.57188	-0.0023	0.0274		3.644	0.1897	-0.0194		3.60855	0.3015	0.3015
3.68003	-0.2302	-0.0248		1.58168	-0.159	-0.0407		3.6665	0.1062	-0.0132		3.63105	-0.1506	-0.1506
3.70262	-0.0226	-0.1087		1.59153	-0.2236	-0.0078		3.68914	0.0572	0.0562		3.65341	0.2068	0.2068
3.72529	-0.1093	0.0058		1.60124	-0.036	0.0484		3.71159	-0.0871	0.0861		3.6758	-0.1072	-0.1072
3.748	-0.2158	0.0429		1.61094	-0.0513	-0.0488		3.73414	0.2332	-0.0015		3.7045	0.1443	0.1443
3.77067	-0.0633	0.1257		1.62079	-0.2034	0.0119		3.75687	0.0691	-0.0083		3.72688	0.0956	0.0956
3.79331	-0.3037	-0.0656		1.63051	0.0238	0.0686		3.77942	0.206	0.01		3.74929	0.0993	0.0993
3.81636	-0.4753	-0.0371		1.64022	-0.0609	0.0074		3.80186	-0.0101	-0.0083		3.77178	0.0395	0.0395
3.83905	-0.2995	-0.0931		1.65011	0.0199	-0.0174		3.82447	0.2311	0.0398		3.79426	-0.1316	-0.1316
3.86168	0.0315	-0.0459		1.65987	-0.0363	0.0069		3.847	-0.1387	0.0152		3.81667	-0.0884	-0.0884
3.8843	-0.4347	-0.0804		1.66968	-0.0238	-0.1635		3.86943	0.0223	0.0474		3.83906	-0.0777	-0.0777
3.90699	-0.4696	-0.1532		1.67945	0.0962	0.0012		3.89195	0.1642	0.0933		3.86142	0.1084	0.1084
3.93369	-0.2273	-0.0105		1.68928	-0.1946	-0.0144		3.91499	0.172	-0.0253		3.88385	0.249	0.249
3.95634	-0.1205	0.0222		1.69907	0.0107	0.0567		3.9376	0.2653	-0.0421		3.91172	0.3055	0.3055
3.97894	-0.1749	-0.0173		1.7088	0.0091	-0.0385		3.96006	-0.0506	-0.0133		3.93424	0.0166	0.0166
4.00155	-0.4772	0.0648		1.71853	0.0754	0.0138		3.98265	0.1613	-0.0012		3.95668	0.2532	0.2532
4.02417	-0.1282	-0.0632		1.72839	-0.3066	0.0432		4.00517	-0.1171	0.0312		3.98372	0.0234	0.0234
4.04683	-0.1349	0.0705		1.73816	-0.032	-0.078		4.02761	0.1869	-0.1078		4.00734	-0.1298	-0.1298
4.06948	-0.349	0.0604		1.74786	0.062	-0.0372		4.05039	0.0681	-0.0214		4.02981	-0.011	-0.011
4.09221	-0.428	0.0571		1.75768	0.3114	-0.0223		4.07301	0.1568	0.011		4.0525	-0.1872	-0.1872
4.11484	0.1234	-0.0718		1.76746	-0.1946	0.0269		4.0956	-0.0875	-0.1086		4.07509	-0.132	-0.132
4.13749	-0.6982	-0.0272		1.77726	-0.2404	0.0909		4.11808	0.309	0.0263		4.09779	-0.1161	-0.1161
4.16014	-0.3552	0.0149		1.78704	-0.0032	-0.0821		4.14083	0.1903	0.0818		4.1253	-0.083	-0.083
4.18272	-0.5042	0.029		1.79685	-0.0054	0.1196		4.16346	0.0065	0.0257		4.1477	0.0644	0.0644
4.20548	-0.3252	0.0071		1.8066	0.1373	-0.0028		4.18595	0.0858	0.0397		4.17011	-0.0536	-0.0536
4.22818	-0.4632	-0.0435		1.81634	-0.0586	-0.0543		4.20847	-0.1091	0.0181		4.19253	-0.2653	-0.2653
4.25078	0.0718	-0.0401		1.82606	-0.0554	0.0285		4.23116	-0.0284	0.0558		4.21531	0.1503	0.1503
4.27344	-0.3744	0.0178		1.83584	0.0274	0.071		4.25376	0.1087	-0.0427		4.23825	0.2396	0.2396
4.29631	-0.5813	0.0313		1.84566	0.0371	0.1138		4.27618	0.3208	0.091		4.26065	-0.079	-0.079
4.31905	-0.4716	0.0258		1.85538	0.0019	0.0772		4.29885	0.0196	-0.0395		4.2831	-0.0624	-0.0624
4.34174	-0.254	0.0498		1.86519	-0.256	0.043		4.32145	0.2783	0.0064		4.30575	0.0658	0.0658
4.36457	-0.3641	-0.045		1.87505	-0.2498	-0.0208		4.34392	0.2249	0.005		4.32819	0.055	0.055
4.38726	-0.0408	0.0812		1.88484	0.2384	0.0027		4.36645	0.2827	-0.0761		4.35062	-0.0068	-0.0068
4.41016	-0.1755	0.0004		1.89464	0.0362	-0.007		4.38929	0.0217	0.0881		4.37316	0.0924	0.0924
4.43276	-0.25	0.015		1.90443	-0.3458	0.0911		4.41184	0.1634	-0.0358		4.39557	-0.2243	-0.2243
4.45552	-0.101	-0.0179		1.91426	-0.0691	0.0671		4.4343	-0.0406	0.0879		4.41808	-0.0408	-0.0408
4.47814	-0.247	-0.0115		1.92404	-0.1309	0.0267		4.457	0.2559	0.0442		4.44074	-0.1885	-0.1885
4.50077	-0.6703	-0.0631		1.93375	0.0374	0.0839		4.47953	0.0762	0.0169		4.46329	0.0044	0.0044
4.52344	-0.0611	0.1013		1.9435	0.1966	0.0077		4.50197	-0.0154	0.079		4.48568	-0.1605	-0.1605
4.54642	-0.0376	0.0162		1.95342	0.1598	-0.0285		4.52462	-0.1172	0.0215		4.5081	-0.2272	-0.2272
4.56909	-0.1902	-0.0451		1.96323	-0.2227	0.0069		4.54709	-0.0881	0.0092		4.53076	0.1607	0.1607
4.59173	-0.2802	-0.1006		1.97294	-0.0372	-0.0472		4.56951	0.0854	-0.0301		4.55309	-0.1266	-0.1266
4.61465	-0.1522	-0.0238		1.98275	0.0734	-0.0296		4.59203	0.2751	-0.033		4.57566	0.1486	0.1486
4.6373	-0.0372	-0.0033		1.99251	0.3827	0.0837		4.61469	0.1424	0.0322		4.59846	-0.1172	-0.1172
4.65998	-0.2233	0.0131		2.00234	0.3576	-0.0016		4.63721	0.1883	0.0406		4.62099	-0.1689	-0.1689
4.6826	-0.5588	-0.0554		2.01214	0.2942	0.0223		4.65965	0.1198	0.0317		4.64339	-0.1365	-0.1365
4.70552	-0.1879	-0.0197		2.02194	0.2265	0.0584		4.68257	-0.0916	-0.004		4.6658	0.0742	0.0742
4.7282	-0.4965	0.0092		2.03176	0.3041	-0.0207		4.70523	0.0053	0.0077		4.68835	-0.0652	-0.0652
4.75092	-0.3914	0.0228		2.04165	0.4264	-0.0352		4.72765	0	0.0648		4.71077	-0.2549	-0.2549
4.77355	-0.5709	-0.0541		2.0514	0.0842	-0.0851		4.75022	0.1795	0.0162		4.73321	-0.1636	-0.1636
4.79644	-0.3895	-0.0929		2.06111	0.1977	0.0475		4.77285	-0.0498	-0.0103		4.7558	-0.0366	-0.0366
4.8191	-0.5416	-0.003		2.07096	0.1784	0.0571		4.79546	0.2365	0.0324		4.78086	-0.0429	-0.0429
4.84175	-0.1859	-0.0534		2.08078	0.4704	0.0008		4.8179	-0.1449	-0.0896		4.80324	0.2832	0.2832
4.86469	-0.1171	-0.05		2.09051	0.4278	0.0269		4.84052	0.0455	-0.1603		4.82571	0.1002	0.1002
4.88733	-0.4251	0.0036		2.10028	0.4304	-0.0572		4.86304	0.1924	-0.0871		4.8483	-0.3128	-0.3128
4.91002	-0.4089	-0.0405		2.11011	0.1869	-0.1352		4.88546	0.4045	-0.0213		4.87074	0.0461	0.0461
4.93262	-0.2493	0.0072		2.11997	0.4572	-0.0082		4.90809	0.1458	-0.1354		4.89317	0.1964	0.1964
4.95533	-0.2765	-0.0315		2.12967	0.3344	0.0175		4.93062	-0.0468	0.0293		4.91576	-0.0237	-0.0237
4.9782	-0.177	0.0123		2.13946	0.4112	0.1213		4.95306	0.242	-0.0065		4.9384	-0.0467	-0.0467
5.00084	-0.1743	-0.0456		2.14926	0.5452	-0.0827		4.97563	-0.1276	0.0133		4.96082	0.1039	0.1039
5.02357	-0.1053	0.039		2.15901	0.2047	0.0185		4.99851	0.3116	0.0285		4.98327	0.1249	0.1249
5.04657	-0.3956	-0.0099		2.16879	0.6986	0.0287		5.02117	0.1595	-0.0041		5.00609	0.1829	0.1829
5.06922	-0.5367	-0.0059		2.17856	0.6895	-0.0534		5.0436	0.2787	-0.0065		5.02885	0.1421	0.1421
5.09192	-0.4456	0.0455		2.1883	0.3918	0.0217		5.06624	0.2488	0.0313		5.05149	0.3076	0.3076
5.11463	-0.1369	0.0964		2.19806	0.5221	-0.0449		5.08875	-0.123	-0.0143		5.07409	0.2758	0.2758
5.13745	-0.4802	-0.1047		2.2078	0.8628	0.0433		5.11117	0.1244	-0.0177		5.09673	0.089	0.089
5.16016	-0.2485	0.0099		2.2176	0.6382	0.1303		5.13368	0.2946	-0.0037		5.11914	0.1068	0.1068
5.18302	-0.0998	-0.0413		2.22743	0.3824	0.0061		5.15626	0.0619	-0.0459		5.14161	0.0243	0.0243
5.20566	-0.3161	0.0303		2.23726	0.5857	0.1249		5.17879	0.0253	-0.0306		5.16421	0.311	0.311
5.2284	-0.3951	-0.0029		2.247	0.7675	-0.0065		5.20123	0.0255	0.0298		5.18662	0.0691	0.0691
5.25103	-0.5951	0.0344		2.25682	0.812	0.014		5.22386	0.1229	0.1221		5.20913	-0.1704	-0.1704
5.27369	-0.3356	-0.0429		2.26665	0.4456	0.0576		5.24636	-0.0011	-0.0514		5.23165	0.2365	0.2365
5.29644	-0.555	-0.0106		2.27643	0.3894	0.0123		5.26878	0.3081	-0.0328		5.2541	0.012	0.012
5.31907	-0.2228	-0.0315		2.28615	0.5663	0.0016		5.29141	0.3593	0.0076		5.27656	0.1294	0.1294
5.34167	-0.4781	-0.0288		2.29604	0.4133	-0.0154		5.31392	0.2273	-0.0131		5.29914	0.0114	0.0114
5.36433	0.0045	-0.0275		2.30585	0.4983	-0.0984		5.33634	0.1736	0.0452		5.32178	0.0161	0.0161
5.38693	-0.2126	0.06		2.31566	0.7322	-0.0564		5.35889	0.0825	-0.0221		5.34414	0.1924	0.1924
5.4098	-0.1619	0.0417		2.32537	0.4612	0.0175		5.38176	-0.0464	-0.0177		5.3666	0.0449	0.0449
5.4325	-0.321	0.0262		2.33518	0.4526	-0.0658		5.40444	0.0673	0.0199		5.38925	-0.0044	-0.0044
5.45515	-0.576	-0.0262		2.34508	0.4831	0.1447		5.42688	0.1273	0.0796		5.41184	0.347	0.347
5.47785	-0.0042	-0.0343		2.35484	0.4527	0.1699		5.44951	-0.054	-0.0482		5.43422	0.0325	0.0325
5.5007	-0.4021	0.0334		2.36455	0.4485	0.0121		5.47202	0.2725	0.0235		5.45672	0.0693	0.0693
5.52341	-0.2208	0.0342		2.37435	0.3524	0.0632		5.4947	0.1724	0.0002		5.47915	0.2525	0.2525
5.54604	-0.5437	0.0394		2.38406	0.5472	0.1079		5.51768	0.1507	-0.0911		5.50184	-0.0331	-0.0331
5.56874	-0.266	-0.0122		2.39388	0.237	0.025		5.54043	0.0197	-0.0088		5.52425	0.3935	0.3935
5.59159	-0.2183	0.0248		2.40367	0.507	0.1095		5.56355	0.2021	-0.0519		5.54681	-0.0355	-0.0355
5.61431	-0.4511	0.0156		2.41346	0.0549	0.0416		5.58599	0.0637	0.0084		5.56921	0.0378	0.0378
5.63695	-0.3797	-0.0063		2.42328	0.3803	0.1239		5.60855	0.0514	0.0113		5.59166	0.0769	0.0769
5.65984	-0.4878	-0.0356		2.43324	0.2698	-0.028		5.63158	0.1853	-0.0598		5.61939	0.2488	0.2488
5.68253	-0.5296	0.0039		2.44302	0.2674	0.0619		5.65409	0.0593	-0.0572		5.64183	0.0415	0.0415
5.70515	-0.1661	-0.0288		2.45273	0.1833	0.0082		5.67652	0.1149	-0.0394		5.66478	0.0991	0.0991
5.7279	-0.2849	-0.0943		2.46259	0.2003	0.014		5.69962	-0.0642	-0.0002		5.68733	0.216	0.216
5.75075	-0.4337	-0.0183		2.47241	0.1837	-0.0727		5.72212	0.2166	-0.0415		5.70999	0.1543	0.1543
5.77347	-0.3754	-0.0744		2.4821	-0.1771	0.1006		5.74455	0.3336	-0.0176		5.73259	-0.026	-0.026
5.79646	-0.4709	0.0691		2.49194	0.1062	0.018		5.76704	0.1413	-0.0769		5.75522	0.1471	0.1471
5.81916	-0.126	-0.0926		2.50176	0.3059	0.1151		5.78966	0.25	-0.0009		5.7776	-0.4403	-0.4403
5.84178	-0.2228	-0.01		2.51164	0.2584	-0.0145		5.81222	0.2841	-0.0622		5.80013	-0.0317	-0.0317
5.86476	-0.2237	0.0683		2.52134	0.3366	0.0266		5.83714	0.173	-0.0646		5.82269	0.2746	0.2746
5.8874	-0.4427	0.0408		2.53113	0.6103	-0.0039		5.85958	0.1544	-0.0339		5.84508	0.0371	0.0371
5.9101	-0.2114	-0.0741		2.54094	0.1946	0.0164		5.88215	0.2075	0.0232		5.8676	-0.0982	-0.0982
5.93271	-0.2934	-0.0393		2.55073	0.4967	0.0071		5.9046	-0.0311	0.0838		5.89015	0.0413	0.0413
5.95562	-0.2724	0.0443		2.56058	0.3622	0.0496		5.92703	-0.0708	0.097		5.91259	0.1954	0.1954
5.97834	-0.1821	-0.132		2.57036	0.3749	-0.0235		5.94965	0.1372	0.0146		5.93502	-0.1453	-0.1453
6.00095	-0.7364	0.0602		2.58019	0.3317	0.0531		5.97215	0.2054	-0.0061		5.95767	-0.0469	-0.0469
6.02358	-0.3122	0.0229		2.58996	0.1377	-0.0075		5.9946	-0.0227	-0.0865		5.98024	-0.0271	-0.0271
6.04652	-0.5815	0.0495		2.59969	0.04	0.0805		6.01715	0.1105	0.0049		6.00262	-0.0278	-0.0278
6.06994	-0.5595	-0.0197		2.60941	0.0613	0.0121		6.03971	0.195	-0.0445		6.0251	-0.0571	-0.0571
6.09255	-0.206	-0.0355		2.61923	0.0205	0.0795		6.06245	0.1379	0.0247		6.0477	-0.5651	-0.5651
6.11527	-0.0537	-0.0642		2.62908	0.0724	-0.0004		6.08489	-0.0309	0.0237		6.07007	0.1294	0.1294
6.13824	-0.538	0.013		2.6388	0.1338	-0.0002		6.10787	0.1095	-0.0997		6.0926	-0.0854	-0.0854
6.16091	-0.5143	0.0794		2.6486	0.1388	0.1038		6.13039	0.1927	-0.0798		6.11539	-0.3092	-0.3092
6.18351	-0.5627	0.0408		2.65843	0.2053	-0.0108		6.15283	-0.0458	0.027		6.13784	0.0734	0.0734
6.20647	-0.4094	-0.0025		2.66821	0.4323	-0.0425		6.17538	0.1896	-0.0262		6.16084	-0.1428	-0.1428
6.22913	-0.5792	0.021		2.678	0.0881	0.109		6.19803	0.3218	-0.0895		6.18342	-0.4062	-0.4062
6.25176	-0.4958	0.0263		2.68774	0.5763	0.0691		6.22055	0.1803	-0.0816		6.2061	-0.0191	-0.0191
6.27431	-0.6215	0.0592		2.69756	0.0557	-0.0098		6.24301	0.0476	0.0405		6.22909	-0.174	-0.174
6.29729	-0.7024	0.083		2.70736	0.4761	-0.0725		6.26604	0.3282	0.0884		6.25174	0.0454	0.0454
6.32006	-0.8224	0.0121		2.71709	0.1267	-0.0426		6.28872	0.1826	-0.0199		6.27434	-0.3465	-0.3465
6.34265	-0.7892	0.1112		2.72685	0.2047	-0.1132		6.31115	0.0101	-0.0158		6.29697	-0.0003	-0.0003
6.36523	-0.6156	0.0652		2.73669	0.1459	-0.0139		6.33366	0.0326	0.0063		6.31997	0.046	0.046
6.38821	-1.1365	0.0754		2.7464	0.6486	-0.1251		6.35643	0.1587	0.0048		6.34265	0.0662	0.0662
6.4108	-0.644	0.1692		2.75619	0.4592	-0.0507		6.37896	0.0066	-0.0057		6.36523	-0.1129	-0.1129
6.43339	-0.8915	0.1145		2.76601	0.0803	0.025		6.4014	0.047	-0.0599		6.38788	0.1272	0.1272
6.45644	-1.2992	0.2028		2.77578	0.1409	0.0368		6.42441	-0.0162	0.0189		6.41089	-0.0001	-0.0001
6.47913	-1.1619	0.0822		2.7856	0.2337	0.0592		6.44706	-0.0436	0.1082		6.43348	-0.3136	-0.3136
6.50552	-1.3297	0.0892		2.79541	-0.15	0.0286		6.47038	-0.1168	0.0222		6.45647	-0.0542	-0.0542
6.52824	-1.2247	0.1756		2.80523	0.0136	0.0736		6.4929	-0.2565	0.0579		6.47916	0.1248	0.1248
6.55079	-1.3725	0.1715		2.81505	0.0181	-0.0205		6.51547	-0.3043	0.0781		6.50181	-0.0411	-0.0411
6.57332	-1.3368	0.2568		2.82487	0.0654	-0.1172		6.53799	-0.3006	0.1249		6.52439	-0.0405	-0.0405
6.59578	-1.3807	0.1269		2.83459	-0.2141	0.0705		6.56042	-0.3576	0.1187		6.54703	-0.1387	-0.1387
6.61827	-1.381	0.3614		2.84439	-0.1485	-0.0505		6.58302	-0.5226	0.2212		6.57003	-0.0302	-0.0302
6.64167	-1.5967	0.3293		2.85425	0.0339	0.0226		6.60554	-0.5335	0.1434		6.59272	-0.0159	-0.0159
6.66415	-1.7673	0.3246		2.8641	-0.1798	0.0697		6.62798	-0.3946	0.2523		6.61529	0.2757	0.2757
6.68669	-1.7253	0.4055		2.8743	-0.247	-0.0506		6.65063	-0.7079	0.1565		6.63796	0.0294	0.0294
6.70919	-1.8361	0.3435		2.88409	-0.0284	-0.0057		6.67369	-0.7072	0.1906		6.6612	0.0651	0.0651
6.73176	-1.8337	0.524		2.89388	0.0414	-0.0015		6.6963	-0.9944	0.185		6.68361	-0.1772	-0.1772
6.75425	-2.3936	0.4357		2.90371	-0.0035	0.0891		6.71874	-0.8923	0.2364		6.7062	-0.1122	-0.1122
6.77674	-2.2107	0.4636		2.91351	0.1345	-0.0065		6.74139	-1.0821	0.2914		6.7292	-0.1315	-0.1315
6.79926	-2.4386	0.5494		2.92329	0.0426	-0.1389		6.76385	-1.4011	0.4133		6.75186	-0.3705	-0.3705
6.82173	-2.6119	0.4889		2.93304	-0.4172	-0.0208		6.78629	-1.332	0.4447		6.77445	-0.0451	-0.0451
6.84427	-2.5907	0.5403		2.9428	-0.045	0.0484		6.80958	-1.5548	0.3594		6.79708	0.0992	0.0992
6.86678	-2.659	0.59		2.95261	-0.1658	-0.0092		6.83282	-1.5628	0.4363		6.82032	-0.0513	-0.0513
6.88977	-2.7169	0.6026		2.96249	-0.2405	0.0241		6.85546	-1.5566	0.4377		6.84278	-0.1763	-0.1763
6.91246	-3.1605	0.5902		2.97221	-0.3112	0.0713		6.87788	-1.4885	0.4898		6.86533	-0.2038	-0.2038
6.935	-2.7981	0.6607		2.98198	-0.2243	0.0632		6.90038	-1.6414	0.6227		6.888	-0.0038	-0.0038
6.95757	-3.1442	0.7583		2.99179	-0.0723	0.0446		6.9237	-1.8856	0.6586		6.911	-0.1034	-0.1034
6.98006	-3.2756	0.7063		3.00162	0.0254	0.108		6.94634	-1.7612	0.559		6.93357	-0.1638	-0.1638
7.00264	-3.3109	0.7776		3.01145	-0.0665	0.0476		6.96877	-2.1277	0.6268		6.95627	-0.0172	-0.0172
7.02542	-3.0703	0.6812		3.02122	0.0875	0.0539		6.99143	-2.3707	0.6798		6.97926	0.1379	0.1379
7.04815	-3.1255	0.7594		3.03102	0.0255	-0.0452		7.01395	-2.232	0.6244		7.0019	0.0683	0.0683
7.07084	-3.34	0.7233		3.04079	0.0616	-0.008		7.03639	-2.4128	0.6861		7.0245	-0.2864	-0.2864
7.09332	-3.4825	0.8245		3.05053	-0.0902	-0.047		7.05894	-2.6612	0.7157		7.04712	0.0008	0.0008
7.11596	-3.5642	0.8249		3.06028	-0.0305	0.0882		7.08206	-2.7727	0.793		7.07013	0.0531	0.0531
7.13903	-3.5301	0.7619		3.07014	-0.1472	-0.002		7.10474	-3.1756	0.8798		7.09281	-0.2011	-0.2011
7.16165	-3.5066	0.869		3.07994	0.0654	-0.0134		7.12719	-3.0379	0.9147		7.1154	0.0763	0.0763
7.18449	-3.8702	0.8929		3.08969	-0.1442	0.0227		7.14977	-3.2224	0.8696		7.13805	-0.0167	-0.0167
7.20696	-3.7721	0.8579		3.09946	0.0359	-0.018		7.17299	-3.4649	0.9983		7.16105	-0.1139	-0.1139
7.22987	-3.9331	0.8251		3.1092	0.1312	-0.0266		7.19556	-3.3766	1.0377		7.18363	-0.0402	-0.0402
7.2525	-3.862	0.8868		3.11897	-0.0889	-0.0224		7.218	-3.6111	1.0641		7.20646	0.0372	0.0372
7.27513	-3.7988	0.9046		3.12873	-0.3106	0.0779		7.24122	-3.5813	0.9892		7.22932	-0.0422	-0.0422
7.29815	-3.8072	0.8688		3.13851	-0.0856	-0.0121		7.26387	-3.794	1.0578		7.25197	-0.436	-0.436
7.32081	-3.7388	0.92		3.14831	0.0821	-0.0393		7.28624	-3.8403	1.1491		7.27456	-0.1853	-0.1853
7.34923	-3.7938	0.8513		3.15808	0.2673	-0.0105		7.30882	-4.2202	1.1112		7.29718	-0.3034	-0.3034
7.37165	-4.2055	0.98		3.1678	-0.1237	0.069		7.3321	-4.2186	1.243		7.32019	-0.2478	-0.2478
7.39413	-4.0893	0.8523		3.17759	0.0216	0.0567		7.35479	-4.4497	1.2691		7.34286	-0.0863	-0.0863
7.41681	-3.9933	0.9166		3.18743	-0.0371	0.0175		7.37716	-4.6788	1.302		7.36545	-0.1363	-0.1363
7.43984	-4.042	0.8969		3.19724	0.0395	-0.0377		7.39971	-4.6862	1.2641		7.38809	-0.2195	-0.2195
7.46251	-4.3229	1.0904		3.20705	-0.1998	0.0755		7.42304	-4.8294	1.3055		7.41113	0.005	0.005
7.48593	-4.3634	0.967		3.21692	-0.1591	-0.0764		7.44552	-5.0529	1.4671		7.43542	-0.0663	-0.0663
7.50934	-4.4602	0.9944		3.2267	-0.3384	0.0385		7.46795	-5.0562	1.4243		7.45878	0.3619	0.3619
7.53193	-4.4509	0.9486		3.2365	-0.1234	-0.048		7.49127	-5.0587	1.4083		7.4821	0.0273	0.0273
7.55496	-4.3294	0.96		3.24627	-0.2108	-0.0126		7.51393	-5.2302	1.4656		7.50478	-0.0854	-0.0854
7.57755	-4.6723	1.0113		3.25633	-0.192	-0.0091		7.5363	-5.5879	1.5277		7.52778	-0.3382	-0.3382
7.60014	-4.5733	1.0284		3.26611	0.0475	0.0107		7.55889	-5.6864	1.5005		7.55039	0.0548	0.0548
7.62322	-4.636	1.1166		3.27587	-0.067	-0.0269		7.58215	-5.9368	1.619		7.57304	-0.0498	-0.0498
7.64584	-4.588	1.0595		3.2857	-0.2938	0.0613		7.60481	-6.0659	1.723		7.59603	-0.0869	-0.0869
7.66839	-4.5584	1.0087		3.2956	-0.2901	0.0546		7.62719	-5.9199	1.652		7.61871	-0.3019	-0.3019
7.69104	-4.5311	1.0873		3.3054	0.1124	-0.0525		7.64975	-6.2573	1.7336		7.64128	0.0177	0.0177
7.71407	-4.6814	1.0212		3.3152	-0.109	0.0274		7.67306	-6.1654	1.7766		7.66414	-0.1166	-0.1166
7.73673	-4.2379	1.2258		3.32505	-0.1923	-0.1427		7.69551	-6.6141	1.8061		7.68695	-0.0384	-0.0384
7.75928	-4.5369	1.1971		3.33476	-0.0894	0.0594		7.71802	-6.5907	1.7912		7.7096	-0.3369	-0.3369
7.78195	-4.5896	1.0289		3.34454	-0.1191	0.0486		7.74132	-6.6103	1.9763		7.73217	0.0402	0.0402
7.80496	-4.816	1.0916		3.35436	-0.0884	0.0324		7.76474	-6.9196	1.969		7.75581	0.0091	0.0091
7.82756	-4.6828	1.0834		3.36417	-0.0875	0.0534		7.78744	-6.9846	1.9476		7.77864	-0.1418	-0.1418
7.85021	-5.0001	1.0915		3.37395	0.0618	-0.008		7.80984	-7.0881	1.9333		7.80129	0.2534	0.2534
7.87328	-4.796	1.0972		3.38382	-0.1985	0.0235		7.83297	-7.1367	1.9948		7.82388	-0.0441	-0.0441
7.8959	-4.662	1.2182		3.39364	-0.1608	0.0527		7.85563	-7.4449	2.0603		7.84652	-0.1624	-0.1624
7.91849	-4.9213	1.2416		3.40347	-0.0209	0.0808		7.878	-7.4467	2.0734		7.86952	0.1705	0.1705
7.94109	-4.795	1.1986		3.41326	-0.2445	0.0657		7.90058	-7.9057	2.0366		7.89212	-0.0338	-0.0338
7.96413	-4.8947	1.1097		3.42309	-0.3818	0.0599		7.92388	-7.944	2.0939		7.91475	-0.0556	-0.0556
7.98758	-4.8108	1.1487		3.43289	-0.2847	0.1379		7.94654	-8.2223	2.2113		7.93775	-0.1077	-0.1077
8.01021	-4.8125	1.321		3.44267	-0.0464	-0.0039		7.96889	-8.0901	2.1244		7.96045	-0.354	-0.354
8.03276	-5.1217	1.3057		3.4525	-0.2219	-0.0416		7.99159	-8.1435	2.2819		7.983	-0.203	-0.203
8.0558	-5.2811	1.2038		3.46239	-0.0098	-0.0396		8.01476	-8.274	2.3368		8.0057	-0.0865	-0.0865
8.07844	-5.2521	1.3095		3.47218	-0.0837	0.0238		8.03725	-8.383	2.2643		8.02867	-0.1743	-0.1743
8.10104	-5.0953	1.3838		3.48196	-0.2325	0.209		8.05975	-8.7689	2.3501		8.05968	0.0749	0.0749
8.12374	-5.3439	1.2527		3.49183	-0.047	-0.0517		8.08303	-8.7125	2.4255		8.08298	0.0213	0.0213
8.14673	-5.3576	1.326		3.50163	-0.0899	-0.0472		8.1057	-9.0901	2.4185		8.10567	-0.3013	-0.3013
8.16927	-5.5934	1.3302		3.51144	0.0699	0.0868		8.12805	-9.0899	2.4566		8.1287	-0.1382	-0.1382
8.19191	-5.6761	1.3803		3.52131	-0.3296	-0.0368		8.15061	-9.2607	2.3998		8.15208	-0.1414	-0.1414
8.21494	-5.6798	1.3773		3.53112	-0.0801	0.0427		8.17394	-9.1576	2.4813		8.17475	-0.3296	-0.3296
8.23758	-5.7263	1.4134		3.54092	-0.2952	0.0094		8.19657	-9.4043	2.5281		8.1981	-0.324	-0.324
8.26015	-5.2503	1.3408		3.55069	-0.0202	0.1019		8.21894	-9.5317	2.5629		8.22115	-0.1298	-0.1298
8.28283	-5.8347	1.3115		3.56054	-0.1557	0.0774		8.24232	-9.4681	2.6871		8.24385	-0.0317	-0.0317
8.30586	-5.8798	1.503		3.57052	-0.103	0.0618		8.2656	-9.8694	2.6118		8.26713	-0.3743	-0.3743
8.3285	-6.1456	1.4856		3.58031	-0.1816	0.0433		8.28826	-9.7443	2.7366		8.28984	-0.0992	-0.0992
8.35107	-6.0793	1.4891		3.59012	0.0136	-0.0562		8.31063	-9.8936	2.7428		8.31285	-0.3196	-0.3196
8.37371	-6.1937	1.5179		3.59994	-0.0979	0.0199		8.33322	-10.1289	2.6718		8.33553	-0.3731	-0.3731
8.39673	-6.0803	1.466		3.60974	-0.0852	0.1553		8.35651	-10.1201	2.7424		8.36309	-0.5288	-0.5288
8.41931	-6.2176	1.5244		3.61952	0.089	0.166		8.37899	-10.3516	2.7221		8.38647	-0.2437	-0.2437
8.44193	-6.6703	1.543		3.62936	-0.0809	-0.037		8.40144	-10.2782	2.8663		8.40975	-0.4678	-0.4678
8.46498	-6.4243	1.5814		3.63932	-0.0928	0.0134		8.42476	-10.8305	2.8965		8.43724	-0.2235	-0.2235
8.48767	-6.6194	1.5372		3.64912	0.0445	0.0154		8.44741	-10.5672	2.8858		8.46052	-0.274	-0.274
8.5102	-6.4779	1.6788		3.65897	-0.0113	0.0154		8.46978	-10.6983	3.0619		8.48387	-0.0768	-0.0768
8.53287	-6.7711	1.7493		3.66886	-0.035	-0.1629		8.49264	-10.9812	2.9406		8.50729	-0.1391	-0.1391
8.55589	-6.7288	1.7307		3.67874	-0.3106	-0.0307		8.51642	-11.046	2.9825		8.53002	-0.1655	-0.1655
8.57852	-6.7116	1.8558		3.68851	-0.1384	-0.132		8.53911	-11.0698	3.0665		8.553	-0.3825	-0.3825
8.60111	-7.2297	1.8762		3.69834	-0.2426	-0.0529		8.56148	-11.3727	2.983		8.5764	-0.1396	-0.1396
8.62375	-7.3189	1.849		3.70819	0.0704	-0.0195		8.58402	-11.5127	3.0811		8.60058	-0.2334	-0.2334
8.64675	-7.2075	1.8447		3.71793	-0.183	-0.1335		8.60733	-11.3741	3.0605		8.62399	-0.3469	-0.3469
8.66938	-7.5414	1.7999		3.72773	0.1927	0.0454		8.62998	-11.5866	3.0717		8.64748	-0.1441	-0.1441
8.69202	-7.7706	1.8648		3.73756	-0.2534	-0.0726		8.65236	-11.7958	3.2275		8.6763	-0.3342	-0.3342
8.71502	-7.6813	1.9358		3.74737	0.1471	0.0594		8.67505	-11.9211	3.2025		8.70006	-0.3779	-0.3779
8.73773	-8.1039	1.9499		3.75714	-0.275	0.0312		8.69901	-12.0868	3.2322		8.72338	-0.2344	-0.2344
8.76026	-7.7828	1.9024		3.767	-0.4256	0.0882		8.72169	-11.8079	3.2599		8.74652	-0.1828	-0.1828
8.78291	-8.1017	2.0589		3.77679	0.0702	0.0265		8.74408	-12.4774	3.329		8.76955	-0.0971	-0.0971
8.80595	-8.1806	2.0537		3.78669	-0.0281	0.0645		8.76736	-12.3359	3.3508		8.79215	-0.3744	-0.3744
8.82861	-8.594	2.0722		3.79643	0.2247	0.009		8.79071	-12.4567	3.3698		8.81582	-0.1196	-0.1196
8.85191	-8.26	2.1986		3.80623	-0.2169	-0.0605		8.81334	-12.8342	3.3469		8.83898	-0.2977	-0.2977
8.87458	-8.5815	2.2379		3.81603	-0.3306	0.0366		8.83593	-12.7369	3.3628		8.86202	-0.0922	-0.0922
8.8976	-8.9529	2.2808		3.82577	-0.1329	0.0601		8.85909	-12.6672	3.4652		8.8849	0.0328	0.0328
8.9203	-8.8513	2.3277		3.8356	0.1262	-0.0843		8.88238	-12.8084	3.5034		8.90842	-0.2091	-0.2091
8.94357	-9.1866	2.3925		3.84544	-0.3335	0.0238		8.90505	-13.0559	3.5036		8.93145	-0.2715	-0.2715
8.96627	-9.288	2.5302		3.85524	-0.3502	0.0117		8.92744	-12.9934	3.5972		8.95474	-0.4081	-0.4081
8.98931	-9.5043	2.4618		3.86505	0.0272	0.0056		8.95073	-13.0953	3.5535		8.97839	-0.2292	-0.2292
9.01193	-9.7287	2.3138		3.87492	-0.1276	0.07		8.97433	-13.2131	3.6104		9.00166	-0.4099	-0.4099
9.03451	-9.9518	2.4705		3.88479	-0.0075	-0.0618		8.99747	-13.6408	3.5145		9.02501	-0.5914	-0.5914
9.05714	-9.8519	2.5467		3.89463	-0.4364	0.1063		9.01985	-13.5177	3.5912		9.04877	-0.472	-0.472
9.08018	-9.9341	2.4983		3.90445	0.0323	0.0394		9.04246	-13.7271	3.6091		9.07159	-0.3802	-0.3802
9.10278	-10.5751	2.5215		3.91428	0.0623	0.0247		9.06651	-13.8664	3.6484		9.09461	-0.3257	-0.3257
9.12542	-10.3717	2.6399		3.92409	-0.1381	0.0522		9.08922	-13.8538	3.7175		9.11811	-0.312	-0.312
9.14846	-10.5625	2.7763		3.93401	-0.1754	-0.0054		9.11167	-13.9441	3.8189		9.14155	-0.3158	-0.3158
9.17109	-10.9012	2.7508		3.94395	-0.049	0.1419		9.13488	-13.9355	3.745		9.16495	0.0103	0.0103
9.19388	-11.1119	2.8558		3.95381	-0.094	-0.0524		9.15824	-14.2233	3.8553		9.18788	-0.2381	-0.2381
9.21706	-10.9479	2.7863		3.9636	-0.0468	-0.037		9.1816	-14.2565	3.7682		9.21127	-0.2934	-0.2934
9.24012	-11.5415	2.9991		3.97338	-0.2593	0.1216		9.20407	-14.5355	3.8431		9.23983	-0.1222	-0.1222
9.26277	-11.6193	2.8443		3.98324	-0.1372	0.1125		9.22663	-14.0701	4.0212		9.26331	-0.1662	-0.1662
9.29137	-11.8271	2.9116		3.99316	-0.1532	0.0816		9.24999	-14.4911	3.8859		9.28631	-0.4202	-0.4202
9.31437	-11.811	3.1656		4.00304	-0.2676	0.0647		9.27335	-14.7489	4.0744		9.30981	-0.226	-0.226
9.33701	-12.0536	3.0803		4.01287	-0.034	-0.0155		9.29671	-14.6425	3.9678		9.33939	-0.0504	-0.0504
9.3603	-12.6246	3.2452		4.02267	-0.0128	0.0972		9.31908	-14.6761	4.0568		9.36229	-0.1812	-0.1812
9.38303	-12.5834	3.2556		4.03247	-0.131	-0.0847		9.3425	-15.0969	4.0481		9.3857	-0.5089	-0.5089
9.40604	-12.7723	3.3598		4.04238	-0.1867	0.0692		9.36657	-14.9922	4.0853		9.4091	-0.1637	-0.1637
9.42943	-13.3371	3.3022		4.05228	-0.1489	-0.0707		9.38999	-15.0014	4.1523		9.4325	-0.4591	-0.4591
9.4528	-13.0295	3.3351		4.06216	-0.1129	0.026		9.41246	-14.9665	4.0376		9.45594	-0.3535	-0.3535
9.47624	-13.6752	3.363		4.07199	-0.2608	-0.0559		9.43498	-15.3635	4.1711		9.479	-0.4663	-0.4663
9.50044	-13.7859	3.5223		4.08179	-0.1103	0.0289		9.45836	-15.3484	4.2143		9.50237	-0.3326	-0.3326
9.5235	-13.7188	3.6924		4.09167	-0.0368	-0.1008		9.48248	-15.3369	4.2126		9.52599	-0.2596	-0.2596
9.54691	-13.9963	3.6088		4.10149	-0.081	-0.0672		9.50593	-15.498	4.1952		9.5492	-0.4089	-0.4089
9.57031	-14.2065	3.664		4.11142	-0.0381	-0.0361		9.52837	-15.537	4.1745		9.57263	-0.5717	-0.5717
9.59369	-14.6399	3.7318		4.12127	-0.1268	0.0336		9.55185	-15.6168	4.2212		9.59568	-0.3284	-0.3284
9.6171	-14.9048	3.7121		4.13108	0.0249	0.0557		9.57507	-15.8494	4.2962		9.61909	-0.6079	-0.6079
9.64019	-15.2506	3.7313		4.14087	-0.2326	0.0498		9.59915	-15.8475	4.3258		9.64269	-0.3962	-0.3962
9.66356	-14.9802	3.8391		4.15073	-0.3991	0.0685		9.62257	-15.9218	4.319		9.66589	-0.4322	-0.4322
9.6878	-15.26	3.9021		4.16064	-0.4099	0.0584		9.64499	-15.9514	4.4591		9.68931	-0.1477	-0.1477
9.71118	-15.5968	3.9679		4.17047	-0.1523	-0.0463		9.6683	-16.2151	4.399		9.71238	-0.3561	-0.3561
9.73457	-15.8983	3.9969		4.18024	-0.119	0.0227		9.69177	-16.0235	4.3635		9.73576	-0.2948	-0.2948
9.75801	-16.0112	4.0487		4.19004	-0.2059	0.0078		9.71585	-16.3036	4.51		9.7593	-0.326	-0.326
9.7811	-16.2792	4.1362		4.1999	-0.0385	-0.0854		9.73925	-16.1193	4.413		9.78258	-0.5934	-0.5934
9.80451	-16.6186	4.3587		4.20969	-0.4284	0.0164		9.76168	-16.4423	4.5093		9.81173	-0.2512	-0.2512
9.82788	-16.6793	4.3443		4.21952	-0.2292	0.0849		9.78495	-16.4478	4.4867		9.83505	-0.2955	-0.2955
9.85207	-17.1377	4.3599		4.22938	0.0285	-0.0833		9.80839	-16.8967	4.497		9.85892	-0.4459	-0.4459
9.87631	-17.0473	4.4172		4.23919	-0.0345	0.0104		9.83253	-16.505	4.5948		9.88214	-0.1692	-0.1692
9.89969	-17.7253	4.427		4.24904	0.1325	0.0658		9.85598	-16.8797	4.6228		9.90609	-0.5149	-0.5149
9.92278	-17.6868	4.5403		4.25888	-0.1584	-0.0333		9.8787	-16.8196	4.6283		9.92953	-0.1972	-0.1972
9.94621	-17.8737	4.6797		4.26893	-0.2026	0.0102		9.90169	-17.2034	4.5971		9.95289	-0.7045	-0.7045
9.96956	-18.2544	4.672		4.27874	-0.3093	-0.0884		9.92513	-17.1815	4.5569		9.97605	-0.4491	-0.4491
9.99296	-18.2041	4.6889		4.2885	-0.3182	-0.0495		9.94921	-17.2721	4.6659		9.99934	-0.2123	-0.2123
10.0211	-18.9061	4.8154		4.29827	-0.4484	0.0545		9.97264	-17.2352	4.6801		10.0224	-0.4738	-0.4738
10.0445	-18.9543	4.9526		4.30823	-0.028	-0.1547		9.99514	-17.5167	4.7509		10.0513	-0.589	-0.589
10.0675	-19.0514	4.9089		4.31822	-0.1162	0.0354		10.0191	-17.4913	4.7713		10.0749	-0.2863	-0.2863
10.0899	-19.3183	4.986		4.32815	0.1344	0.0344		10.0426	-17.3385	4.7519		10.1024	-0.5524	-0.5524
10.1132	-19.4795	4.8999		4.33797	-0.2313	0.0797		10.0662	-17.1896	4.6098		10.125	-0.3466	-0.3466
10.1358	-19.9418	5.2221		4.34776	-0.1754	0.0305		10.0889	-17.6043	4.8365		10.1477	-0.4612	-0.4612
10.1584	-19.8481	5.1823		4.35757	-0.1205	-0.1443		10.1112	-17.6552	4.8326		10.1765	-0.4681	-0.4681
10.183	-20.4394	5.3583		4.36746	-0.2411	0.0105		10.1338	-17.7478	4.9036		10.1995	-0.6312	-0.6312
10.2057	-20.6349	5.2408		4.37738	-0.1357	-0.0035		10.1571	-17.9673	4.8626		10.2222	-0.4577	-0.4577
10.2283	-20.9441	5.3876		4.38732	-0.1191	-0.0446		10.1797	-17.9772	4.8979		10.2455	-0.3152	-0.3152
10.2509	-20.9619	5.4249		4.39711	0.0083	0.1144		10.2021	-17.9281	4.9396		10.2682	-0.2804	-0.2804
10.2735	-21.2667	5.4706		4.40697	-0.3599	0.0344		10.2247	-18.1184	4.8957		10.2912	-0.4162	-0.4162
10.2965	-21.6756	5.5709		4.41681	-0.1548	-0.0706		10.2474	-17.8991	4.9811		10.3146	-0.1734	-0.1734
10.3192	-21.7784	5.596		4.42661	-0.4	0.0145		10.2698	-18.2097	4.8316		10.3372	-0.2831	-0.2831
10.3418	-22.2632	5.6887		4.43648	0.0003	0.1286		10.2923	-18.3013	5.0145		10.3606	-0.4752	-0.4752
10.3648	-22.221	5.7308		4.4463	-0.1895	-0.0322		10.3154	-18.2938	5.0778		10.3837	-0.5491	-0.5491
10.3875	-22.4871	5.8089		4.45612	0.2205	-0.0587		10.3381	-18.3206	4.9939		10.4063	-0.3698	-0.3698
10.41	-22.9162	5.8274		4.46598	-0.1117	0.0148		10.3605	-18.329	5.0201		10.4296	-0.2936	-0.2936
10.4335	-23.2442	6.0541		4.47583	0.0613	-0.0693		10.383	-18.6563	5.1764		10.4524	-0.1264	-0.1264
10.4565	-23.5015	5.9757		4.48572	-0.0736	-0.0565		10.4063	-18.3273	5.1024		10.4754	-0.4376	-0.4376
10.4792	-23.7772	6.0729		4.49593	-0.0124	0.0574		10.4288	-18.8181	5.1471		10.4987	-0.5194	-0.5194
10.5025	-24.069	6.2199		4.50609	-0.2701	0.0994		10.4513	-18.6386	5.2995		10.5214	-0.1959	-0.1959
10.5251	-24.3401	6.2338		4.51592	-0.1121	0.0062		10.4746	-18.715	5.1582		10.5448	-0.6017	-0.6017
10.5482	-24.4176	6.2781		4.52582	-0.0523	0.0516		10.4972	-18.9625	5.2037		10.5675	-0.3319	-0.3319
10.5709	-24.5379	6.439		4.5357	-0.0962	0.0097		10.5196	-19.0763	5.0853		10.5905	-0.2713	-0.2713
10.5934	-25.5542	6.4948		4.54594	0.0955	0.0742		10.5422	-18.904	5.2658		10.6139	-0.2515	-0.2515
10.616	-25.766	6.6293		4.55591	-0.3239	0.0859		10.5655	-19.1977	5.159		10.6372	-0.6534	-0.6534
10.639	-25.9438	6.57		4.56578	0.0566	0.0409		10.5881	-19.3266	5.2913		10.6606	-0.6476	-0.6476
10.6617	-25.6165	6.6857		4.57565	-0.0469	-0.0514		10.6113	-19.1838	5.3411		10.6837	-0.4548	-0.4548
10.6843	-26.0782	6.7117		4.5857	-0.1007	0.0941		10.6338	-19.3191	5.4032		10.7064	-0.4657	-0.4657
10.7069	-26.4177	6.891		4.59595	-0.1876	-0.0628		10.6572	-19.4235	5.363		10.7299	-0.4034	-0.4034
10.7299	-26.9866	6.9365		4.60591	-0.0533	-0.1226		10.6798	-19.5256	5.4719		10.7532	-0.3919	-0.3919
10.7525	-27.3076	7.0459		4.61579	0.0096	0.0739		10.7022	-19.4433	5.3645		10.7766	-0.4075	-0.4075
10.7751	-27.4644	7.1456		4.62584	-0.023	0.0517		10.7248	-19.4096	5.4244		10.7996	-0.3887	-0.3887
10.7989	-28.0893	7.1327		4.63575	-0.1871	0.0001		10.7488	-19.6837	5.3673		10.823	-0.2679	-0.2679
10.8216	-28.0791	7.1983		4.64561	-0.0809	0.0525		10.7715	-19.62	5.47		10.8464	-0.581	-0.581
10.8442	-28.5987	7.4004		4.65541	-0.4121	-0.0934		10.7939	-19.5495	5.5402		10.8698	-0.3921	-0.3921
10.8668	-28.7997	7.3266		4.66522	-0.3869	0.1041		10.8164	-19.6919	5.4942		10.8932	-0.4099	-0.4099
10.8899	-29.0877	7.4402		4.67506	-0.156	-0.1237		10.84	-19.9029	5.4523		10.9163	-0.0775	-0.0775
10.9133	-29.3795	7.5663		4.68495	-0.3453	0.0569		10.8631	-20.094	5.5898		10.9397	-0.3874	-0.3874
10.9359	-29.6035	7.6601		4.6949	-0.0594	0.0586		10.8855	-20.0322	5.5725		10.9631	-0.6149	-0.6149
10.9585	-30.0048	7.6621		4.70511	0.006	0.0153		10.9081	-20.1289	5.5807		10.9865	-0.2812	-0.2812
10.9831	-30.2551	7.757		4.71503	-0.1141	-0.0179		10.9314	-20.0142	5.5771		11.01	-0.2635	-0.2635
11.0058	-30.913	7.9121		4.72501	-0.1051	-0.0552		10.9539	-20.0583	5.6384		11.033	-0.2637	-0.2637
11.0284	-31.0144	7.8756		4.73497	-0.2082	0.0529		10.9764	-20.122	5.6744		11.0624	-0.3592	-0.3592
11.051	-31.042	7.9699		4.745	-0.1708	0.0976		10.9996	-20.3431	5.6512		11.0858	-0.2663	-0.2663
11.0736	-31.5353	8.0363		4.75514	0.0792	0.0396		11.0223	-20.0077	5.6052		11.1088	-0.4614	-0.4614
11.0975	-32.0482	8.0439		4.76504	-0.2279	-0.0249		11.0447	-20.5009	5.5819		11.1322	-0.7038	-0.7038
11.1201	-32.2176	8.2375		4.77501	-0.0575	0.0484		11.0672	-20.6355	5.722		11.1556	-0.3706	-0.3706
11.1427	-32.3952	8.3455		4.78498	-0.261	-0.0447		11.0906	-20.5144	5.7177		11.179	-0.2988	-0.2988
11.1653	-32.4811	8.365		4.79497	-0.1065	-0.0139		11.1132	-20.6994	5.6651		11.2025	-0.3247	-0.3247
11.1891	-33.0223	8.4338		4.80515	-0.4349	0.0437		11.1356	-20.572	5.7197		11.2255	-0.5653	-0.5653
11.2117	-33.4267	8.5221		4.81504	0.0369	0.0446		11.1581	-20.5305	5.7073		11.2489	-0.3806	-0.3806
11.2343	-33.8838	8.6164		4.82503	-0.1217	0.0381		11.1814	-20.8298	5.8602		11.2723	-0.4696	-0.4696
11.257	-33.8228	8.7183		4.83498	-0.2842	-0.0069		11.2039	-20.6862	5.8248		11.2957	-0.247	-0.247
11.2807	-34.5245	8.8788		4.84495	0.0284	0.0575		11.2264	-20.697	5.8568		11.3192	-0.3095	-0.3095
11.3035	-34.5753	8.8105		4.85515	0.0357	0.0577		11.2497	-20.903	5.8613		11.3422	-0.2365	-0.2365
11.326	-34.9424	8.881		4.86505	0.0545	-0.0227		11.2723	-21.2282	5.8556		11.3656	-0.532	-0.532
11.3489	-35.3445	9.0002		4.87504	0.0703	0.0739		11.2947	-21.0546	5.9255		11.389	-0.2822	-0.2822
11.3717	-35.6006	9.0815		4.88499	-0.1854	-0.0658		11.3173	-21.057	5.83		11.4124	-0.403	-0.403
11.3943	-35.9418	9.0771		4.895	-0.1191	0.0091		11.3471	-21.0873	5.8275		11.4358	-0.403	-0.403
11.4169	-36.3503	9.2112		4.90516	0.0138	-0.0034		11.3694	-21.1803	5.9059		11.4589	-0.3094	-0.3094
11.4399	-36.7317	9.2836		4.91506	-0.2123	0.1031		11.3923	-21.3279	5.8869		11.4823	-0.3062	-0.3062
11.4626	-36.8257	9.2821		4.92505	-0.1099	0.0232		11.4155	-21.274	5.9484		11.5057	-0.2824	-0.2824
11.4852	-37.2307	9.398		4.93501	0.0422	-0.0593		11.4382	-21.2051	5.958		11.5291	-0.2005	-0.2005
11.5078	-37.6868	9.5693		4.94503	0.147	0.0424		11.4606	-21.2877	6.0161		11.5525	-0.2711	-0.2711
11.5308	-37.9321	9.5848		4.95517	-0.1257	0.0326		11.4832	-21.5776	6.0666		11.5756	-0.5216	-0.5216
11.5535	-37.6955	9.7328		4.96507	-0.0426	-0.0392		11.5065	-21.558	6.0867		11.599	-0.6853	-0.6853
11.576	-38.0651	9.6507		4.97506	-0.2618	-0.0209		11.5289	-21.5029	6.0608		11.6224	-0.4641	-0.4641
11.5987	-38.7881	9.8809		4.98501	-0.1578	0.0894		11.5514	-21.7801	6.0708		11.6458	-0.2034	-0.2034
11.6217	-39.082	9.8418		4.99502	-0.1208	0.0342		11.5747	-21.787	5.9858		11.6692	-0.4751	-0.4751
11.6443	-39.3863	10.0826		5.00498	-0.1596	0.0142		11.5973	-21.8876	6.0646		11.6922	-0.6662	-0.6662
11.667	-39.9217	10.0839		5.01477	-0.1576	0.0401		11.6197	-21.8212	5.9991		11.7156	-0.2677	-0.2677
11.69	-40.0156	10.2278		5.02455	-0.173	0.0702		11.6423	-21.6884	6.0784		11.7391	-0.3607	-0.3607
11.7126	-40.3911	10.124		5.03431	0.254	-0.0263		11.6656	-21.9606	6.077		11.7624	-0.2638	-0.2638
11.7352	-40.4054	10.2899		5.04415	0.0163	0.0996		11.6883	-21.874	6.1293		11.7859	-0.2222	-0.2222
11.7586	-40.6719	10.2667		5.05406	0.0333	-0.0375		11.7107	-21.9983	6.1257		11.8092	-0.4672	-0.4672
11.7816	-41.2503	10.434		5.06388	-0.2858	0.0417		11.7332	-22.3042	6.0624		11.8323	-0.4364	-0.4364
11.8043	-41.3568	10.3929		5.07368	-0.2127	0.1065		11.7565	-22.0614	6.231		11.8558	-0.4089	-0.4089
11.8268	-41.9586	10.56		5.08353	-0.123	0.0234		11.779	-21.967	6.1237		11.8793	-0.4389	-0.4389
11.8495	-42.2353	10.6183		5.09331	-0.2276	-0.0894		11.8014	-22.1629	6.1986		11.9026	-0.4722	-0.4722
11.8725	-42.5541	10.7381		5.10311	-0.1654	0.0353		11.8247	-22.195	6.1968		11.9256	-0.4484	-0.4484
11.8952	-42.7469	10.8379		5.11296	-0.2712	-0.1954		11.8474	-22.2064	6.181		11.949	-0.2526	-0.2526
11.9177	-43.0272	10.8837		5.12276	-0.2482	-0.003		11.8697	-22.4538	6.3832		11.9725	-0.3692	-0.3692
11.9404	-43.4943	10.9477		5.13251	0.0038	-0.0908		11.8924	-22.1979	6.1893		11.9958	-0.5053	-0.5053
11.9634	-43.7707	10.9534		5.14228	-0.3203	-0.0046		11.9156	-22.5968	6.3142		12.0195	-0.1178	-0.1178
11.986	-44.3864	11.1881		5.15205	-0.1436	-0.0148		11.9383	-22.5961	6.3623		12.0427	-0.4653	-0.4653
12.0086	-44.0909	11.141		5.16193	-0.0603	-0.0444		11.9606	-22.6143	6.3625		12.0657	-0.4992	-0.4992
12.0316	-44.3654	11.2831		5.1717	-0.4629	0.083		11.9832	-22.6096	6.344		12.0891	-0.2656	-0.2656
12.0543	-45.5645	11.3469		5.1815	-0.2004	0.0085		12.0065	-22.4715	6.4005		12.1125	-0.2448	-0.2448
12.0768	-45.5415	11.4473		5.1913	-0.0932	-0.0343		12.0291	-22.8382	6.324		12.1359	-0.7314	-0.7314
12.0995	-45.4079	11.4974		5.20107	0.1619	0.059		12.0515	-22.6505	6.4906		12.159	-0.3878	-0.3878
12.1225	-46.2552	11.5777		5.21089	-0.0504	0.044		12.0748	-22.9139	6.3226		12.1824	-0.2937	-0.2937
12.1458	-46.1416	11.5845		5.22077	-0.1866	-0.028		12.0977	-22.7621	6.3731		12.2058	-0.3689	-0.3689
12.1685	-46.7041	11.7527		5.23065	-0.2076	0.0525		12.1202	-22.9471	6.548		12.2292	-0.5209	-0.5209
12.1912	-46.7945	11.7639		5.24044	-0.3905	-0.0113		12.1432	-22.7988	6.447		12.2526	-0.317	-0.317
12.2144	-47.3928	11.8191		5.25029	-0.3101	0.1072		12.1664	-22.8361	6.495		12.2757	-0.1103	-0.1103
12.2376	-47.414	11.932		5.2601	0.0038	-0.0571		12.1891	-23.1009	6.6092		12.2991	-0.3153	-0.3153
12.2602	-47.9901	11.928		5.26997	-0.24	-0.0546		12.2124	-23.0328	6.6248		12.3225	-0.5066	-0.5066
12.2828	-48.1678	12.1117		5.27973	-0.2447	-0.0443		12.2348	-23.2121	6.5087		12.3459	-0.6413	-0.6413
12.3059	-48.6997	12.1038		5.28949	-0.0742	-0.013		12.2581	-23.0527	6.5569		12.3693	-0.3681	-0.3681
12.3285	-48.9051	12.3341		5.29926	-0.1224	0.0476		12.2807	-22.9035	6.6297		12.3923	-0.3215	-0.3215
12.3514	-49.4589	12.3192		5.309	-0.189	0.0157		12.3031	-22.962	6.5166		12.416	-0.3994	-0.3994
12.3745	-49.5174	12.364		5.31884	-0.0119	-0.0551		12.3257	-23.62	6.6053		12.4392	-0.4674	-0.4674
12.3976	-49.8426	12.422		5.32868	-0.2538	-0.0063		12.3498	-23.3563	6.6409		12.4625	-0.2885	-0.2885
12.421	-50.2319	12.5471		5.33847	0.0649	0.0632		12.3725	-23.3248	6.6092		12.486	-0.5561	-0.5561
12.4436	-50.3547	12.6746		5.34827	0.0235	-0.0289		12.3948	-23.3465	6.5815		12.509	-0.3841	-0.3841
12.4662	-50.543	12.8441		5.35811	-0.0408	0.1367		12.4174	-23.4723	6.6702		12.5324	-0.6248	-0.6248
12.4893	-50.9135	12.6617		5.36789	-0.0958	-0.0243		12.4407	-23.6273	6.6171		12.5559	-0.1589	-0.1589
12.5119	-51.2141	12.8385		5.37768	-0.3216	0.0106		12.4633	-23.1483	6.6419		12.5792	-0.2545	-0.2545
12.5345	-51.8398	12.8435		5.38755	-0.1438	0.0153		12.4857	-23.8392	6.7281		12.6027	-0.3193	-0.3193
12.5587	-51.7587	13.0497		5.39738	-0.3323	-0.0022		12.5083	-23.6727	6.6752		12.6257	-0.3934	-0.3934
12.5817	-52.4031	12.9823		5.40719	0.2114	-0.0491		12.5315	-23.6983	6.689		12.6491	-0.5814	-0.5814
12.6044	-52.7477	13.1609		5.41705	-0.2245	-0.0137		12.554	-23.8805	6.8086		12.6726	-0.3014	-0.3014
12.6269	-52.8226	13.1053		5.42684	0.0396	-0.0659		12.5766	-23.8701	6.7441		12.6959	-0.3654	-0.3654
12.6496	-53.2643	13.1953		5.43697	-0.2794	0.0493		12.5999	-24.0498	6.7227		12.7194	-0.3963	-0.3963
12.6726	-53.4176	13.3901		5.44675	-0.2076	0.0576		12.6233	-24.1347	6.7815		12.7424	-0.658	-0.658
12.6953	-53.7992	13.3893		5.45654	-0.1134	0.0548		12.6466	-24.0858	6.8088		12.7658	-0.3496	-0.3496
12.7179	-54.3989	13.5417		5.46634	0.1219	0.0676		12.669	-24.0881	6.8105		12.7893	-0.5886	-0.5886
12.7404	-54.5698	13.5724		5.47612	-0.0518	0.0225		12.6916	-23.9034	6.7217		12.8126	-0.5549	-0.5549
12.7635	-54.8951	13.7934		5.48595	-0.0355	-0.0952		12.7149	-23.9402	6.832		12.836	-0.4033	-0.4033
12.7861	-55.243	13.7414		5.4958	0.1061	0.102		12.7374	-24.0783	6.7717		12.8592	-0.4625	-0.4625
12.8087	-55.3879	13.7229		5.50571	0.1535	-0.006		12.7599	-24.1158	6.882		12.8825	-0.2467	-0.2467
12.8318	-55.8663	13.9173		5.51548	-0.2138	-0.056		12.7833	-24.2652	6.7922		12.9059	-0.4241	-0.4241
12.8544	-56.1232	13.8168		5.52532	0.0526	0.1328		12.8066	-24.025	6.9106		12.9293	-0.5406	-0.5406
12.877	-56.4087	14.0987		5.53509	-0.0315	0.0585		12.829	-24.1572	6.9821		12.9527	-0.3493	-0.3493
12.8996	-56.8565	14.0876		5.54496	-0.2201	0.0407		12.8517	-24.3932	6.8884		12.9758	-0.5747	-0.5747
12.9234	-57.004	14.1331		5.55471	-0.292	0.0486		12.875	-24.4194	6.9533		12.9992	-0.2364	-0.2364
12.9461	-57.4263	14.108		5.56449	-0.0198	-0.0277		12.8983	-24.3162	6.9077		13.0226	-0.33	-0.33
12.9694	-57.9724	14.2761		5.5743	-0.196	-0.0256		12.9217	-24.7531	6.9543		13.046	-0.6317	-0.6317
12.9921	-57.8269	14.2648		5.58405	-0.0726	0.0252		12.9441	-24.5455	6.8231		13.0694	-0.4559	-0.4559
13.0151	-58.4128	14.3573		5.5939	-0.0462	-0.0129		12.9674	-24.5705	6.9503		13.0925	-0.5979	-0.5979
13.0378	-58.2605	14.4031		5.60374	-0.1111	-0.0072		12.9967	-24.5795	6.9653		13.1159	-0.458	-0.458
13.061	-58.8571	14.4252		5.6135	-0.2369	-0.0197		13.0191	-24.6638	6.894		13.1393	-0.349	-0.349
13.0837	-59.153	14.628		5.6233	-0.1755	0.0842		13.0425	-24.5784	7.0052		13.1626	-0.5991	-0.5991
13.1068	-59.4372	14.666		5.63313	-0.3831	0.1242		13.0665	-24.8072	7.0473		13.1862	-0.534	-0.534
13.1296	-59.4853	14.6722		5.6429	0.1177	0.0842		13.09	-24.5679	7.0512		13.2095	-0.6196	-0.6196
13.1528	-60.1898	14.7121		5.65275	0.4264	-0.0682		13.1134	-24.8152	7.0597		13.2333	-0.3396	-0.3396
13.1754	-60.3441	14.9595		5.66261	0.0943	-0.0036		13.1357	-24.6358	7.037		13.2568	-0.4084	-0.4084
13.1984	-60.3446	14.9134		5.67244	-0.0026	-0.0531		13.1593	-24.5552	7.1558		13.2801	-0.3695	-0.3695
13.2211	-60.8379	14.9206		5.68229	-0.4857	0.0334		13.1832	-25.0962	7.0437		13.3036	-0.3825	-0.3825
13.2437	-61.1682	15.096		5.69216	-0.1642	0.0879		13.2067	-24.9531	7.1118		13.327	-0.1713	-0.1713
13.267	-61.5385	15.2835		5.70197	0.0889	0.0172		13.23	-25.332	7.0947		13.3508	-0.6032	-0.6032
13.2901	-61.778	15.2221		5.71185	-0.0847	0.0664		13.2524	-25.0946	6.9621		13.3743	-0.4384	-0.4384
13.3133	-62.0636	15.2954		5.72164	-0.205	0.0394		13.2758	-24.9804	7.0719		13.3977	-0.3377	-0.3377
13.3361	-62.4486	15.3442		5.73151	-0.1171	-0.0401		13.2999	-25.2497	7.1497		13.4211	-0.2256	-0.2256
13.3595	-62.9136	15.4338		5.74131	-0.2912	-0.1051		13.3226	-25.0628	7.2263		13.4445	-0.571	-0.571
13.3822	-62.9099	15.562		5.75104	0.0236	0.0804		13.3451	-25.3071	7.1161		13.4679	-0.5552	-0.5552
13.4052	-63.5308	15.6087		5.76085	-0.1315	0.0187		13.3682	-25.1553	7.1967		13.4917	-0.3959	-0.3959
13.4288	-63.5866	15.6178		5.77083	-0.0777	0.027		13.3917	-25.0773	7.2029		13.5151	-0.4028	-0.4028
13.452	-64.0156	15.6846		5.78073	-0.0276	0.1755		13.4158	-25.3236	7.1938		13.5385	-0.4504	-0.4504
13.4754	-64.2432	15.7922		5.79054	-0.0583	0.0289		13.4392	-25.1121	7.1807		13.5619	-0.2519	-0.2519
13.4985	-64.8675	15.848		5.80037	-0.0071	0.0297		13.4616	-25.3535	7.1233		13.5854	-0.4096	-0.4096
13.5212	-64.6232	15.8066		5.81017	-0.0918	-0.0894		13.4849	-25.6104	7.2213		13.6092	-0.378	-0.378
13.5444	-64.9303	15.9407		5.82008	0.0719	0.1015		13.5084	-25.4901	7.4258		13.6326	-0.2986	-0.2986
13.5671	-65.3341	15.9743		5.82994	-0.1926	0.1816		13.5325	-25.6325	7.2778		13.6561	-0.4599	-0.4599
13.5902	-65.733	16.0999		5.83973	-0.0679	0.049		13.5559	-26.0226	7.2773		13.6794	-0.5572	-0.5572
13.6136	-65.6827	16.1916		5.84952	-0.3252	0.0653		13.5783	-25.7684	7.2427		13.7029	-0.1085	-0.1085
13.637	-66.1632	16.267		5.85929	-0.1991	-0.0211		13.6016	-25.7565	7.1894		13.7263	-0.3812	-0.3812
13.6603	-66.3675	16.2726		5.8691	-0.3516	0.0207		13.6251	-25.6203	7.2908		13.75	-0.6701	-0.6701
13.683	-66.5972	16.3506		5.87901	-0.1534	-0.0201		13.6491	-25.663	7.3569		13.7735	-0.3664	-0.3664
13.7061	-66.9697	16.2908		5.88881	-0.225	0.0471		13.6718	-25.8067	7.3331		13.7969	-0.5462	-0.5462
13.7302	-67.1826	16.3643		5.89862	-0.0049	0.0663		13.6942	-25.9545	7.3271		13.8203	-0.3459	-0.3459
13.7537	-67.4291	16.4328		5.90847	-0.3835	0.0809		13.7175	-25.8331	7.2048		13.8437	-0.3263	-0.3263
13.777	-67.9501	16.6679		5.91826	-0.0362	0.1644		13.7416	-26.1097	7.4768		13.8675	-0.2677	-0.2677
13.802	-68.0476	16.6634		5.92809	-0.1759	0.0428		13.765	-26.2084	7.3752		13.891	-0.5809	-0.5809
13.8254	-68.2593	16.6954		5.93793	-0.0106	0.027		13.7885	-25.9312	7.3584		13.9144	-0.7399	-0.7399
13.8485	-68.775	16.7497		5.94771	0.0455	-0.0227		13.8111	-26.0196	7.4567		13.9378	-0.4137	-0.4137
13.8719	-69.1029	16.8008		5.95752	-0.0894	-0.0038		13.8342	-26.3979	7.4153		13.9612	-0.5151	-0.5151
13.8953	-69.2715	16.8562		5.96739	-0.1297	0.0638		13.8583	-26.1767	7.4012		13.9847	-0.4097	-0.4097
13.9187	-69.5828	16.9726		5.97729	-0.16	0.0651		13.8817	-26.3371	7.5186		14.0084	-0.3202	-0.3202
13.9421	-69.8241	17.1228		5.98722	-0.1555	0.1253		13.9052	-25.9704	7.3805		14.032	-0.4437	-0.4437
13.9653	-70.0544	17.0443		5.99701	0.1104	0.0813		13.9275	-26.6219	7.4636		14.0553	-0.2953	-0.2953
13.9886	-70.0826	17.2542		6.00681	-0.0025	0.0128		13.9509	-26.3731	7.5487		14.0787	-0.397	-0.397
14.0128	-70.6697	17.417		6.01662	-0.1313	-0.0292		13.975	-26.3051	7.4629		14.1021	-0.4636	-0.4636
14.0362	-71.0668	17.1865		6.02652	-0.1332	0.0637		13.9984	-26.1663	7.4841		14.126	-0.145	-0.145
14.0596	-71.1879	17.347		6.03643	0.0454	0.0095		14.0218	-26.3446	7.5265		14.1494	-0.4183	-0.4183
14.0823	-71.388	17.3755		6.04625	0.1296	0.1122		14.0442	-26.3267	7.4481		14.1728	-0.0716	-0.0716
14.1053	-71.5324	17.6014		6.05607	-0.2866	0.0827		14.0676	-26.2152	7.5363		14.1962	-0.4028	-0.4028
14.1287	-71.9694	17.5701		6.06587	-0.5175	0.0238		14.0917	-26.3675	7.5358		14.2196	-0.4582	-0.4582
14.1521	-72.0823	17.6283		6.07574	-0.3427	-0.0178		14.1151	-26.3279	7.4668		14.243	-0.3742	-0.3742
14.1755	-72.0838	17.6437		6.08565	0.1998	0.0294		14.1385	-26.5508	7.5983		14.2668	-0.6099	-0.6099
14.1985	-72.5224	17.6723		6.09562	0.0025	-0.0359		14.1609	-26.4022	7.6472		14.2903	-0.7146	-0.7146
14.222	-72.8139	17.7101		6.10543	-0.0608	0.0276		14.1843	-26.4676	7.5583		14.3139	-0.264	-0.264
14.2454	-73.2934	17.7888		6.11523	-0.1053	0.116		14.2084	-26.4512	7.7262		14.3378	-0.6786	-0.6786
14.2687	-73.2455	17.6931		6.12508	-0.0555	0.0263		14.2318	-26.2454	7.4641		14.3613	-0.4907	-0.4907
14.2922	-73.8006	17.96		6.13487	0.0798	0.1013		14.2552	-26.6047	7.7886		14.3847	-0.6874	-0.6874
14.3153	-74.0617	18.0722		6.14479	-0.169	0.0447		14.2776	-26.846	7.646		14.4117	-0.494	-0.494
14.3386	-74.1281	18.044		6.15459	-0.2389	0.1217		14.3009	-26.5262	7.6749		14.4355	-0.5167	-0.5167
14.3621	-75.0592	18.0739		6.16443	-0.0555	0.0181		14.325	-26.6674	7.5727		14.4596	-0.4505	-0.4505
14.3854	-74.4712	18.0297		6.17421	-0.0978	-0.0131		14.3484	-26.9308	7.5616		14.4835	-0.4571	-0.4571
14.4088	-75.1325	18.2137		6.18409	-0.2975	0.0196		14.3719	-27.0673	7.8549		14.507	-0.4912	-0.4912
14.4319	-75.3337	18.3474		6.194	-0.3468	0.1139		14.3942	-26.8766	7.7356		14.5305	-0.3188	-0.3188
14.4553	-75.5754	18.2689		6.20389	-0.3388	-0.0218		14.4177	-26.9343	7.7288		14.5538	-0.5158	-0.5158
14.4788	-75.965	18.4527		6.21366	-0.0796	0.0161		14.4417	-26.8474	7.663		14.5772	-0.3691	-0.3691
14.5021	-76.251	18.559		6.22348	0.0055	0.0428		14.4651	-27.2209	7.7709		14.601	-0.6519	-0.6519
14.5255	-76.1717	18.4465		6.23335	0.0044	0.0315		14.4886	-27.2267	7.7541		14.6245	-0.4477	-0.4477
14.5486	-76.6877	18.5492		6.24322	-0.0392	0.0283		14.5109	-26.8141	7.636		14.6479	-0.317	-0.317
14.572	-76.7532	18.7419		6.25311	0.5834	-0.0387		14.5343	-27.1507	7.7225		14.6714	-0.4332	-0.4332
14.5954	-77.007	18.6695		6.26298	-0.1051	0.0647		14.5584	-27.1228	7.8271		14.6954	-0.4147	-0.4147
14.6188	-77.5453	18.774		6.27278	-0.1835	0.019		14.5818	-26.9605	7.8911		14.7189	-0.4245	-0.4245
14.6422	-77.6949	18.8804		6.28256	-0.2493	0.0237		14.6053	-27.2099	7.7396		14.7427	-0.4334	-0.4334
14.6653	-78.0163	18.9327		6.29246	-0.0039	-0.0308		14.6276	-27.1287	7.8637		14.7661	-0.4902	-0.4902
14.6895	-78.2337	18.9819		6.30235	-0.1088	-0.0272		14.651	-27.3161	7.7869		14.7896	-0.3445	-0.3445
14.7129	-78.4344	18.9824		6.31228	-0.1463	0.0177		14.6751	-27.44	7.7572		14.8129	-0.3142	-0.3142
14.7363	-78.6761	19.0218		6.32202	-0.1017	0.0402		14.6985	-27.3221	7.6482		14.8364	-0.4048	-0.4048
14.7597	-78.8051	19.0865		6.33182	-0.07	0.0971		14.7219	-27.4547	7.7804		14.8598	-0.2477	-0.2477
14.7883	-79.0771	19.0057		6.34166	-0.1805	0.0017		14.7443	-27.0539	7.797		14.8836	-0.3797	-0.3797
14.8121	-79.6852	19.307		6.35155	-0.1495	-0.0263		14.7677	-27.3882	7.8113		14.907	-0.5229	-0.5229
14.8355	-79.7509	19.3191		6.36148	-0.1207	-0.0083		14.7918	-27.579	7.89		14.9304	-0.7108	-0.7108
14.8589	-79.6934	19.3126		6.3717	-0.4537	0.0688		14.8152	-27.2109	7.7688		14.9546	-0.5508	-0.5508
14.882	-80.151	19.302		6.38163	-0.4951	0.0839		14.8386	-27.4061	7.7852		14.9788	-0.3636	-0.3636
14.9054	-80.5932	19.3499		6.39159	-0.3176	0.0637		14.861	-27.4198	7.899		15.0023	-0.3619	-0.3619
14.9288	-80.6816	19.4915		6.40155	0.0783	0.0777		14.8843	-27.403	7.9224		15.0263	-0.2906	-0.2906
14.9522	-80.6542	19.7036		6.41149	-0.4252	0.1058		14.9085	-27.9218	7.8808		15.0543	-0.3165	-0.3165
14.9756	-80.9466	19.5879		6.42171	0.118	0.0764		14.9318	-27.6554	7.9924		15.0775	-0.6748	-0.6748
14.9987	-81.2014	19.6573		6.43163	-0.1203	0.0693		14.9553	-27.2518	7.8739		15.1006	-0.7249	-0.7249
15.0221	-81.3871	19.7656		6.44159	-0.3092	0.097		14.9777	-27.7838	7.9335		15.124	-0.5361	-0.5361
15.0455	-81.5859	19.7044		6.45155	-0.335	0.0971		15.001	-27.6657	7.8729		15.1474	-0.4116	-0.4116
15.0685	-81.9492	19.8241		6.46148	-0.1403	0.1364		15.0251	-27.6241	7.8767		15.1708	-0.2195	-0.2195
15.0911	-82.1957	19.7796		6.47172	-0.5204	0.1857		15.0485	-27.8003	7.9831		15.1942	-0.4893	-0.4893
15.1141	-82.215	19.9765		6.48162	-0.3241	0.0975		15.0715	-27.7567	7.945		15.2172	-0.3732	-0.3732
15.1368	-82.4408	20.1185		6.49159	-0.3322	0.0499		15.0939	-27.5554	7.9903		15.2401	-0.2029	-0.2029
15.1593	-82.8518	20.0919		6.50155	-0.3113	0.05		15.1165	-27.9249	7.9642		15.2632	-0.735	-0.735
15.182	-83.1335	20.0263		6.51149	-0.45	0.1484		15.1397	-27.8685	8.0865		15.2867	-0.6152	-0.6152
15.205	-83.0554	20.053		6.52132	-0.4674	0.0986		15.1622	-27.7728	8.0641		15.3101	-0.366	-0.366
15.2276	-83.3511	20.3378		6.53112	-0.2702	0.0986		15.1847	-27.797	8.0146		15.3331	-0.6203	-0.6203
15.2502	-83.8136	20.2491		6.54093	-0.5739	0.2015		15.208	-27.9452	8.0182		15.3566	-0.2904	-0.2904
15.2732	-83.7612	20.251		6.55078	-0.4459	0.0706		15.2307	-27.9678	7.9386		15.3799	-0.2064	-0.2064
15.2967	-84.1066	20.3276		6.56073	-0.2536	0.1845		15.253	-27.9958	8.0654		15.4034	-0.5459	-0.5459
15.3193	-84.6022	20.4065		6.57069	-0.2874	0.1364		15.2756	-27.8439	7.9665		15.4268	-0.3331	-0.3331
15.3419	-84.2716	20.3355		6.58045	-0.2154	0.1719		15.2988	-27.7385	8.0869		15.4498	-0.4802	-0.4802
15.3649	-84.8047	20.4481		6.59026	-0.466	0.2664		15.3215	-28.1564	8.0397		15.4733	-0.637	-0.637
15.3876	-84.83	20.5102		6.60011	-0.546	0.1989		15.3441	-28.2761	8.0807		15.4966	-0.6886	-0.6886
15.4101	-84.952	20.6196		6.60995	-0.4012	0.1688		15.3672	-27.9653	8.025		15.52	-0.2011	-0.2011
15.4328	-85.4306	20.5956		6.61988	-0.5738	0.0959		15.3905	-28.4959	8.027		15.5434	-0.4961	-0.4961
15.4558	-85.2976	20.8337		6.62968	-0.2379	0.2272		15.4132	-28.0983	8.1142		15.5665	-0.2735	-0.2735
15.4817	-85.7573	20.6871		6.63947	-0.4661	0.222		15.4355	-28.4382	8.2079		15.5902	-0.4217	-0.4217
15.5043	-85.729	20.688		6.64926	-0.1995	0.2495		15.4582	-28.3275	8.118		15.6133	-0.4421	-0.4421
15.5268	-86.1536	20.9454		6.6591	-0.3533	0.1996		15.4814	-28.3677	8.1593		15.6367	-0.3841	-0.3841
15.5495	-86.2908	20.8123		6.66906	-0.5089	0.1711		15.504	-27.9458	8.1494		15.6601	-0.6031	-0.6031
15.5725	-86.7554	20.9009		6.67927	-0.6668	0.1578		15.5264	-28.369	8.1311		15.6832	-0.571	-0.571
15.5952	-86.5332	20.9174		6.68921	-0.4302	0.1285		15.5497	-28.2789	8.1867		15.7066	-0.2976	-0.2976
15.6177	-86.7435	20.9853		6.6991	-0.4847	0.3259		15.5723	-28.5238	8.0147		15.7299	-0.1994	-0.1994
15.6403	-87.1249	21.0084		6.70894	-0.6119	0.2379		15.5947	-28.3875	8.0417		15.7534	-0.4063	-0.4063
15.6634	-87.2123	21.1115		6.71872	-0.4283	0.2418		15.6173	-28.3988	8.1426		15.7768	-0.3181	-0.3181
15.6868	-87.5412	21.1207		6.72859	-0.4989	0.1959		15.6406	-28.5135	8.2264		15.7999	-0.6782	-0.6782
15.7094	-87.7515	21.2038		6.73845	-0.5268	0.1424		15.6632	-28.1555	8.2037		15.8233	-0.2734	-0.2734
15.732	-87.9436	21.4373		6.74831	-0.3797	0.2859		15.6856	-28.3605	8.1315		15.8466	-0.6892	-0.6892
15.7551	-88.0729	21.2288		6.75829	-0.3755	0.2616		15.7082	-28.7221	8.0483		15.8701	-0.2614	-0.2614
15.7784	-88.0377	21.3341		6.76828	-0.6076	0.0758		15.7314	-28.3228	8.2472		15.8935	-0.6857	-0.6857
15.801	-88.412	21.4244		6.77834	-0.7793	0.3077		15.7539	-28.5239	8.1304		15.9166	-0.4072	-0.4072
15.8237	-88.4321	21.4804		6.78848	-0.4398	0.1638		15.7764	-28.5385	8.2799		15.94	-0.3462	-0.3462
15.8475	-88.5293	21.4681		6.79847	-0.7004	0.3112		15.7997	-28.5379	8.2721		15.9633	-0.7078	-0.7078
15.8701	-88.9677	21.4577		6.80848	-0.3678	0.2793		15.8224	-29.0073	8.2761		15.9868	-0.2693	-0.2693
15.8927	-88.8736	21.5743		6.8185	-0.8744	0.3675		15.8448	-28.7622	8.1987		16.0102	-0.0827	-0.0827
15.9154	-89.2634	21.6289		6.82844	-0.5918	0.1861		15.8673	-28.7173	8.3116		16.0332	-0.6116	-0.6116
15.9384	-89.2978	21.6306		6.83861	-0.5107	0.3332		15.8906	-28.5282	8.3045		16.0567	-0.533	-0.533
15.9612	-89.5105	21.6676		6.84849	-0.5136	0.3779		15.9132	-28.6818	8.1419		16.08	-0.5553	-0.5553
15.9843	-89.5359	21.8096		6.85835	-0.5684	0.1191		15.9357	-29.0469	8.3706		16.1034	-0.2208	-0.2208
16.007	-89.8354	21.7726		6.86835	-0.5869	0.1243		15.9582	-28.7326	8.4667		16.1268	-0.586	-0.586
16.03	-90.1439	21.9367		6.8783	-0.7774	0.1983		15.9815	-28.7574	8.281		16.1499	-0.4622	-0.4622
16.0527	-90.0678	21.7874		6.88855	-0.5582	0.1893		16.004	-28.8154	8.3519		16.1733	-0.5514	-0.5514
16.0753	-90.3064	21.8334		6.89848	-0.5874	0.3635		16.0265	-29.0954	8.3076		16.1967	-0.8775	-0.8775
16.0983	-90.5858	22.0684		6.9084	-0.5478	0.344		16.0497	-28.8092	8.2933		16.2201	-0.44	-0.44
16.121	-90.5981	22.0635		6.91831	-0.5363	0.2559		16.0724	-28.6959	8.2965		16.2435	-0.2806	-0.2806
16.1435	-90.8408	22.0668		6.92826	-0.5704	0.281		16.0948	-28.6727	8.3859		16.2666	-0.3312	-0.3312
16.1662	-91.1117	22.1353		6.93854	-0.7661	0.2898		16.1173	-28.9052	8.3696		16.29	-0.4477	-0.4477
16.1892	-91.2576	22.2359		6.9484	-0.6941	0.2789		16.1406	-28.7302	8.3629		16.3134	-0.4409	-0.4409
16.2118	-91.2289	22.2047		6.95836	-0.7843	0.2601		16.1633	-28.7433	8.2924		16.3368	-0.4914	-0.4914
16.2344	-91.6042	22.2225		6.96848	-0.9932	0.3009		16.1857	-28.9191	8.3228		16.3602	-0.3632	-0.3632
16.257	-91.5058	22.3162		6.97844	-0.9651	0.3073		16.2083	-29.3698	8.3339		16.3833	-0.5613	-0.5613
16.2801	-91.7556	22.3914		6.98852	-0.8455	0.2801		16.2316	-29.0464	8.2502		16.4067	-0.4596	-0.4596
16.3027	-92.1865	22.4908		6.99839	-0.7853	0.2526		16.2541	-29.0348	8.3099		16.43	-0.4087	-0.4087
16.3253	-91.9682	22.4635		7.00847	-0.8333	0.4262		16.2764	-28.9586	8.4095		16.4535	-0.566	-0.566
16.3483	-92.3434	22.3429		7.01833	-0.7505	0.319		16.2998	-29.0686	8.2874		16.4769	-0.2345	-0.2345
16.371	-92.4134	22.4661		7.02837	-0.8078	0.2618		16.3224	-28.9039	8.3847		16.5	-0.4642	-0.4642
16.3937	-92.7265	22.6792		7.0386	-0.7036	0.2002		16.3448	-29.246	8.4414		16.5234	-0.6408	-0.6408
16.4169	-92.5753	22.5605		7.04848	-0.8851	0.2798		16.3673	-29.0485	8.4105		16.5467	-0.5002	-0.5002
16.4408	-92.6904	22.7883		7.05841	-1.1032	0.3234		16.3907	-28.9451	8.4157		16.5702	-0.6603	-0.6603
16.4637	-93.2416	22.7689		7.0683	-0.8507	0.4943		16.414	-29.4044	8.438		16.5938	-0.4506	-0.4506
16.4877	-93.2396	22.8783		7.07831	-0.8034	0.2716		16.4363	-29.212	8.3645		16.6174	-0.4798	-0.4798
16.5102	-93.5824	22.8614		7.0885	-0.805	0.467		16.4591	-29.0738	8.3263		16.6409	-0.4933	-0.4933
16.5329	-93.189	22.8377		7.09848	-0.8044	0.3008		16.4823	-29.2638	8.436		16.6645	-0.6155	-0.6155
16.5559	-93.7442	22.8807		7.10838	-0.9243	0.3344		16.505	-29.1966	8.4495		16.6877	-0.5049	-0.5049
16.5786	-93.6732	22.9894		7.11833	-0.7602	0.322		16.5273	-29.2924	8.4444		16.7111	-0.2452	-0.2452
16.6011	-93.9037	22.8745		7.12832	-0.8727	0.4045		16.5499	-29.3932	8.3917		16.7345	-0.5113	-0.5113
16.6246	-93.7682	23.1296		7.13849	-0.7567	0.2046		16.5732	-29.5279	8.4058		16.7575	-0.4917	-0.4917
16.6476	-93.9197	23.128		7.14839	-1.0121	0.3486		16.5957	-29.2421	8.505		16.7809	-0.4508	-0.4508
16.671	-94.6213	23.1248		7.15839	-0.9783	0.4032		16.6189	-28.8335	8.4554		16.8043	-0.494	-0.494
16.6936	-94.8905	23.2826		7.16834	-1.0187	0.4032		16.6416	-29.3822	8.412		16.8277	-0.4939	-0.4939
16.7162	-94.9259	23.1939		7.17839	-1.1335	0.3634		16.6649	-29.4123	8.4679		16.8508	-0.4328	-0.4328
16.7392	-95.0863	23.1912		7.1885	-1.012	0.3877		16.6874	-29.3355	8.5847		16.8742	-0.4636	-0.4636
16.7619	-94.9596	23.3758		7.19842	-1.022	0.3713		16.7098	-29.6307	8.493		16.8979	-0.6724	-0.6724
16.786	-95.0086	23.3016		7.20839	-1.2172	0.41		16.7331	-29.5602	8.5416		16.921	-0.3891	-0.3891
16.8087	-95.5096	23.33		7.21833	-1.0309	0.3732		16.7558	-29.4565	8.569		16.9444	-0.1899	-0.1899
16.8317	-95.7062	23.4454		7.22837	-0.9082	0.3117		16.7782	-29.6079	8.5938		16.9674	-0.3949	-0.3949
16.8544	-95.5558	23.5781		7.2385	-1.0066	0.2905		16.8014	-29.8244	8.5464		16.9909	-0.3834	-0.3834
16.8776	-95.5867	23.5686		7.24841	-0.8293	0.2822		16.8248	-29.4257	8.4743		17.0143	-0.7974	-0.7974
16.9004	-95.7807	23.5791		7.2584	-0.9936	0.475		16.8474	-29.6566	8.6301		17.0377	-0.4646	-0.4646
16.9234	-95.9117	23.5904		7.26836	-1.1554	0.4363		16.8698	-29.5794	8.6044		17.0611	-0.0413	-0.0413
16.9461	-96.3321	23.5374		7.27834	-1.2311	0.5005		16.8924	-29.5181	8.4364		17.0845	-0.4853	-0.4853
16.9686	-96.4014	23.5842		7.2885	-1.1863	0.3584		16.9157	-29.5897	8.4988		17.1083	-0.3069	-0.3069
16.9913	-96.5155	23.6464		7.2984	-1.2571	0.3397		16.9384	-29.8282	8.6311		17.1318	-0.403	-0.403
17.0143	-96.5825	23.757		7.3084	-1.153	0.3673		16.9607	-29.763	8.6619		17.1552	-0.3059	-0.3059
17.0377	-96.6942	23.8491		7.31835	-1.0509	0.4242		16.984	-29.7546	8.5722		17.1786	-0.4919	-0.4919
17.0611	-96.7962	23.877		7.32837	-0.87	0.4308		17.0076	-29.5052	8.5473		17.202	-0.4704	-0.4704
17.0837	-96.9984	23.8703		7.33852	-1.0751	0.536		17.0308	-29.6325	8.62		17.2258	-0.3699	-0.3699
17.1068	-97.2739	24.0266		7.34841	-0.8371	0.5415		17.0532	-29.7079	8.5853		17.2495	-0.3539	-0.3539
17.1301	-97.6235	23.9926		7.35839	-1.0853	0.4079		17.0757	-29.7181	8.5316		17.2727	-0.1086	-0.1086
17.1528	-97.8596	24.0102		7.36835	-1.1474	0.3094		17.099	-29.8916	8.589		17.2961	-0.4749	-0.4749
17.1775	-97.6043	24.1321		7.37836	-1.0933	0.3943		17.1217	-29.6652	8.6543		17.3195	-0.4305	-0.4305
17.2004	-97.9256	24.2446		7.38854	-1.3961	0.4		17.144	-29.7851	8.6268		17.3429	-0.518	-0.518
17.2235	-97.6594	24.2988		7.39844	-1.0297	0.5239		17.1673	-29.6954	8.5841		17.3667	-0.479	-0.479
17.2468	-98.2363	24.1316		7.40824	-1.0668	0.5305		17.1907	-29.8265	8.6308		17.3901	-0.2316	-0.2316
17.2695	-98.4268	24.2638		7.41835	-0.982	0.3596		17.2133	-29.6797	8.6425		17.4135	-0.5899	-0.5899
17.2931	-98.6861	24.3549		7.42834	-1.3635	0.4166		17.2357	-29.8409	8.7188		17.4369	-0.277	-0.277
17.3163	-98.75	24.2973		7.43854	-1.1142	0.3974		17.2583	-29.8696	8.7467		17.4604	-0.4264	-0.4264
17.3393	-99.0278	24.4826		7.44843	-1.2439	0.4556		17.2816	-29.7269	8.6344		17.4841	-0.4722	-0.4722
17.3619	-98.9942	24.3479		7.45845	-1.1622	0.414		17.304	-29.8421	8.6458		17.5076	-0.27	-0.27
17.3853	-99.3137	24.3536		7.46842	-1.0659	0.4945		17.3266	-30.2022	8.6484		17.531	-0.2857	-0.2857
17.4079	-99.281	24.6219		7.47858	-1.4427	0.5452		17.3499	-29.8575	8.6642		17.5544	-0.7834	-0.7834
17.431	-99.5455	24.5623		7.48864	-1.3334	0.5226		17.3735	-29.9563	8.6798		17.5778	-0.427	-0.427
17.4544	-99.5237	24.5764		7.49852	-1.103	0.5649		17.3967	-29.9662	8.6826		17.6013	-0.5438	-0.5438
17.4778	-99.5175	24.6261		7.5084	-1.3539	0.3467		17.419	-30.012	8.6792		17.6251	-0.5451	-0.5451
17.5004	-100.243	24.6862		7.51829	-1.1453	0.5767		17.4416	-30.1968	8.6926		17.6485	-0.385	-0.385
17.5234	-99.829	24.7016		7.52814	-1.149	0.5606		17.4649	-29.8875	8.5718		17.6719	-0.3189	-0.3189
17.5461	-100.516	24.8717		7.53793	-1.4562	0.5689		17.4874	-30.257	8.6479		17.6953	-0.3374	-0.3374
17.5694	-100.456	24.8115		7.54778	-1.298	0.5032		17.5099	-29.9465	8.7163		17.7187	-0.4389	-0.4389
17.5921	-100.456	24.849		7.55759	-1.4634	0.575		17.5332	-30.3424	8.626		17.7426	-0.488	-0.488
17.6151	-101.119	24.8305		7.56735	-1.2244	0.4866		17.5566	-30.1715	8.8019		17.766	-0.3357	-0.3357
17.6377	-101.186	24.8741		7.57717	-1.1228	0.4788		17.579	-29.9982	8.7004		17.7894	-0.5721	-0.5721
17.661	-101.081	24.7886		7.58706	-1.1746	0.6221		17.6015	-29.9027	8.6069		17.8128	-0.5829	-0.5829
17.6837	-101.18	24.9182		7.59703	-0.9443	0.4936		17.6249	-30.3568	8.7411		17.8365	-0.4729	-0.4729
17.7068	-101.406	25.0431		7.60696	-0.8151	0.5283		17.6483	-30.1	8.6986		17.8604	-0.3843	-0.3843
17.7295	-101.718	24.9529		7.61691	-1.0856	0.6813		17.6707	-30.3059	8.8361		17.8842	-0.6158	-0.6158
17.7528	-101.664	25.1136		7.62713	-1.0986	0.5484		17.6932	-30.3569	8.7539		17.9079	-0.4605	-0.4605
17.7754	-102.007	25.1007		7.63709	-0.8472	0.6092		17.7166	-30.1444	8.8079		17.9319	-0.572	-0.572
17.7984	-102.297	25.1913		7.647	-0.8293	0.3916		17.74	-30.244	8.8413		17.9555	-0.5656	-0.5656
17.8211	-102.378	25.1457		7.65697	-1.265	0.4897		17.7634	-30.0196	8.7302		17.9794	-0.5807	-0.5807
17.8444	-102.455	25.2108		7.66699	-1.1229	0.4885		17.7857	-30.2033	8.7735		18.0045	-0.3989	-0.3989
17.8678	-102.576	25.1937		7.67689	-1.0101	0.4461		17.8091	-30.4482	8.6644		18.0279	-0.4227	-0.4227
17.8905	-102.842	25.1305		7.68687	-1.1745	0.5316		17.8324	-30.5698	8.7433		18.0513	-0.4515	-0.4515
17.9135	-102.67	25.1697		7.69665	-1.1766	0.4739		17.8551	-30.3624	8.7953		18.0751	-0.4952	-0.4952
17.9361	-103.097	25.2261		7.70654	-1.161	0.4652		17.8801	-30.6315	8.8444		18.0986	-0.5296	-0.5296
17.9595	-103.203	25.1813		7.71655	-0.9655	0.5572		17.9024	-30.831	8.9521		18.1303	-0.4265	-0.4265
17.983	-103.724	25.2749		7.72686	-1.3358	0.5695		17.9258	-30.1218	8.8009		18.1537	-0.552	-0.552
18.006	-103.737	25.2855		7.73681	-1.2386	0.5751		17.9499	-30.4747	8.7884		18.1771	-0.3806	-0.3806
18.0286	-103.957	25.316		7.74697	-1.246	0.6435		17.9726	-30.2394	8.8001		18.2011	-0.4493	-0.4493
18.052	-104.243	25.3128		7.75689	-1.409	0.5001		17.9952	-30.3886	8.7431		18.2244	-0.3391	-0.3391
18.0746	-104.117	25.4135		7.76686	-0.9206	0.5886		18.0182	-30.1946	8.8421		18.2478	-0.6623	-0.6623
18.0977	-104.444	25.4305		7.77696	-1.1532	0.4715		18.0416	-30.3283	8.834		18.2712	-0.443	-0.443
18.1203	-104.014	25.5162		7.78681	-1.3929	0.6594		18.065	-30.0816	8.7229		18.2953	-0.5186	-0.5186
18.1436	-104.563	25.4946		7.79692	-1.1929	0.4466		18.0884	-30.4	8.7649		18.3188	-0.3597	-0.3597
18.1663	-104.615	25.2799		7.80683	-1.2903	0.6064		18.1107	-30.4572	8.8029		18.3426	-0.5153	-0.5153
18.1893	-104.426	25.4403		7.81659	-1.3073	0.5733		18.1341	-30.5904	8.8853		18.3661	-0.3201	-0.3201
18.212	-104.959	25.5453		7.82658	-1.2141	0.6865		18.1575	-30.2777	8.8022		18.3895	-0.4599	-0.4599
18.2353	-104.903	25.3625		7.83674	-1.2981	0.5067		18.1801	-30.6017	8.7149		18.4128	-0.5628	-0.5628
18.258	-105.13	25.5278		7.84692	-1.1779	0.6538		18.2024	-30.5421	8.8958		18.4363	-0.3506	-0.3506
18.2818	-104.916	25.5443		7.85699	-1.4142	0.4348		18.2258	-30.4274	8.8525		18.4597	-0.4155	-0.4155
18.3045	-105.286	25.5143		7.86701	-1.0576	0.4748		18.2499	-30.5239	8.8438		18.4843	-0.2245	-0.2245
18.3278	-105.388	25.6523		7.877	-1.1437	0.5355		18.2733	-30.3783	8.7482		18.5078	-0.453	-0.453
18.3505	-105.684	25.4693		7.88694	-1.4792	0.6072		18.2967	-30.6499	8.7801		18.5312	-0.5003	-0.5003
18.3736	-105.46	25.6193		7.89672	-0.9219	0.4171		18.3191	-30.3975	8.8664		18.5546	-0.3514	-0.3514
18.3969	-105.701	25.5891		7.90658	-1.4129	0.6145		18.3424	-30.449	8.8896		18.578	-0.4062	-0.4062
18.4197	-105.802	25.5041		7.91632	-1.4987	0.5654		18.3666	-30.8007	8.9518		18.6014	-0.4656	-0.4656
18.4429	-106.323	25.759		7.92611	-1.4273	0.595		18.39	-30.8746	8.8831		18.6252	-0.3149	-0.3149
18.4663	-105.886	25.7352		7.9361	-1.415	0.6373		18.4134	-30.5625	8.9734		18.6486	-0.4779	-0.4779
18.4894	-106.389	25.6775		7.946	-1.2024	0.594		18.4357	-30.5404	8.9247		18.6723	-0.514	-0.514
18.5128	-106.023	25.6686		7.95582	-1.4726	0.5704		18.4591	-30.5238	8.9106		18.6962	-0.4511	-0.4511
18.5361	-106.475	25.6684		7.9658	-1.2136	0.6034		18.4833	-30.7737	8.8767		18.7197	-0.6713	-0.6713
18.5604	-106.686	25.7773		7.97611	-1.1832	0.5268		18.5067	-30.9157	8.9356		18.7431	-0.5261	-0.5261
18.5838	-106.645	25.7938		7.98605	-1.484	0.5615		18.5301	-30.7217	8.9693		18.7669	-0.1375	-0.1375
18.6068	-107.248	25.9153		7.99598	-1.4872	0.5924		18.5524	-30.7427	8.8179		18.7904	-0.341	-0.341
18.6295	-107.041	25.8791		8.00582	-1.316	0.5352		18.5758	-30.8492	8.945		18.8137	-0.6422	-0.6422
18.6528	-107.06	25.7877		8.01565	-1.4663	0.6712		18.5999	-30.7112	8.8479		18.8371	-0.4022	-0.4022
18.6755	-107.453	25.865		8.02567	-1.6006	0.5947		18.6233	-30.6187	9.0436		18.8605	-0.3131	-0.3131
18.6985	-107.36	26.0617		8.03606	-1.5393	0.555		18.6468	-30.7342	9.0027		18.8844	-0.7658	-0.7658
18.7219	-107.767	25.9066		8.04612	-1.4923	0.5349		18.6691	-30.6771	8.8706		18.9078	-0.6247	-0.6247
18.7461	-108.029	25.9813		8.05602	-1.667	0.7276		18.6925	-30.5947	8.9681		18.9312	-0.5624	-0.5624
18.769	-107.931	25.9763		8.06592	-1.2308	0.5455		18.7166	-30.8634	8.9421		18.9546	-0.4972	-0.4972
18.7921	-108.108	26.1327		8.07577	-1.5303	0.6054		18.74	-30.6365	8.8859		18.978	-0.5903	-0.5903
18.8152	-108.178	26.0681		8.08561	-1.3179	0.6025		18.7634	-30.7247	8.8135		19.0017	-0.1566	-0.1566
18.8394	-108.486	26.1133		8.09557	-1.2103	0.6202		18.7858	-30.7179	8.9795		19.0253	-0.6004	-0.6004
18.8628	-108.472	26.0614		8.10545	-1.5903	0.6714		18.8091	-30.7747	9.0023		19.0487	-0.3375	-0.3375
18.8854	-108.521	26.2217		8.11524	-1.3679	0.6068		18.8333	-30.782	8.8939		19.0721	-0.2996	-0.2996
18.9088	-108.769	26.1298		8.12505	-1.5959	0.5417		18.8567	-30.8737	8.9704		19.0955	-0.5389	-0.5389
18.9318	-109.016	26.1264		8.13484	-1.2043	0.693		18.8802	-30.7854	8.8942		19.119	-0.4332	-0.4332
18.9553	-108.837	26.3579		8.14475	-1.3459	0.6314		18.9025	-30.723	8.8493		19.1427	-0.7275	-0.7275
18.9786	-108.794	26.255		8.15473	-1.4152	0.6316		18.9258	-30.8171	8.7647		19.1661	-0.5047	-0.5047
19.0021	-109.352	26.2804		8.16473	-1.4394	0.5374		18.95	-30.7555	9.0161		19.1896	-0.4739	-0.4739
19.0254	-109.483	26.2927		8.17456	-1.5286	0.6475		18.9734	-30.9817	8.9687		19.213	-0.4389	-0.4389
19.0485	-109.578	26.2199		8.18441	-1.4794	0.6411		18.9968	-30.9936	9.0716		19.2364	-0.3223	-0.3223
19.0719	-109.897	26.3537		8.19425	-1.5293	0.7262		19.0192	-30.8519	9.1219		19.2598	-0.5947	-0.5947
19.0953	-109.784	26.4303		8.20425	-1.3257	0.7274		19.0425	-30.7783	9.0125		19.2836	-0.5096	-0.5096
19.1187	-110.057	26.3779		8.21418	-1.5151	0.7817		19.0666	-31.3136	9.0455		19.3071	-0.3825	-0.3825
19.1421	-110.188	26.3823		8.22419	-1.5246	0.6457		19.0901	-31.1892	8.9848		19.3304	-0.2212	-0.2212
19.1652	-110.363	26.5128		8.23417	-1.6801	0.7011		19.1135	-31.0896	8.9765		19.3541	-0.5259	-0.5259
19.1886	-110.204	26.504		8.24405	-1.6885	0.6382		19.1358	-31.2234	8.9911		19.378	-0.5307	-0.5307
19.2121	-110.664	26.4437		8.25422	-1.4321	0.6644		19.1592	-31.0596	8.9298		19.4015	-0.3239	-0.3239
19.2354	-110.656	26.5377		8.26423	-1.5507	0.6583		19.1833	-31.2318	8.9869		19.4253	-0.6093	-0.6093
19.2588	-110.752	26.5733		8.27419	-1.5743	0.5743		19.2068	-30.9317	9.0296		19.4487	-0.1668	-0.1668
19.2819	-111.233	26.6889		8.2842	-1.6358	0.6227		19.2302	-31.189	9.0858		19.4721	-0.779	-0.779
19.3053	-111.133	26.5666		8.29406	-1.469	0.6876		19.2525	-31.1719	8.9447		19.4958	-0.6544	-0.6544
19.3287	-111.266	26.6995		8.304	-1.4865	0.6986		19.2759	-31.3749	9.0188		19.5197	-0.4384	-0.4384
19.3521	-111.38	26.6175		8.3142	-1.5232	0.6652		19.3	-31.1001	9.0335		19.5432	-0.5087	-0.5087
19.3755	-111.769	26.7743		8.3242	-1.3185	0.6289		19.3235	-31.1726	9.0675		19.567	-0.5847	-0.5847
19.3986	-111.896	26.8028		8.33406	-1.3817	0.7098		19.3468	-30.9792	8.9921		19.5905	-0.4956	-0.4956
19.422	-111.954	26.9089		8.34399	-1.3221	0.6415		19.3692	-30.9237	9.0025		19.6138	-0.7184	-0.7184
19.4454	-112.031	26.8009		8.35396	-1.4962	0.6872		19.3925	-31.1528	9.1002		19.6373	-0.4554	-0.4554
19.4688	-112.235	26.8422		8.36379	-1.7341	0.7437		19.4167	-31.0909	9.076		19.6614	-0.6748	-0.6748
19.4922	-112.461	26.938		8.37369	-1.5271	0.7948		19.4401	-31.2061	9.0597		19.6849	-0.4908	-0.4908
19.5152	-112.549	26.8961		8.38351	-1.6617	0.8064		19.4635	-31.3164	9.0818		19.7087	-0.6993	-0.6993
19.5394	-112.572	26.8339		8.39351	-1.822	0.7159		19.4858	-31.2583	8.9547		19.7321	-0.45	-0.45
19.5628	-112.733	26.9539		8.40334	-1.6428	0.7247		19.5092	-31.2325	9.0307		19.7555	-0.524	-0.524
19.5862	-112.645	26.9826		8.41312	-1.5769	0.7507		19.5334	-30.8319	9.0435		19.7789	-0.4002	-0.4002
19.6096	-112.913	26.9205		8.42295	-1.4526	0.8088		19.5568	-31.1782	9.0833		19.8024	-0.3271	-0.3271
19.6331	-113.094	27.0019		8.43273	-1.4559	0.6162		19.5802	-31.0843	9.0372		19.8261	-0.4967	-0.4967
19.6561	-113.166	26.8747		8.44251	-1.6648	0.8001		19.6025	-30.9846	9.1198		19.8496	-0.4399	-0.4399
19.6795	-113.357	27.0854		8.45232	-1.5293	0.7284		19.6259	-31.2298	9.0501		19.873	-0.2444	-0.2444
19.7029	-113.502	27.0835		8.46225	-1.6711	0.721		19.65	-31.101	9.1371		19.8971	-0.3628	-0.3628
19.7263	-113.802	27.2366		8.47203	-1.5453	0.6713		19.6735	-31.3472	9.0188		19.9206	-0.3349	-0.3349
19.7497	-114.036	27.2486		8.48181	-1.6214	0.7336		19.6969	-31.3709	9.0767		19.9448	-0.6426	-0.6426
19.7732	-113.932	27.2308		8.49164	-1.5971	0.5886		19.7192	-31.4575	8.9715		19.9683	-0.672	-0.672
19.7962	-114.341	27.1993		8.50153	-1.55	0.7723		19.7426	-31.3444	9.1397		19.9921	-0.4387	-0.4387
19.8196	-114.406	27.2327		8.51142	-1.5921	0.7834		19.7667	-31.329	8.9904		20.0162	-0.5267	-0.5267
19.8438	-114.669	27.331		8.52124	-1.658	0.761		19.7902	-30.8519	9.0334		20.0399	-0.3803	-0.3803
19.8672	-114.708	27.221		8.53106	-1.7489	0.7754		19.8136	-31.4193	9.0896		20.0635	-0.6301	-0.6301
19.8903	-115.242	27.3203		8.54085	-1.7148	0.7439		19.8359	-31.4075	9.0515		20.0869	-0.8358	-0.8358
19.9137	-115.13	27.394		8.55072	-1.976	0.7968		19.8593	-31.2338	8.9434		20.1102	-0.646	-0.646
19.9371	-115.151	27.4041		8.56065	-1.4547	0.7232		19.8834	-31.0584	8.9564		20.1333	-0.1452	-0.1452
19.9612	-114.93	27.4059		8.57057	-1.8919	0.6412		19.9068	-30.8948	9.0547		20.1569	-0.5146	-0.5146
19.9847	-115.281	27.5036		8.58034	-2.053	0.7193		19.9302	-31.1246	9.005		20.1803	-0.5447	-0.5447
20.0081	-115.708	27.382		8.59017	-1.5139	0.6407		19.9525	-31.3979	9.0233		20.2035	-0.1805	-0.1805
20.0312	-115.774	27.485		8.59999	-1.7474	0.6973		19.9759	-31.0858	9.0558		20.2269	-0.5648	-0.5648
20.0546	-116.48	27.4758		8.60988	-1.4104	0.7015		20.0001	-30.9694	9.0461		20.2499	-0.4962	-0.4962
20.0776	-116.405	27.6271		8.61976	-1.5184	0.6831		20.0235	-31.2635	9.2407		20.2734	-0.3678	-0.3678
20.1003	-116.228	27.6		8.62963	-1.5354	0.6128		20.0469	-31.2634	9.0624		20.2967	-0.2958	-0.2958
20.1233	-116.09	27.5151		8.63942	-1.6475	0.6905		20.0692	-31.18	9.1382		20.3202	-0.2533	-0.2533
20.1459	-116.518	27.6264		8.64922	-1.9482	0.7053		20.0926	-31.3347	9.0697		20.3436	-0.5549	-0.5549
20.1685	-116.54	27.6765		8.6591	-1.657	0.7012		20.1164	-31.2342	9.1616		20.3666	-0.4398	-0.4398
20.1911	-117.065	27.6275		8.66902	-1.5837	0.7099		20.1391	-31.2806	9.1575		20.39	-0.5767	-0.5767
20.2141	-116.729	27.4823		8.67893	-1.9344	0.6237		20.1614	-31.4726	9.1326		20.4134	-0.6356	-0.6356
20.2368	-117.16	27.7093		8.68868	-1.8358	0.7103		20.184	-31.8045	9.0558		20.4368	-0.3023	-0.3023
20.2594	-117.16	27.7063		8.69848	-1.7054	0.7449		20.2073	-31.4342	9.1084		20.4602	-0.6042	-0.6042
20.2828	-117.007	27.7437		8.70829	-2.0438	0.8185		20.2299	-31.3222	9.0357		20.4833	-0.5007	-0.5007
20.3058	-117.591	27.7498		8.71819	-1.5717	0.6426		20.2522	-31.624	8.9994		20.5067	-0.4959	-0.4959
20.3285	-117.788	27.7057		8.72814	-1.9554	0.8176		20.2748	-31.2499	8.9939		20.5301	-0.5725	-0.5725
20.3511	-117.679	27.7857		8.73835	-1.6595	0.7728		20.2981	-31.3337	9.1561		20.5535	-0.2785	-0.2785
20.3737	-117.946	27.809		8.74825	-1.7651	0.7809		20.3216	-31.7377	9.2228		20.5769	-0.6496	-0.6496
20.3967	-117.924	27.7711		8.75806	-1.5365	0.8134		20.345	-31.3454	9.1605		20.6	-0.6359	-0.6359
20.4193	-118.282	27.9113		8.76781	-1.6857	0.7529		20.368	-31.6252	9.1912		20.6234	-0.1783	-0.1783
20.4419	-118.323	27.9349		8.77763	-1.9445	0.8182		20.3914	-31.4243	9.1426		20.6467	-0.5343	-0.5343
20.4649	-118.653	27.9294		8.7876	-1.7684	0.8603		20.414	-31.6874	9.0506		20.6702	-0.5819	-0.5819
20.4876	-118.641	27.8792		8.79751	-1.7636	0.9305		20.4365	-31.4264	9.026		20.6936	-0.4428	-0.4428
20.5102	-118.425	27.8718		8.80741	-2.0123	0.865		20.459	-31.469	9.2182		20.7166	-0.8325	-0.8325
20.5328	-118.917	28.0144		8.81718	-1.8519	0.8569		20.4823	-31.6537	9.246		20.7401	-0.6427	-0.6427
20.5561	-118.885	28.0572		8.82693	-1.8819	0.8505		20.5049	-31.3617	9.1046		20.7636	-0.2513	-0.2513
20.5792	-119.012	28.0442		8.83689	-2.024	0.8308		20.5273	-31.4358	9.2271		20.7869	-0.3367	-0.3367
20.6019	-119.561	28.12		8.84671	-1.9154	0.9184		20.55	-31.5793	9.2302		20.8103	-0.5426	-0.5426
20.6245	-119.441	28.1751		8.85663	-2.134	0.804		20.5749	-31.6438	9.138		20.8341	-0.3653	-0.3653
20.6475	-119.463	28.1044		8.86656	-1.8188	0.862		20.5981	-31.3463	9.1798		20.8576	-0.3953	-0.3953
20.6702	-119.883	28.1774		8.87658	-2.0168	1.0044		20.6206	-31.8755	9.1947		20.8809	-0.4445	-0.4445
20.6927	-120.217	28.1677		8.88647	-2.2916	0.8886		20.6431	-31.778	9.1556		20.9043	-0.3167	-0.3167
20.7154	-120.083	28.2464		8.89633	-2.1033	0.9112		20.6664	-31.7576	9.0237		20.9277	-0.515	-0.515
20.7384	-120.364	28.1107		8.90611	-2.5122	0.9626		20.6891	-31.5345	9.2188		20.9508	-0.7264	-0.7264
20.761	-120.538	28.2904		8.91591	-1.8282	0.7673		20.7114	-31.5015	9.178		20.9742	-0.2951	-0.2951
20.7837	-120.45	28.3879		8.92579	-1.8403	0.8602		20.734	-31.8394	9.1366		20.9976	-0.5081	-0.5081
20.8066	-120.614	28.2479		8.9357	-2.0174	0.8651		20.7573	-31.4845	9.2078		21.0212	-0.6653	-0.6653
20.8293	-120.756	28.2824		8.9459	-2.1334	0.8449		20.7799	-31.5883	9.2048		21.0444	-0.5098	-0.5098
20.8519	-121.076	28.5671		8.95585	-2.095	0.9873		20.8023	-31.3941	9.1332		21.0675	-0.3065	-0.3065
20.8745	-121.438	28.4466		8.96573	-2.3829	0.9075		20.8249	-31.5562	9.2241		21.0909	-0.5698	-0.5698
20.8975	-121.35	28.5299		8.97554	-2.5499	0.9586		20.8482	-31.6832	9.1571		21.1143	-0.3324	-0.3324
20.9202	-121.5	28.437		8.98535	-2.5794	1.0354		20.8706	-31.8196	9.2079		21.1377	-0.6876	-0.6876
20.9428	-121.92	28.3842		8.99524	-2.6099	0.9451		20.8931	-31.5453	9.2634		21.1611	-0.6229	-0.6229
20.9656	-121.68	28.3973		9.00507	-2.6218	0.9706		20.9164	-31.7048	9.198		21.1845	-0.5229	-0.5229
20.9884	-122.021	28.5344		9.01495	-2.5968	1.0198		20.9391	-31.7138	9.1169		21.2084	-0.2943	-0.2943
21.011	-121.858	28.4844		9.02474	-2.5238	1.0918		20.9614	-31.5751	9.2411		21.2318	-0.5597	-0.5597
21.0337	-122.193	28.6104		9.03459	-2.528	1.168		20.984	-31.662	9.2735		21.2552	-0.3564	-0.3564
21.0567	-122.175	28.5005		9.04445	-2.6766	1.182		21.0073	-31.6344	9.2228		21.2786	-0.6693	-0.6693
21.0793	-122.322	28.5576		9.05462	-2.6863	1.1555		21.03	-31.4533	9.196		21.3023	-0.2943	-0.2943
21.1019	-122.551	28.5606		9.06444	-2.8961	1.0947		21.0525	-31.423	9.3288		21.3258	-0.4612	-0.4612
21.1251	-122.532	28.6184		9.07425	-3.0202	1.065		21.0756	-31.5769	9.304		21.3493	-0.2723	-0.2723
21.1483	-123.093	28.5877		9.08404	-2.7422	1.1648		21.099	-31.6134	9.2526		21.3727	-0.3801	-0.3801
21.171	-122.957	28.7672		9.09383	-2.6	1.2191		21.1217	-31.6951	9.2875		21.396	-0.2904	-0.2904
21.1939	-123.099	28.8752		9.10366	-3.0056	1.2145		21.144	-31.9557	9.137		21.4195	-0.3249	-0.3249
21.217	-123.566	28.8295		9.1135	-3.1962	1.2506		21.1673	-31.7771	9.3223		21.4431	-0.4325	-0.4325
21.24	-123.425	28.7431		9.12381	-2.9623	1.2848		21.1907	-31.5909	9.1423		21.4667	-0.5858	-0.5858
21.2627	-123.652	28.8107		9.13393	-2.922	1.2508		21.2133	-31.6496	9.2099		21.4902	-0.3143	-0.3143
21.2853	-123.718	28.982		9.14385	-3.2561	1.313		21.2356	-31.8586	9.2287		21.5135	-0.5005	-0.5005
21.3079	-123.883	28.9243		9.15374	-3.3758	1.3592		21.2582	-31.5707	9.0299		21.5369	-0.0996	-0.0996
21.3309	-124.617	28.7736		9.16355	-3.6504	1.3099		21.2816	-31.6989	9.1623		21.5603	-0.577	-0.577
21.3536	-124.134	28.8166		9.17336	-3.1868	1.4871		21.304	-31.7625	9.1102		21.5842	-0.5945	-0.5945
21.3761	-124.502	28.8606		9.18341	-3.2178	1.4145		21.3265	-31.6942	9.2275		21.6076	-0.6811	-0.6811
21.3988	-124.651	28.9963		9.19391	-3.2513	1.3775		21.3498	-31.6616	9.0634		21.631	-0.6537	-0.6537
21.4218	-125.055	28.9709		9.20384	-3.9063	1.3081		21.3725	-31.7447	9.2559		21.6544	-0.2701	-0.2701
21.4444	-124.866	28.8801		9.21365	-3.557	1.4404		21.3948	-31.7138	9.2641		21.6781	-0.5483	-0.5483
21.467	-125.183	29.0158		9.2235	-3.5688	1.4183		21.4173	-31.6748	9.1408		21.7013	-0.3656	-0.3656
21.49	-125.036	29.0958		9.23379	-3.5412	1.304		21.4407	-31.4733	9.2412		21.7251	-0.5532	-0.5532
21.5127	-125.347	28.9291		9.24381	-3.7329	1.3735		21.4633	-31.4504	9.1997		21.7485	-0.5118	-0.5118
21.5353	-125.298	29.097		9.25366	-3.7009	1.5021		21.4856	-31.9914	9.2484		21.7719	-0.5423	-0.5423
21.5594	-125.612	29.0788		9.26396	-3.658	1.4479		21.5082	-31.947	9.159		21.7953	-0.3856	-0.3856
21.5821	-125.371	29.1265		9.2738	-3.8425	1.5283		21.5316	-31.6728	9.3488		21.8187	-0.4757	-0.4757
21.6052	-125.779	29.1065		9.2838	-3.9661	1.617		21.554	-31.7755	9.2522		21.8426	-0.5443	-0.5443
21.6314	-125.749	29.088		9.29373	-3.8846	1.6136		21.5765	-31.5879	9.2392		21.866	-0.5939	-0.5939
21.6544	-126.32	29.1084		9.30361	-4.1561	1.6701		21.5999	-31.6799	9.2299		21.8894	-0.2493	-0.2493
21.6769	-126.236	29.2904		9.31339	-4.0144	1.6891		21.6233	-32.0932	9.2677		21.9127	-0.4937	-0.4937
21.6996	-126.054	29.1934		9.32393	-4.1026	1.7024		21.6456	-31.9362	9.2198		21.9362	-0.567	-0.567
21.7226	-126.672	29.2809		9.33384	-4.4601	1.6565		21.6681	-31.7272	9.2611		21.9596	-0.5224	-0.5224
21.7452	-126.846	29.2961		9.34401	-4.1584	1.6936		21.6915	-31.9803	9.1813		21.9834	-0.3682	-0.3682
21.7678	-126.849	29.1994		9.3548	-4.3733	1.6855		21.7141	-31.9755	9.3382		22.0069	-0.4492	-0.4492
21.7905	-126.973	29.2011		9.3647	-4.678	1.7141		21.7364	-31.7529	9.2302		22.0302	-0.4845	-0.4845
21.8135	-127.147	29.2454		9.37458	-4.7427	1.8241		21.759	-31.9801	9.2727		22.0537	-0.5187	-0.5187
21.8361	-127.189	29.2964		9.38457	-4.5039	1.8648		21.7824	-31.8537	9.1956		22.0771	-0.333	-0.333
21.8587	-127.171	29.384		9.39469	-4.6244	1.8025		21.805	-31.6832	9.229		22.1009	-0.2724	-0.2724
21.8818	-127.44	29.4973		9.40473	-4.595	1.8041		21.8274	-31.7038	9.2056		22.1246	-0.5169	-0.5169
21.9044	-127.513	29.4146		9.41487	-4.3563	1.8025		21.8506	-31.9402	9.2859		22.1478	-0.1898	-0.1898
21.9277	-127.984	29.3966		9.42465	-4.5632	1.8453		21.8741	-31.8659	9.2146		22.1711	-0.1395	-0.1395
21.9504	-127.843	29.4589		9.43458	-4.937	2.0283		21.8967	-31.846	9.2374		22.1945	-0.3908	-0.3908
21.9734	-127.821	29.5775		9.4445	-4.9989	2.0061		21.919	-32.0371	9.2051		22.218	-0.4317	-0.4317
21.9961	-128.16	29.4809		9.45473	-5.2938	1.974		21.9423	-31.8942	9.3173		22.2418	-0.3404	-0.3404
22.0194	-128.434	29.6433		9.46462	-5.216	2.0446		21.9657	-31.9356	9.3032		22.2652	-0.5643	-0.5643
22.0428	-128.53	29.6346		9.47455	-5.2743	2.1067		21.9891	-32.0206	9.3087		22.2889	-0.2579	-0.2579
22.0655	-128.619	29.6021		9.48457	-5.3449	2.0004		22.0114	-31.9096	9.2675		22.312	-0.3431	-0.3431
22.0885	-128.579	29.4983		9.49451	-5.0696	2.0237		22.034	-32.1227	9.1558		22.3355	-0.1899	-0.1899
22.1111	-129.324	29.6823		9.50473	-5.2515	2.0996		22.0574	-31.811	9.2228		22.3593	-0.49	-0.49
22.1337	-128.997	29.6336		9.51543	-5.5656	2.0153		22.08	-32.0584	9.3294		22.3827	-0.426	-0.426
22.1567	-129.366	29.7084		9.52541	-5.3324	2.0105		22.1024	-31.8607	9.252		22.4061	-0.3137	-0.3137
22.1794	-129.105	29.6668		9.53538	-5.4909	2.048		22.1257	-31.6213	9.2536		22.4295	-0.6432	-0.6432
22.202	-129.534	29.6229		9.54534	-5.7097	2.2089		22.149	-31.8593	9.2451		22.4529	-0.5159	-0.5159
22.2246	-129.477	29.6999		9.55553	-5.6209	2.2204		22.1718	-31.9165	9.2101		22.4763	-0.5181	-0.5181
22.2476	-129.692	29.7641		9.56542	-5.8128	2.2256		22.1941	-31.712	9.2379		22.5001	-0.3853	-0.3853
22.2703	-129.948	29.7764		9.57542	-5.771	2.2018		22.2173	-31.9306	9.2876		22.5236	-0.5472	-0.5472
22.2936	-130.123	29.8474		9.58537	-5.8795	2.198		22.2407	-31.9225	9.2698		22.5469	-0.7616	-0.7616
22.3165	-130.141	29.8653		9.59538	-5.6731	2.3122		22.2634	-32.0403	9.2076		22.5704	-0.3092	-0.3092
22.3393	-130.449	29.7396		9.60554	-5.7248	2.1533		22.2857	-32.0378	9.3219		22.5938	-0.5292	-0.5292
22.362	-130.591	29.878		9.61544	-6.0546	2.2601		22.309	-32.0928	9.1983		22.6177	-0.5763	-0.5763
22.3853	-130.371	29.8978		9.62542	-6.0185	2.3292		22.3324	-32.1148	9.1989		22.6411	-0.2742	-0.2742
22.4079	-131.162	29.8703		9.63538	-5.7385	2.2786		22.3551	-31.8098	9.2683		22.6645	-0.4612	-0.4612
22.4309	-130.625	29.8625		9.6454	-6.1501	2.4771		22.3774	-32.0221	9.1503		22.6879	-0.8322	-0.8322
22.454	-131.015	30.0695		9.65554	-6.1568	2.4521		22.4007	-31.9722	9.1912		22.7113	-0.4376	-0.4376
22.477	-130.937	30.0719		9.66545	-6.3144	2.3291		22.4241	-31.9692	9.3175		22.7347	-0.4302	-0.4302
22.4996	-131.003	30.1027		9.67543	-6.0235	2.4583		22.4467	-31.9534	9.2391		22.758	-0.6708	-0.6708
22.5226	-131.103	30.0968		9.68538	-6.3204	2.3726		22.469	-31.8904	9.2696		22.782	-0.849	-0.849
22.5458	-131.205	29.8519		9.69539	-6.4807	2.4863		22.4924	-32.0138	9.1907		22.8053	-0.4135	-0.4135
22.5695	-131.542	30.0287		9.70556	-6.5174	2.6455		22.5157	-31.9191	9.2907		22.8287	-0.6043	-0.6043
22.5928	-131.657	30.051		9.71544	-6.6689	2.5379		22.5384	-32.0697	9.3835		22.8522	-0.611	-0.611
22.6155	-131.615	30.0917		9.72546	-6.9081	2.5883		22.5607	-31.9078	9.3998		22.876	-0.7674	-0.7674
22.6385	-131.939	29.989		9.73539	-6.6456	2.6502		22.5909	-31.9013	9.2644		22.8994	-0.2976	-0.2976
22.6627	-132.232	30.1615		9.74537	-6.8749	2.5461		22.6142	-32.0352	9.2305		22.9229	-0.544	-0.544
22.6854	-132.027	30.0423		9.75555	-6.6002	2.5424		22.6366	-31.9932	9.3007		22.9462	-0.4586	-0.4586
22.7238	-132.404	30.3464		9.76544	-6.9087	2.6763		22.6598	-31.9786	9.2585		22.9697	-0.6131	-0.6131
22.7468	-132.495	30.2556		9.77544	-7.0646	2.7192		22.6832	-31.9478	9.2947		22.9933	-0.5204	-0.5204
22.7695	-132.932	30.3149		9.78539	-6.909	2.6878		22.7066	-31.8893	9.2922		23.0169	-0.3789	-0.3789
22.7928	-132.973	30.3341		9.79541	-7.2791	2.7688		22.7291	-31.9551	9.4798		23.0404	-0.3078	-0.3078
22.8155	-133.164	30.1558		9.80557	-7.0896	2.639		22.7515	-31.7565	9.2815		23.0637	-0.3255	-0.3255
22.8386	-133.189	30.2243		9.81545	-7.1493	2.7172		22.7749	-32.1478	9.3719		23.0871	-0.4104	-0.4104
22.8619	-133.058	30.2824		9.82546	-7.0711	2.8167		22.7983	-31.7924	9.2632		23.1105	-0.7225	-0.7225
22.8853	-133.511	30.2961		9.8354	-7.2636	2.7821		22.8207	-31.7962	9.3803		23.1343	-0.322	-0.322
22.9081	-133.531	30.3688		9.84539	-7.4195	2.9261		22.8433	-32.1687	9.2902		23.1578	-0.4581	-0.4581
22.931	-133.821	30.3009		9.85557	-7.3486	2.85		22.8666	-31.8352	9.1881		23.1814	-0.5973	-0.5973
22.9537	-133.558	30.4767		9.86547	-7.6916	2.7742		22.89	-31.9171	9.2725		23.2053	-0.504	-0.504
22.977	-133.726	30.2984		9.87545	-7.3682	2.867		22.9134	-32.0409	9.2968		23.2288	-0.4546	-0.4546
23.0004	-133.949	30.5416		9.88541	-7.8114	2.8748		22.9357	-32.0971	9.3357		23.2522	-0.4696	-0.4696
23.0235	-134.429	30.3244		9.89539	-7.9529	2.9664		22.9591	-32.2613	9.3279		23.276	-0.3531	-0.3531
23.0468	-134.596	30.36		9.90556	-7.6828	2.9731		22.9832	-31.8832	9.3251		23.2995	-0.4426	-0.4426
23.0695	-134.141	30.6332		9.91548	-7.71	3.0091		23.0059	-31.9717	9.3365		23.3229	-0.8128	-0.8128
23.0929	-135.017	30.3581		9.92546	-8.1326	3.0599		23.0282	-32.0187	9.337		23.3463	-0.2948	-0.2948
23.1155	-134.964	30.5611		9.9354	-7.9697	3.0751		23.0515	-32.1188	9.2495		23.3697	-0.3823	-0.3823
23.1388	-135.178	30.5883		9.94544	-8.2868	3.0123		23.0749	-32.0337	9.232		23.3931	-0.4144	-0.4144
23.162	-134.91	30.4947		9.95559	-8.1003	3.0474		23.0983	-32.1107	9.2297		23.4169	-0.3239	-0.3239
23.1853	-135.031	30.5466		9.96549	-8.345	3.1477		23.1207	-31.9283	9.3269		23.4403	-0.5957	-0.5957
23.2095	-135.139	30.6333		9.97547	-8.3506	3.0974		23.1432	-32.1561	9.252		23.4637	-0.4913	-0.4913
23.2322	-135.15	30.623		9.9854	-8.3962	3.1085		23.1666	-32.2992	9.2613		23.4872	-0.5251	-0.5251
23.2553	-135.502	30.6435		9.99542	-8.4599	3.2585		23.19	-32.1216	9.2571		23.5106	-0.7936	-0.7936
23.2786	-135.329	30.5492		10.0056	-8.4567	3.1589		23.2134	-31.9848	9.3477		23.5343	-0.2483	-0.2483
23.302	-135.629	30.6884		10.0154	-8.5375	3.1241		23.2357	-32.0257	9.3089		23.5578	-0.7577	-0.7577
23.3254	-135.603	30.6973		10.0253	-8.4414	3.3109		23.259	-32.0027	9.3835		23.5812	-0.6261	-0.6261
23.3485	-135.92	30.7264		10.035	-8.4493	3.2953		23.2825	-31.8536	9.2109		23.6046	-0.5041	-0.5041
23.3719	-135.805	30.7498		10.045	-8.4606	3.297		23.3059	-32.0662	9.2482		23.628	-0.6514	-0.6514
23.3953	-136.264	30.799		10.0551	-8.7235	3.3258		23.3283	-32.0462	9.3899		23.6515	-0.4457	-0.4457
23.4187	-136.113	30.7161		10.065	-8.9147	3.3966		23.3515	-32.2269	9.241		23.6753	-0.6122	-0.6122
23.4421	-136.43	30.8197		10.075	-9.0148	3.4431		23.375	-31.9604	9.2351		23.6987	-0.6251	-0.6251
23.4652	-136.706	30.8384		10.0849	-8.7965	3.3577		23.3991	-32.3446	9.2524		23.7221	-0.4531	-0.4531
23.4878	-136.965	30.8513		10.0949	-8.8472	3.4207		23.4218	-32.1086	9.3963		23.7455	-0.231	-0.231
23.5111	-136.971	30.8053		10.1113	-9.2654	3.3478		23.4441	-31.8142	9.3363		23.769	-0.481	-0.481
23.5345	-137.01	30.8304		10.1211	-9.341	3.4407		23.4674	-32.0019	9.1979		23.7927	-0.1174	-0.1174
23.558	-137.036	30.8797		10.1309	-9.3455	3.5827		23.4916	-32.3104	9.4132		23.8162	-0.6402	-0.6402
23.5811	-137.271	30.8706		10.1408	-9.482	3.6122		23.515	-32.0683	9.2536		23.8396	-0.7347	-0.7347
23.6045	-137.321	30.9321		10.1506	-9.5348	3.5243		23.5384	-31.9566	9.3608		23.863	-0.3581	-0.3581
23.6278	-137.327	30.9184		10.1606	-9.496	3.6279		23.5607	-32.128	9.234		23.8864	-0.9441	-0.9441
23.6513	-137.544	30.8421		10.1707	-9.5811	3.6112		23.5841	-31.9533	9.2377		23.9098	-0.0264	-0.0264
23.6746	-137.49	30.8998		10.1804	-9.9918	3.7789		23.6077	-31.8139	9.3553		23.9336	-0.3827	-0.3827
23.6977	-137.918	31		10.1901	-9.8887	3.6779		23.6309	-31.9904	9.2276		23.9572	-0.5121	-0.5121
23.7204	-137.89	31.0344		10.2	-10.1205	3.6261		23.6536	-31.9686	9.3663		23.9813	-0.2351	-0.2351
23.7437	-137.764	30.917		10.2099	-10.1349	3.6868		23.6766	-32.033	9.3424		24.0047	-0.5921	-0.5921
23.7671	-138.167	31.0099		10.2199	-10.069	3.6631		23.7	-32.0132	9.2885		24.0283	-0.4493	-0.4493
23.7902	-138.149	30.9989		10.2301	-10.1349	3.786		23.7242	-32.2349	9.2606		24.0523	-0.9329	-0.9329
23.8136	-138.469	30.9709		10.24	-10.1883	3.7676		23.7476	-32.2674	9.2458		24.0761	-0.6076	-0.6076
23.837	-138.436	31.1624		10.2498	-10.2444	3.8143		23.77	-32.3859	9.3589		24.0995	-0.6699	-0.6699
23.8604	-138.485	31.1189		10.2594	-10.1535	3.7687		23.7935	-32.1689	9.2415		24.123	-0.3776	-0.3776
23.8838	-138.441	31.1227		10.2692	-10.3855	3.9678		23.8167	-32.1814	9.2266		24.1471	-0.07	-0.07
23.9105	-138.699	31.0404		10.2793	-10.3712	3.8761		23.8409	-32.1033	9.4061		24.1705	-0.4623	-0.4623
23.9338	-139.008	31.3016		10.2892	-10.7909	3.8444		23.8642	-32.4847	9.3339		24.194	-0.6896	-0.6896
23.9569	-139.208	31.1453		10.2991	-10.7919	3.9878		23.8866	-32.272	9.3565		24.2178	-0.673	-0.673
23.9803	-139.25	31.0896		10.3089	-10.7953	3.9819		23.9099	-32.134	9.4599		24.2414	-0.6551	-0.6551
24.0037	-139.399	31.1111		10.3186	-10.8061	3.9757		23.9333	-31.9385	9.3918		24.2654	-0.6347	-0.6347
24.027	-139.462	31.1443		10.3284	-10.9743	4.0647		23.9575	-32.066	9.3835		24.2888	-0.7302	-0.7302
24.0505	-139.305	31.1969		10.3384	-10.8043	3.977		23.9809	-32.0194	9.2563		24.3122	-0.5305	-0.5305
24.0736	-139.469	31.2431		10.3483	-10.7118	4.0611		24.0034	-32.4663	9.3188		24.3357	-0.5682	-0.5682
24.0969	-139.657	31.3202		10.3581	-10.9874	3.991		24.0268	-32.0901	9.3961		24.3595	-0.7452	-0.7452
24.1212	-139.743	31.2575		10.3678	-11.1316	4.2096		24.05	-32.324	9.2899		24.3829	-0.3671	-0.3671
24.1445	-140.141	31.3179		10.3775	-11.0342	4.1806		24.0742	-32.3756	9.2576		24.4071	-0.1595	-0.1595
24.1684	-140.184	31.2731		10.3877	-11.3077	4.1715		24.0976	-32.3117	9.2887		24.4305	-0.4311	-0.4311
24.1914	-140.304	31.316		10.3976	-11.2613	4.1601		24.12	-32.2519	9.3837		24.4539	-0.5125	-0.5125
24.2144	-140.134	31.4135		10.4075	-11.4969	4.25		24.1433	-32.2411	9.2632		24.4781	-0.2588	-0.2588
24.2378	-140.338	31.3196		10.4172	-11.3021	4.1581		24.1667	-32.1715	9.2559		24.5016	-0.4111	-0.4111
24.2612	-140.411	31.4392		10.4271	-11.5974	4.2818		24.1909	-32.0828	9.2276		24.5254	-0.5739	-0.5739
24.2846	-140.702	31.4135		10.4369	-11.4336	4.2578		24.2143	-32.2405	9.3446		24.5488	-0.7074	-0.7074
24.3081	-141.05	31.5164		10.4468	-11.5928	4.3025		24.2367	-32.2489	9.2913		24.5722	-0.8204	-0.8204
24.3311	-141.174	31.3338		10.4567	-11.5049	4.3112		24.26	-31.9828	9.4145		24.5956	-0.4322	-0.4322
24.3545	-140.808	31.445		10.4667	-12.0677	4.2973		24.2834	-32.2377	9.2258		24.619	-0.4468	-0.4468
24.3779	-141.376	31.5163		10.4767	-11.8103	4.4131		24.3076	-32.2902	9.3428		24.6428	-0.5032	-0.5032
24.4013	-141.002	31.4421		10.4866	-11.973	4.4688		24.3309	-32.0326	9.2846		24.6672	-0.4318	-0.4318
24.4247	-141.539	31.4773		10.4968	-12.1212	4.4031		24.3534	-32.1539	9.367		24.6912	-0.4105	-0.4105
24.4478	-141.516	31.417		10.5067	-12.2623	4.4603		24.3766	-32.0808	9.2976		24.7147	-0.6664	-0.6664
24.4712	-141.868	31.4972		10.5167	-11.9969	4.5346		24.4001	-32.1365	9.2748		24.7388	-0.4512	-0.4512
24.4945	-141.59	31.478		10.5266	-12.3723	4.4795		24.4242	-32.1253	9.2341		24.7627	-0.6256	-0.6256
24.518	-141.706	31.6335		10.5366	-12.2562	4.5474		24.4476	-32.385	9.2698		24.7865	-0.641	-0.641
24.5414	-141.789	31.4609		10.5468	-12.271	4.6236		24.47	-32.2223	9.3331		24.8106	-0.509	-0.509
24.5644	-142.175	31.6297		10.5567	-12.4813	4.5728		24.4933	-32.3339	9.3657		24.8345	-0.416	-0.416
24.5879	-142.188	31.5658		10.5666	-12.6229	4.7347		24.5167	-32.0142	9.2671		24.858	-0.6734	-0.6734
24.6112	-142.535	31.453		10.5767	-12.8985	4.5746		24.5409	-32.3148	9.2489		24.8814	-0.5644	-0.5644
24.6347	-142.782	31.6225		10.5866	-12.7315	4.6737		24.5643	-32.1277	9.3592		24.9048	-0.5288	-0.5288
24.6581	-142.497	31.6653		10.5968	-12.8024	4.7359		24.5867	-31.921	9.2303		24.9289	-0.6622	-0.6622
24.6811	-142.638	31.6039		10.6067	-12.6575	4.7652		24.61	-32.0431	9.3672		24.9524	-0.4684	-0.4684
24.7045	-142.697	31.8556		10.6167	-13.1298	4.7517		24.6334	-32.1872	9.2973		24.9762	-0.4036	-0.4036
24.7279	-143.027	31.7191		10.6267	-13.0737	4.768		24.6576	-32.2144	9.2502		25.0004	-0.2553	-0.2553
24.7513	-142.93	31.7778		10.6366	-13.0717	4.8491		24.681	-32.3288	9.3443		25.0238	-0.3506	-0.3506
24.7747	-143.202	31.6823		10.6468	-13.1443	4.803		24.7034	-32.083	9.3333		25.048	-0.5707	-0.5707
24.7978	-143.431	31.7329		10.6567	-13.1551	4.7848		24.7266	-32.4213	9.4536		25.0712	-0.6104	-0.6104
24.8212	-143.412	31.6719		10.6667	-13.4027	4.9111		24.7501	-32.4417	9.4044		25.0945	-0.5974	-0.5974
24.8446	-143.453	31.731		10.6767	-13.4511	4.8788		24.7742	-32.1639	9.2875		25.1179	-0.5229	-0.5229
24.868	-143.508	31.8032		10.6868	-13.4494	4.8846		24.7977	-32.373	9.394		25.1417	-0.3968	-0.3968
24.8914	-143.919	31.8931		10.6968	-13.611	4.9372		24.8201	-31.9972	9.3667		25.1651	-0.5629	-0.5629
24.9144	-143.857	31.9211		10.7067	-13.8878	5.0002		24.8434	-32.3088	9.4073		25.1885	-0.5011	-0.5011
24.9379	-143.887	31.8653		10.7167	-13.7525	5.0097		24.8668	-32.3369	9.2887		25.2119	-0.2379	-0.2379
24.9612	-144.08	31.9079		10.7267	-13.846	5.0459		24.8909	-32.4203	9.3502		25.2353	-0.3664	-0.3664
24.9847	-144.152	31.858		10.7367	-13.9044	5.1398		24.9143	-32.1113	9.259		25.2591	-0.6254	-0.6254
25.0081	-144.25	31.9151		10.7468	-14.0424	5.2345		24.9367	-32.3159	9.3733		25.2826	-0.3959	-0.3959
25.0312	-144.184	32.0164		10.7567	-13.9272	5.0219		24.96	-32.1728	9.4663		25.306	-0.3483	-0.3483
25.0546	-144.627	31.8955		10.7667	-14.0689	5.2282		24.9835	-32.0543	9.3385		25.3294	-0.4098	-0.4098
25.0779	-145.008	31.9302		10.7767	-14.1934	5.2812		25.0076	-32.0946	9.3386		25.3528	-0.6364	-0.6364
25.1011	-144.386	31.9112		10.7867	-14.1635	5.2731		25.031	-32.2794	9.3702		25.3761	-0.588	-0.588
25.1237	-144.395	31.9513		10.7968	-14.3754	5.2249		25.0534	-32.1385	9.4015		25.3993	-0.419	-0.419
25.1496	-144.761	31.9079		10.8068	-14.2978	5.234		25.0767	-32.3275	9.3765		25.4227	-0.4249	-0.4249
25.1725	-144.822	32.0445		10.8167	-14.6189	5.2854		25.1001	-32.1855	9.366		25.446	-0.5185	-0.5185
25.1952	-145.284	31.9919		10.8267	-14.5012	5.4034		25.124	-32.3622	9.3938		25.4695	-0.4297	-0.4297
25.2178	-145.543	32.0585		10.8366	-14.7995	5.3674		25.1466	-32.1181	9.3084		25.4929	-0.6135	-0.6135
25.2404	-145.428	32.1088		10.8468	-14.9082	5.3338		25.1689	-32.3381	9.3062		25.5159	-0.5792	-0.5792
25.2634	-145.504	32.0993		10.8568	-14.7473	5.4745		25.1915	-32.546	9.35		25.5396	-0.3839	-0.3839
25.286	-145.898	31.9658		10.8667	-15.1184	5.4657		25.2149	-32.309	9.3287		25.5627	-0.7168	-0.7168
25.3087	-145.602	32.0754		10.8767	-15.1118	5.4731		25.2373	-32.0702	9.4018		25.5864	-0.3949	-0.3949
25.3317	-145.799	32.2002		10.8866	-15.0495	5.5089		25.2597	-32.0411	9.4264		25.6096	-0.6619	-0.6619
25.3543	-146.065	32.1136		10.9041	-15.2468	5.5013		25.2831	-32.4991	9.4556		25.6335	-0.8719	-0.8719
25.3776	-145.95	32.0232		10.9139	-15.5194	5.4951		25.3057	-32.2556	9.3541		25.6568	-0.4912	-0.4912
25.4003	-146.125	32.0646		10.9236	-15.6057	5.5108		25.3281	-32.3415	9.3159		25.6802	-0.4924	-0.4924
25.4233	-145.878	31.9985		10.9334	-15.5492	5.7197		25.3506	-32.5259	9.4508		25.7036	-0.4367	-0.4367
25.446	-146.277	32.2722		10.9434	-15.5154	5.6148		25.374	-32.3583	9.4371		25.727	-0.5258	-0.5258
25.4686	-146.434	32.1849		10.9534	-15.6657	5.6302		25.3966	-32.391	9.3559		25.7584	-0.6386	-0.6386
25.4912	-146.736	32.2376		10.9635	-15.5789	5.6155		25.4189	-32.5536	9.4075		25.7821	-0.4316	-0.4316
25.5142	-146.75	32.2068		10.9734	-15.9348	5.641		25.4415	-32.2624	9.3315		25.8052	-0.4797	-0.4797
25.537	-146.714	32.3077		10.9834	-15.8149	5.7787		25.4648	-32.4875	9.2986		25.8286	-0.3441	-0.3441
25.5602	-147.048	32.37		10.9933	-16.0169	5.7798		25.4872	-32.4397	9.3949		25.8521	-0.6876	-0.6876
25.5829	-146.966	32.3271		11.0033	-16.1789	5.8171		25.5098	-32.3957	9.4592		25.8759	-0.4401	-0.4401
25.6059	-147.32	32.3198		11.0135	-15.982	5.7191		25.5331	-32.2026	9.4326		25.8995	-0.6497	-0.6497
25.6286	-147.077	32.3323		11.0235	-16.4867	5.7738		25.5565	-32.4405	9.3595		25.9227	-0.5432	-0.5432
25.6511	-147.323	32.1959		11.0334	-16.3057	5.8777		25.5789	-32.3454	9.3891		25.9461	-0.3978	-0.3978
25.6738	-147.645	32.4006		11.0434	-16.4153	5.9363		25.6014	-32.1879	9.4417		25.9695	-0.7812	-0.7812
25.6968	-147.539	32.35		11.0534	-16.3805	5.974		25.625	-32.4269	9.3971		25.9929	-0.4865	-0.4865
25.7194	-147.695	32.3951		11.0635	-16.4845	5.9423		25.6482	-32.2935	9.4339		26.0167	-0.5199	-0.5199
25.742	-147.503	32.4503		11.0734	-16.5702	5.8996		25.6706	-32.1424	9.3969		26.0402	-0.6308	-0.6308
25.765	-147.851	32.2619		11.0851	-16.3635	5.8665		25.6931	-32.4706	9.3982		26.0635	-0.3718	-0.3718
25.7877	-147.696	32.4302		11.095	-16.4871	6.0112		25.7164	-32.5164	9.3705		26.087	-0.4184	-0.4184
25.8111	-148.485	32.4239		11.1052	-16.9011	6.0177		25.7391	-32.3347	9.4906		26.1104	-0.5997	-0.5997
25.8344	-148.25	32.5825		11.1151	-16.8578	6.0667		25.7614	-32.3782	9.4882		26.1342	-0.7431	-0.7431
25.8571	-148.523	32.3595		11.1251	-16.9948	6.1082		25.784	-32.5625	9.3187		26.1577	-0.7259	-0.7259
25.8801	-148.584	32.4814		11.1349	-16.8209	6.2495		25.8073	-32.0504	9.3222		26.1811	-0.536	-0.536
25.9027	-148.408	32.6067		11.145	-17.2217	6.2245		25.83	-32.2573	9.3526		26.2045	-0.7138	-0.7138
25.9254	-148.586	32.4709		11.1552	-17.1604	6.2852		25.8523	-32.168	9.3187		26.2281	-0.6952	-0.6952
25.9484	-148.608	32.4673		11.1659	-17.2343	6.1255		25.8749	-31.962	9.317		26.2513	-0.1411	-0.1411
25.971	-148.617	32.5131		11.1759	-17.509	6.237		25.8982	-32.2397	9.3226		26.2751	-0.356	-0.356
25.9943	-149.104	32.5023		11.1858	-16.969	6.2614		25.9206	-32.3335	9.2184		26.2988	-0.901	-0.901
26.017	-148.699	32.5999		11.1961	-17.2465	6.2794		25.9431	-32.3023	9.3821		26.3219	-0.2521	-0.2521
26.04	-149.054	32.5275		11.206	-17.4716	6.2982		25.9665	-32.3909	9.388		26.3453	-0.6709	-0.6709
26.0627	-149.348	32.487		11.2159	-17.5672	6.3727		25.9899	-32.4716	9.3426		26.3688	-0.4849	-0.4849
26.086	-149.329	32.4891		11.2259	-17.5916	6.3218		26.0123	-32.1574	9.3109		26.3926	-0.5873	-0.5873
26.1087	-149.202	32.5763		11.2357	-17.7298	6.323		26.035	-32.3873	9.5128		26.416	-0.5061	-0.5061
26.1317	-149.37	32.5052		11.2461	-17.7968	6.4739		26.0582	-32.4454	9.4193		26.4395	-0.4564	-0.4564
26.1544	-149.503	32.5713		11.256	-18.058	6.4847		26.0816	-32.4983	9.3817		26.4628	-0.7477	-0.7477
26.1777	-149.491	32.7073		11.2659	-17.7448	6.4007		26.104	-32.1484	9.39		26.4862	-0.4974	-0.4974
26.2004	-149.724	32.6461		11.2759	-18.042	6.4807		26.1265	-32.1217	9.4036		26.5096	-0.4928	-0.4928
26.2234	-149.872	32.6991		11.2858	-18.1204	6.537		26.1498	-32.1567	9.4077		26.5334	-0.6577	-0.6577
26.246	-150.132	32.61		11.2961	-18.1103	6.611		26.1725	-32.4973	9.28		26.5569	-0.1119	-0.1119
26.2694	-149.695	32.6304		11.306	-18.2703	6.6044		26.1948	-32.4683	9.2983		26.5802	-0.2105	-0.2105
26.292	-150.357	32.6282		11.3159	-18.2471	6.5954		26.2173	-32.1169	9.27		26.6037	-1.0288	-1.0288
26.3151	-150.085	32.7153		11.3259	-18.4182	6.5682		26.2407	-32.3741	9.3933		26.6271	-0.5185	-0.5185
26.3377	-150.714	32.698		11.3358	-18.344	6.5485		26.2633	-32.3958	9.4767		26.6509	-0.5763	-0.5763
26.361	-150.6	32.6841		11.3461	-18.6035	6.5792		26.2857	-32.1869	9.374		26.6744	-0.3702	-0.3702
26.3837	-150.812	32.6416		11.356	-18.5361	6.6976		26.309	-32.3466	9.3762		26.6978	-0.5885	-0.5885
26.4067	-150.81	32.6828		11.3659	-18.6237	6.6517		26.3323	-32.0946	9.4453		26.7212	-0.5422	-0.5422
26.4294	-150.524	32.7545		11.3759	-18.8639	6.7387		26.355	-32.2737	9.3968		26.7446	-0.3634	-0.3634
26.452	-151.245	32.8265		11.3858	-18.9675	6.7668		26.3773	-32.3335	9.3275		26.768	-0.4679	-0.4679
26.4746	-150.891	32.7039		11.3961	-19.0432	6.7122		26.4006	-32.4991	9.4255		26.7918	-0.1912	-0.1912
26.4976	-151.116	32.855		11.406	-18.6006	6.8099		26.4241	-32.0886	9.3935		26.8153	-0.6968	-0.6968
26.5203	-151.162	32.8603		11.4159	-19.0427	6.7738		26.4467	-32.3283	9.3168		26.8389	-0.6027	-0.6027
26.5436	-151.637	32.8312		11.4259	-18.9534	6.8193		26.469	-32.3318	9.3723		26.862	-0.3874	-0.3874
26.5663	-151.39	32.7571		11.4358	-19.2718	6.8309		26.4916	-32.225	9.3519		26.8855	-0.3501	-0.3501
26.5893	-151.387	32.9435		11.4461	-19.2296	6.9524		26.5157	-32.3466	9.3983		26.9093	-0.6614	-0.6614
26.6119	-151.503	32.806		11.456	-19.2379	6.9784		26.5384	-32.2876	9.4146		26.9327	-0.0543	-0.0543
26.6352	-151.726	32.8292		11.4659	-19.2404	6.9057		26.5607	-32.1444	9.5012		26.9562	-0.5712	-0.5712
26.6579	-151.718	32.8246		11.4759	-19.5964	6.9775		26.584	-32.3951	9.3605		26.9795	-0.6098	-0.6098
26.6809	-152.074	32.9586		11.4858	-19.6352	6.9963		26.6074	-32.1922	9.2931		27.003	-0.5245	-0.5245
26.7036	-152.021	32.9271		11.4961	-19.5981	6.9826		26.63	-32.274	9.3179		27.0263	-0.6945	-0.6945
26.7269	-152.137	32.8864		11.506	-19.299	7.0547		26.6523	-32.3153	9.4554		27.0501	-0.23	-0.23
26.7496	-152.441	32.8907		11.5159	-19.5938	6.9215		26.6758	-32.454	9.3922		27.0736	-0.4751	-0.4751
26.7726	-152.342	32.9014		11.5259	-19.842	7.0855		26.6998	-32.3946	9.4892		27.097	-0.2708	-0.2708
26.7953	-152.499	33.0562		11.5358	-19.8538	7.0502		26.7225	-32.4795	9.4319		27.1204	-0.3563	-0.3563
26.8186	-152.35	33.1489		11.5461	-19.9124	7.0859		26.7448	-32.0602	9.3091		27.1438	-0.2567	-0.2567
26.8413	-152.486	33.1258		11.556	-19.9226	7.1032		26.7681	-32.5637	9.4384		27.1676	-0.7088	-0.7088
26.8643	-152.907	32.903		11.5659	-20.0259	7.1597		26.7918	-32.5951	9.2967		27.1911	-0.4093	-0.4093
26.887	-152.952	32.9893		11.5759	-20.3018	7.1523		26.8149	-32.2624	9.3508		27.2145	-0.5119	-0.5119
26.9103	-153.061	33.0121		11.5858	-20.1925	7.1036		26.8383	-32.1911	9.3447		27.2381	-0.5179	-0.5179
26.933	-152.831	32.9949		11.5961	-20.1849	7.1802		26.8609	-32.247	9.3258		27.2613	-0.7057	-0.7057
26.956	-153.404	33.1116		11.606	-20.1495	7.2342		26.884	-32.4151	9.3415		27.2849	-0.3216	-0.3216
26.9786	-153.2	33.0496		11.6159	-20.3513	7.231		26.9074	-32.6424	9.4647		27.3085	-0.4382	-0.4382
27.002	-153.385	33.129		11.6259	-20.1641	7.3036		26.93	-32.0665	9.5288		27.332	-0.7249	-0.7249
27.0246	-153.249	32.9711		11.6358	-20.474	7.236		26.9523	-32.1144	9.4177		27.3553	-0.5131	-0.5131
27.0476	-153.579	33.1136		11.6461	-20.5763	7.2845		26.9759	-32.1159	9.3023		27.3787	-0.2908	-0.2908
27.0703	-153.731	32.9657		11.656	-20.4128	7.256		26.9998	-32.2805	9.2729		27.4022	-0.4417	-0.4417
27.0936	-153.7	33.3066		11.6659	-20.5567	7.3394		27.0225	-32.1192	9.405		27.426	-0.418	-0.418
27.1163	-153.594	33.0355		11.6759	-20.691	7.3338		27.0448	-32.0565	9.2543		27.4494	-0.4236	-0.4236
27.1393	-153.886	33.1544		11.6858	-20.7319	7.3303		27.0674	-32.4196	9.3332		27.4729	-0.3059	-0.3059
27.162	-153.968	33.1528		11.6961	-20.898	7.4019		27.0908	-32.2189	9.395		27.4962	-0.3241	-0.3241
27.1853	-154.433	33.244		11.706	-21.131	7.5217		27.1134	-32.4389	9.2674		27.5197	-0.6064	-0.6064
27.208	-153.887	33.1538		11.7159	-21.0684	7.4698		27.1357	-32.373	9.2999		27.5431	-0.4656	-0.4656
27.231	-154.198	33.126		11.7259	-21.0379	7.5527		27.159	-32.4338	9.4108		27.5669	-0.4703	-0.4703
27.2536	-154.54	33.2666		11.7358	-21.1672	7.5026		27.1832	-32.3572	9.4422		27.5903	-0.6987	-0.6987
27.2807	-154.229	33.1534		11.7461	-21.3613	7.6042		27.2059	-32.6588	9.4043		27.6138	-0.6628	-0.6628
27.3036	-154.505	33.1609		11.756	-21.3144	7.5917		27.2281	-32.3104	9.4086		27.6371	-0.4058	-0.4058
27.327	-154.656	33.3093		11.7659	-21.5347	7.6206		27.2515	-32.0106	9.4329		27.6606	-0.4708	-0.4708
27.3497	-154.916	33.332		11.7759	-21.5064	7.5436		27.2749	-32.1637	9.3937		27.6843	-0.4916	-0.4916
27.3728	-154.953	33.2473		11.7858	-21.2445	7.5811		27.2975	-32.4915	9.3914		27.7078	-0.493	-0.493
27.3961	-155.237	33.1766		11.7956	-21.5589	7.5825		27.3198	-32.4753	9.23		27.7312	-0.3951	-0.3951
27.4187	-155.084	33.1521		11.8053	-21.5476	7.6769		27.3424	-32.5343	9.3335		27.7546	-0.4419	-0.4419
27.4421	-155.155	33.4263		11.8151	-21.5238	7.7525		27.3665	-32.4032	9.3867		27.778	-0.3885	-0.3885
27.4651	-155.322	33.3368		11.8251	-21.5969	7.6516		27.3892	-32.2028	9.4108		27.8014	-0.5325	-0.5325
27.4878	-155.255	33.2551		11.835	-21.8873	7.7111		27.4119	-32.1943	9.339		27.8253	-0.5264	-0.5264
27.5111	-155.5	33.3139		11.845	-21.7078	7.7383		27.4348	-32.4209	9.35		27.8487	-0.554	-0.554
27.5338	-155.713	33.3092		11.8552	-22.1142	7.7599		27.4582	-32.5446	9.3944		27.872	-0.3681	-0.3681
27.5568	-156.017	33.3341		11.8651	-21.92	7.8111		27.4816	-32.3138	9.3179		27.8955	-0.5226	-0.5226
27.5802	-155.601	33.5663		11.8751	-22.0361	7.8151		27.5051	-32.5994	9.3069		27.9189	-0.4664	-0.4664
27.6028	-155.848	33.3393		11.885	-21.9443	7.8649		27.5273	-32.5802	9.49		27.9427	-0.6252	-0.6252
27.6254	-155.6	33.4198		11.895	-22.2199	7.8467		27.5507	-32.5077	9.2961		27.9661	-0.7375	-0.7375
27.6485	-156.055	33.4055		11.9053	-21.8872	7.8334		27.5741	-32.1567	9.3732		27.9897	-0.4553	-0.4553
27.6711	-155.968	33.4219		11.9152	-22.2615	7.943		27.5975	-32.6031	9.4366		28.0138	-0.5973	-0.5973
27.6952	-156.007	33.4025		11.9251	-22.6276	7.8242		27.6202	-32.3493	9.4079		28.0372	-0.1804	-0.1804
27.7179	-156.635	33.4812		11.935	-22.4373	7.9911		27.6432	-32.5249	9.387		28.0605	-0.222	-0.222
27.7415	-156.368	33.4593		11.9451	-22.4994	7.8946		27.6666	-32.5361	9.4158		28.0844	-0.4373	-0.4373
27.7644	-156.937	33.3659		11.9553	-22.5367	7.943		27.69	-32.4529	9.3722		28.1078	-0.4194	-0.4194
27.7878	-156.572	33.4735		11.9651	-22.3241	7.8742		27.7133	-32.404	9.4801		28.1312	-0.6339	-0.6339
27.8111	-156.553	33.443		11.9751	-22.5812	7.9568		27.7356	-32.3567	9.4033		28.1546	-0.8229	-0.8229
27.8348	-156.768	33.6559		11.985	-22.7121	7.9511		27.7583	-32.5515	9.4566		28.178	-0.2383	-0.2383
27.858	-157.057	33.5541		11.9951	-22.6732	8.0666		27.7824	-32.4466	9.4441		28.2015	-0.6169	-0.6169
27.881	-157.166	33.6141		12.0053	-23.2118	8.137		27.8051	-32.6286	9.3942		28.2253	-0.6994	-0.6994
27.9037	-157.142	33.5308		12.0152	-22.8563	8.0439		27.8274	-32.3867	9.3392		28.2487	-0.6689	-0.6689
27.927	-157.12	33.4434		12.0251	-22.5686	8.0802		27.8508	-32.2733	9.4286		28.2724	-0.5657	-0.5657
27.9497	-157.371	33.6324		12.035	-22.9061	8.1338		27.8749	-32.279	9.348		28.2963	-0.5472	-0.5472
27.9727	-157.732	33.6174		12.045	-23.2041	8.1136		27.8983	-32.2325	9.3912		28.32	-0.6484	-0.6484
27.9961	-157.707	33.531		12.0553	-23.3555	8.1491		27.9207	-32.1166	9.2734		28.3439	-0.6043	-0.6043
28.0194	-157.683	33.6206		12.0652	-23.0794	8.1246		27.9432	-31.9594	9.4039		28.3677	-0.6804	-0.6804
28.0429	-157.749	33.5721		12.0751	-23.1491	8.0743		27.9666	-32.4478	9.3608		28.3912	-0.4074	-0.4074
28.0656	-157.774	33.6237		12.085	-23.4944	8.3567		27.9908	-32.422	9.4347		28.4146	-0.2824	-0.2824
28.0886	-157.903	33.5712		12.095	-23.5314	8.2897		28.0142	-32.0731	9.3207		28.438	-0.5726	-0.5726
28.1119	-158.686	33.746		12.1053	-23.4723	8.2225		28.0365	-32.239	9.2861		28.4614	-0.3558	-0.3558
28.1353	-158.487	33.6479		12.1152	-23.5259	8.3172		28.0591	-32.6902	9.3664		28.4848	-0.2816	-0.2816
28.1587	-158.635	33.8337		12.1251	-23.3635	8.3771		28.0832	-32.3124	9.4397		28.5087	-0.7315	-0.7315
28.1818	-158.406	33.6414		12.135	-23.5152	8.3331		28.1059	-32.3437	9.3349		28.5321	-0.714	-0.714
28.2045	-158.423	33.8014		12.145	-23.5439	8.2964		28.1317	-32.4998	9.4767		28.5555	-0.3736	-0.3736
28.2278	-158.192	33.6495		12.1553	-23.97	8.358		28.1551	-32.4248	9.2936		28.5788	-0.302	-0.302
28.2505	-158.688	33.7547		12.1652	-23.9965	8.3746		28.1774	-32.2337	9.3852		28.6023	-0.4869	-0.4869
28.2735	-158.599	33.8502		12.1751	-23.6895	8.2625		28.2007	-32.5556	9.3912		28.6261	-0.7034	-0.7034
28.2969	-158.915	33.7504		12.185	-23.9836	8.4473		28.2249	-32.5209	9.3012		28.6495	-0.5137	-0.5137
28.3206	-158.983	33.6664		12.1951	-23.9028	8.4673		28.2483	-32.5006	9.3964		28.6732	-0.4612	-0.4612
28.3437	-159.104	33.8323		12.2053	-24.0206	8.5305		28.2707	-32.4072	9.3519		28.6971	-0.2978	-0.2978
28.3671	-159.007	33.8743		12.2152	-24.314	8.5213		28.2933	-32.3676	9.4783		28.7206	-0.5514	-0.5514
28.3902	-158.902	33.7955		12.2251	-24.1224	8.4737		28.3218	-32.4407	9.3302		28.744	-0.5797	-0.5797
28.4136	-159.026	33.8544		12.235	-24.0354	8.4402		28.3442	-32.2405	9.2863		28.7677	-0.6293	-0.6293
28.437	-159.064	33.8995		12.2451	-24.3303	8.5211		28.3675	-32.2636	9.3343		28.7912	-0.5838	-0.5838
28.4604	-159.547	33.862		12.2553	-24.2938	8.5051		28.3916	-32.0936	9.2983		28.8146	-0.5928	-0.5928
28.4838	-159.225	33.842		12.2652	-24.3542	8.491		28.415	-32.6011	9.4252		28.838	-0.399	-0.399
28.5068	-159.558	33.8552		12.2751	-24.2562	8.5984		28.4374	-32.4173	9.4201		28.8614	-0.467	-0.467
28.5302	-159.436	33.9852		12.2851	-24.6873	8.6369		28.4599	-32.4347	9.2503		28.8849	-0.4038	-0.4038
28.5537	-160.16	33.8208		12.2951	-24.5188	8.6028		28.4833	-32.3034	9.422		28.9087	-0.6135	-0.6135
28.577	-160.247	33.899		12.3053	-24.6526	8.6558		28.5075	-32.4735	9.3665		28.9321	-0.6449	-0.6449
28.5997	-160.094	33.9112		12.3152	-24.453	8.6783		28.5309	-32.2878	9.5204		28.9555	-0.4616	-0.4616
28.6227	-160.224	33.9574		12.3251	-24.8287	8.6968		28.5532	-32.6563	9.3166		28.9789	-0.6725	-0.6725
28.6461	-160.416	33.9758		12.3351	-24.4366	8.6946		28.5765	-32.3742	9.3834		29.0023	-0.3248	-0.3248
28.6695	-160.321	34.0238		12.3451	-24.727	8.5838		28.6	-32.0831	9.3467		29.0262	-0.6875	-0.6875
28.6929	-160.692	33.9451		12.3553	-24.5667	8.6803		28.6242	-32.2247	9.2865		29.0496	-0.6543	-0.6543
28.7163	-160.484	33.9312		12.3652	-24.9039	8.7801		28.6476	-32.4224	9.3759		29.073	-0.7445	-0.7445
28.7394	-160.721	34.0971		12.3751	-24.9745	8.7885		28.67	-32.1934	9.3513		29.0964	-0.5632	-0.5632
28.7621	-160.593	34.066		12.385	-25.0336	8.7373		28.6933	-32.3146	9.5974		29.1198	-0.2813	-0.2813
28.7854	-161.072	34.0453		12.3951	-25.1445	8.7657		28.7167	-32.4584	9.2395		29.144	-0.5861	-0.5861
28.8088	-160.786	33.9714		12.4053	-24.9083	8.8564		28.7408	-32.1406	9.3913		29.1678	-0.3753	-0.3753
28.8319	-161.358	34.0256		12.4152	-25.2158	8.8041		28.7642	-32.429	9.41		29.1913	-0.7965	-0.7965
28.8553	-161.205	33.9918		12.4251	-25.3548	8.8634		28.7866	-32.3485	9.4478		29.2147	-0.3505	-0.3505
28.8787	-161.05	34.1144		12.4351	-25.4492	8.7338		28.8099	-32.4961	9.3725		29.238	-0.3831	-0.3831
28.902	-161.164	33.8885		12.4451	-25.2174	8.844		28.8333	-32.4386	9.37		29.2615	-0.4458	-0.4458
28.9255	-161.296	34.119		12.4553	-25.3581	8.8189		28.8575	-32.3949	9.3229		29.2849	-0.5239	-0.5239
28.9485	-161.998	34.1101		12.4652	-25.4494	8.9024		28.8809	-32.355	9.445		29.3087	-0.5573	-0.5573
28.9719	-161.66	33.9929		12.4751	-25.6826	8.8864		28.9033	-32.5002	9.3315		29.3321	-0.3788	-0.3788
28.9953	-161.662	34.0111		12.4851	-25.403	9.0239		28.9266	-32.3543	9.3213		29.3555	-0.5845	-0.5845
29.0187	-161.596	34.0998		12.4951	-25.7503	8.9732		28.95	-32.3946	9.4654		29.3789	-0.693	-0.693
29.0421	-162.167	34.0535		12.5053	-25.6502	9.0036		28.9742	-32.621	9.4175		29.4024	-0.399	-0.399
29.0652	-162.41	34.191		12.5152	-25.8676	9.0426		28.9976	-32.399	9.4117		29.4262	-0.7687	-0.7687
29.0886	-161.794	34.1566		12.5251	-25.8301	9.0125		29.0202	-32.2988	9.3616		29.4496	-0.4388	-0.4388
29.112	-162.044	34.0677		12.5351	-25.5752	8.9597		29.0433	-32.3369	9.3137		29.4733	-0.5245	-0.5245
29.1354	-162.131	34.0735		12.5451	-25.6851	9.0019		29.0666	-32.5706	9.329		29.4971	-0.3433	-0.3433
29.1588	-162.267	34.0046		12.5553	-26.0793	9.1026		29.0909	-32.4438	9.3606		29.5206	-0.658	-0.658
29.1818	-162.356	33.9584		12.5652	-25.9247	9.0461		29.1142	-32.2672	9.4077		29.5448	-0.5622	-0.5622
29.2053	-162.768	34.1329		12.5751	-25.9151	9.0562		29.1367	-32.233	9.3453		29.5682	-0.4675	-0.4675
29.2287	-162.681	34.1093		12.5851	-25.8767	9.0299		29.1599	-32.2189	9.4384		29.5921	-0.3063	-0.3063
29.2521	-162.492	34.1043		12.5951	-26.0884	9.1169		29.1834	-32.3486	9.4179		29.6155	-0.4952	-0.4952
29.2817	-162.678	34.0728		12.6053	-26.0243	9.0698		29.2075	-32.4269	9.373		29.6389	-0.5557	-0.5557
29.3045	-163.135	34.0358		12.6152	-25.9007	9.1208		29.2309	-32.3701	9.4099		29.663	-0.6124	-0.6124
29.3279	-163.298	34.1693		12.6252	-26.3766	9.1608		29.2534	-32.3156	9.3784		29.6865	-0.4682	-0.4682
29.3513	-163.01	34.1325		12.6351	-26.3316	9.2072		29.2766	-32.2365	9.3477		29.7107	-0.5289	-0.5289
29.3747	-163.281	34.2066		12.6451	-26.2303	9.195		29.3	-32.7182	9.4513		29.7345	-0.0602	-0.0602
29.3978	-163.262	34.1964		12.6553	-26.3272	9.2217		29.3242	-32.4725	9.4085		29.758	-0.5121	-0.5121
29.4212	-163.568	34.2467		12.6652	-26.6771	9.3295		29.3476	-32.3601	9.4283		29.7814	-0.2792	-0.2792
29.4445	-163.433	34.0398		12.6752	-26.4528	9.0786		29.37	-32.364	9.4069		29.8106	-0.3524	-0.3524
29.4679	-163.767	34.3158		12.6851	-26.3178	9.353		29.3933	-32.2316	9.4292		29.8345	-0.5485	-0.5485
29.4906	-163.872	34.3021		12.6951	-26.6194	9.2787		29.4167	-32.436	9.2401		29.8587	-0.3873	-0.3873
29.5136	-163.469	34.3203		12.7053	-26.386	9.3764		29.4409	-32.595	9.4714		29.8822	-0.55	-0.55
29.5371	-163.796	34.2238		12.7152	-26.4944	9.3958		29.4643	-32.3681	9.348		29.9056	-0.3617	-0.3617
29.5604	-163.74	34.1896		12.7252	-26.8971	9.312		29.4867	-32.3309	9.3883		29.929	-0.5494	-0.5494
29.5838	-164.27	34.2395		12.7351	-27.0402	9.3226		29.5099	-32.5562	9.3716		29.9524	-0.4452	-0.4452
29.6069	-164.526	34.2518		12.7451	-26.7665	9.4429		29.5335	-32.2542	9.3152		29.9762	-0.7402	-0.7402
29.6303	-164.179	34.2732		12.7553	-26.6587	9.3755		29.5576	-32.3421	9.3422		30.0004	-0.4284	-0.4284
29.6537	-164.185	34.2316		12.7652	-26.8858	9.3315		29.5809	-32.5136	9.2895		30.0246	-0.5101	-0.5101
29.6771	-164.475	34.3203		12.7752	-27.1526	9.3532		29.6033	-32.3693	9.3199		30.0483	-0.4622	-0.4622
29.7005	-164.705	34.1625		12.7851	-26.9005	9.3849		29.6266	-32.4651	9.4017		30.0722	-0.3697	-0.3697
29.7236	-164.227	34.2234		12.7951	-26.858	9.4188		29.65	-32.3326	9.4493		30.0962	-0.453	-0.453
29.747	-164.664	34.1339		12.8053	-27.202	9.3423		29.6742	-32.4009	9.3817		30.1195	-0.4628	-0.4628
29.7704	-164.752	34.3238		12.8152	-27.3021	9.4412		29.6976	-32.5302	9.2672		30.1429	-0.676	-0.676
29.7938	-164.573	34.258		12.8259	-27.2313	9.5221		29.7201	-32.2917	9.4243		30.1667	-0.5276	-0.5276
29.8172	-164.93	34.4061		12.8359	-27.0046	9.4965		29.7435	-32.3339	9.4193		30.1902	-0.278	-0.278
29.8402	-164.831	34.3385		12.8462	-27.0504	9.4372		29.7668	-32.0607	9.3934		30.2136	-0.3786	-0.3786
29.8636	-165.015	34.2595		12.8561	-27.1257	9.4375		29.7909	-32.5677	9.3957		30.237	-0.5662	-0.5662
29.8871	-165.035	34.3175		12.866	-27.0984	9.4894		29.8143	-32.2644	9.442		30.2604	-0.5855	-0.5855
29.9104	-165.153	34.1414		12.876	-27.247	9.5832		29.8367	-32.4144	9.3424		30.2842	-0.4508	-0.4508
29.9339	-165.123	34.264		12.8859	-27.7294	9.6527		29.8602	-32.5938	9.3476		30.3076	-0.6494	-0.6494
29.9569	-165.584	34.4255		12.8962	-27.4451	9.5901		29.8834	-32.3768	9.3815		30.3311	-0.4744	-0.4744
29.9803	-165.447	34.4209		12.9061	-27.4178	9.6502		29.9076	-32.3076	9.2762		30.3544	-0.8232	-0.8232
30.0038	-165.499	34.49		12.916	-27.7142	9.6487		29.9309	-32.5584	9.4892		30.3779	-0.4993	-0.4993
30.0271	-165.988	34.3588		12.926	-27.5071	9.6193		29.9533	-32.2467	9.3829		30.4013	-0.6799	-0.6799
30.0505	-165.947	34.3388		12.9359	-27.863	9.5917		29.9769	-32.1591	9.3133		30.4244	-0.5141	-0.5141
30.0736	-165.456	34.41		12.9462	-27.8526	9.4858		30.0001	-32.2797	9.2815		30.4477	-0.7144	-0.7144
30.097	-165.977	34.4992		12.9561	-27.6884	9.7372		30.0242	-32.3518	9.2922		30.4711	-0.6345	-0.6345
30.1203	-165.797	34.4061		12.966	-27.692	9.7548		30.0476	-32.2999	9.422		30.4945	-0.8581	-0.8581
30.1436	-166.438	34.3353		12.976	-28.083	9.6219		30.07	-32.4812	9.3757		30.518	-0.219	-0.219
30.1662	-166.053	34.4149		12.9859	-28.0227	9.732		30.0936	-32.2379	9.2986		30.5418	-0.3853	-0.3853
30.1892	-166.149	34.5252		12.9962	-27.9577	9.8111		30.1168	-32.0436	9.3711		30.5652	-0.6619	-0.6619
30.2119	-166.419	34.4327		13.0062	-28.0708	9.7715		30.1407	-32.5575	9.3813		30.5886	-0.3541	-0.3541
30.2345	-166.253	34.5397		13.016	-28.1214	9.7889		30.1633	-32.2857	9.414		30.612	-0.5837	-0.5837
30.2571	-166.375	34.4478		13.026	-28.1984	9.6633		30.1856	-32.4132	9.3995		30.6357	-0.4927	-0.4927
30.2801	-166.059	34.4633		13.0359	-27.9158	9.8876		30.2082	-32.4904	9.3666		30.6593	-0.9119	-0.9119
30.3027	-166.805	34.5831		13.0462	-28.2539	9.8016		30.2315	-32.5067	9.42		30.6827	-0.492	-0.492
30.3254	-166.766	34.5983		13.0561	-28.4378	9.7166		30.2539	-32.481	9.4557		30.7061	-0.4361	-0.4361
30.3483	-166.731	34.5895		13.066	-28.3265	9.8632		30.2764	-32.4043	9.4504		30.7297	-0.3861	-0.3861
30.371	-166.551	34.4831		13.0761	-28.155	9.8475		30.2997	-32.3874	9.3311		30.7529	-0.7137	-0.7137
30.3943	-166.75	34.5759		13.0859	-28.5001	9.8588		30.3224	-32.1831	9.3044		30.7763	-0.6711	-0.6711
30.417	-167.097	34.5422		13.0962	-28.4765	9.8985		30.3447	-32.3143	9.3653		30.8001	-0.549	-0.549
30.44	-167.173	34.4834		13.1061	-28.4901	9.8636		30.3674	-32.2214	9.3603		30.8236	-0.7092	-0.7092
30.4627	-166.972	34.4731		13.1161	-28.793	9.9065		30.3915	-32.5445	9.4648		30.8469	-0.4634	-0.4634
30.4853	-167.228	34.6541		13.126	-28.58	9.8984		30.4141	-32.3741	9.448		30.8704	-0.3825	-0.3825
30.5079	-167.48	34.6189		13.1359	-28.4277	9.9121		30.4364	-32.3444	9.3582		30.8938	-0.4004	-0.4004
30.5372	-167.077	34.5504		13.1462	-28.7329	9.9532		30.459	-32.3224	9.3609		30.9176	-0.3701	-0.3701
30.5602	-167.708	34.5872		13.1562	-28.5486	9.899		30.4823	-32.5974	9.514		30.9411	-0.3391	-0.3391
30.5829	-167.549	34.6689		13.1661	-28.5359	9.8437		30.505	-32.4823	9.4246		30.9645	-0.4676	-0.4676
30.6059	-167.477	34.7112		13.1761	-28.5854	9.8651		30.5273	-32.5615	9.3616		30.9878	-0.7864	-0.7864
30.6286	-167.403	34.5352		13.186	-28.6866	9.9652		30.5506	-32.7179	9.3642		31.0112	-0.5499	-0.5499
30.6512	-168.058	34.5981		13.1962	-28.8052	10.0008		30.574	-32.5374	9.315		31.0347	-0.3222	-0.3222
30.6738	-167.628	34.6461		13.2062	-28.9272	9.959		30.5966	-32.355	9.4919		31.0585	-0.383	-0.383
30.6968	-168.173	34.7735		13.216	-29.0114	9.9346		30.619	-32.4711	9.3727		31.0819	-0.645	-0.645
30.7194	-168.263	34.6458		13.2261	-28.8699	10.0107		30.6415	-32.2563	9.4174		31.1053	-0.6257	-0.6257
30.742	-168.069	34.7157		13.2359	-28.9983	10.0753		30.6649	-32.4966	9.2516		31.1287	-0.361	-0.361
30.765	-168.063	34.5333		13.2462	-29.1778	10.0973		30.6875	-32.6128	9.2359		31.1521	-0.5805	-0.5805
30.7877	-167.929	34.7324		13.2562	-29.1427	10.0301		30.7099	-32.3903	9.4813		31.1759	-0.4529	-0.4529
30.811	-168.569	34.7572		13.266	-29.2596	10.1188		30.7331	-32.3268	9.3476		31.1994	-0.5387	-0.5387
30.8337	-168.411	34.7545		13.276	-29.3136	9.9819		30.7603	-32.2416	9.2839		31.2228	-0.4598	-0.4598
30.8633	-168.55	34.7324		13.2859	-29.1983	10.1065		30.7832	-32.5375	9.3396		31.2462	-0.491	-0.491
30.8861	-168.547	34.7287		13.2962	-29.5171	10.13		30.8065	-32.2627	9.2964		31.2696	-0.7071	-0.7071
30.9087	-168.783	34.6741		13.3062	-29.3933	10.0435		30.829	-32.35	9.4583		31.293	-0.73	-0.73
30.9317	-168.996	34.7185		13.316	-29.5245	10.086		30.8514	-32.6532	9.4495		31.3168	-0.6726	-0.6726
30.9544	-168.803	34.6159		13.326	-29.7134	10.068		30.8748	-32.4377	9.3324		31.3403	-0.3289	-0.3289
30.9777	-168.816	34.7667		13.336	-29.477	10.1331		30.8974	-32.561	9.3567		31.3636	-0.6839	-0.6839
31.0004	-168.667	34.7227		13.3462	-29.3413	10.1427		30.9197	-32.3624	9.2949		31.3873	-0.6095	-0.6095
31.0234	-169.294	34.8496		13.3562	-29.4893	10.0568		30.9423	-32.3086	9.4093		31.4105	-0.6853	-0.6853
31.046	-169.404	34.7705		13.3661	-29.3145	10.2841		30.9657	-32.26	9.2952		31.4343	-0.1629	-0.1629
31.0694	-169.324	34.6163		13.376	-29.3381	10.2655		30.9884	-32.1565	9.3319		31.4578	-0.7171	-0.7171
31.092	-169.372	34.805		13.386	-29.5497	10.2506		31.0107	-32.4601	9.4241		31.4811	-0.388	-0.388
31.1151	-169.26	34.8543		13.3962	-29.6086	10.2246		31.0339	-32.6649	9.3366		31.5045	-0.3105	-0.3105
31.1377	-169.31	34.8255		13.4062	-29.4693	10.2719		31.0574	-32.4565	9.4371		31.5279	-0.6643	-0.6643
31.161	-169.267	34.8602		13.4161	-29.5561	10.3442		31.08	-32.3697	9.4741		31.5514	-0.6975	-0.6975
31.1837	-169.517	34.7917		13.4261	-29.8267	10.3447		31.1023	-32.1839	9.45		31.5752	-0.413	-0.413
31.2067	-169.476	34.687		13.4359	-29.8086	10.3377		31.1249	-32.2594	9.369		31.5986	-0.343	-0.343
31.2294	-169.563	34.7848		13.4462	-30.0987	10.3465		31.1482	-32.6525	9.2316		31.622	-0.6979	-0.6979
31.252	-169.834	34.7318		13.4562	-29.9447	10.4094		31.1706	-32.3805	9.3355		31.6454	-0.6989	-0.6989
31.2746	-169.917	34.9142		13.4661	-29.7679	10.3925		31.1931	-32.3568	9.3571		31.6689	-0.4989	-0.4989
31.2976	-169.998	34.8361		13.4761	-29.8553	10.4153		31.2165	-32.4468	9.3234		31.6927	-0.5914	-0.5914
31.3203	-170.125	34.7836		13.486	-29.9228	10.3143		31.2391	-32.2564	9.3783		31.7163	-0.8436	-0.8436
31.3436	-170.341	34.8141		13.4962	-29.9682	10.4063		31.2614	-32.0386	9.3071		31.7395	-0.5866	-0.5866
31.3663	-170.043	34.9604		13.5068	-29.852	10.3075		31.284	-32.3509	9.3251		31.7629	-0.8788	-0.8788
31.3893	-170.398	34.9032		13.5169	-29.9981	10.4808		31.3074	-32.5211	9.3566		31.7863	-0.4687	-0.4687
31.412	-170.484	34.7931		13.5269	-30.4941	10.4274		31.33	-32.598	9.3875		31.8097	-0.1218	-0.1218
31.4353	-170.502	34.8723		13.5368	-30.4458	10.4732		31.3523	-32.3624	9.414		31.8335	-0.9234	-0.9234
31.458	-170.295	34.8309		13.5471	-30.1312	10.561		31.3775	-32.3719	9.2272		31.857	-0.517	-0.517
31.481	-170.477	34.9462		13.557	-30.5681	10.4877		31.4006	-32.2919	9.3999		31.8803	-0.5455	-0.5455
31.5037	-170.714	35.0048		13.5669	-30.2759	10.5401		31.424	-32.2771	9.3967		31.9038	-0.6465	-0.6465
31.5269	-170.806	34.8478		13.5769	-30.3098	10.5523		31.4467	-32.6648	9.4091		31.9272	-0.3421	-0.3421
31.5496	-170.953	34.9873		13.5868	-30.2805	10.5416		31.469	-32.3371	9.4199		31.951	-0.601	-0.601
31.5726	-170.68	34.9697		13.597	-30.418	10.468		31.4923	-32.5793	9.2896		31.9744	-0.7065	-0.7065
31.5953	-170.763	34.9903		13.607	-30.3703	10.4518		31.5165	-32.4795	9.4016		31.9979	-0.4943	-0.4943
31.6186	-171.071	34.9358		13.6169	-30.463	10.5349		31.5392	-32.518	9.3813		32.0212	-0.5359	-0.5359
31.6413	-170.825	34.9318		13.6269	-30.4693	10.466		31.5616	-32.4485	9.4309		32.0447	-0.6915	-0.6915
31.6643	-170.994	34.8935		13.6368	-30.8738	10.5332		31.5848	-32.259	9.4302		32.0681	-0.4091	-0.4091
31.687	-171.341	34.9844		13.6471	-30.7487	10.5543		31.6082	-32.6159	9.3759		32.0919	-0.6201	-0.6201
31.7103	-171.355	34.9975		13.657	-30.5644	10.6156		31.6308	-32.3836	9.3238		32.1153	-0.784	-0.784
31.733	-171.395	34.9457		13.6669	-30.8648	10.595		31.6533	-32.2679	9.3717		32.1387	-0.6426	-0.6426
31.756	-171.286	34.9126		13.6769	-30.6975	10.6625		31.6759	-32.537	9.4282		32.1629	-0.4446	-0.4446
31.7786	-171.421	35.0072		13.6871	-30.7653	10.6431		31.6998	-32.5264	9.458		32.1863	-0.7063	-0.7063
31.802	-171.72	34.8708		13.6971	-30.9047	10.5664		31.7225	-32.3826	9.2769		32.2097	-0.4624	-0.4624
31.8246	-171.784	34.9109		13.707	-30.5498	10.6437		31.7448	-32.4305	9.3193		32.2336	-0.8357	-0.8357
31.8476	-171.713	34.9226		13.7169	-30.6873	10.626		31.7681	-32.4566	9.3806		32.257	-0.49	-0.49
31.8703	-172.004	35.0312		13.7269	-30.9778	10.534		31.7915	-32.7123	9.3923		32.2804	-0.577	-0.577
31.8936	-171.833	35.0601		13.7369	-31.1978	10.7214		31.8149	-32.4297	9.3384		32.3038	-0.6609	-0.6609
31.9163	-171.981	35.1099		13.7471	-31.1316	10.6883		31.8373	-32.5051	9.3278		32.3272	-0.6381	-0.6381
31.9393	-172	35.0589		13.757	-31.3532	10.6487		31.8598	-32.4636	9.426		32.351	-0.6116	-0.6116
31.962	-172.365	34.9156		13.7669	-31.2829	10.6639		31.8832	-32.5247	9.4318		32.3746	-0.4394	-0.4394
31.9853	-172.055	34.8964		13.7769	-31.1392	10.754		31.9066	-32.0476	9.3236		32.3979	-0.7265	-0.7265
32.008	-172.015	34.9702		13.7869	-31.3953	10.7831		31.929	-32.4372	9.4389		32.4213	-0.4863	-0.4863
32.031	-172.144	35.0961		13.7971	-31.0154	10.6975		31.9515	-32.589	9.4264		32.4447	-0.7214	-0.7214
32.0537	-172.237	35.1323		13.807	-31.2553	10.7118		31.9749	-32.493	9.5553		32.4681	-0.5343	-0.5343
32.0769	-172.524	35.0359		13.8169	-31.4034	10.7411		31.9983	-32.8454	9.4365		32.4919	-0.3922	-0.3922
32.0996	-172.375	34.9226		13.8269	-31.1515	10.6934		32.0206	-32.5929	9.2699		32.5153	-0.6586	-0.6586
32.1227	-173.152	35.1016		13.8369	-31.4153	10.7766		32.0432	-32.3287	9.2982		32.5388	-0.3684	-0.3684
32.1453	-173.011	35.1697		13.8471	-31.4945	10.7451		32.0666	-32.3638	9.3116		32.5622	-0.6382	-0.6382
32.1687	-173.063	35.1029		13.857	-31.2641	10.836		32.09	-32.4294	9.4472		32.5856	-0.1483	-0.1483
32.1913	-172.807	35.0733		13.8669	-31.4218	10.829		32.1133	-32.5044	9.4178		32.6094	-0.7813	-0.7813
32.2143	-173.002	35.1251		13.8771	-31.4558	10.7381		32.1356	-32.6406	9.3139		32.633	-0.3231	-0.3231
32.2372	-172.824	35.0835		13.8869	-31.5647	10.9149		32.159	-32.4775	9.4604		32.6563	-0.5838	-0.5838
32.2603	-173.416	35.1992		13.8971	-31.3649	10.7836		32.1832	-32.3903	9.4254		32.6796	-0.4702	-0.4702
32.283	-173.402	35.2348		13.907	-31.4666	10.9114		32.2058	-32.4649	9.3546		32.7032	-0.4833	-0.4833
32.306	-173.341	35.1798		13.9169	-31.6647	10.8557		32.2282	-32.7025	9.4544		32.7265	-0.4424	-0.4424
32.3287	-173.178	35.1477		13.9269	-31.6211	10.8398		32.2515	-32.3198	9.3214		32.7503	-0.4242	-0.4242
32.352	-173.262	35.13		13.9369	-31.634	10.9543		32.2749	-32.0876	9.3309		32.7737	-0.4059	-0.4059
32.3754	-173.217	35.1297		13.9471	-31.707	10.8485		32.2982	-32.2918	9.3613		32.7971	-0.2632	-0.2632
32.3984	-173.514	35.1068		13.957	-31.9261	10.925		32.3206	-32.3069	9.3569		32.8205	-0.1514	-0.1514
32.4211	-173.517	35.1832		13.9669	-31.9569	10.8207		32.3434	-32.5429	9.4946		32.8439	-0.7601	-0.7601
32.4444	-173.608	35.2109		13.9769	-32.1317	10.9573		32.3668	-32.3769	9.4253		32.8679	-0.601	-0.601
32.4671	-173.615	35.1673		13.9869	-32.0445	11.0135		32.391	-32.5672	9.4148		32.8912	-0.5193	-0.5193
32.4901	-173.731	35.2283		13.9971	-31.8798	11.0222		32.4142	-32.3906	9.3882		32.9146	-0.7278	-0.7278
32.5136	-174.019	35.2655		14.007	-32.3665	10.8983		32.4365	-32.4175	9.3365		32.938	-0.7051	-0.7051
32.5362	-174.137	35.3145		14.0169	-32.0058	10.9649		32.4591	-32.3104	9.3496		32.9614	-0.6606	-0.6606
32.5595	-173.719	35.1402		14.0269	-31.8783	11.032		32.4832	-32.134	9.4382		32.9848	-0.8239	-0.8239
32.5822	-173.865	35.2111		14.0369	-31.987	10.9793		32.5059	-32.2406	9.308		33.0086	-0.2573	-0.2573
32.6052	-174.105	35.2737		14.0471	-32.3311	11.0479		32.5282	-32.3809	9.2311		33.0321	-0.3907	-0.3907
32.6286	-174.588	35.2843		14.057	-31.891	10.9809		32.5515	-32.4266	9.3446		33.0555	-0.5989	-0.5989
32.652	-174.395	35.1641		14.0669	-32.0765	10.9302		32.5749	-32.4736	9.4052		33.0789	-0.6201	-0.6201
32.6754	-174.114	35.2672		14.0769	-32.2809	10.9928		32.5983	-32.2448	9.2968		33.1023	-0.6461	-0.6461
32.6984	-173.928	35.1331		14.0869	-32.1644	11.0414		32.6217	-32.6	9.4085		33.1261	-0.6156	-0.6156
32.7212	-174.226	35.1873		14.0971	-32.28	11.0656		32.644	-32.3301	9.3772		33.1495	-0.2496	-0.2496
32.7444	-174.622	35.4815		14.107	-32.5618	10.9822		32.6673	-32.3363	9.3896		33.173	-0.5213	-0.5213
32.7671	-174.569	35.3487		14.1169	-32.2958	11.1092		32.6908	-32.5021	9.3611		33.1963	-0.5403	-0.5403
32.7902	-174.606	35.3672		14.1269	-32.741	11.0402		32.7134	-32.4682	9.3083		33.2198	-0.3455	-0.3455
32.8135	-175.085	35.305		14.1369	-32.518	11.0112		32.7358	-32.5532	9.3001		33.2432	-0.7123	-0.7123
32.8362	-174.705	35.3732		14.1471	-32.719	11.155		32.7591	-32.4537	9.31		33.267	-0.6242	-0.6242
32.8595	-174.767	35.3622		14.157	-32.4104	11.1707		32.7832	-32.5201	9.2724		33.2904	-0.5273	-0.5273
32.8822	-174.878	35.1787		14.1669	-32.5746	11.0816		32.8066	-32.3651	9.3088		33.3138	-0.5721	-0.5721
32.9052	-175.173	35.3602		14.1769	-32.5878	11.0801		32.8291	-32.6719	9.2844		33.3372	-0.2755	-0.2755
32.9278	-175.057	35.2807		14.1869	-32.4534	11.1956		32.8515	-32.3537	9.3472		33.3606	-0.3561	-0.3561
32.9512	-175.044	35.3742		14.1971	-32.4757	11.1457		32.8749	-32.4048	9.3416		33.3845	-0.5914	-0.5914
32.9746	-175.314	35.2054		14.207	-32.6498	11.0389		32.8991	-32.735	9.315		33.4079	-0.4885	-0.4885
32.9977	-175.486	35.4525		14.2169	-32.5955	11.1972		32.9225	-32.3958	9.2356		33.4316	-0.5475	-0.5475
33.0204	-175.376	35.4672		14.227	-32.9897	11.1565		32.9448	-32.6329	9.2637		33.4554	-0.4667	-0.4667
33.0437	-175.484	35.2553		14.2369	-32.7265	11.2101		32.9682	-32.5125	9.4018		33.4789	-0.4149	-0.4149
33.0671	-175.705	35.3135		14.2471	-32.9251	11.3038		32.9916	-32.2442	9.384		33.5023	-0.5278	-0.5278
33.0902	-175.343	35.3815		14.257	-33.0143	11.1367		33.0158	-32.4989	9.393		33.5261	-0.7252	-0.7252
33.1136	-175.468	35.3772		14.2669	-32.7983	11.1773		33.0384	-32.3734	9.3216		33.5496	-0.4473	-0.4473
33.1362	-175.986	35.2864		14.2769	-32.8	11.1477		33.0608	-32.3995	9.4149		33.573	-0.2699	-0.2699
33.1596	-175.812	35.4357		14.2869	-32.9906	11.408		33.0841	-32.2949	9.1908		33.5963	-0.4048	-0.4048
33.183	-176.233	35.5403		14.2971	-32.8803	11.2502		33.1082	-32.3718	9.3785		33.6198	-0.5266	-0.5266
33.206	-175.679	35.3257		14.3071	-33.1028	11.2757		33.1316	-32.405	9.4107		33.6432	-0.6337	-0.6337
33.2294	-176.146	35.4463		14.317	-33.0919	11.2817		33.1541	-32.3275	9.4437		33.667	-0.2746	-0.2746
33.2528	-175.94	35.3625		14.3269	-32.7391	11.4128		33.1766	-32.4594	9.3311		33.6905	-0.5254	-0.5254
33.2762	-176.312	35.3625		14.3369	-33.2894	11.28		33.2	-32.0663	9.2872		33.7139	-0.7806	-0.7806
33.2997	-176.363	35.453		14.3471	-33.0177	11.294		33.2242	-32.453	9.3547		33.7373	-0.8719	-0.8719
33.3227	-176.246	35.3406		14.3571	-33.2567	11.225		33.2475	-32.5988	9.4156		33.7606	-0.9247	-0.9247
33.3461	-176.319	35.4034		14.3669	-33.2521	11.2514		33.2698	-32.6798	9.3859		33.7847	-0.6613	-0.6613
33.3695	-176.898	35.42		14.3769	-33.3649	11.3122		33.2932	-32.3795	9.3573		33.8087	-0.6084	-0.6084
33.3929	-176.395	35.4231		14.3871	-33.0327	11.2439		33.3166	-32.5144	9.3195		33.8321	-0.505	-0.505
33.4156	-176.647	35.3448		14.3971	-33.3973	11.4032		33.3408	-32.4404	9.4426		33.8555	-0.284	-0.284
33.4386	-176.841	35.3921		14.4071	-33.2522	11.302		33.3642	-32.6025	9.4517		33.879	-0.7431	-0.7431
33.462	-176.838	35.4034		14.4169	-33.4823	11.4057		33.3865	-32.4728	9.3124		33.9024	-0.5825	-0.5825
33.4854	-176.969	35.4436		14.4269	-33.3846	11.3518		33.4099	-32.22	9.3446		33.9262	-0.421	-0.421
33.5088	-176.963	35.4912		14.4369	-33.2452	11.4938		33.4333	-32.547	9.302		33.9496	-0.4544	-0.4544
33.5318	-177.307	35.5058		14.4472	-33.3111	11.5012		33.4575	-32.3492	9.3707		33.973	-0.483	-0.483
33.5545	-176.922	35.3057		14.4571	-33.7016	11.3632		33.4808	-32.2513	9.2715		33.9964	-0.6066	-0.6066
33.5786	-177.108	35.3622		14.4669	-33.7004	11.4316		33.5031	-32.5385	9.2966		34.0198	-0.4429	-0.4429
33.6021	-177.225	35.5136		14.477	-33.3975	11.5157		33.5258	-32.5925	9.3699		34.0432	-0.4591	-0.4591
33.6255	-177.25	35.4915		14.4869	-33.5662	11.4562		33.5499	-32.589	9.397		34.067	-0.7052	-0.7052
33.6508	-177.452	35.5321		14.4971	-33.4618	11.4545		33.5733	-32.7519	9.4051		34.0905	-0.5115	-0.5115
33.6736	-177.36	35.4501		14.5071	-33.7753	11.4225		33.5967	-32.2716	9.3226		34.1138	-0.6484	-0.6484
33.6969	-177.291	35.4511		14.5169	-33.489	11.4587		33.619	-32.4016	9.2427		34.1373	-0.5389	-0.5389
33.7204	-177.766	35.4194		14.5274	-34.0156	11.5738		33.6424	-32.3566	9.4761		34.1607	-0.8774	-0.8774
33.7437	-177.237	35.4799		14.5381	-33.7515	11.5732		33.6666	-32.5598	9.4494		34.1845	-0.7303	-0.7303
33.7672	-177.541	35.534		14.5479	-33.8231	11.4011		33.69	-32.4951	9.4171		34.2079	-0.7303	-0.7303
33.7902	-178.133	35.601		14.5579	-33.7742	11.4776		33.7134	-32.7097	9.3433		34.2321	-0.5681	-0.5681
33.8136	-177.817	35.6387		14.5678	-33.7412	11.4892		33.7358	-32.5028	9.3551		34.2555	-0.5318	-0.5318
33.837	-177.885	35.636		14.5777	-33.6585	11.5814		33.7591	-32.3909	9.3231		34.2792	-0.656	-0.656
33.8604	-177.552	35.5236		14.5881	-33.885	11.4108		33.7833	-32.1964	9.3936		34.3031	-0.4651	-0.4651
33.8838	-178.293	35.4472		14.5979	-33.7409	11.4646		33.8067	-32.2647	9.2794		34.3266	-0.406	-0.406
33.9069	-177.986	35.5005		14.6079	-33.9719	11.575		33.8301	-32.294	9.383		34.3504	-0.9026	-0.9026
33.9303	-177.935	35.6603		14.6178	-34.0488	11.5934		33.8524	-32.1959	9.382		34.3738	-0.5119	-0.5119
33.9537	-178.027	35.4301		14.6277	-33.7922	11.6144		33.8758	-32.3677	9.421		34.398	-0.5504	-0.5504
33.9771	-178.765	35.5813		14.638	-33.9759	11.5649		33.9	-32.1887	9.3896		34.4214	-0.6716	-0.6716
34.0005	-178.368	35.6102		14.6479	-34.4231	11.5306		33.9234	-32.442	9.262		34.4448	-0.4739	-0.4739
34.0236	-178.661	35.6586		14.6579	-33.9477	11.6348		33.9468	-32.4202	9.2672		34.4683	-0.5915	-0.5915
34.0469	-178.186	35.7395		14.6679	-33.8435	11.7056		33.9691	-32.4263	9.3283		34.4921	-0.5069	-0.5069
34.0704	-178.949	35.6664		14.6778	-33.8935	11.5858		33.9925	-32.1353	9.3682		34.5155	-0.707	-0.707
34.0937	-178.618	35.6122		14.6881	-34.2386	11.5853		34.0166	-32.1548	9.3191		34.5389	-0.7823	-0.7823
34.1172	-178.893	35.6651		14.698	-34.0247	11.643		34.04	-32.4204	9.3099		34.5623	-0.6561	-0.6561
34.1402	-178.726	35.6855		14.7079	-34.4359	11.6742		34.0634	-32.578	9.3525		34.5857	-0.6707	-0.6707
34.1636	-178.641	35.6286		14.7178	-34.3125	11.7174		34.086	-32.2161	9.3588		34.6095	-0.5616	-0.5616
34.187	-178.69	35.7867		14.7278	-34.2592	11.6596		34.1092	-32.3888	9.3562		34.633	-0.4045	-0.4045
34.2104	-178.936	35.6063		14.7381	-34.0954	11.6409		34.1333	-32.1789	9.3699		34.6566	-0.352	-0.352
34.2338	-179.367	35.796		14.7479	-34.2664	11.6486		34.1567	-32.4697	9.4544		34.6805	-0.6484	-0.6484
34.2569	-178.906	35.6764		14.7579	-34.724	11.6704		34.1801	-31.9225	9.3108		34.704	-0.5436	-0.5436
34.2803	-178.934	35.6575		14.7678	-34.3247	11.6977		34.2024	-32.4706	9.2833		34.7282	-0.72	-0.72
34.3037	-179.064	35.5856		14.7778	-34.2959	11.7303		34.2261	-32.3499	9.381		34.7516	-0.3353	-0.3353
34.3271	-179.279	35.6838		14.7881	-34.2324	11.6559		34.2499	-32.2098	9.2224		34.7754	-0.6297	-0.6297
34.3505	-179.324	35.735		14.798	-34.3613	11.8253		34.2734	-32.2686	9.35		34.7989	-0.618	-0.618
34.3736	-179.781	35.6951		14.8079	-34.5046	11.6571		34.2968	-32.2924	9.293		34.8222	-0.6105	-0.6105
34.397	-179.677	35.6505		14.8178	-34.514	11.6937		34.3191	-32.4181	9.4082		34.8456	-0.5194	-0.5194
34.4204	-179.953	35.5943		14.8278	-34.4827	11.8146		34.3425	-32.3077	9.3499		34.8691	-0.4381	-0.4381
34.4438	-179.566	35.8334		14.8381	-34.6848	11.8503		34.3666	-32.3368	9.2865		34.893	-0.6314	-0.6314
34.4672	-179.914	35.6366		14.848	-34.2063	11.8303		34.3901	-32.3357	9.3204		34.9171	-0.5712	-0.5712
34.4903	-179.39	35.7503		14.8579	-34.4051	11.7811		34.4134	-32.0261	9.3522		34.9405	-0.8618	-0.8618
34.5136	-180.04	35.8591		14.8679	-34.6765	11.7911		34.4358	-32.4932	9.2871		34.9647	-0.5254	-0.5254
34.5371	-180.131	35.6769		14.8778	-34.7199	12.0053		34.4591	-32.3104	9.3103		34.9881	-0.8167	-0.8167
34.5604	-180.07	35.7899		14.8881	-34.6143	11.8539		34.4833	-32.6348	9.3075		35.0123	-0.7239	-0.7239
34.5838	-180.029	35.8165		14.898	-34.6873	11.7965		34.5067	-32.5976	9.3517		35.0358	-0.4289	-0.4289
34.6069	-180.069	35.7244		14.9079	-34.8091	11.9012		34.5301	-32.2172	9.3647		35.0596	-0.6182	-0.6182
34.6303	-179.883	35.7922		14.9178	-34.8404	11.9018		34.5525	-32.4163	9.3222		35.083	-0.6026	-0.6026
34.6537	-180.029	35.6161		14.9281	-35.0175	11.8325		34.5759	-32.3449	9.411		35.1063	-0.5357	-0.5357
34.6771	-180.412	35.8616		14.9381	-34.5776	11.832		34.6	-32.3893	9.3689		35.1295	-0.6634	-0.6634
34.7005	-180.545	35.8398		14.948	-34.8249	11.8383		34.6234	-32.3537	9.3532		35.1529	-0.592	-0.592
34.7236	-181.006	35.7936		14.9579	-35.0427	11.913		34.6468	-32.659	9.3684		35.1763	-0.6792	-0.6792
34.747	-180.523	35.7613		14.9679	-34.9377	11.8265		34.6691	-32.4018	9.4053		35.2001	-0.5025	-0.5025
34.7704	-180.353	35.8638		14.9778	-34.9818	11.8142		34.6925	-32.3957	9.35		35.2236	-0.5935	-0.5935
34.7938	-180.518	35.8146		14.9881	-35.0233	11.9024		34.7167	-32.2208	9.3694		35.2469	-0.4904	-0.4904
34.8172	-180.681	35.7277		14.998	-35.0506	11.9104		34.7401	-32.43	9.4756		35.2704	-0.6857	-0.6857
34.8403	-180.455	35.7485		15.0079	-35.0029	12.0134		34.7635	-32.3147	9.3977		35.2938	-0.8085	-0.8085
34.8636	-181.19	35.8707		15.0175	-35.1847	11.9801		34.7858	-32.5824	9.3301		35.3176	-0.5672	-0.5672
34.8871	-180.863	35.8477		15.0274	-34.8988	11.9749		34.8092	-32.0801	9.4203		35.3413	-0.3826	-0.3826
34.9104	-180.933	35.8424		15.0373	-35.2718	11.9123		34.8333	-32.6278	9.3856		35.3645	-0.7945	-0.7945
34.9339	-181.113	35.7536		15.047	-35.1473	11.9182		34.8567	-32.2972	9.3491		35.3879	-0.6638	-0.6638
34.9569	-180.89	35.8485		15.0568	-35.2946	11.894		34.8801	-32.6086	9.3835		35.4113	-0.6923	-0.6923
34.9803	-181.227	35.9054		15.0667	-35.356	11.953		34.9025	-32.2595	9.4768		35.4347	-0.8241	-0.8241
35.0038	-181.19	35.9462		15.0767	-35.1875	11.924		34.9258	-32.5433	9.3627		35.4585	-0.8809	-0.8809
35.0271	-181.361	35.6713		15.0866	-35.3104	12.0217		34.95	-32.2288	9.3557		35.4819	-0.711	-0.711
35.0506	-181.174	35.9265		15.0968	-35.4862	11.9793		34.9734	-32.372	9.3042		35.5053	-0.6584	-0.6584
35.0736	-181.523	35.8299		15.1068	-35.2331	11.9272		34.9968	-32.2177	9.3317		35.529	-0.8376	-0.8376
35.097	-181.282	35.6468		15.1166	-35.1542	12.0077		35.0191	-32.2363	9.5016		35.5522	-0.6582	-0.6582
35.1207	-181.516	35.8944		15.1266	-35.3844	11.9878		35.0425	-32.2871	9.3206		35.5763	-0.3404	-0.3404
35.1436	-181.536	35.8015		15.1365	-35.5758	12.0782		35.0667	-32.4777	9.3109		35.6001	-0.4135	-0.4135
35.1665	-181.546	35.7977		15.1468	-35.1072	12.097		35.0901	-32.3525	9.2683		35.6249	-0.5833	-0.5833
35.1893	-181.317	35.8286		15.1568	-35.6614	12.0945		35.1135	-32.3712	9.3265		35.6486	-0.9084	-0.9084
35.2121	-181.637	35.9078		15.1667	-35.5685	12.0144		35.1358	-32.4782	9.3303		35.672	-0.2886	-0.2886
35.2353	-181.897	35.9942		15.1766	-35.47	11.9432		35.159	-32.4245	9.3603		35.6956	-0.5127	-0.5127
35.2579	-181.919	35.7671		15.1866	-35.7882	11.954		35.1823	-32.2545	9.366		35.7188	-0.3294	-0.3294
35.2809	-181.757	35.9101		15.1968	-35.4084	11.9696		35.205	-32.3631	9.255		35.7427	-0.6372	-0.6372
35.3036	-182.332	36.0369		15.2068	-35.3687	11.9736		35.2273	-32.2043	9.2793		35.7661	-0.7054	-0.7054
35.3269	-182.436	35.9345		15.2167	-35.6185	12.0534		35.2506	-32.472	9.4211		35.7895	-0.5258	-0.5258
35.3496	-182.18	35.9338		15.2267	-35.5081	12.0397		35.274	-32.5394	9.3017		35.8128	-0.5627	-0.5627
35.3728	-182.09	35.9622		15.2366	-35.7283	12.1628		35.2966	-32.4302	9.3818		35.8363	-0.7039	-0.7039
35.396	-182.376	36.0262		15.2468	-35.6111	12.1261		35.3189	-32.066	9.4116		35.8597	-0.6929	-0.6929
35.4186	-182.247	35.8717		15.2568	-35.8791	12.2015		35.3415	-32.1111	9.4292		35.8835	-0.6792	-0.6792
35.4414	-182.469	35.9024		15.2667	-35.7152	12.1775		35.3649	-32.5044	9.3803		35.907	-0.5214	-0.5214
35.4643	-182.65	35.9926		15.2767	-35.558	12.1815		35.3873	-32.2192	9.3258		35.9303	-0.6487	-0.6487
35.487	-182.524	35.8936		15.2866	-35.8863	12.1953		35.4099	-32.3896	9.301		35.9538	-0.4725	-0.4725
35.5102	-182.397	35.8786		15.2969	-35.906	12.3111		35.4331	-32.0646	9.3729		35.9774	-0.5309	-0.5309
35.5329	-182.704	36.0844		15.3068	-35.9956	12.1568		35.4566	-32.6633	9.2351		36.001	-0.9293	-0.9293
35.5559	-182.546	35.9544		15.3167	-35.858	12.2227		35.479	-32.5418	9.3881		36.0244	-0.6151	-0.6151
35.5786	-182.219	35.9294		15.3267	-35.7264	12.1133		35.5014	-32.3651	9.2521		36.0478	-0.6859	-0.6859
35.6012	-182.829	35.9293		15.3366	-36.0032	12.2291		35.5248	-32.1055	9.4574		36.0714	-0.4842	-0.4842
35.6238	-183.028	35.9998		15.3468	-36.2545	12.1375		35.5474	-32.3339	9.3341		36.0947	-0.4459	-0.4459
35.6468	-182.662	35.9496		15.3568	-36.0781	12.1723		35.5697	-32.3525	9.2668		36.1181	-0.4263	-0.4263
35.6694	-183.079	35.9247		15.3667	-36.1697	12.212		35.5924	-32.2632	9.3375		36.1419	-0.6065	-0.6065
35.6921	-182.845	36.0353		15.3766	-36.1199	12.2263		35.6164	-32.5929	9.2726		36.1653	-0.804	-0.804
35.7151	-182.954	35.9542		15.3866	-36.1416	12.3125		35.6391	-32.4288	9.2672		36.1887	-0.4653	-0.4653
35.7377	-182.624	36.0471		15.3969	-36.0689	12.1858		35.6614	-32.5678	9.3674		36.2121	-0.5918	-0.5918
35.761	-183.043	35.997		15.4068	-36.0112	12.1374		35.684	-32.3593	9.3515		36.2355	-0.5631	-0.5631
35.7838	-183.138	36.0368		15.4167	-36.2647	12.1715		35.7074	-32.4736	9.3009		36.2594	-0.703	-0.703
35.8068	-182.975	35.9896		15.4267	-36.1643	12.164		35.73	-32.182	9.3224		36.2828	-0.7942	-0.7942
35.8294	-183.202	36.0209		15.4366	-36.0225	12.2847		35.7523	-32.0534	9.2749		36.3062	-0.6294	-0.6294
35.852	-183.153	36.0853		15.4469	-35.9881	12.23		35.7756	-32.2288	9.3832		36.3296	-0.7729	-0.7729
35.8746	-183.721	36.0558		15.4568	-36.2662	12.2191		35.799	-32.6789	9.3436		36.353	-0.3612	-0.3612
35.8976	-183.562	36.0413		15.4667	-36.3335	12.2091		35.8217	-32.1815	9.2595		36.3764	-0.6493	-0.6493
35.9203	-183.602	36.1297		15.4766	-36.2666	12.261		35.844	-32.2991	9.4079		36.4002	-0.4648	-0.4648
35.9436	-183.613	35.9924		15.4866	-36.258	12.2838		35.8673	-32.1871	9.2744		36.4237	-0.5745	-0.5745
35.9663	-184.091	35.9998		15.4969	-36.2081	12.2221		35.8907	-32.2506	9.3503		36.447	-0.5666	-0.5666
35.9893	-183.736	35.9987		15.5068	-36.5448	12.3121		35.9133	-32.2052	9.3553		36.4705	-0.5637	-0.5637
36.0119	-183.617	36.0821		15.5167	-36.1446	12.3903		35.9356	-32.5054	9.4287		36.4939	-0.5005	-0.5005
36.0353	-183.797	36.104		15.5267	-36.4102	12.2715		35.9582	-32.1752	9.2809		36.5177	-0.7905	-0.7905
36.058	-183.945	36.0546		15.5366	-36.2514	12.2904		35.9815	-32.3495	9.2785		36.5412	-0.6202	-0.6202
36.081	-184.139	36.04		15.5469	-36.5337	12.3002		36.004	-32.5062	9.455		36.5645	-0.5407	-0.5407
36.1036	-183.7	36.1979		15.5568	-36.3514	12.3559		36.0265	-32.087	9.3593		36.5879	-0.8982	-0.8982
36.1269	-183.704	36.036		15.5667	-36.6074	12.3166		36.0498	-32.3537	9.4428		36.6113	-0.4353	-0.4353
36.1496	-184.098	35.9642		15.5767	-36.5364	12.2692		36.0733	-31.9771	9.1981		36.6348	-0.6463	-0.6463
36.1726	-184.233	36.1237		15.5867	-36.5068	12.3081		36.0957	-32.0978	9.2952		36.6586	-0.6341	-0.6341
36.1953	-183.956	36.1298		15.5969	-36.6987	12.3822		36.1181	-32.4283	9.2532		36.682	-0.6839	-0.6839
36.2186	-184.132	36.1361		15.6068	-36.4685	12.2641		36.1415	-32.3932	9.2761		36.7054	-0.3675	-0.3675
36.2413	-184.204	36.1738		15.6167	-36.528	12.408		36.1641	-32.2123	9.3251		36.7288	-0.4788	-0.4788
36.2643	-184.059	36.0436		15.6267	-36.5777	12.3945		36.1864	-32.4083	9.295		36.7522	-0.5845	-0.5845
36.287	-184.642	36.101		15.6366	-36.5139	12.4677		36.209	-32.2938	9.2328		36.7761	-0.6933	-0.6933
36.3111	-184.435	36.0228		15.6469	-36.8141	12.344		36.2323	-32.23	9.2988		36.7995	-0.8365	-0.8365
36.3337	-184.799	35.9945		15.6568	-36.5875	12.3974		36.2558	-32.139	9.4078		36.8229	-0.7851	-0.7851
36.3568	-184.676	36.147		15.6667	-36.9064	12.4087		36.2781	-32.4287	9.3497		36.8463	-0.5569	-0.5569
36.3794	-184.747	36.069		15.6767	-36.9489	12.4012		36.3007	-32.4197	9.2692		36.8697	-0.5703	-0.5703
36.402	-185.105	36.2186		15.6867	-36.9223	12.4716		36.324	-32.4467	9.3368		36.8931	-0.6305	-0.6305
36.4246	-184.656	36.0289		15.6969	-36.7738	12.3598		36.3467	-32.523	9.3733		36.9169	-0.5546	-0.5546
36.4476	-184.908	36.1631		15.707	-36.6811	12.4348		36.3689	-32.5627	9.3128		36.9406	-0.6874	-0.6874
36.4703	-184.809	36.0368		15.7167	-36.9055	12.3897		36.3916	-32.4369	9.3679		36.9645	-0.4563	-0.4563
36.4936	-185.045	36.0222		15.7267	-36.8376	12.4622		36.4149	-32.224	9.3344		36.988	-0.5415	-0.5415
36.5163	-185.098	36.1061		15.7366	-37.1727	12.5726		36.4373	-32.4273	9.4297		37.0116	-0.4372	-0.4372
36.5453	-184.939	36.1684		15.7469	-37.0958	12.4461		36.46	-32.2137	9.339		37.0348	-0.6424	-0.6424
36.5686	-185.154	36.0709		15.7568	-36.9542	12.5584		36.4832	-32.1589	9.3359		37.0586	-0.5315	-0.5315
36.5913	-185.056	36.1313		15.7667	-37.0843	12.5225		36.5066	-32.2756	9.3198		37.0821	-0.3567	-0.3567
36.6143	-185.201	36.1743		15.7767	-37.1436	12.4218		36.529	-32.3599	9.3107		37.1054	-0.5946	-0.5946
36.637	-185.345	36.2215		15.7867	-36.7433	12.4203		36.5515	-32.7251	9.3903		37.1288	-0.7314	-0.7314
36.6603	-185.403	36.208		15.7969	-36.9381	12.5184		36.5748	-32.3717	9.3505		37.1523	-0.3343	-0.3343
36.683	-185.522	36.3206		15.8068	-37.0618	12.531		36.5982	-32.5799	9.3237		37.1761	-0.4161	-0.4161
36.706	-185.699	36.2815		15.8167	-37.0589	12.536		36.6206	-32.3795	9.2768		37.1995	-0.4924	-0.4924
36.7294	-185.661	36.2271		15.8267	-37.2932	12.5296		36.6434	-32.2367	9.4392		37.223	-0.7251	-0.7251
36.7528	-185.337	36.1654		15.8367	-37.3119	12.5414		36.6665	-32.343	9.3172		37.2463	-0.2194	-0.2194
36.7754	-185.89	36.1819		15.8469	-37.417	12.5742		36.6899	-32.4242	9.3205		37.2698	-0.8187	-0.8187
36.7984	-185.615	36.2678		15.8568	-37.4134	12.6054		36.7124	-32.5795	9.3923		37.2931	-0.6183	-0.6183
36.8211	-185.881	36.3023		15.8667	-37.1966	12.6437		36.7348	-32.37	9.351		37.317	-0.4883	-0.4883
36.8444	-185.694	36.2795		15.8767	-37.3593	12.6368		36.7582	-32.2197	9.3958		37.3404	-0.53	-0.53
36.8671	-185.823	36.245		15.8867	-37.415	12.5054		36.7816	-32.6014	9.261		37.3638	-0.3149	-0.3149
36.8901	-185.911	36.1621		15.8969	-37.253	12.5402		36.804	-32.2846	9.3749		37.3872	-0.6291	-0.6291
36.9128	-186.278	36.2485		15.9068	-37.3764	12.6141		36.8265	-32.0027	9.2817		37.4106	-0.6849	-0.6849
36.9361	-185.83	36.1956		15.9168	-37.1936	12.5458		36.8499	-32.5302	9.4155		37.4344	-0.5172	-0.5172
36.9588	-186.095	36.274		15.9267	-37.0958	12.66		36.8733	-32.4363	9.259		37.4579	-0.6167	-0.6167
36.9818	-186.498	36.2806		15.9367	-37.4881	12.5349		36.8967	-32.1866	9.3974		37.4813	-0.6204	-0.6204
37.0044	-186.128	36.3369		15.9469	-37.1868	12.5874		36.919	-32.5739	9.2942		37.5047	-0.7034	-0.7034
37.0278	-186.201	36.2337		15.9568	-37.3824	12.6468		36.9423	-32.4879	9.4142		37.5281	-0.2919	-0.2919
37.0505	-186.494	36.1938		15.9667	-37.4163	12.6482		36.9665	-32.5482	9.2962		37.5515	-0.3676	-0.3676
37.0735	-186.159	36.3201		15.9767	-37.1927	12.5908		36.9899	-32.3282	9.3597		37.5753	-0.5448	-0.5448
37.0969	-186.281	36.1924		15.9867	-37.4288	12.6605		37.0123	-32.3214	9.333		37.5987	-0.6515	-0.6515
37.1203	-186.433	36.1806		15.9969	-37.5032	12.7279		37.0348	-32.5171	9.377		37.6221	-0.4891	-0.4891
37.1437	-186.35	36.2964		16.0068	-37.5492	12.5863		37.0582	-32.2743	9.3962		37.6455	-0.419	-0.419
37.1666	-186.885	36.2586		16.0167	-37.4606	12.6702		37.0808	-32.0353	9.2826		37.669	-0.5935	-0.5935
37.1894	-186.571	36.1146		16.0267	-37.601	12.657		37.1112	-32.1399	9.3391		37.6928	-0.2839	-0.2839
37.2129	-186.804	36.4445		16.0367	-37.5982	12.699		37.134	-32.2156	9.2281		37.7162	-0.6774	-0.6774
37.2364	-187.02	36.2105		16.0469	-37.6044	12.5729		37.1574	-32.2649	9.3297		37.7397	-0.5474	-0.5474
37.2603	-186.572	36.288		16.0568	-37.7015	12.6982		37.1815	-32.0823	9.3845		37.763	-0.5724	-0.5724
37.283	-187.102	36.3347		16.0667	-37.7654	12.721		37.205	-32.3561	9.2737		37.7865	-0.317	-0.317
37.306	-186.923	36.3206		16.0767	-37.766	12.7334		37.2273	-32.481	9.3466		37.8098	-0.681	-0.681
37.3287	-187.3	36.2622		16.0867	-37.6232	12.7705		37.2507	-32.2262	9.3359		37.8336	-0.5026	-0.5026
37.352	-186.896	36.3195		16.0969	-38.1166	12.7944		37.2749	-32.3799	9.2999		37.8571	-0.4518	-0.4518
37.3754	-187.1	36.3601		16.1068	-37.8665	12.8302		37.2983	-32.4029	9.2198		37.8805	-0.5748	-0.5748
37.3984	-187.139	36.3834		16.1167	-37.7392	12.6177		37.3207	-32.3016	9.2996		37.9039	-0.9772	-0.9772
37.4211	-187.16	36.3205		16.1267	-38.2294	12.6992		37.3432	-32.3864	9.3685		37.9273	-0.6435	-0.6435
37.4445	-187.283	36.3546		16.1367	-37.8909	12.7768		37.3666	-32.2875	9.3274		37.9511	-0.6727	-0.6727
37.4679	-187.227	36.0561		16.1469	-37.7241	12.7742		37.3899	-32.6113	9.3267		37.9746	-0.4846	-0.4846
37.4906	-187.056	36.458		16.1568	-37.7655	12.7459		37.4124	-32.3153	9.2683		37.998	-0.5073	-0.5073
37.5136	-187.274	36.1045		16.1667	-38.0045	12.7492		37.4349	-32.228	9.3342		38.0214	-0.6552	-0.6552
37.537	-187.511	36.3129		16.1767	-38.165	12.7771		37.4582	-32.3329	9.2252		38.045	-0.6365	-0.6365
37.5603	-187.972	36.2432		16.1867	-37.9905	12.8454		37.4816	-32.2571	9.2433		38.0692	-0.3186	-0.3186
37.583	-187.699	36.3686		16.1969	-37.834	12.5579		37.504	-32.489	9.3079		38.0928	-0.7611	-0.7611
37.606	-187.739	36.2979		16.2068	-37.7327	12.7467		37.5265	-32.292	9.4281		38.1162	-0.5173	-0.5173
37.6294	-187.91	36.2364		16.2167	-37.7567	12.7715		37.5499	-32.4034	9.3752		38.1399	-0.3389	-0.3389
37.6528	-187.632	36.2798		16.2267	-37.7088	12.721		37.5733	-32.3962	9.4346		38.1638	-0.7103	-0.7103
37.6762	-187.575	36.3782		16.2367	-37.7557	12.759		37.5967	-32.6084	9.2872		38.1872	-0.4875	-0.4875
37.6989	-187.684	36.3878		16.2469	-38.1212	12.7728		37.619	-32.4371	9.375		38.2107	-0.4051	-0.4051
37.7219	-187.935	36.3461		16.2568	-37.9421	12.8555		37.6428	-32.2461	9.2487		38.2347	-0.2957	-0.2957
37.7453	-188.036	36.3283		16.2667	-38.0126	12.879		37.6666	-32.0868	9.4055		38.2587	-0.5607	-0.5607
37.7687	-187.988	36.5478		16.2767	-38.0869	12.8394		37.6899	-32.3167	9.274		38.2829	-0.4692	-0.4692
37.7914	-188.191	36.2111		16.2867	-38.2324	12.8517		37.7133	-32.4117	9.3317		38.3064	-0.3882	-0.3882
37.8144	-188.19	36.2612		16.2969	-38.0908	12.801		37.7356	-32.2191	9.2573		38.3297	-0.4701	-0.4701
37.8378	-188.401	36.4576		16.3069	-38.1268	12.7668		37.759	-32.2276	9.1281		38.3531	-0.6103	-0.6103
37.8611	-188.147	36.535		16.3167	-38.3344	12.722		37.7832	-32.3039	9.3185		38.3765	-0.4299	-0.4299
37.8845	-188.211	36.4074		16.3267	-38.3837	12.9076		37.8066	-32.2268	9.1939		38.4003	-0.3031	-0.3031
37.908	-188.233	36.2261		16.3367	-38.1512	12.8997		37.83	-32.1601	9.3363		38.4239	-0.7051	-0.7051
37.9311	-188.315	36.3371		16.3469	-38.3088	12.9129		37.8523	-32.586	9.3378		38.448	-0.4227	-0.4227
37.9537	-188.383	36.3413		16.3569	-38.4266	12.888		37.8757	-32.3337	9.34		38.4714	-0.5338	-0.5338
37.977	-188.601	36.422		16.3667	-38.4325	12.8916		37.8999	-32.0705	9.3163		38.4948	-0.7721	-0.7721
38.0005	-188.604	36.4282		16.3767	-38.254	12.8623		37.9233	-32.237	9.2909		38.5182	-0.6385	-0.6385
38.0235	-188.6	36.2775		16.3867	-38.2824	13.0142		37.947	-32.2127	9.2808		38.5421	-0.6322	-0.6322
38.0469	-188.729	36.234		16.3969	-38.4188	12.8653		37.9693	-32.2006	9.2989		38.5655	-0.3579	-0.3579
38.0703	-188.851	36.301		16.4068	-38.452	12.9303		37.9924	-32.3091	9.2879		38.5889	-0.4917	-0.4917
38.0936	-188.797	36.4656		16.4167	-38.3085	12.8593		38.0166	-32.4142	9.4005		38.6123	-0.5992	-0.5992
38.1164	-188.77	36.5141		16.4267	-38.3701	13.0465		38.04	-32.4065	9.1951		38.636	-0.421	-0.421
38.1394	-189.203	36.4864		16.4367	-38.3927	12.9344		38.0634	-32.3746	9.3672		38.6595	-0.3032	-0.3032
38.1628	-189.01	36.4212		16.4469	-38.3561	12.8811		38.0857	-32.3053	9.4542		38.6829	-0.7225	-0.7225
38.1861	-189.074	36.3591		16.4568	-38.6126	12.9603		38.1091	-32.3549	9.3166		38.7064	-0.4718	-0.4718
38.2096	-189.049	36.3085		16.4667	-38.4786	12.9269		38.1332	-32.3874	9.336		38.7297	-0.6449	-0.6449
38.233	-188.649	36.5037		16.4769	-38.4834	12.9423		38.1559	-32.583	9.2978		38.7532	-0.4859	-0.4859
38.2561	-189.312	36.3449		16.4867	-38.4428	12.8707		38.1783	-32.2188	9.2051		38.7774	-0.4292	-0.4292
38.2795	-188.957	36.4262		16.4969	-38.6211	13.0522		38.2015	-32.2254	9.3383		38.8012	-0.5007	-0.5007
38.3028	-188.948	36.5167		16.5069	-38.5497	12.9605		38.2249	-32.3154	9.2304		38.8249	-0.2556	-0.2556
38.3263	-189.076	36.4777		16.5167	-38.3952	12.8574		38.2493	-32.2712	9.3148		38.8488	-0.3948	-0.3948
38.3496	-189.135	36.3965		16.5267	-38.8726	12.9851		38.2726	-32.2639	9.18		38.8722	-0.584	-0.584
38.3727	-189.348	36.4893		16.5367	-38.6965	13.0473		38.295	-32.1237	9.4005		38.8958	-0.5721	-0.5721
38.3961	-189.67	36.3964		16.5469	-38.4286	13.0041		38.3182	-32.1577	9.2861		38.9198	-0.45	-0.45
38.4195	-189.68	36.5289		16.5569	-38.5967	13.0433		38.3416	-32.3508	9.3264		38.9433	-0.5187	-0.5187
38.4429	-189.618	36.517		16.5667	-38.7655	13.0747		38.3658	-32.297	9.3856		38.9671	-0.4742	-0.4742
38.4671	-189.231	36.3561		16.5767	-38.7966	12.9714		38.3892	-32.3389	9.3686		38.9905	-0.8623	-0.8623
38.4902	-189.798	36.5276		16.5867	-38.8024	12.9095		38.4115	-32.3659	9.3031		39.014	-0.2523	-0.2523
38.5136	-189.763	36.3859		16.5969	-38.8608	13.0742		38.4348	-32.4712	9.3462		39.0375	-0.3017	-0.3017
38.537	-190.309	36.4179		16.6069	-38.9679	12.9945		38.4583	-32.3879	9.2666		39.0617	-0.7295	-0.7295
38.5604	-189.577	36.5114		16.6168	-39.1515	13.0923		38.4825	-32.3037	9.2899		39.0857	-0.5888	-0.5888
38.5838	-190.064	36.4144		16.6268	-38.7014	12.9835		38.5059	-32.2228	9.3939		39.1098	-0.4651	-0.4651
38.6123	-189.587	36.5656		16.6367	-38.946	13.0591		38.5282	-32.095	9.3672		39.1337	-0.4684	-0.4684
38.6354	-189.602	36.4065		16.6469	-38.8877	13.0539		38.5515	-32.2897	9.2988		39.1572	-0.5321	-0.5321
38.6588	-190.413	36.504		16.6569	-39.0086	13.1333		38.575	-31.9087	9.4224		39.1805	-0.4302	-0.4302
38.6819	-189.994	36.4629		16.6668	-38.9615	13.0249		38.5991	-32.3601	9.1607		39.204	-0.278	-0.278
38.7053	-190.079	36.5468		16.6768	-38.6395	13.0882		38.6225	-32.3529	9.2542		39.2313	-0.6161	-0.6161
38.7287	-190.116	36.4569		16.6867	-38.9458	13.14		38.6449	-32.1135	9.2205		39.2548	-0.7281	-0.7281
38.752	-190.053	36.4413		16.6969	-39.0103	13.0226		38.6682	-32.094	9.4975		39.2782	-0.6052	-0.6052
38.7755	-190.269	36.4377		16.7069	-39.2069	13.129		38.6916	-32.556	9.2811		39.3016	-0.5503	-0.5503
38.7985	-190.121	36.4497		16.7168	-39.0362	13.1576		38.7158	-32.4011	9.1913		39.3256	-0.543	-0.543
38.8219	-190.618	36.3603		16.727	-39.0986	13.1461		38.7392	-32.2997	9.3625		39.3496	-0.6261	-0.6261
38.8454	-190.468	36.3585		16.7368	-39.1291	13.1966		38.7616	-32.3292	9.3275		39.3731	-0.9227	-0.9227
38.8889	-190.22	36.6483		16.7469	-39.2087	13.1188		38.7849	-32.3015	9.324		39.3972	-0.1927	-0.1927
38.915	-190.539	36.6719		16.7571	-39.0237	13.0821		38.8083	-31.7854	9.3036		39.4207	-0.7024	-0.7024
38.9407	-190.684	36.3903		16.7668	-39.1069	12.9232		38.8317	-32.3081	9.3781		39.4448	-0.5047	-0.5047
38.974	-191.067	36.5296		16.7768	-39.4033	13.2143		38.8551	-32.2788	9.2493		39.4683	-0.4927	-0.4927
38.9973	-190.946	36.504		16.7867	-39.0414	13.1349		38.8774	-32.2508	9.2966		39.4921	-0.7712	-0.7712
39.0202	-190.876	36.6913		16.797	-39.0664	13.0405		38.9008	-32.3603	9.3595		39.5155	-0.6004	-0.6004
39.0435	-191.065	36.5301		16.8069	-39.3163	13.153		38.9284	-32.17	9.2724		39.5389	-0.8994	-0.8994
39.0669	-191.073	36.5155		16.8168	-39.2135	13.1946		38.9516	-32.3374	9.2664		39.5623	-0.6914	-0.6914
39.09	-191.162	36.607		16.8268	-39.3226	13.2181		38.975	-32.3971	9.3019		39.5858	-0.6517	-0.6517
39.1134	-191.138	36.5277		16.8367	-39.3199	13.1716		38.9992	-32.411	9.2726		39.6096	-0.7326	-0.7326
39.1368	-191.333	36.5819		16.847	-39.2782	13.1322		39.0226	-32.2935	9.3149		39.633	-0.7838	-0.7838
39.1602	-190.848	36.5278		16.8569	-39.2866	13.0946		39.0452	-32.374	9.238		39.6564	-0.6408	-0.6408
39.1836	-191.234	36.7433		16.8668	-39.262	13.1417		39.0682	-32.3473	9.3317		39.6805	-0.5055	-0.5055
39.2069	-191.318	36.5975		16.8768	-39.6372	13.095		39.0916	-32.2964	9.2815		39.704	-0.6096	-0.6096
39.2301	-191.679	36.6983		16.8867	-39.4428	13.1501		39.1158	-32.0841	9.3072		39.7274	-0.8119	-0.8119
39.2536	-191.702	36.6693		16.897	-39.2808	13.1694		39.1392	-32.308	9.3065		39.7512	-0.531	-0.531
39.2769	-191.638	36.6456		16.9069	-39.5097	13.1781		39.1617	-32.0694	9.3019		39.7748	-0.725	-0.725
39.3003	-191.644	36.5689		16.9168	-39.3526	13.2083		39.1849	-32.0739	9.326		39.7989	-0.4208	-0.4208
39.3235	-191.778	36.5807		16.9268	-39.4102	13.2427		39.2083	-32.3947	9.2708		39.8223	-0.6132	-0.6132
39.3467	-191.847	36.7954		16.9367	-39.2469	13.227		39.2325	-32.2178	9.2605		39.8457	-0.4384	-0.4384
39.3702	-192.059	36.5926		16.947	-39.4243	13.2385		39.2559	-32.3989	9.3616		39.8694	-0.5236	-0.5236
39.3935	-191.399	36.5847		16.9569	-39.4241	13.2277		39.2783	-32.2164	9.3631		39.8929	-0.4093	-0.4093
39.4169	-191.871	36.7363		16.9668	-39.5906	13.3098		39.3016	-32.3422	9.3688		39.9164	-0.3861	-0.3861
39.44	-191.725	36.6635		16.9768	-39.3604	13.298		39.325	-32.0836	9.2405		39.9399	-0.6354	-0.6354
39.4634	-191.931	36.7661		16.9867	-39.7858	13.2986		39.3492	-32.3411	9.3028		39.9639	-0.3849	-0.3849
39.4869	-192.034	36.7214		16.997	-39.7305	13.1651		39.3726	-32.3344	9.2373		39.9874	-0.5906	-0.5906
39.5102	-191.84	36.6112		17.0069	-39.5966	13.2821		39.395	-32.2923	9.3782		40.0115	-0.3999	-0.3999
39.5336	-192.052	36.554		17.0168	-39.7917	13.3284		39.4182	-32.0822	9.2928		40.035	-0.5828	-0.5828
39.5567	-192.012	36.6413		17.0269	-39.6	13.0984		39.4417	-32.342	9.2923		40.0588	-0.5489	-0.5489
39.5801	-191.902	36.8156		17.0368	-39.6441	13.288		39.4658	-32.1631	9.2872		40.0822	-0.662	-0.662
39.6035	-192.155	36.5844		17.047	-39.563	13.3069		39.4892	-32.3553	9.2657		40.1056	-0.4744	-0.4744
39.6268	-192.275	36.5327		17.0569	-39.5415	13.1962		39.5117	-32.1302	9.3545		40.1299	-0.6005	-0.6005
39.6504	-192.605	36.7591		17.0668	-39.7346	13.1925		39.5349	-32.2796	9.3685		40.1538	-0.3576	-0.3576
39.6733	-192.456	36.7784		17.0768	-39.6987	13.2206		39.5583	-32.2052	9.2259		40.1774	-0.4673	-0.4673
39.6967	-192.682	36.7232		17.0868	-39.8353	13.2274		39.5825	-31.8595	9.2904		40.201	-0.4826	-0.4826
39.7202	-192.58	36.6896		17.097	-39.9215	13.2221		39.6059	-32.4682	9.3933		40.2244	-0.7257	-0.7257
39.7435	-192.568	36.5923		17.1069	-39.4828	13.3858		39.6283	-32.3974	9.2619		40.2479	-0.6572	-0.6572
39.767	-192.464	36.7112		17.1168	-39.7402	13.4125		39.6516	-32.0689	9.2627		40.2712	-0.1018	-0.1018
39.79	-192.407	36.7583		17.1268	-39.9537	13.3522		39.675	-32.2385	9.2697		40.2946	-0.5029	-0.5029
39.8134	-192.82	36.544		17.1368	-40.1206	13.2628		39.6992	-32.1209	9.395		40.3183	-0.3773	-0.3773
39.8393	-192.952	36.674		17.147	-39.7735	13.3854		39.7226	-32.2801	9.2987		40.3419	-0.4412	-0.4412
39.8627	-192.864	36.6643		17.1569	-39.7578	13.3341		39.7453	-32.0561	9.3323		40.3653	-0.5642	-0.5642
39.886	-192.984	36.7359		17.1668	-39.9023	13.305		39.7683	-32.2399	9.2947		40.3887	-0.8057	-0.8057
39.9094	-193.023	36.7103		17.1768	-39.9654	13.2885		39.7917	-32.1675	9.2397		40.4121	-0.8809	-0.8809
39.9329	-192.78	36.5368		17.1868	-39.9354	13.283		39.8158	-32.1332	9.3641		40.4355	-0.3893	-0.3893
39.9559	-192.681	36.5838		17.197	-40.1802	13.4241		39.8393	-32.063	9.3329		40.4594	-0.4745	-0.4745
39.9793	-192.878	36.6311		17.2069	-40.1219	13.395		39.8617	-32.2193	9.4049		40.4828	-0.6396	-0.6396
40.0027	-193.275	36.7444		17.2168	-39.8845	13.1929		39.8849	-32.1502	9.3949		40.5062	-0.805	-0.805
40.0261	-192.69	36.8212		17.2268	-40.1216	13.3317		39.9083	-31.9592	9.2633		40.5295	-0.7676	-0.7676
40.0495	-193.084	36.7776		17.2368	-40.1254	13.3769		39.9325	-32.1117	9.2999		40.553	-0.786	-0.786
40.0726	-193.436	36.7369		17.247	-40.0593	13.3582		39.9559	-32.2746	9.21		40.5764	-0.4807	-0.4807
40.096	-193.362	37.0102		17.2569	-40.1347	13.4897		39.9783	-31.9985	9.2407		40.6002	-0.4928	-0.4928
40.1194	-193.238	36.7189		17.2668	-40.2291	13.3342		40.0016	-32.1643	9.3822		40.6237	-0.4907	-0.4907
40.1428	-193.285	36.7227		17.2768	-40.2226	13.4506		40.025	-32.4703	9.3069		40.647	-0.6197	-0.6197
40.1661	-193.647	36.7385		17.2867	-40.0404	13.3727		40.0492	-32.2402	9.2397		40.6705	-0.5503	-0.5503
40.189	-193.961	36.7173		17.297	-40.0524	13.432		40.0726	-32.0279	9.287		40.6939	-0.5849	-0.5849
40.2117	-193.731	36.8287		17.3069	-40.132	13.4897		40.095	-32.3641	9.2749		40.7176	-0.3359	-0.3359
40.235	-193.467	36.8097		17.3168	-40.319	13.3931		40.1183	-32.1562	9.3222		40.7455	-0.4611	-0.4611
40.2577	-193.552	36.7021		17.3268	-40.2431	13.4415		40.1417	-32.3032	9.3586		40.7689	-0.5827	-0.5827
40.2807	-193.698	36.7768		17.3368	-40.3257	13.4176		40.1656	-32.4777	9.2346		40.7927	-0.4591	-0.4591
40.3034	-193.672	36.6738		17.347	-40.2386	13.5018		40.1883	-32.08	9.1758		40.8161	-0.6115	-0.6115
40.3267	-193.314	36.687		17.3569	-40.3652	13.4754		40.2106	-32.142	9.2671		40.8396	-0.7924	-0.7924
40.3496	-193.764	36.7633		17.3668	-40.3367	13.5471		40.2332	-32.1524	9.3256		40.8629	-0.8643	-0.8643
40.3724	-194.065	36.7607		17.3768	-40.4445	13.4804		40.2566	-31.9845	9.2399		40.8864	-0.6522	-0.6522
40.3953	-193.931	36.93		17.3867	-40.5279	13.3518		40.2789	-32.2698	9.2434		40.9098	-0.5203	-0.5203
40.4184	-193.669	36.7569		17.397	-40.3264	13.4874		40.3014	-32.3477	9.2529		40.9335	-0.909	-0.909
40.4418	-194.093	36.9785		17.4069	-40.3981	13.4167		40.3248	-32.4607	9.2787		40.9571	-0.4457	-0.4457
40.4648	-193.717	36.9026		17.4168	-40.3837	13.5215		40.3474	-32.1844	9.2485		40.9804	-0.4235	-0.4235
40.4876	-194.016	36.7966		17.4268	-40.6183	13.4288		40.3697	-32.3285	9.2889		41.0038	-0.2191	-0.2191
40.5108	-193.714	36.8763		17.4368	-40.2188	13.3416		40.3923	-32.4426	9.2717		41.0272	-0.7816	-0.7816
40.5335	-194.485	36.9196		17.447	-40.1825	13.4225		40.4156	-32.1174	9.2302		41.051	-0.6161	-0.6161
40.5566	-194.458	36.6293		17.4569	-40.3318	13.4803		40.4383	-32.1606	9.2321		41.0745	-0.588	-0.588
40.5799	-194.393	36.7282		17.4668	-40.5582	13.5359		40.4607	-32.4266	9.3172		41.0979	-0.582	-0.582
40.6027	-194.206	36.7581		17.4768	-40.4515	13.4922		40.484	-32.0704	9.2291		41.1213	-0.4586	-0.4586
40.6259	-194.38	36.7708		17.4868	-40.4861	13.4239		40.5073	-32.1808	9.3354		41.1447	-0.3451	-0.3451
40.6486	-194.489	36.8326		17.497	-40.7724	13.5144		40.5302	-32.1014	9.2822		41.1681	-1.0114	-1.0114
40.6717	-194.503	36.7775		17.5069	-40.6795	13.5722		40.5525	-32.0644	9.2025		41.1919	-0.4686	-0.4686
40.695	-194.238	36.7098		17.5168	-40.8359	13.6107		40.5756	-32.4823	9.3564		41.2154	-0.5183	-0.5183
40.7184	-194.606	36.7854		17.5268	-40.3388	13.4485		40.599	-32.3802	9.333		41.2387	-0.3374	-0.3374
40.7411	-194.764	36.8102		17.5368	-40.7781	13.7044		40.6217	-32.0823	9.2713		41.2621	-0.4427	-0.4427
40.7641	-194.556	36.8372		17.547	-40.5366	13.5835		40.644	-32.009	9.3894		41.2856	-0.3603	-0.3603
40.7867	-194.643	36.8054		17.5569	-40.5272	13.5939		40.6673	-32.1967	9.1676		41.3096	-0.7697	-0.7697
40.81	-194.768	36.9098		17.5668	-40.684	13.5145		40.6907	-32.3285	9.2887		41.3336	-0.7019	-0.7019
40.8327	-194.531	36.8409		17.577	-40.519	13.5223		40.7133	-32.1224	9.3103		41.357	-0.5049	-0.5049
40.8558	-194.955	36.9406		17.5868	-40.732	13.5665		40.7356	-32.1001	9.2935		41.3804	-0.6312	-0.6312
40.8791	-194.53	36.689		17.597	-40.7707	13.5239		40.759	-32.0428	9.2186		41.4038	-0.3148	-0.3148
40.9025	-195.108	36.7253		17.607	-40.5836	13.6184		40.7823	-32.2201	9.156		41.4272	-0.5995	-0.5995
40.9252	-195.088	36.9315		17.6168	-40.7343	13.5293		40.8058	-32.101	9.2485		41.451	-0.6042	-0.6042
40.9482	-195.034	36.9708		17.6268	-40.7565	13.4798		40.8281	-32.142	9.2383		41.4745	-0.2128	-0.2128
40.9709	-194.499	36.761		17.6368	-40.7906	13.5312		40.8516	-32.195	9.3516		41.4979	-0.7623	-0.7623
40.9941	-194.898	36.7202		17.647	-40.7154	13.7453		40.8748	-32.0794	9.1712		41.5213	-0.8203	-0.8203
41.0171	-194.896	36.8808		17.6569	-41.1418	13.6765		40.8982	-32.225	9.1974		41.5447	-0.3475	-0.3475
41.0399	-195.54	36.8029		17.6668	-40.5754	13.6476		40.921	-32.5185	9.3748		41.5681	-0.386	-0.386
41.0625	-195.274	36.8786		17.6768	-40.7054	13.5256		40.9433	-32.1435	9.3206		41.5919	-0.5153	-0.5153
41.0858	-194.763	36.9176		17.6868	-40.9511	13.5842		40.9665	-32.4003	9.23		41.6154	-0.8562	-0.8562
41.1085	-195.27	36.8393		17.6971	-40.8404	13.6111		40.9899	-32.2664	9.3096		41.6388	-0.5953	-0.5953
41.1315	-195.183	36.9875		17.707	-40.9535	13.5597		41.0133	-32.0066	9.2386		41.6622	-0.5257	-0.5257
41.1542	-195.26	36.8058		17.7168	-41.0635	13.5783		41.0358	-32.1603	9.347		41.6856	-0.2475	-0.2475
41.1775	-195.442	36.8862		17.7268	-40.8033	13.7958		41.059	-31.9395	9.2143		41.7094	-0.2838	-0.2838
41.2002	-195.462	36.7798		17.7368	-40.7762	13.6596		41.0831	-32.1981	9.1888		41.7328	-0.6578	-0.6578
41.2232	-195.696	36.8914		17.747	-41.1966	13.7147		41.1058	-32.0473	9.19		41.7563	-0.4655	-0.4655
41.2459	-195.544	36.7136		17.757	-41.0797	13.6545		41.1281	-32.1632	9.2585		41.7796	-0.7329	-0.7329
41.2692	-195.566	36.7655		17.7668	-40.9478	13.5963		41.1507	-32.2946	9.2477		41.8031	-0.4422	-0.4422
41.2934	-195.661	37.0223		17.7768	-41.0193	13.6072		41.174	-32.0846	9.2567		41.8265	-0.6659	-0.6659
41.3168	-195.288	36.7895		17.7868	-40.8143	13.7294		41.1967	-32.1623	9.2149		41.8503	-0.6456	-0.6456
41.3399	-195.741	36.7294		17.797	-41.0536	13.6732		41.219	-32.1276	9.198		41.8737	-0.5404	-0.5404
41.3625	-195.737	36.8873		17.807	-41.0643	13.4901		41.2423	-32.1373	9.3063		41.8971	-0.393	-0.393
41.3858	-195.769	36.7749		17.8168	-41.011	13.7098		41.2657	-31.927	9.1839		41.9205	-0.4126	-0.4126
41.4085	-195.91	36.9649		17.8268	-41.0914	13.6927		41.2883	-32.1468	9.3185		41.944	-0.5377	-0.5377
41.4316	-195.883	36.9805		17.8368	-41.15	13.6645		41.3107	-32.3729	9.2621		41.9678	-0.2944	-0.2944
41.455	-196.079	36.7766		17.847	-41.3357	13.7279		41.334	-32.5567	9.3037		41.9912	-0.6287	-0.6287
41.4776	-195.549	36.7824		17.857	-41.1699	13.7765		41.3574	-32.3673	9.2431		42.0146	-0.7729	-0.7729
41.501	-196.057	36.821		17.8669	-41.2982	13.9056		41.38	-32.2396	9.2908		42.038	-0.628	-0.628
41.5236	-196.276	36.9738		17.8769	-41.5261	13.634		41.4023	-32.1408	9.2281		42.0614	-0.8143	-0.8143
41.5466	-196.269	36.9751		17.8868	-41.25	13.758		41.4259	-32.2108	9.2688		42.0848	-0.6597	-0.6597
41.5692	-196.214	36.8921		17.897	-41.2104	13.8921		41.4498	-32.0179	9.2529		42.1086	-0.6288	-0.6288
41.5926	-195.662	36.8018		17.907	-41.4754	13.7557		41.4725	-32.2527	9.3329		42.1321	-0.8228	-0.8228
41.6161	-196.462	36.9282		17.9169	-41.2354	13.659		41.4948	-32.2083	9.3092		42.1555	-0.6041	-0.6041
41.6391	-196.097	36.896		17.9268	-41.4611	13.8099		41.5181	-32.2088	9.2693		42.1796	-0.5278	-0.5278
41.6625	-196.111	36.8875		17.9368	-41.3888	13.7408		41.5415	-32.2896	9.1542		42.2031	-0.6946	-0.6946
41.6859	-196.279	37.0409		17.947	-41.2196	13.7096		41.5641	-32.2768	9.2836		42.2265	-0.4932	-0.4932
41.7093	-196.516	36.9141		17.9569	-41.577	13.8033		41.5867	-32.2343	9.2031		42.2503	-0.5166	-0.5166
41.732	-196.585	37.0765		17.9669	-41.304	13.7878		41.6093	-32.24	9.2918		42.2738	-0.7159	-0.7159
41.755	-196.571	37.0603		17.9768	-41.3377	13.8262		41.6331	-32.0933	9.3184		42.2971	-0.6017	-0.6017
41.7776	-196.759	36.9809		17.9868	-41.3194	13.7258		41.6566	-32.1407	9.2278		42.3206	-0.774	-0.774
41.801	-196.446	36.9067		17.997	-41.4819	13.6539		41.68	-32.0598	9.3145		42.3442	-0.4309	-0.4309
41.8244	-196.341	36.9668		18.007	-41.3741	13.8149		41.7023	-32.0071	9.1769		42.3678	-0.4975	-0.4975
41.8475	-196.836	37.0571		18.0169	-41.4283	13.8241		41.7249	-32.316	9.2768		42.3912	-0.6568	-0.6568
41.8708	-196.466	36.9771		18.027	-41.4109	13.739		41.749	-32.5843	9.2692		42.4146	-0.3337	-0.3337
41.8942	-196.905	36.7897		18.0369	-41.4217	13.77		41.7717	-32.017	9.1228		42.438	-0.5253	-0.5253
41.9176	-197.002	36.8933		18.047	-41.4333	13.8077		41.794	-32.2946	9.3725		42.4615	-0.7327	-0.7327
41.9403	-196.801	36.9067		18.057	-41.7505	13.7679		41.8174	-32.3374	9.2329		42.4856	-0.5502	-0.5502
41.9633	-196.856	37.0304		18.0669	-41.4617	13.7679		41.8415	-32.2916	9.318		42.5095	-0.7605	-0.7605
41.9868	-197.078	37.0227		18.0768	-41.7101	13.6914		41.8642	-32.4184	9.2408		42.5329	-0.7197	-0.7197
42.0137	-196.811	36.8827		18.0868	-41.5027	13.8814		41.8865	-32.0507	9.2387		42.5563	-0.4905	-0.4905
42.0367	-197.246	37.0213		18.097	-41.5946	13.892		41.9098	-32.142	9.2832		42.5797	-0.6681	-0.6681
42.0601	-197	37.1346		18.107	-41.5607	13.8583		41.9332	-32.2125	9.1729		42.6031	-0.5327	-0.5327
42.0835	-197.202	36.9726		18.1169	-41.244	13.7961		41.9566	-32.1538	9.2481		42.6266	-0.3085	-0.3085
42.1066	-196.88	37.0097		18.1268	-41.443	13.7195		41.98	-31.987	9.2958		42.6503	-0.4739	-0.4739
42.13	-197.006	36.8226		18.1368	-41.4359	13.8172		42.0023	-31.9842	9.2304		42.6738	-0.4509	-0.4509
42.1534	-197.161	36.9497		18.1471	-41.2828	13.9643		42.0259	-32.167	9.2757		42.698	-0.5373	-0.5373
42.1767	-197.133	36.9188		18.157	-41.4206	13.795		42.0498	-32.1808	9.3151		42.7214	-0.5483	-0.5483
42.1994	-197.345	36.9755		18.1669	-41.6911	13.8257		42.0725	-32.1599	9.2741		42.7448	-0.7236	-0.7236
42.2225	-196.925	37.0338		18.1769	-41.4623	13.8059		42.0949	-32.1482	9.3128		42.7683	-0.338	-0.338
42.2471	-197.288	37.0753		18.1869	-41.7275	13.8501		42.1181	-32.2293	9.1847		42.7921	-0.7251	-0.7251
42.2701	-197.08	37.005		18.1971	-41.6448	13.8458		42.1415	-32.0137	9.3428		42.8155	-0.8993	-0.8993
42.2935	-197.449	37.0822		18.207	-41.7983	13.8633		42.1649	-32.4289	9.2634		42.8388	-0.4999	-0.4999
42.3169	-197.788	37.1119		18.2169	-42.0717	13.7795		42.1873	-32.005	9.2712		42.8622	-0.6945	-0.6945
42.3399	-197.292	36.9646		18.2268	-41.7017	13.9051		42.2103	-31.9631	9.0634		42.8857	-0.5065	-0.5065
42.3633	-197.276	36.949		18.2369	-41.7569	13.9283		42.2332	-31.7568	9.3108		42.9095	-0.6295	-0.6295
42.3867	-197.581	37.0912		18.2471	-41.9193	13.8377		42.2566	-32.0172	9.1537		42.9329	-0.6727	-0.6727
42.4101	-197.505	37.0167		18.257	-41.6087	13.8955		42.279	-32.0269	9.1903		42.9564	-0.4363	-0.4363
42.4335	-197.486	36.9425		18.2669	-41.7737	13.8989		42.3015	-32.3112	9.3722		42.9805	-0.7302	-0.7302
42.4566	-197.612	37.0475		18.2769	-42.0234	13.78		42.3249	-32.4241	9.2407		43.0039	-0.6037	-0.6037
42.48	-197.659	36.9743		18.2868	-41.6903	13.8765		42.349	-32.6155	9.4088		43.0273	-0.6482	-0.6482
42.5035	-197.624	36.9953		18.2971	-41.8578	13.851		42.3717	-32.316	9.0869		43.0512	-0.7671	-0.7671
42.5268	-197.655	37.1333		18.307	-41.9234	13.8692		42.3941	-32.3421	9.3909		43.0746	-0.4858	-0.4858
42.5502	-198.113	37.0217		18.3169	-41.6668	13.8826		42.4173	-32.3355	9.3465		43.098	-0.6735	-0.6735
42.5732	-198.049	37.2627		18.3269	-41.7468	13.9386		42.4408	-32.1514	9.2969		43.1214	-0.8088	-0.8088
42.5966	-197.55	37.0499		18.3369	-41.8783	14.0247		42.4641	-31.9946	9.2955		43.1458	-0.4279	-0.4279
42.6201	-198.083	37.0972		18.3471	-42.0476	14.0835		42.4864	-32.1032	9.361		43.1698	-0.4884	-0.4884
42.6435	-198.067	36.9074		18.357	-41.8312	13.8769		42.5098	-32.0861	9.2137		43.1932	-0.6854	-0.6854
42.6669	-198.12	36.9661		18.3669	-41.8675	13.951		42.5332	-32.0861	9.3259		43.217	-0.7539	-0.7539
42.6899	-197.973	37.1277		18.3769	-41.9962	13.9537		42.5566	-32.2314	9.2678		43.2405	-0.6507	-0.6507
42.7133	-197.823	37.0984		18.3869	-41.7848	14.0816		42.58	-32.2851	9.2287		43.2638	-0.3875	-0.3875
42.7368	-197.912	37.0393		18.3971	-41.977	13.9451		42.6023	-32.3804	9.3655		43.2873	-0.5939	-0.5939
42.7601	-198.386	37.1134		18.407	-42.1403	13.9965		42.6257	-31.9621	9.2744		43.3107	-0.5415	-0.5415
42.7835	-198.308	36.9785		18.4169	-42.1125	13.9713		42.6499	-32.0593	9.2336		43.3345	-0.7821	-0.7821
42.8066	-198.668	37.0748		18.4269	-42.2719	13.9799		42.6733	-32.1644	9.2084		43.358	-0.8492	-0.8492
42.83	-198.39	37.1224		18.4368	-42.4197	14.0298		42.6957	-32.1321	9.3084		43.3814	-0.6537	-0.6537
42.8534	-198.571	37.1215		18.4471	-42.1524	13.8563		42.7184	-32.1964	9.3468		43.4047	-0.9728	-0.9728
42.877	-198.406	37.1533		18.457	-42.0755	14.0468		42.7416	-32.3236	9.3074		43.4289	-0.3672	-0.3672
42.9002	-198.364	36.8691		18.4669	-42.1213	14.0481		42.7657	-31.9102	9.2697		43.4524	-0.5389	-0.5389
42.9233	-198.518	36.9293		18.4769	-41.8395	13.9557		42.7884	-32.1539	9.1518		43.4762	-0.8555	-0.8555
42.9467	-198.244	37.0004		18.4868	-42.0434	13.9738		42.8107	-32.2858	9.3924		43.4996	-0.663	-0.663
42.9701	-198.382	37.0641		18.4971	-42.2319	13.9407		42.8341	-31.8509	9.1958		43.523	-0.2846	-0.2846
42.9935	-198.165	37.0316		18.507	-42.3622	13.9444		42.8582	-32.1063	9.1842		43.5464	-0.3366	-0.3366
43.0169	-198.437	36.9666		18.5169	-42.0601	13.9667		42.8816	-32.1726	9.3077		43.5698	-0.4228	-0.4228
43.0399	-198.215	37.0478		18.5269	-42.1806	14.1136		42.904	-31.9553	9.3239		43.5933	-0.5519	-0.5519
43.0633	-198.709	36.995		18.5369	-42.4386	13.9989		42.9265	-32.1383	9.2907		43.6171	-0.5129	-0.5129
43.0868	-198.552	37.0498		18.5471	-42.3002	14.0117		42.9499	-32.1541	9.2373		43.6405	-0.4703	-0.4703
43.1101	-198.434	37.1338		18.557	-42.0312	14.0592		42.9741	-32.4993	9.179		43.6639	-0.5072	-0.5072
43.1336	-198.642	37.007		18.5669	-42.1196	14.0311		42.9975	-32.3329	9.2885		43.6873	-0.6816	-0.6816
43.1566	-198.594	37.0606		18.5769	-42.2697	13.9417		43.0198	-31.9527	9.0803		43.7107	-0.6375	-0.6375
43.18	-198.732	37.1436		18.5869	-42.2822	13.9846		43.0424	-32.1465	9.2914		43.7345	-0.6805	-0.6805
43.2026	-198.877	37.1106		18.5971	-41.9874	14.0356		43.0665	-32.2937	9.2149		43.758	-0.5784	-0.5784
43.226	-199.061	37.1515		18.607	-42.5587	14.0846		43.09	-32.3469	9.2603		43.7814	-0.8067	-0.8067
43.2495	-199.121	37.0497		18.6169	-42.1286	13.9888		43.1134	-32.3377	9.1954		43.8048	-0.6049	-0.6049
43.2725	-199.156	36.9984		18.6269	-42.385	14.0992		43.1357	-32.2768	9.3376		43.8282	-0.3722	-0.3722
43.2959	-199.104	37.1718		18.6369	-42.3583	14.1432		43.1591	-32.3121	9.3147		43.8516	-0.5676	-0.5676
43.3193	-199.254	37.2197		18.6471	-42.5306	14.1788		43.1832	-32.0426	9.1748		43.8754	-0.7473	-0.7473
43.3427	-199.497	37.0712		18.657	-42.6555	14.0624		43.2066	-32.0258	9.2951		43.8989	-0.4838	-0.4838
43.3661	-199.007	37.0769		18.6669	-42.5197	14.0911		43.229	-32.3723	9.3492		43.9222	-0.262	-0.262
43.3892	-199.076	37.088		18.6769	-42.53	14.0268		43.2515	-32.0194	9.3537		43.9456	-0.46	-0.46
43.4126	-199.167	37.0989		18.6869	-42.5077	14.0366		43.2749	-32.2445	9.2543		43.9691	-0.4691	-0.4691
43.4359	-199.466	37.1024		18.6971	-42.7107	14.0957		43.2991	-31.9299	9.2019		43.9929	-0.6402	-0.6402
43.4593	-199.138	37.1671		18.707	-42.1926	14.1263		43.3225	-32.0338	9.2668		44.0163	-0.4979	-0.4979
43.4828	-199.408	37.1189		18.7169	-42.4563	14.1427		43.345	-31.8857	9.21		44.0398	-0.522	-0.522
43.5059	-199.127	37.2252		18.7269	-42.5701	14.0986		43.3681	-32.4429	9.3248		44.0639	-0.414	-0.414
43.5292	-199.205	37.1854		18.7369	-42.5152	14.1095		43.3916	-32.2337	9.239		44.0873	-0.4387	-0.4387
43.5526	-199.693	37.2782		18.7471	-42.2853	14.1656		43.4158	-32.0652	9.2517		44.1107	-0.464	-0.464
43.576	-199.54	36.9405		18.757	-42.5382	14.065		43.4392	-32.0599	9.216		44.1348	-0.2489	-0.2489
43.5994	-199.583	37.1663		18.7669	-42.4445	14.1275		43.4615	-31.9779	9.2331		44.1587	-0.2264	-0.2264
43.6225	-199.557	37.1656		18.7769	-42.4478	14.1406		43.485	-32.0846	9.2721		44.1822	-0.5507	-0.5507
43.6459	-199.22	37.0119		18.7869	-42.611	14.183		43.5083	-32.112	9.2409		44.2056	-0.6894	-0.6894
43.6693	-199.617	37.0463		18.7971	-42.8566	14.0759		43.5324	-32.1433	9.3126		44.229	-0.6135	-0.6135
43.6927	-199.619	37.0672		18.807	-42.6259	14.0969		43.5558	-31.9398	9.2906		44.2527	-0.7185	-0.7185
43.7161	-200.027	37.0731		18.8169	-42.7073	14.1736		43.5782	-32.2663	9.2187		44.2762	-0.4502	-0.4502
43.7392	-199.554	37.1107		18.8269	-42.5254	14.0494		43.6015	-32.0169	9.3272		44.2997	-0.4051	-0.4051
43.7626	-199.773	37.1002		18.8369	-42.7304	14.1657		43.6249	-32.1481	9.3118		44.3231	-0.5401	-0.5401
43.7868	-199.877	37.0218		18.8471	-42.7968	14.1444		43.6491	-32.2619	9.3269		44.3472	-0.5186	-0.5186
43.8102	-199.786	37.0221		18.857	-42.7247	14.1713		43.6725	-32.2387	9.237		44.3707	-0.5225	-0.5225
43.8336	-199.713	37.1472		18.8669	-42.5838	14.2933		43.6949	-32.1283	9.2903		44.3941	-0.489	-0.489
43.8566	-200.086	37.1484		18.8769	-42.7261	14.1683		43.7181	-32.3526	9.2053		44.4179	-0.5741	-0.5741
43.88	-199.776	37.1272		18.8869	-42.8684	14.1746		43.7416	-32.0963	9.2448		44.4414	-0.6513	-0.6513
43.9035	-200.286	37.201		18.8971	-42.7252	14.1467		43.7658	-32.2961	9.3049		44.465	-0.5118	-0.5118
43.9268	-199.756	37.086		18.9071	-42.8756	14.3198		43.7892	-32.1161	9.216		44.4889	-0.5782	-0.5782
43.9502	-199.69	37.1569		18.9169	-42.5896	14.1843		43.8115	-31.9334	9.311		44.5123	-0.3796	-0.3796
43.9736	-200.03	37.2434		18.9269	-42.7439	14.0434		43.8349	-32.2901	9.2684		44.5358	-0.6782	-0.6782
43.9967	-200.098	37.2092		18.9369	-42.7328	14.2121		43.8583	-32.264	9.2092		44.5596	-0.6732	-0.6732
44.0202	-200.277	37.1415		18.9471	-42.6943	14.2407		43.8824	-32.0217	9.4112		44.583	-0.6016	-0.6016
44.0435	-200.574	37.019		18.957	-42.8211	14.1194		43.9059	-32.2938	9.2515		44.6065	-0.3247	-0.3247
44.067	-200.327	37.1971		18.9669	-43.1028	14.2218		43.9283	-32.0294	9.201		44.6305	-0.5819	-0.5819
44.0902	-199.947	37.1896		18.9769	-42.7712	14.2192		43.9515	-32.1653	9.3926		44.6542	-0.307	-0.307
44.1135	-200.583	37.0331		18.9869	-42.8601	14.106		43.9749	-31.9307	9.2914		44.6782	-0.1981	-0.1981
44.1369	-200.645	37.121		18.9971	-42.8966	14.1326		43.9991	-32.0469	9.3011		44.7032	-0.8453	-0.8453
44.1602	-200.739	37.2068		19.0071	-42.9838	14.1824		44.0218	-32.043	9.3369		44.7267	-0.6088	-0.6088
44.1836	-200.598	37.0227		19.0169	-42.8574	14.1431		44.0441	-31.9815	9.118		44.7505	-0.4276	-0.4276
44.2068	-200.728	37.2197		19.0269	-43.0127	14.2349		44.0674	-32.2338	9.2385		44.7739	-0.6051	-0.6051
44.2301	-200.393	36.8914		19.0369	-43.1191	14.2662		44.0916	-31.9377	9.2537		44.7981	-0.5218	-0.5218
44.2574	-200.599	37.1468		19.0471	-43.1291	14.286		44.115	-32.1727	9.3349		44.8215	-0.5303	-0.5303
44.2812	-200.687	37.1213		19.0571	-42.9774	14.1379		44.1384	-31.9478	9.2357		44.8449	-0.7324	-0.7324
44.3043	-200.906	37.2118		19.0669	-43.0166	14.0807		44.1607	-32.2507	9.2987		44.8683	-0.5048	-0.5048
44.3269	-200.663	37.221		19.0769	-43.1274	14.3457		44.1841	-31.9224	9.252		44.8922	-0.4928	-0.4928
44.35	-201.107	37.2422		19.0869	-42.8957	14.3678		44.2083	-31.8926	9.258		44.9156	-0.6496	-0.6496
44.3786	-200.862	37.2095		19.0971	-43.1918	14.2683		44.2317	-31.8666	9.2714		44.939	-0.5632	-0.5632
44.4015	-200.82	37.2108		19.1071	-43.3152	14.2878		44.2551	-32.0019	9.2822		44.9624	-0.9393	-0.9393
44.4245	-201.204	37.1415		19.1169	-43.1941	14.2502		44.2774	-32.2236	9.3022		44.9859	-0.7269	-0.7269
44.447	-200.89	37.2739		19.1269	-43.0484	14.1821		44.3008	-32.0672	9.3286		45.0096	-0.6368	-0.6368
44.4694	-200.916	37.2955		19.1369	-43.1343	14.241		44.3249	-32.0952	9.2539		45.033	-0.5272	-0.5272
44.4922	-200.784	37.1951		19.1471	-43.2087	14.3099		44.3483	-32.0879	9.319		45.0565	-0.3904	-0.3904
44.5151	-201.061	37.1829		19.1571	-43.2106	14.2443		44.3718	-32.1161	9.2764		45.0806	-0.561	-0.561
44.5377	-201.045	37.1131		19.1669	-43.0708	14.3522		44.3941	-32.0174	9.128		45.1041	-0.7316	-0.7316
44.5603	-201.07	37.2079		19.1769	-43.0731	14.2073		44.4175	-32.1114	9.2583		45.1282	-0.1118	-0.1118
44.586	-201.582	37.2746		19.1869	-43.1762	14.2919		44.4416	-32.1243	9.309		45.1516	-0.4539	-0.4539
44.6103	-201.555	37.2569		19.1971	-43.1632	14.3197		44.465	-32.5406	9.2934		45.1753	-0.2351	-0.2351
44.6334	-201.202	37.2692		19.2071	-43.2921	14.2607		44.4884	-32.1087	9.23		45.1987	-0.5549	-0.5549
44.6563	-201.516	37.2326		19.217	-43.0098	14.1412		44.5107	-32.2685	9.254		45.2221	-0.128	-0.128
44.6806	-201.458	37.2012		19.227	-43.3058	14.3264		44.5341	-31.9417	9.1126		45.2455	-0.3077	-0.3077
44.7036	-201.284	37.3258		19.2369	-43.4407	14.3641		44.5583	-32.0495	9.2566		45.2689	-0.3603	-0.3603
44.7263	-201.429	37.2788		19.2471	-43.3125	14.4017		44.5817	-32.165	9.2186		45.2928	-0.769	-0.769
44.7493	-201.134	37.1431		19.2571	-43.5255	14.2971		44.6051	-31.8732	9.1959		45.3162	-0.7517	-0.7517
44.7719	-201.827	37.2181		19.267	-43.3311	14.3107		44.6274	-32.0756	9.1543		45.3396	-0.7069	-0.7069
44.7945	-201.823	37.1176		19.2769	-43.6107	14.441		44.6507	-31.9522	9.2972		45.3629	-0.6477	-0.6477
44.8171	-201.773	37.1838		19.2869	-43.2189	14.2732		44.675	-32.1472	9.2986		45.3864	-0.8159	-0.8159
44.8402	-202.006	37.1743		19.2971	-43.3668	14.2889		44.6983	-32.0589	9.2244		45.4098	-0.7154	-0.7154
44.8628	-202.017	37.2103		19.3071	-43.5697	14.3736		44.7218	-32.0304	9.1275		45.4336	-0.7789	-0.7789
44.8853	-201.977	37.1458		19.3169	-43.424	14.4931		44.7441	-31.8759	9.2457		45.4571	-0.535	-0.535
44.9084	-201.759	37.1905		19.327	-43.2287	14.3936		44.7674	-32.0507	9.161		45.4804	-0.76	-0.76
44.9311	-201.982	37.0898		19.3369	-43.2373	14.3981		44.7916	-32.1293	9.316		45.5038	-0.9003	-0.9003
44.9536	-201.86	37.1548		19.3471	-43.4425	14.374		44.815	-32.2484	9.2566		45.5272	-0.4126	-0.4126
44.9815	-201.949	37.1114		19.3571	-43.2485	14.327		44.8384	-31.9395	9.2412		45.5513	-0.6634	-0.6634
45.0104	-201.917	37.1722		19.3669	-43.471	14.3933		44.8607	-31.999	9.1732		45.5745	-0.4695	-0.4695
45.0338	-202.492	37.2004		19.3769	-43.4159	14.4173		44.8841	-32.0921	9.3006		45.5979	-0.7676	-0.7676
45.0572	-202.096	37.2174		19.3869	-43.6921	14.397		44.9083	-32.018	9.2514		45.6213	-0.8654	-0.8654
45.0806	-202.105	37.088		19.3971	-43.3013	14.3656		44.9317	-32.3099	9.2211		45.6447	-0.691	-0.691
45.104	-202.279	37.1611		19.4071	-43.3161	14.3979		44.9551	-31.8036	9.2876		45.6681	-0.7533	-0.7533
45.1274	-202.028	37.2576		19.417	-43.4968	14.4866		44.9774	-31.9844	9.1951		45.6919	-0.621	-0.621
45.1506	-202.117	37.1467		19.4269	-43.7123	14.3224		45.0008	-31.9271	9.3374		45.7154	-0.6297	-0.6297
45.1744	-202.18	37.0744		19.4369	-43.5031	14.4619		45.0249	-31.9473	9.1109		45.739	-0.6868	-0.6868
45.1985	-202.476	37.1536		19.4471	-43.397	14.3519		45.0483	-32.0542	9.2438		45.7622	-0.9873	-0.9873
45.2215	-202.428	37.3863		19.4571	-43.8945	14.4163		45.072	-32.2647	9.1748		45.7856	-0.5351	-0.5351
45.2447	-202.394	37.224		19.467	-43.8281	14.3852		45.0943	-32.154	9.2008		45.8095	-0.7641	-0.7641
45.2677	-202.467	37.18		19.477	-43.6182	14.3338		45.1175	-32.0917	9.2677		45.8328	-0.7017	-0.7017
45.2904	-202.878	37.1512		19.4869	-43.8933	14.3394		45.1416	-32.0619	9.2354		45.8563	-0.827	-0.827
45.3137	-202.558	37.2683		19.4971	-43.5189	14.4036		45.1649	-32.2238	9.1766		45.8796	-0.7229	-0.7229
45.3364	-202.422	37.2324		19.5071	-43.2189	14.3593		45.1882	-32.1505	9.2803		45.9031	-0.7079	-0.7079
45.3594	-202.666	37.2275		19.5169	-43.6114	14.4474		45.2106	-32.2006	9.1976		45.9265	-0.5133	-0.5133
45.3821	-202.927	37.3121		19.5269	-43.8485	14.4687		45.2332	-32.0511	9.2806		45.9503	-0.6648	-0.6648
45.4054	-202.9	37.3134		19.5369	-43.6144	14.4821		45.2565	-31.9749	9.3609		45.9738	-0.8404	-0.8404
45.428	-202.577	37.3481		19.5472	-43.6932	14.4099		45.2789	-31.8838	9.3104		45.9972	-0.8255	-0.8255
45.4513	-202.709	37.2976		19.5571	-43.5639	14.4868		45.3014	-31.9772	9.1993		46.0205	-0.5375	-0.5375
45.4745	-202.534	37.3053		19.567	-43.9264	14.4576		45.3248	-31.9526	9.2262		46.0439	-0.5329	-0.5329
45.4979	-202.767	37.3115		19.577	-44.2172	14.3841		45.3474	-32.0334	9.2575		46.0677	-0.6118	-0.6118
45.5212	-203.043	37.2141		19.5869	-43.6825	14.4063		45.3697	-32.2126	9.1943		46.0912	-0.5962	-0.5962
45.5486	-203.083	37.3108		19.5971	-43.7341	14.4362		45.3923	-32.072	9.225		46.1146	-0.9011	-0.9011
45.5712	-202.903	37.4552		19.6071	-43.5239	14.4058		45.4156	-32.1096	9.2448		46.138	-0.7028	-0.7028
45.5948	-202.895	37.1571		19.617	-43.9707	14.3861		45.4383	-32.2151	9.2544		46.1614	-0.8152	-0.8152
45.6178	-202.562	37.1992		19.627	-43.8698	14.478		45.4606	-32.2967	9.2817		46.1849	-0.6929	-0.6929
45.6403	-203.198	37.1687		19.637	-43.6113	14.5065		45.4839	-32.118	9.1963		46.2087	-0.6144	-0.6144
45.6634	-203.198	37.3158		19.6472	-43.8394	14.5263		45.5073	-32.0717	9.2656		46.2368	-0.5835	-0.5835
45.686	-203.111	37.1408		19.6571	-44.0039	14.4614		45.53	-32.148	9.2557		46.2606	-0.3302	-0.3302
45.7092	-203.418	37.3756		19.667	-43.6701	14.5501		45.5523	-32.0303	9.2163		46.2844	-0.8283	-0.8283
45.7317	-202.841	37.2193		19.677	-44.0025	14.5744		45.5756	-31.9739	9.2295		46.3079	-0.7121	-0.7121
45.7543	-203.225	37.2197		19.6869	-44.1065	14.3946		45.599	-32.237	9.2046		46.3313	-0.4233	-0.4233
45.7769	-203.241	37.1679		19.6972	-43.7042	14.5042		45.6217	-32.26	9.1506		46.3547	-0.5823	-0.5823
45.8	-203.008	37.2126		19.7071	-43.8135	14.4177		45.644	-32.1337	9.3328		46.3781	-0.7449	-0.7449
45.8227	-203.46	37.11		19.717	-43.8434	14.4462		45.6673	-32.1978	9.192		46.4016	-0.8245	-0.8245
45.8453	-203.554	37.1796		19.727	-43.971	14.4411		45.6907	-32.1071	9.2118		46.4253	-0.6587	-0.6587
45.8679	-203.52	37.2185		19.7369	-44.0734	14.4354		45.7133	-32.007	9.1883		46.449	-0.6534	-0.6534
45.8909	-203.318	37.2428		19.7472	-43.9763	14.5574		45.7356	-31.9901	9.3213		46.4721	-0.756	-0.756
45.9188	-203.558	37.255		19.7571	-43.8952	14.5005		45.7589	-31.7517	9.2789		46.4956	-0.7702	-0.7702
45.9473	-203.171	37.2569		19.767	-44.0005	14.4906		45.7823	-31.8932	9.2821		46.519	-0.4122	-0.4122
45.9703	-203.215	37.2786		19.777	-43.6304	14.4046		45.805	-31.8469	9.1779		46.5428	-0.9211	-0.9211
45.9992	-203.572	37.2776		19.787	-44.0813	14.5296		45.8273	-32.1362	9.1965		46.5662	-0.8095	-0.8095
46.0222	-203.494	37.1767		19.7972	-44.1242	14.5527		45.8507	-32.0505	9.1587		46.5913	-0.6051	-0.6051
46.0455	-203.691	37.1862		19.8071	-44.2836	14.5497		45.8748	-32.2167	9.2865		46.6146	-0.6632	-0.6632
46.069	-203.266	37.4121		19.817	-43.9563	14.5775		45.8974	-31.9869	9.1751		46.638	-0.8131	-0.8131
46.092	-203.781	37.3618		19.827	-43.876	14.5294		45.9197	-32.1416	9.2553		46.6614	-0.794	-0.794
[truncated: 14,100 more rows]

## Sheet: SI Figure 6cd
Regenerated cellulose				CNF				PS				TEMPO-CNF
Time	Frequency	Dissipation		Time	Frequency	Dissipation		Time	Frequency	Dissipation		Time	Frequency	Dissipation
[min]	[Hz]	[ppm]		[min]	[Hz]	[ppm]		[min]	[Hz]	[ppm]		[min]	[Hz]	[ppm]
	f5	D5			f5	D5			f5	D5			f5	D5
0	-0.0379	0.096		0	-0.0987	-0.0022		0	0.2082	-0.0153		0	0.2704	-0.0244
0.02259	-0.2769	-0.0161		0.02268	-0.1224	0.0576		0.02295	0.0448	0.0117		0.02243	-0.1073	-0.0025
0.04527	0.0758	-0.0569		0.04529	0.1974	-0.0584		0.04643	0.117	-0.086		0.04483	0.1013	0.1038
0.06784	0.0681	0.0075		0.06795	-0.1773	-0.0416		0.06942	0.0107	0.1012		0.06722	-0.08	-0.0095
0.09044	-0.0685	-0.036		0.09078	-0.081	0.0232		0.09235	-0.0783	-0.0269		0.08964	-0.0115	-0.1303
0.11311	-0.0168	-0.1239		0.11335	-0.2102	-0.0394		0.1152	0.1139	0.0914		0.1123	-0.1387	0.0214
0.13577	0.2599	-0.0525		0.13603	-0.0047	-0.0115		0.13838	-0.2407	-0.0611		0.13471	-0.1238	-0.0147
0.15843	-0.0786	0.0584		0.15865	0.4542	-0.0205		0.16178	-0.0052	-0.0026		0.15711	0.3168	0.041
0.18103	-0.0374	-0.0313		0.18126	0.1859	0.0094		0.18478	0.0007	0.0037		0.17951	-0.098	0.0568
0.20363	0.0119	-0.0281		0.2039	0.2498	-0.0937		0.20766	-0.0171	-0.0433		0.20201	-0.0376	-0.0932
0.22621	0.2182	-0.0202		0.22652	-0.1267	-0.0159		0.23056	0.2626	0.0267		0.22453	-0.0458	-0.0381
0.24879	-0.229	0.0004		0.24916	-0.096	-0.0803		0.25347	-0.1846	-0.0309		0.24697	0.0391	0.0081
0.27135	-0.1678	0.0534		0.27177	-0.2584	0.0287		0.27646	0.0438	0.0027		0.26951	-0.1167	0.0109
0.29403	0.0997	0.0303		0.29438	0.0424	-0.0187		0.29951	-0.0491	0.0677		0.29201	-0.1224	-0.1027
0.31672	0.1863	0.0078		0.31699	-0.0983	0.035		0.32236	0.1535	-0.0212		0.31441	0.1357	0.0088
0.33929	-0.0779	0.0807		0.33961	-0.078	0.0825		0.34525	-0.0017	0.0177		0.33696	-0.1112	-0.0066
0.36184	0.1448	0.0475		0.36222	-0.0326	-0.0567		0.3682	-0.0883	-0.0202		0.35939	0.0108	-0.0614
0.38439	0.1199	-0.1154		0.38482	-0.0206	0.1026		0.39106	-0.2226	-0.0191		0.38182	0.0299	0.0888
0.40694	-0.1598	0.0185		0.40739	0.0651	-0.0202		0.41389	0.0208	-0.0253		0.40433	-0.1074	0.0363
0.42953	0.0439	0.0852		0.42998	0.1596	0.0753		0.43681	0.0991	-0.028		0.42683	0.1565	0.1357
0.4521	-0.0778	-0.0054		0.45269	0.0506	0.0449		0.45975	-0.1876	0.057		0.44937	0.0398	-0.0284
0.47467	-0.0844	0.0546		0.47971	-0.0359	0.0221		0.48263	-0.1636	-0.0254		0.47177	0.0111	-0.0428
0.49722	0.0059	0.0192		0.50241	-0.1827	-0.0078		0.5055	-0.1221	0.0876		0.4943	0.2014	-0.0154
0.51986	-0.0855	-0.0292		0.52551	0.1249	-0.0644		0.52837	0.0571	0.0217		0.51671	0.12	0.1205
0.54245	0.0119	0.0232		0.54921	-0.0238	-0.0166		0.55126	-0.1575	-0.0569		0.53912	0.0349	-0.0018
0.56509	-0.1496	0.0433		0.5718	0.2356	0.011		0.57419	-0.0685	-0.1122		0.5615	-0.0737	-0.0393
0.58772	0.0304	0.0408		0.59496	0.1032	-0.0035		0.59703	0.2034	-0.0712		0.58391	-0.0909	0.0148
0.6103	0.2874	0.051		0.61756	0.0738	-0.0155		0.61992	-0.1082	-0.0035		0.60634	-0.0991	0.0861
0.63301	0.0415	-0.033		0.64017	-0.1004	0.0373		0.6429	0.03	0.0381		0.62883	0.0939	-0.0015
0.65558	0.135	0.0694		0.66281	-0.1539	-0.0011		0.66587	-0.3127	-0.0695		0.65127	0.2325	0.0065
0.67824	-0.1539	-0.0029		0.69085	0.1256	0.0324		0.68873	-0.0944	-0.0037		0.67366	-0.2948	-0.0175
0.70093	0.0419	0.0335		0.71418	0.0598	0.0268		0.71163	0.1693	0.082		0.69621	0.0421	0.0913
0.72352	0.0547	-0.0181		0.74187	-0.0499	-0.0717		0.73448	0.0394	-0.0242		0.71868	-0.1392	0.1049
0.74616	-0.0558	-0.036		0.76445	0.0432	-0.016		0.75738	0.0677	-0.0008		0.74119	-0.1611	-0.0803
0.76872	0.1478	0.0858		0.78706	-0.0184	-0.0128		0.78025	0.0612	-0.0398		0.76357	-0.1661	0.0349
0.79125	0.0759	0.0041		0.80967	0.0033	0.0077		0.80318	-0.0819	0.0768		0.78618	-0.1205	0.065
0.81391	0.0987	0.0314		0.83225	0.0795	0.0261		0.82606	-0.4187	-0.053		0.8087	0.3153	-0.0436
0.83662	-0.1801	-0.0903		0.85483	-0.1324	-0.0372		0.849	0.1939	-0.1099		0.83111	0.2141	0.0526
0.85929	-0.2688	0.0076		0.87747	0.2606	0.0062		0.87185	0.1017	-0.0206		0.85366	-0.1514	0.0095
0.88188	-0.1277	0.0246		0.90015	0.1672	0.0256		0.89482	0.0247	-0.0169		0.87609	-0.0149	-0.0326
0.90446	-0.033	0.0697		0.92297	0.1972	-0.1453		0.91767	-0.1687	0.0146		0.8985	0.0917	-0.0916
0.92703	-0.0061	0.018		0.94578	-0.1739	-0.0661		0.94054	0.0609	-0.0534		0.92099	-0.1133	-0.0721
0.94973	0.1577	0.0076		0.96841	0.2754	-0.0306		0.96341	-0.3603	-0.1194		0.9436	0.1055	0.0037
0.97227	-0.0152	0.0786		0.99102	0.0732	0.0561		0.98637	0.0376	-0.0762		0.9661	-0.1093	-0.0671
0.99503	-0.1822	-0.0307		1.01363	-0.1869	0.0451		1.01009	0.2137	-0.0018		0.9885	0.1361	-0.0517
1.01767	-0.0731	0.0251		1.03627	0.0689	-0.078		1.03297	0.0651	0.0096		1.01101	0.3019	0.0624
1.04023	-0.0344	-0.0164		1.05886	0.0643	0.0314		1.05584	0.2199	-0.0446		1.03342	-0.0149	0.0773
1.06281	0.0728	0.0708		1.08152	0.0258	-0.0075		1.07877	-0.2336	-0.0527		1.05583	0.0602	-0.0465
1.08535	-0.1331	-0.0079		1.10413	-0.0907	0.0299		1.10167	-0.1032	-0.0116		1.07833	0.0848	0.0978
1.1079	-0.0646	-0.024		1.12675	-0.0948	-0.0622		1.12456	-0.0049	0.0011		1.10101	-0.0375	-0.1284
1.13044	0.2974	-0.0433		1.14934	0.1278	-0.0744		1.14742	-0.0323	0.0503		1.12348	0.1454	-0.0802
1.15313	0.0417	0.0637		1.17194	-0.0498	-0.0542		1.17038	-0.1388	-0.0336		1.14626	0.2037	-0.1484
1.17583	0.0479	-0.087		1.19451	0.1691	-0.1345		1.19332	0.1337	0.0312		1.16884	0.3563	0.029
1.19844	0.142	0.0424		1.2171	0.2029	0.0747		1.21618	0.0022	-0.0564		1.19134	-0.0486	0.0109
1.22113	0.2362	-0.0357		1.23969	-0.0454	-0.095		1.23904	-0.0563	-0.0409		1.21375	0.0388	-0.0472
1.24365	0.1241	-0.0828		1.26237	-0.0867	0.0371		1.26201	-0.0853	-0.0442		1.23631	0.0229	-0.0297
1.26623	0.1805	-0.0531		1.28519	0.0308	-0.0776		1.28496	0.1062	-0.1328		1.2588	0.1326	-0.0034
1.28875	0.2346	0.0225		1.30778	0.2203	-0.0881		1.30806	-0.0799	-0.0663		1.28121	0.0193	-0.0052
1.31137	-0.004	0.0718		1.3304	0.1518	-0.0823		1.33092	0.2216	0.0154		1.30381	0.2236	0.0102
1.33393	0.0089	-0.11		1.35305	0.1863	0.0215		1.35383	-0.0443	-0.0382		1.32626	0.0284	-0.0473
1.35659	0.1337	-0.0464		1.37584	0.467	0.0198		1.37674	0.0062	-0.045		1.34866	0.1979	0.0581
1.3792	0.3561	0.0673		1.3985	0.2033	-0.0363		1.39961	-0.0425	0.0046		1.37117	0.1877	0.0225
1.40185	0.0915	-0.0399		1.42108	-0.0906	-0.0547		1.42247	-0.0942	-0.0075		1.39371	0.2374	0.0322
1.4245	0.0717	-0.0327		1.44365	0.082	0.0158		1.44545	0.1078	0.0074		1.41618	0.2775	0.0357
1.44708	0.0819	0.0402		1.46624	0.2331	-0.0549		1.46838	0.0904	-0.0502		1.43854	0.1813	-0.082
1.46973	-0.01	0.027		1.48882	-0.025	-0.0798		1.49125	0.013	-0.065		1.46136	0.0582	-0.0247
1.49236	-0.012	0.0424		1.51147	0.1619	0.005		1.5142	-0.1092	-0.1501		1.48389	0.221	0.0316
1.51499	0.1034	-0.0596		1.53412	-0.0036	-0.0029		1.53921	0.3625	-0.1108		1.50629	0.039	-0.0288
1.53768	0.1448	-0.0161		1.5568	0.0593	-0.0049		1.56218	0.0289	-0.0017		1.52889	0.2007	-0.033
1.56025	0.1277	-0.0659		1.57938	0.0204	-0.0199		1.58513	-0.0075	-0.01		1.55134	0.0906	-0.097
1.58287	0.2756	-0.0227		1.60195	-0.0599	-0.0487		1.60807	0.1224	0.0623		1.57372	0.0307	0.1579
1.60552	-0.0658	-0.0343		1.62452	0.1884	0.0118		1.63103	-0.036	-0.0017		1.59622	0.0106	0.1104
1.62826	0.1605	-0.0289		1.64713	0.3767	-0.0675		1.65391	0.037	0.0476		1.61887	-0.0377	0.0525
1.65087	-0.1786	-0.046		1.66982	0.06	-0.077		1.67686	-0.0027	-0.0879		1.64138	0.3838	0.0274
1.67354	0.0653	0.0142		1.69247	0.0675	-0.0418		1.69979	0.0077	-0.0386		1.66379	0.1057	-0.0107
1.69611	0.1307	0.1337		1.71519	0.254	0.0585		1.72264	0.0108	-0.0526		1.68641	0.2072	-0.0174
1.71867	0.0961	0.0312		1.73777	-0.0599	-0.0822		1.74559	-0.0204	-0.0708		1.70884	0.1514	-0.0307
1.74127	-0.0156	0.0087		1.76036	0.062	-0.0842		1.76848	0.0172	-0.0221		1.73156	0.1759	-0.1229
1.76378	0.0313	-0.1557		1.78295	0.1886	0.001		1.7914	0.067	-0.0511		1.75411	-0.2597	-0.0635
1.78643	-0.1107	-0.0325		1.80553	0.003	-0.0635		1.81424	-0.0044	-0.0915		1.77671	-0.227	0.0469
1.80899	0.0864	0.0009		1.82822	0.1558	-0.1268		1.8372	0.0829	-0.0909		1.7992	0.048	0.0662
1.83157	0.1557	-0.0015		1.85106	-0.0295	-0.0099		1.86016	0.0946	-0.1111		1.82168	0.0105	-0.0514
1.85421	0.0812	0.0014		1.87365	-0.0086	-0.0478		1.883	0.0974	-0.1316		1.84444	0.1192	-0.0301
1.87682	0.2025	0.0014		1.89627	0.236	-0.0518		1.90586	0.0205	-0.0461		1.86696	-0.0051	0.039
1.89945	0.1565	0.0142		1.91897	0.2583	-0.0394		1.92883	0.1904	-0.0956		1.88947	-0.0407	-0.032
1.92207	0.3915	0.0065		1.94161	0.0213	-0.0157		1.9517	-0.1268	-0.0957		1.91203	0.021	-0.0136
1.94466	0.0751	0.0258		1.96428	0.0148	-0.0456		1.97457	0.0366	-0.152		1.93447	0.227	-0.0196
1.9672	0.4427	-0.0147		1.98688	-0.1289	-0.0544		1.9974	0.0108	-0.0694		1.95692	0.0313	-0.0062
1.9919	0.3101	-0.0546		2.00951	0.2926	-0.0103		2.02034	0.1255	-0.0549		1.97941	0.1657	0.1039
2.01451	0.5103	-0.1019		2.03209	0.0856	-0.0148		2.04323	-0.0967	-0.0398		2.00199	-0.0269	0.0286
2.03703	0.3964	0.0765		2.05467	0.034	-0.0334		2.06615	0.1552	-0.0114		2.0245	0.0661	0.0982
2.05962	0.5966	-0.0248		2.07731	0.0595	-0.0227		2.08902	0.0692	-0.0588		2.04689	-0.1179	0.0631
2.08216	0.7513	-0.0749		2.09995	0.3811	-0.0712		2.11194	0.0536	0.1099		2.07149	0.0918	-0.0054
2.1047	0.9478	-0.0318		2.1226	0.1937	-0.0685		2.1349	-0.0576	-0.0576		2.09401	-0.0471	0.0325
2.1274	0.7932	-0.1302		2.14522	0.0016	-0.1018		2.15782	0.2049	-0.1407		2.11652	-0.0082	-0.0002
2.15001	0.7604	-0.2047		2.16781	0.1522	-0.0369		2.18071	-0.0087	-0.0051		2.13893	0.1485	0.0124
2.17268	0.8903	0.0692		2.1904	0.0371	-0.0116		2.20367	0.1518	0.0247		2.16147	0.1899	0.0073
2.19527	0.7817	-0.0428		2.21302	0.2731	0.0313		2.22658	0.4185	0.0189		2.18394	0.2421	-0.0442
2.2181	0.8802	-0.1251		2.2357	0.3354	0.0344		2.24953	0.0724	-0.019		2.20635	0.1935	0.0309
2.24063	0.9175	-0.1021		2.25834	-0.2004	0.0797		2.2724	0.0212	-0.0199		2.22895	0.2768	-0.1012
2.26319	0.8874	-0.0699		2.28103	0.5558	-0.0392		2.29539	0.2185	-0.0036		2.25143	0.1661	0.0002
2.28587	0.7206	-0.0572		2.3036	0.3173	0.0913		2.31833	0.2525	0.0193		2.27383	0.5194	0.0609
2.30856	0.859	-0.1256		2.32618	0.289	0.0161		2.34123	0.2681	0.08		2.29642	-0.0672	0.1053
2.33121	0.9667	0.0399		2.34877	0.2881	-0.0557		2.36408	-0.0068	0.0359		2.31898	0.2409	0.0629
2.35398	0.9281	-0.0226		2.37137	0.2248	-0.0558		2.38704	0.104	0.135		2.3415	0.2145	0.0277
2.37658	0.8353	-0.0314		2.39401	0.2349	0.0415		2.40997	-0.0539	0.1369		2.3639	0.396	0.0329
2.39931	0.0796	-0.0066		2.41665	0.1053	-0.0076		2.43286	-0.0721	0.0906		2.38652	0.3862	0.0741
2.42221	0.1485	-0.0454		2.43934	0.1045	-0.0126		2.45572	0.172	0.0826		2.40897	0.0836	0.1086
2.44497	0.4655	-0.0185		2.46198	-0.0018	-0.0395		2.47875	0.0659	0.1253		2.43139	0.2968	-0.0269
2.46759	0.3079	-0.0275		2.48459	0.0949	-0.0153		2.5017	0.28	0.146		2.45397	0.0732	0.0147
2.49026	0.3883	-0.1064		2.50716	0.5374	-0.1598		2.52462	-0.136	0.1346		2.47648	0.3173	-0.0269
2.51292	0.4541	0.0034		2.52975	0.1813	-0.0635		2.54748	0.0746	0.2431		2.49888	0.4029	0.0245
2.53553	0.4872	-0.0825		2.55252	0.0752	-0.0302		2.5704	0.2995	0.119		2.52136	0.3566	0.0502
2.55808	0.1488	-0.0073		2.57513	-0.0426	0.1106		2.59333	-0.1179	0.1136		2.54391	-0.0459	0.0092
2.58064	0.2681	-0.0582		2.5978	0.0158	0.0932		2.61628	0.1391	0.1892		2.56641	0.147	0.0414
2.60336	0.2626	0.106		2.6204	0.1849	-0.0053		2.63917	-0.0471	0.1899		2.58883	0.2489	-0.1078
2.62605	0.2418	-0.1082		2.64298	-0.0221	-0.1029		2.66214	-0.1112	0.1188		2.61144	0.3435	-0.0487
2.64867	0.3529	0.0837		2.6656	0.0195	0.0113		2.68511	-0.4458	0.1639		2.63397	0.4251	0.0957
2.67129	0.3759	0.0142		2.68843	0.0735	-0.0593		2.70797	-0.3034	0.0675		2.65648	0.1908	0.058
2.69383	0.4868	0.0855		2.71112	0.3794	0.091		2.73081	-0.1811	0.1232		2.67903	0.0891	-0.0642
2.71643	0.3005	-0.0948		2.73611	0.4278	-0.0282		2.75379	-0.1665	0.0658		2.70155	0.3476	0.0543
2.73901	0.5734	-0.0759		2.75876	0.2335	-0.028		2.77671	-0.2131	0.1382		2.72393	0.6159	-0.0657
2.76166	0.4376	-0.0426		2.78136	0.1756	-0.0014		2.79966	-0.4434	0.0791		2.74644	0.307	-0.0155
2.78426	0.2734	-0.0159		2.80401	0.1003	-0.0817		2.82243	-0.201	0.0574		2.76903	0.0003	-0.0022
2.80694	0.4904	0.0191		2.82668	0.3673	0.0434		2.84529	-0.1729	0.1106		2.79159	0.1605	-0.0046
2.82959	0.5248	0.0162		2.84941	0.2301	0.0677		2.86897	-0.4429	0.0358		2.81404	0.2557	-0.0155
2.85217	0.2633	0.0512		2.87204	0.2966	-0.0408		2.89185	-0.3454	0.0527		2.83685	0.2471	0.1029
2.87481	0.4375	-0.0205		2.89471	0.0533	0.0315		2.91462	-0.0387	0.0363		2.85954	0.0911	0.0629
2.89744	0.3329	0.0153		2.91735	-0.1892	0.0483		2.93742	-0.3438	0.1143		2.88196	0.1389	-0.0971
2.92016	0.365	-0.0223		2.94007	-0.0473	-0.0204		2.96038	-0.1286	-0.0397		2.90447	0.4344	0.1044
2.94277	0.1293	0.1149		2.96276	0.2749	-0.0615		2.98324	-0.3481	0.0996		2.92712	0.2935	0.0316
2.96539	0.3814	0.0449		2.98545	0.0754	0.0432		3.00604	-0.1704	0.12		2.94962	0.1068	-0.0945
2.98801	0.5911	0.021		3.00809	0.314	-0.0104		3.02917	-0.3656	-0.0667		2.97204	0.3647	0.0177
3.0107	0.3303	-0.0366		3.03079	0.1624	-0.1021		3.05286	-0.3309	0.0484		2.9947	0.1474	-0.0859
3.0333	0.4134	0.0409		3.05347	0.2228	-0.0824		3.07574	-0.2349	-0.0764		3.01717	0.2564	0.0533
3.05594	0.2766	-0.0254		3.0761	0.1698	-0.0343		3.09853	-0.4139	0.0718		3.03959	0.199	0.0685
3.07863	0.2551	0.0054		3.09879	0.2171	-0.0168		3.12144	-0.2542	0.1978		3.06229	0.2088	0.0709
3.10121	0.292	0.0397		3.12139	0.2142	0.0311		3.14451	-0.3438	0.0535		3.08475	0.3449	-0.0204
3.12391	0.3	0.0038		3.14407	0.1201	-0.0031		3.16742	-0.3403	-0.0365		3.10718	-0.0071	0.0099
3.14658	0.37	-0.0349		3.16675	0.3831	0.0048		3.19019	-0.3064	0.0588		3.12977	0.1045	-0.0846
3.16929	0.4562	-0.0866		3.18943	0.2937	0.0616		3.21309	-0.0575	0.0728		3.15257	0.5237	0.1101
3.19193	0.563	0.0567		3.21211	0.2708	-0.0593		3.2361	-0.4251	0.1313		3.17504	0.2333	-0.0633
3.21461	0.5586	-0.0305		3.23474	0.1018	0.0102		3.25896	-0.1502	0.1321		3.19744	0.1797	-0.0419
3.23721	0.4531	0.0319		3.25743	-0.0594	-0.107		3.28177	-0.0991	0.0814		3.22014	-0.0873	0.029
3.25985	0.63	0.0406		3.28006	0.1789	0.0177		3.30466	-0.2182	0.0375		3.24261	0.3096	0.115
3.28251	0.5205	0.0051		3.30273	0.1828	-0.0836		3.32763	-0.4403	0.0423		3.26503	0.2682	0.0686
3.30555	0.8479	-0.1955		3.32536	0.0869	0.0958		3.3507	-0.2433	0.1318		3.28761	-0.0023	-0.0414
3.32824	0.2526	-0.0682		3.34807	0.0952	0.0189		3.3735	-0.2583	0.1736		3.31017	-0.2094	-0.0397
3.3509	0.9176	-0.0272		3.37074	0.2193	-0.066		3.39638	-0.2898	0.0402		3.33267	0.1123	0.0483
3.37415	0.6009	0.0685		3.39353	0.1999	-0.0896		3.41936	0.0578	0.0664		3.3551	0.0685	0.0841
3.39683	0.3896	-0.035		3.4162	0.2008	-0.095		3.44226	-0.0096	0.0985		3.37774	0.3019	-0.0063
3.41949	0.5037	0.0859		3.43914	0.1756	0.0106		3.46505	-0.1959	0.2126		3.40017	0.2511	0.0177
3.44214	0.3275	-0.0477		3.46183	0.2105	0.0266		3.48794	-0.2892	0.0642		3.42257	0.0849	0.0866
3.46475	0.5711	0.0158		3.48448	0.1008	-0.0777		3.51094	-0.0985	0.0497		3.4452	0.3303	-0.05
3.48745	0.4767	-0.0448		3.50713	0.0497	0.062		3.53391	-0.3215	0.1047		3.46898	0.3056	0.0978
3.5101	0.4329	0.0199		3.52978	0.3304	-0.113		3.55671	-0.2344	0.0807		3.49151	-0.3444	-0.0746
3.53276	0.3579	0.014		3.55246	0.0844	0.0135		3.57957	0.0118	0.0919		3.51393	0.1421	-0.0201
3.55538	0.4748	0.0417		3.57506	-0.0504	-0.0679		3.60256	-0.1878	0.0532		3.53659	0.2549	-0.0262
3.57811	0.3952	-0.0966		3.59775	0.371	-0.1167		3.62545	-0.1585	0.0288		3.55909	0.4966	0.0489
3.60074	0.2398	-0.0076		3.62042	0.0445	0.0225		3.64824	-0.06	0.1046		3.58153	-0.0553	0.0307
3.62336	0.4917	-0.0526		3.64301	0.254	-0.0982		3.6711	-0.3193	0.1061		3.60404	-0.0181	0.0454
3.64612	0.6997	-0.0218		3.66569	0.1407	-0.0926		3.69409	-0.4778	0.0577		3.62661	0.1494	0.0234
3.66871	0.561	0.0352		3.68834	0.2018	-0.0509		3.71728	-0.1195	0.0573		3.64911	0.0395	0.0302
3.69129	0.3359	-0.0073		3.71101	0.0851	-0.0526		3.74006	-0.3582	0.0708		3.67158	0.0854	0.0145
3.71395	0.4421	-0.0133		3.73367	0.2035	0.0664		3.76295	0.2198	0.0037		3.69412	0.4885	0.0823
3.73667	0.565	0.0018		3.75633	-0.0208	0.0334		3.786	-0.2925	0.1005		3.71663	0.3774	0.1004
3.75935	0.4906	0.0119		3.779	0.3689	-0.0178		3.80897	-0.1103	0.0843		3.73905	0.1419	0.1069
3.78198	0.4626	-0.0358		3.80164	0.2025	-0.0773		3.83175	-0.3149	0.1383		3.76174	0.0782	0.0971
3.80503	0.6953	-0.0481		3.82434	0.039	-0.0428		3.85465	-0.043	0.0303		3.78421	0.204	0.0119
3.8277	0.4442	0.0311		3.84701	-0.0923	-0.0561		3.87762	0.0485	0.0835		3.80662	0.1794	0.0741
3.85034	0.1189	0.033		3.86979	0.1475	-0.0592		3.90049	-0.0465	0.1413		3.8291	0.1185	-0.0606
3.87298	0.2063	0.0173		3.89245	0.158	-0.0067		3.92328	0.0306	0.0144		3.85167	0.0986	0.0243
3.89567	0.5104	-0.0454		3.91511	0.2087	-0.0279		3.94619	0.1056	-0.0089		3.87411	0.2989	0.0473
3.91848	0.3102	-0.0039		3.93777	0.0688	0.0717		3.96914	-0.2041	0.0029		3.89665	0.1625	0.0253
3.94502	0.3243	0.0155		3.96042	0.1799	-0.0117		3.99201	-0.1535	0.1318		3.91938	-0.0727	0.0388
3.96761	0.6521	0.0782		3.9831	0.1692	-0.0868		4.01482	-0.1837	0.071		3.94229	0.0292	0.1106
3.99023	0.4224	-0.0968		4.00584	0.1067	-0.003		4.03773	-0.0762	0.1065		3.96483	0.2649	-0.0397
4.01284	0.1929	-0.0333		4.02851	0.3123	0.0208		4.06202	-0.1313	0.0649		3.98739	0.2896	-0.0467
4.03551	0.3903	-0.0499		4.05157	-0.0915	-0.0219		4.08488	0.1272	0.0567		4.00991	0.1981	0.0578
4.05816	0.4141	0.0286		4.07432	0.0415	-0.1399		4.10777	-0.066	0.0563		4.0327	0.5464	0.0531
4.08087	0.4256	0.053		4.09698	0.1892	-0.0723		4.13058	-0.3112	0.061		4.05518	0.1874	0.0438
4.10351	0.3267	-0.0509		4.11984	-0.1136	0.0541		4.15365	-0.3041	-0.0086		4.0829	0.0005	0.0855
4.12614	0.4783	0.0127		4.14252	-0.0822	-0.0737		4.17655	-0.3053	0.0301		4.10531	-0.1945	-0.0215
4.14881	0.3348	-0.047		4.16604	-0.0392	-0.0825		4.19932	-0.2776	0.0539		4.12799	0.1401	-0.0233
4.1714	0.6726	0.0268		4.18873	-0.1378	-0.0263		4.22212	-0.0348	-0.0602		4.15079	0.1822	0.1514
4.19415	0.266	-0.0476		4.2115	0.0048	-0.0016		4.24531	-0.311	0.0695		4.17321	0.6144	-0.0261
4.21687	0.6028	0.0213		4.23418	-0.0314	-0.0105		4.2682	-0.1258	0.0358		4.19578	0.3796	-0.0896
4.23947	0.5793	-0.0145		4.25688	0.2646	-0.1172		4.29128	-0.1271	0.0574		4.21836	0.121	0.122
4.26211	0.3394	-0.0399		4.27955	0.3623	-0.0831		4.31407	-0.1082	0.0714		4.24081	-0.2057	0.0181
4.28499	0.5417	-0.0888		4.30241	0.1231	-0.0092		4.33697	-0.146	0.0186		4.26334	-0.0349	0.0938
4.30767	0.2169	-0.0662		4.32525	0.3036	-0.1111		4.35992	-0.1717	0.0217		4.28605	0.1028	0.0373
4.3304	0.5138	-0.0138		4.34835	0.3338	0.0729		4.3828	-0.0244	-0.0198		4.3087	0.1	-0.0211
4.35324	0.2511	-0.0205		4.37099	-0.0166	0.0067		4.40558	-0.3253	0.0208		4.33115	0.3714	0.0273
4.37593	0.6027	-0.1425		4.39368	-0.0497	-0.0348		4.4287	0.0677	0.0105		4.35381	0.0773	0.0957
4.39884	0.5177	0.0151		4.41634	0.0837	-0.0765		4.4518	-0.154	0.0039		4.37629	0.1073	0.1238
4.42143	0.6429	0.0632		4.43926	-0.0721	-0.0014		4.47464	-0.3593	0.0056		4.39868	0.5828	0.1402
4.4442	0.434	0.0556		4.46193	0.4266	0.0203		4.49743	-0.1752	-0.01		4.42118	0.1446	0.0415
4.46681	0.5226	-0.0363		4.48451	0.1508	-0.0473		4.52037	-0.2339	0.1236		4.4439	0.2127	-0.1384
4.48941	0.5668	-0.0819		4.50718	0.2203	-0.1157		4.54773	-0.0743	0.1293		4.4664	0.1561	0.0869
4.51211	0.3685	0.0206		4.52981	0.2554	-0.0018		4.5705	-0.0977	-0.0001		4.48878	0.2682	-0.0713
4.53509	0.633	-0.0327		4.5525	0.2177	-0.0492		4.59321	-0.0342	0.1022		4.51141	0.3142	-0.0317
4.55775	0.418	-0.0548		4.57511	0.1346	-0.0105		4.62284	-0.2211	-0.0347		4.53389	0.2789	-0.0265
4.58041	0.4173	-0.0429		4.59778	0.1451	-0.1798		4.65013	0.1038	-0.0804		4.55632	0.0829	-0.0961
4.60329	0.4223	0.0781		4.6207	0.0687	-0.0596		4.67337	-0.2155	0.0509		4.57893	0.2199	-0.0732
4.62596	0.5128	-0.068		4.64362	-0.2251	-0.0021		4.69913	-0.0323	0.032		4.6014	0.3857	0.0328
4.64865	0.5945	-0.0006		4.66626	0.2056	-0.0862		4.72205	0.347	0.0254		4.62386	0.2768	-0.0148
4.67127	0.4574	-0.0461		4.68892	0.2191	-0.0463		4.74535	0.0257	0.0871		4.64649	0.0734	0.0366
4.6942	0.3747	-0.05		4.71164	0.3999	-0.0339		4.76816	-0.0631	0.066		4.67085	0.3135	0.0569
4.71686	0.3831	0.0788		4.73458	0.1789	-0.057		4.79104	0.1864	-0.0464		4.69368	0.1125	0.2006
4.73959	0.4904	-0.0432		4.75724	0.447	-0.0674		4.81441	-0.0482	0.1323		4.7162	0.1445	0.1305
4.76222	0.636	0.0067		4.78019	0.2134	-0.0778		4.84946	0.1029	0.0096		4.73867	0.0407	0.0189
4.78511	0.3364	0.0387		4.80285	0.2301	0.0039		4.87291	-0.1487	-0.0392		4.76145	0.5274	-0.0222
4.80777	0.3004	-0.0227		4.82549	0.2036	-0.0075		4.89642	0.1721	0.0357		4.78391	0.2819	-0.0901
4.83042	0.6309	-0.0508		4.84844	0.3788	-0.0439		4.9196	0.2458	-0.0117		4.80634	-0.1028	0.0273
4.85336	0.3961	-0.0255		4.87112	0.2033	-0.0175		4.94796	0.1066	0.0763		4.829	0.2781	0.0654
4.87602	0.6129	-0.0005		4.89378	0.4142	-0.0913		4.97121	0.2369	0.1325		4.85148	0.3869	0.1301
4.89868	0.6254	-0.0528		4.91644	0.1998	0.0377		4.99461	-0.1212	0.1222		4.87387	0.1039	0.0764
4.9213	0.5665	0.0174		4.93936	0.1996	-0.1155		5.01755	0.4547	0.0558		4.89633	0.3145	0.0031
4.94399	0.6007	-0.0371		4.96229	0.2239	0.0078		5.04075	0.217	0.0181		4.91894	0.1761	-0.0257
4.96688	0.4844	-0.1176		4.9851	0.2993	-0.0878		5.06374	0.1365	0.0405		4.94144	0.2881	0.0235
4.98951	0.4601	0.0609		5.00777	-0.038	-0.1187		5.08668	0.1217	0.1403		4.96384	0.2662	0.1513
5.01223	0.6052	0.0689		5.03043	0.2989	-0.0105		5.10952	-0.0326	0.014		4.98651	0.1752	0.0382
5.03523	0.4873	0.0312		5.05322	0.2782	-0.1147		5.13247	0.0261	0.1388		5.00899	0.2071	0.0862
5.05789	0.3107	-0.0649		5.07588	0.08	-0.026		5.15548	0.0233	0.0906		5.03143	0.0744	0.0886
5.08058	0.383	-0.0267		5.09859	0.132	-0.0796		5.17875	-0.0619	0.1082		5.05418	0.5981	0.0855
5.10332	0.4272	-0.0161		5.12122	0.2486	-0.0867		5.20157	0.1853	0.1096		5.07698	0.0111	-0.039
5.12612	0.2986	-0.023		5.14413	0.0158	0.0118		5.2245	0.0458	0.0547		5.09945	0.3296	0.0123
5.14879	0.2207	-0.0286		5.16676	0.3046	0.0681		5.24779	0.1752	0.0902		5.12194	0.294	-0.0136
5.17169	0.6893	0.1009		5.18946	0.3061	-0.0108		5.27072	-0.1245	0.0241		5.14469	0.0161	-0.1054
5.19434	0.36	0.0662		5.21238	0.3218	-0.033		5.29357	0.1896	0.1096		5.16713	0.3789	0.1224
5.21708	0.3831	0.0363		5.23504	0.375	-0.0799		5.31659	-0.0342	0.0926		5.18956	0.3512	0.1532
5.23971	0.6945	-0.0091		5.25795	0.3515	-0.1133		5.33964	0.0866	-0.0037		5.21218	0.3353	0.1399
5.26236	0.4356	-0.0435		5.28057	0.131	0.0096		5.3629	-0.0982	0.0184		5.23464	-0.0406	0.0681
5.28511	0.7416	-0.0621		5.30328	0.1271	-0.0686		5.38577	-0.0823	0.0897		5.25704	-0.0116	0.0242
5.30774	0.5331	-0.0601		5.32593	0.185	0.0019		5.40858	0.0375	-0.0016		5.2795	0.3494	0.0657
5.33034	0.7571	0.0593		5.34858	0.2357	-0.0028		5.43166	0.1253	0.0493		5.30224	0.1293	0.0932
5.353	0.7462	-0.0779		5.37126	-0.0889	-0.0542		5.45463	0.0201	0.1492		5.32479	0.339	-0.206
5.3756	0.4885	0.0132		5.39417	0.3083	0.0461		5.47754	0.1115	0.0065		5.34721	0.1473	-0.0136
5.39845	0.3437	-0.0285		5.41683	0.4469	-0.0474		5.50037	-0.0722	0.1441		5.36984	0.1462	0.1995
5.42117	0.4204	0.0597		5.43954	0.3578	-0.1003		5.52337	-0.0517	0.0151		5.39227	0.0615	0.0326
5.44383	0.55	-0.0807		5.46242	0.179	-0.1134		5.54817	-0.0322	-0.0049		5.41464	0.207	0.1343
5.46651	0.8806	-0.0398		5.48506	0.0867	-0.1632		5.57155	-0.1523	0.0666		5.43728	0.0362	-0.0391
5.48938	0.5674	0.1114		5.50774	0.3833	-0.1211		5.59471	-0.0519	0.0986		5.45973	0.264	0.098
5.51209	0.5428	-0.0074		5.5304	0.2253	-0.0385		5.61753	0.0452	0.1077		5.48211	0.2561	0.0281
5.53473	0.596	0.0192		5.55332	0.2939	-0.0688		5.64078	-0.1362	0.1024		5.5046	0.3986	-0.0224
5.55741	0.597	0.056		5.57599	0.3848	-0.0576		5.66384	0.154	-0.0068		5.52731	0.0975	-0.0451
5.58027	0.5235	-0.0021		5.59865	0.1514	-0.0968		5.6872	0.168	0.0538		5.54986	0.3104	0.0037
5.60297	0.4427	-0.0416		5.62128	0.2057	-0.1045		5.71003	-0.0362	0.1055		5.57229	0.2284	0.0289
5.62562	0.4562	0.0245		5.64421	0.3946	-0.2031		5.73379	0.264	0.1127		5.59489	-0.1141	0.1151
5.6485	0.5073	-0.0155		5.66686	0.2607	-0.0731		5.757	0.1518	-0.0021		5.61735	0.2836	0.0368
5.67122	0.4278	-0.1024		5.68954	0.5189	-0.1198		5.78045	-0.06	0.1059		5.63974	0.311	0.0822
5.69383	0.2941	0.0334		5.71246	0.423	-0.0539		5.80328	-0.003	0.1175		5.66264	0.2522	-0.0091
5.71656	0.3007	0.0036		5.73512	0.3237	-0.0912		5.82612	-0.0526	-0.0031		5.68538	0.2618	-0.0217
5.73944	0.2794	-0.1356		5.75776	0.1502	0.0695		5.84921	-0.0222	-0.004		5.70789	0.2187	0.0708
5.76215	0.6371	0.0248		5.7804	0.2399	0.0303		5.87293	0.0936	0.0515		5.73039	0.3906	-0.0119
5.78515	0.3301	0.0991		5.80335	0.0646	0.0785		5.89633	0.0058	0.1294		5.75308	0.1373	0.0127
5.80783	0.3874	0.0263		5.82601	0.0926	-0.0116		5.91924	0.2103	0.0848		5.77557	0.2681	0.134
5.83046	0.2813	-0.0305		5.84867	0.1117	-0.027		5.94208	0.2197	0.0606		5.798	0.2839	-0.0106
5.85343	0.4051	0.0859		5.87128	0.1719	0.0018		5.9651	0.1617	0.034		5.82064	0.2586	0.0552
5.87609	0.0929	0.0382		5.89426	0.1957	0.01		5.98882	0.0194	-0.034		5.84309	0.2158	0.0781
5.89876	0.1712	-0.0235		5.91689	0.1246	-0.0336		6.01222	0.0766	0.0572		5.86548	0.0914	-0.0118
5.92139	0.0205	0.1198		5.93955	0.2678	0.0475		6.03502	0.3516	0.0379		5.88797	0.1386	0.1295
5.94429	0.1237	0.1059		5.9625	-0.292	0.0709		6.05791	0.0733	0.1284		5.91068	0.1142	0.0651
5.96701	-0.2599	0.2439		5.98514	-0.1525	0.0951		6.0813	0.1114	0.0558		5.93317	0.3468	-0.0545
5.98962	-0.5385	0.1664		6.00781	-0.3702	0.159		6.10471	0.0729	0.1038		5.95558	0.332	0.0658
6.01227	-0.545	0.2646		6.0305	-0.1097	0.1089		6.12812	-0.0556	0.0179		5.97826	0.2994	0.0017
6.03519	-0.8094	0.257		6.0534	-0.4941	0.1198		6.15093	0.2346	-0.0366		6.0007	0.2383	0.0189
6.05783	-0.9459	0.4332		6.07606	-0.3983	0.1697		6.17435	0.0006	0.0234		6.02313	0.2307	-0.0138
6.08123	-1.1754	0.4335		6.09872	-0.8099	0.3202		6.19799	-0.0344	-0.0181		6.0457	0.2268	0.1102
6.10395	-1.2988	0.4319		6.12133	-0.6616	0.2383		6.22139	0.0659	0.0721		6.06819	0.2025	0.1342
6.12689	-1.6591	0.5565		6.14429	-0.7625	0.3466		6.24481	-0.009	0.0314		6.09062	0.2212	0.0179
6.14959	-1.6134	0.5679		6.16689	-1.2368	0.2843		6.26764	0.1234	0.0741		6.11311	0.2765	0.0343
6.1722	-2.0699	0.6706		6.18955	-1.0361	0.4036		6.29094	0.1278	0.0514		6.13571	0.1506	-0.1329
6.19516	-2.1955	0.7761		6.21256	-1.2665	0.4156		6.31467	0.0856	0.092		6.1582	0.2275	-0.0262
6.21779	-2.7729	0.9455		6.23521	-1.2374	0.4935		6.33808	0.151	0.0164		6.18061	0.1021	0.0347
6.24041	-2.7532	0.8933		6.2636	-1.7392	0.5007		6.3615	0.0646	0.0913		6.2032	0.3827	0.0093
6.26305	-2.9382	1.0435		6.28626	-2.2679	0.5965		6.38431	0.1573	0.0938		6.22566	0.2038	0.0537
6.28602	-3.4983	1.2128		6.30893	-2.1204	0.6594		6.40764	0.1633	0.1495		6.24834	0.3503	0.0416
6.3087	-3.8681	1.2691		6.33191	-2.3657	0.7022		6.43136	0.0057	0.066		6.27113	0.3009	0.0188
6.33138	-4.1017	1.3263		6.3546	-2.1966	0.7892		6.45479	-0.0127	0.0599		6.29406	0.1954	0.0609
6.35397	-4.4724	1.4621		6.37771	-2.5937	0.8196		6.47821	0.1481	-0.0179		6.3166	0.5331	0.1266
6.37693	-4.9611	1.5559		6.40036	-3.0594	1.018		6.50103	-0.1893	0.075		6.33897	0.3384	0.0688
6.39954	-4.9398	1.651		6.42361	-2.6686	1.0092		6.52431	0.0871	0.0377		6.36162	0.1976	0.1145
6.42213	-5.5278	1.728		6.44654	-3.1306	1.0442		6.54806	0.0729	0.1802		6.38408	0.5064	-0.0368
6.44517	-5.8243	1.7059		6.46937	-3.2468	1.0262		6.57146	0.1233	0.1452		6.40648	0.3851	0.0342
6.46783	-6.2613	1.9289		6.49201	-3.6274	1.2306		6.59488	-0.0211	-0.0424		6.42909	-0.0204	0.0108
6.49427	-6.7874	2.0181		6.51471	-3.8292	1.2051		6.61795	-0.0243	0.1093		6.45155	0.4617	0.0073
6.51704	-7.0816	2.0888		6.53762	-4.155	1.2535		6.64103	-0.1546	0.0908		6.47397	0.0342	0.0418
6.53958	-7.5245	2.2084		6.56028	-4.2373	1.4073		6.66474	0.2117	-0.0042		6.49659	0.5188	-0.0004
6.56211	-7.5707	2.4252		6.58298	-4.5408	1.3684		6.68815	0.1272	0.1013		6.51967	0.4054	0.0662
6.58458	-8.0816	2.475		6.60566	-4.7996	1.5343		6.71157	0.1641	0.0811		6.54233	0.1029	0.0442
6.60708	-8.4097	2.5475		6.62854	-4.9984	1.5603		6.73442	0.014	-0.0136		6.56478	0.0971	0.1006
6.62967	-8.8662	2.6728		6.65117	-4.9115	1.6455		6.75772	0.1672	-0.1023		6.58743	0.4012	0.0985
6.65293	-9.3205	2.7355		6.67386	-5.2804	1.6729		6.78143	0.3749	-0.0387		6.60985	0.3268	0.0875
6.67547	-10.0967	2.8097		6.69644	-5.2064	1.8893		6.80487	0.1835	0.0274		6.63225	0.2524	0.1438
6.69799	-9.9739	2.9687		6.71939	-5.8692	1.8596		6.82826	0.247	0.0872		6.65478	0.2941	0.0095
6.72058	-10.3679	3.0621		6.742	-5.7378	1.9184		6.85108	0.2661	0.0225		6.67804	0.2674	0.0005
6.74306	-10.7024	3.0712		6.76468	-5.867	1.9095		6.8744	0.2542	0.1264		6.70068	0.7762	0.1438
6.76554	-10.8518	3.2492		6.78765	-6.2603	2.001		6.89814	0.3762	0.1397		6.72312	0.3764	0.1081
6.78805	-11.394	3.338		6.81031	-6.8433	2.1268		6.92155	0.1441	0.1632		6.74577	0.271	0.0304
6.81053	-11.8036	3.4438		6.83292	-6.7307	2.1684		6.94497	0.1735	0.0292		6.76891	0.251	0.1158
6.83306	-12.1435	3.613		6.8555	-6.9481	2.3257		6.96778	0.3379	0.0783		6.79146	0.2344	0.157
6.8556	-12.4377	3.6796		6.87857	-6.9618	2.3569		6.99107	0.212	0.0721		6.81398	0.2525	0.1987
6.87858	-12.5228	3.6535		6.90119	-7.1842	2.381		7.01483	0.1345	0.0326		6.8372	0.0744	0.0574
6.90125	-12.9455	3.7987		6.92376	-7.4226	2.3958		7.03822	-0.0657	0.1065		6.85987	0.3753	0.1517
6.92378	-13.511	3.9039		6.94637	-7.9212	2.5452		7.06164	0.1304	0.0435		6.88232	0.2771	0.1777
6.94638	-13.6954	3.8969		6.96941	-7.7208	2.599		7.08455	0.063	0.0405		6.90483	0.6081	-0.1113
6.96887	-13.729	3.9598		6.99205	-8.1425	2.6841		7.10776	0.1478	0.0216		6.92809	-0.0546	0.0187
6.99138	-14.1619	4.1355		7.01467	-8.379	2.7457		7.1315	0.1388	0.0302		6.95086	0.1253	0.0061
7.01397	-14.4737	4.1738		7.03779	-8.5967	2.7875		7.15493	0.3953	0.0373		6.97327	0.2464	0.1182
7.03696	-14.4955	4.1714		7.06041	-8.6264	2.8877		7.17834	0.0219	0.0742		6.99582	0.1959	0.0182
7.05961	-14.9114	4.2678		7.08369	-8.7145	2.8204		7.20113	-0.0182	-0.0436		7.01898	0.2689	0.0406
7.08211	-14.8875	4.2138		7.10631	-9.0306	2.9619		7.22448	0.011	0.0324		7.04324	0.1717	-0.0043
7.10475	-14.8894	4.3931		7.12938	-9.6923	3.0625		7.24819	0.1669	0.1268		7.06563	-0.0307	0.0448
7.12778	-15.37	4.4928		7.15202	-9.5428	3.0571		7.27159	0.0911	0.0468		7.08815	-0.2138	0.1736
7.15046	-15.4258	4.5122		7.17461	-9.84	3.2664		7.29502	0.1539	0.0994		7.11145	0.0954	0.1668
7.17329	-15.5274	4.5657		7.19727	-10.0218	3.226		7.31782	-0.1216	0.027		7.13409	0.1443	0.1771
7.19577	-15.6592	4.5154		7.22028	-10.4158	3.3031		7.34112	0.3035	0.0406		7.15647	-0.0922	0.1761
7.21867	-16.0771	4.7453		7.24293	-10.5751	3.34		7.36487	-0.0438	0.139		7.17908	-0.1003	0.0556
7.24128	-15.9884	4.6041		7.26557	-10.7882	3.4725		7.3883	-0.1167	0.0346		7.20234	0.1442	0.2152
7.2639	-16.184	4.5871		7.28817	-10.9948	3.5555		7.41173	0.2354	0.1108		7.22485	0.296	0.0653
7.28693	-16.0964	4.7296		7.31115	-10.5703	3.563		7.43456	0.0714	0.0805		7.24738	0.267	0.0608
7.30959	-16.2555	4.6675		7.33375	-11.2498	3.5451		7.45783	0.187	-0.0203		7.27061	0.3475	0.1168
7.33802	-16.4121	4.7823		7.35635	-11.6774	3.6267		7.48158	0.1531	0.0814		7.29327	-0.0182	0.2687
7.36044	-16.2965	4.8357		7.37941	-11.6685	3.6295		7.50498	0.305	-0.0042		7.31568	0.4293	0.1743
7.38295	-16.7122	4.7991		7.40207	-11.8531	3.8013		7.5285	0.0695	0.0527		7.33821	0.1264	0.1971
7.4056	-16.7378	4.8444		7.42461	-12.398	3.9494		7.55192	-0.0282	0.054		7.36152	0.049	0.2323
7.42862	-16.4943	4.9339		7.44721	-12.2876	3.8832		7.58494	0.0086	0.0671		7.38414	0.2055	0.2112
7.4513	-16.8959	4.8072		7.4703	-12.4852	3.9345		7.60969	-0.1641	0.0012		7.40655	-0.0985	0.1025
7.47387	-16.9305	4.9493		7.49296	-12.5266	4.0359		7.63314	0.0786	0.1122		7.42944	0.3188	0.1196
7.49808	-16.7654	4.8852		7.51547	-12.8921	4.1115		7.65655	0.3191	0.034		7.45317	-0.1622	0.0889
7.52072	-16.9052	4.9573		7.53813	-12.893	4.298		7.67932	0.1177	-0.0026		7.47584	-0.0271	0.2903
7.54373	-16.7384	4.9429		7.56121	-13.3425	4.2221		7.70732	-0.0032	-0.0804		7.49825	-0.0701	0.3211
7.56633	-17.1207	4.9125		7.58378	-13.6771	4.329		7.73026	0.0792	0.0856		7.52077	0.147	0.2674
7.58896	-17.519	4.9733		7.60637	-13.626	4.4006		7.75354	0.1832	0.0871		7.5441	-0.1219	0.3334
7.61199	-17.2143	4.9949		7.62945	-13.9989	4.4713		7.77693	-0.0034	0.1078		7.56653	-0.2024	0.3258
7.63464	-17.3839	5.0157		7.65208	-14.095	4.4968		7.80061	0.4698	-0.0076		7.58911	-0.2702	0.3267
7.65719	-17.3098	5.032		7.67463	-14.2236	4.584		7.82402	-0.0722	0.0872		7.61236	0.0874	0.4016
7.67984	-17.3409	4.9407		7.69727	-14.4446	4.708		7.84694	0.0338	0.1001		7.635	-0.3691	0.3534
7.70288	-17.3116	4.9917		7.72034	-14.5945	4.7607		7.87023	0.0363	0.0629		7.65738	-0.4252	0.3628
7.72555	-17.3291	5.224		7.74301	-15.0819	4.8247		7.89375	0.1871	0.0612		7.67997	-0.1512	0.377
7.7481	-17.354	4.9482		7.76555	-14.6795	4.8511		7.91732	0.1862	0.1156		7.70321	-0.2494	0.4171
7.77075	-17.3781	5.0676		7.78814	-15.4632	4.8534		7.94073	0.1973	0.0357		7.72589	-0.1912	0.4816
7.79376	-17.0962	5.0711		7.81125	-15.4735	4.9646		7.96398	0.005	0.0474		7.74831	-0.3771	0.5614
7.81634	-17.3145	5.0494		7.83381	-15.6393	4.9847		7.98696	0.1217	0.0107		7.77088	-0.2437	0.4376
7.83898	-17.3205	5.0266		7.85643	-15.6433	4.9801		8.01031	-0.071	0.1086		7.79416	-0.14	0.3807
7.86208	-17.3078	5.0315		7.8795	-16.099	5.1251		8.03404	0.0458	0.1023		7.81671	-0.1469	0.4408
7.88468	-17.5649	5.1022		7.90213	-16.3989	5.2585		8.06217	-0.037	0.0378		7.83916	-0.274	0.5572
7.90729	-17.8485	5.0641		7.92465	-16.7801	5.288		8.08529	-0.1494	0.12		7.8624	-0.4567	0.5201
7.92989	-17.664	5.0059		7.94729	-16.6694	5.4189		8.10902	-0.0179	0.1495		7.88502	-0.3783	0.5712
7.95293	-17.6436	5.128		7.97036	-16.8173	5.3068		8.13846	-0.0053	0.0607		7.90743	-0.4504	0.5263
7.97637	-17.7499	5.1481		7.99306	-17.2075	5.6004		8.1613	-0.0888	0.1102		7.93002	-0.3713	0.6076
7.99892	-17.6214	5.0372		8.01562	-17.4446	5.5191		8.18484	-0.1779	0.2175		7.9533	-0.0881	0.572
8.02158	-17.8472	5.1641		8.0382	-17.5048	5.4925		8.20823	-0.0883	0.152		7.97592	-0.4683	0.565
8.04461	-17.7045	5.1172		8.06129	-17.8679	5.6118		8.23167	-0.0127	0.1674		7.99834	-0.3223	0.5875
8.06725	-17.813	5.1778		8.08386	-18.1475	5.6385		8.25451	-0.4318	0.2277		8.02089	-0.638	0.6148
8.08985	-17.807	5.1184		8.10647	-18.1279	5.6814		8.27778	-0.0374	0.1294		8.04418	-0.32	0.619
8.11254	-17.7877	5.1385		8.12956	-18.339	5.7403		8.30151	-0.1825	0.1768		8.06667	-0.4657	0.7026
8.13551	-17.7114	5.1623		8.15218	-18.0891	5.8397		8.32493	-0.2609	0.1653		8.0892	-0.7385	0.5993
8.15809	-18.0155	5.054		8.17473	-18.75	5.9183		8.34834	0.5919	-0.3644		8.11243	-0.6574	0.7031
8.18071	-18.0448	5.1964		8.19733	-18.7445	6.0897		8.37125	1.9172	-1.1371		8.13507	-0.5073	0.8105
8.20373	-17.6554	5.2349		8.22042	-18.8922	6.1336		8.39449	3.1773	-1.7664		8.15752	-0.5322	0.6938
8.2264	-18.0651	5.1518		8.24309	-19.1226	6.1006		8.4179	3.9901	-2.4407		8.18039	-0.3746	0.7534
8.24897	-17.7847	5.1615		8.26635	-19.3656	6.1427		8.44163	4.8032	-2.5963		8.20412	-0.8491	0.7352
8.27163	-17.8833	5.158		8.28903	-19.5177	6.0817		8.46504	5.0114	-2.6922		8.22676	-0.5542	0.8276
8.29465	-18.0671	5.2332		8.31213	-19.5586	6.1585		8.48828	5.045	-2.6848		8.24916	-0.6963	0.7444
8.31731	-18.2486	5.2712		8.33476	-20.084	6.4509		8.51204	4.9177	-2.5836		8.27173	-0.7491	0.8145
8.33988	-18.0267	5.1359		8.35731	-20.0052	6.416		8.53543	5.0491	-2.6083		8.29505	-0.8451	0.8134
8.3625	-18.2136	4.9887		8.37992	-20.4152	6.5065		8.55913	4.734	-2.5903		8.31765	-0.9568	0.7986
8.38554	-18.3315	5.1934		8.40299	-20.3671	6.5996		8.58251	4.6124	-2.6119		8.34006	-1.0383	0.773
8.40813	-17.9575	5.2182		8.42557	-20.6556	6.5436		8.60548	4.7633	-2.5214		8.36337	-0.6421	1.0636
8.43075	-18.237	5.1078		8.44893	-21.0217	6.6592		8.62874	4.2719	-2.5357		8.38671	-0.6218	0.9816
8.45379	-18.1177	5.2445		8.4716	-20.7688	6.6045		8.6521	3.9564	-2.5175		8.40934	-0.9571	0.8368
8.47646	-18.3076	5.198		8.4966	-21.123	6.7597		8.67579	4.2049	-2.4999		8.43175	-0.8676	0.9696
8.49901	-17.998	5.1965		8.51967	-21.4516	6.7618		8.70335	3.7092	-2.3908		8.45503	-0.9988	0.9882
8.52166	-18.1714	5.2627		8.5423	-21.7865	6.836		8.72661	3.3456	-2.2508		8.47838	-1.0582	1.0017
8.54467	-18.3918	5.0857		8.5656	-21.7228	6.9275		8.75001	3.2525	-2.2945		8.50101	-1.4137	0.8663
8.56733	-18.1927	5.2166		8.58906	-21.9188	6.9486		8.77343	3.301	-2.2134		8.52346	-1.1375	0.97
8.58991	-18.2356	5.2488		8.61218	-22.3603	6.9787		8.79635	2.8487	-2.0981		8.54676	-1.1357	1.0909
8.61254	-18.0656	5.3534		8.63482	-22.4123	7.0509		8.81959	2.7043	-1.9858		8.57763	-1.0203	1.0367
8.63556	-18.1271	5.2287		8.65811	-22.6159	7.2276		8.84304	2.1908	-2.0042		8.60013	-1.3643	1.1287
8.65818	-18.4669	5.3039		8.6815	-22.472	7.1566		8.86671	1.9514	-1.7939		8.63043	-1.137	1.1336
8.68082	-18.1923	5.2346		8.70463	-22.8923	7.1868		8.89012	1.8137	-1.7648		8.65418	-1.4404	1.1054
8.70382	-17.8733	5.289		8.72728	-22.9791	7.3346		8.913	1.2068	-1.6728		8.67687	-1.2134	1.0648
8.72651	-18.3045	5.3551		8.74981	-23.3339	7.3696		8.9363	1.2769	-1.7062		8.69927	-0.9842	1.1732
8.74905	-18.3448	5.2794		8.77322	-23.3473	7.5241		8.95974	0.7903	-1.6978		8.72258	-1.4046	1.2328
8.77171	-18.317	5.1962		8.79631	-23.8258	7.5274		8.98339	1.1278	-1.4637		8.7459	-1.4703	1.1524
8.79475	-18.6977	5.2629		8.81971	-23.9336	7.558		9.00681	0.3507	-1.5591		8.76928	-1.5983	1.1463
8.8174	-18.3713	5.2564		8.84232	-24.2261	7.6778		9.02967	-0.0486	-1.413		8.79179	-0.9767	1.2483
8.8407	-18.3688	5.3098		8.86568	-24.3145	7.6668		9.053	-0.1161	-1.3022		8.81434	-1.2436	1.2123
8.86338	-18.3536	5.3428		8.88835	-24.3142	7.6863		9.07641	-0.4469	-1.2948		8.83767	-1.7616	1.1822
8.8864	-18.5315	5.347		8.91142	-24.5519	7.7312		9.10006	-0.982	-1.197		8.86099	-1.5775	1.1537
8.90908	-18.2037	5.2504		8.93488	-24.7839	7.8184		9.12349	-1.1612	-1.0694		8.88347	-1.3154	1.282
8.93236	-18.1244	5.4467		8.95815	-25.0462	7.8915		9.14638	-1.3058	-1.0476		8.90599	-1.7258	1.0813
8.95507	-18.4045	5.3486		8.98153	-25.409	8.0143		9.16968	-1.7455	-0.8982		8.92938	-1.4317	1.2549
8.9781	-18.8289	5.4275		9.00467	-25.3017	8.0566		9.19307	-2	-0.8206		8.95346	-1.7648	1.26
9.00074	-18.9386	5.3416		9.02733	-25.2424	8.1599		9.21677	-2.1226	-0.7426		8.97687	-1.36	1.2723
9.02331	-18.8574	5.3638		9.05066	-25.6859	8.1634		9.24019	-2.3654	-0.732		8.99929	-1.4348	1.2848
9.04595	-19.0969	5.4661		9.07402	-25.892	8.1908		9.26303	-2.6194	-0.7714		9.02262	-1.7514	1.3017
9.06899	-18.8792	5.519		9.09743	-25.8712	8.0936		9.28639	-3.1822	-0.5524		9.04604	-1.8301	1.2384
9.09158	-19.0312	5.6008		9.12057	-25.9567	8.308		9.30979	-3.5625	-0.3985		9.07016	-1.4722	1.2979
9.11422	-19.0959	5.6503		9.14401	-26.431	8.2834		9.33345	-3.9736	-0.409		9.09356	-2.0471	1.285
9.13724	-19.6009	5.4995		9.16734	-26.2726	8.4688		9.35689	-4.142	-0.3275		9.11604	-1.7419	1.3788
9.15991	-19.6059	5.614		9.19071	-26.4332	8.4621		9.37973	-4.1915	-0.1064		9.13928	-1.6805	1.3479
9.18267	-19.6225	5.6124		9.21413	-26.6399	8.3858		9.40306	-4.8116	-0.1095		9.16272	-1.481	1.2993
9.20586	-19.7266	5.531		9.23726	-26.9782	8.5654		9.42647	-5.0622	-0.075		9.18682	-2.0793	1.3957
9.22891	-19.9687	5.7949		9.26066	-27.1167	8.4881		9.45094	-5.2418	-0.0367		9.21023	-1.7575	1.3484
9.25157	-20.2699	5.7785		9.28404	-27.3243	8.5996		9.47435	-5.6581	0.0828		9.23272	-1.5551	1.376
9.27416	-20.3393	5.8013		9.30743	-27.3939	8.7138		9.49724	-5.9159	0.1524		9.25598	-1.6272	1.4064
9.30316	-20.5774	5.9688		9.33082	-27.7386	8.8388		9.52053	-6.3316	0.2138		9.27939	-1.722	1.3195
9.32582	-20.8767	5.8555		9.35393	-27.811	8.7791		9.54389	-6.766	0.365		9.30352	-1.7844	1.5105
9.34911	-20.9937	5.9261		9.37735	-27.7663	8.7286		9.56762	-7.0246	0.4943		9.32692	-1.5181	1.3608
9.37182	-21.319	6.0305		9.4007	-27.9974	8.8494		9.59106	-7.1749	0.4591		9.34947	-1.8189	1.5114
9.39484	-21.546	6.0162		9.42409	-28.471	8.893		9.61392	-7.5846	0.5692		9.37267	-1.8668	1.4704
9.41823	-21.8351	6.1314		9.44831	-28.531	9.0104		9.63726	-7.8608	0.641		9.39634	-2.0192	1.4638
9.4416	-21.9749	6.1464		9.47141	-28.7944	8.9115		9.6606	-8.3613	0.6943		9.42021	-1.8957	1.5025
9.46501	-21.9353	6.1859		9.49484	-28.654	9.0549		9.68508	-8.1391	0.873		9.44361	-1.9384	1.3627
9.48923	-22.1306	6.3326		9.51826	-28.9932	9.1547		9.70853	-8.8658	0.8911		9.46601	-1.6163	1.5091
9.51232	-22.1758	6.3557		9.54158	-29.1508	9.0856		9.73269	-9.1052	0.9501		9.48961	-1.855	1.5336
9.53571	-22.1959	6.3385		9.56498	-29.1021	9.2564		9.75559	-9.818	1.0655		9.51283	-2.0228	1.5859
9.55911	-22.8397	6.4605		9.58809	-29.4917	9.1422		9.77897	-9.8008	1.1558		9.53689	-1.7981	1.4526
9.58247	-22.6643	6.3319		9.61152	-29.5885	9.2984		9.80307	-10.1676	1.1737		9.56031	-2.067	1.5215
9.6059	-23.1289	6.5558		9.63494	-29.4996	9.4502		9.82655	-10.3581	1.3868		9.5828	-2.1883	1.5828
9.62899	-23.3152	6.6167		9.65826	-29.8439	9.2256		9.85101	-10.8338	1.4132		9.60605	-1.9291	1.5914
9.65236	-23.6649	6.5485		9.68246	-29.6928	9.2967		9.87524	-10.9673	1.4357		9.62971	-2.1865	1.5354
9.67661	-23.5414	6.6746		9.70589	-30.0868	9.4135		9.8994	-11.5991	1.5401		9.65356	-1.9471	1.6378
9.69997	-24.1673	6.8379		9.72902	-30.5176	9.4728		9.92359	-11.6995	1.6275		9.67699	-2.2694	1.4007
9.72338	-24.3361	6.8004		9.75242	-30.3989	9.5341		9.94648	-12.0671	1.7054		9.69956	-2.2214	1.6369
9.7468	-24.1917	6.9976		9.7758	-30.6753	9.5418		9.97061	-12.6363	1.8591		9.72278	-2.2811	1.6845
9.7699	-24.773	6.9785		9.79915	-30.8937	9.5855		9.99474	-12.7787	1.8356		9.74622	-2.3301	1.7721
9.79331	-25.3676	7.1676		9.82256	-31.1069	9.6222		10.0182	-12.9967	2.02		9.77028	-2.2767	1.6701
9.81667	-25.5622	7.299		9.8457	-31.0922	9.8069		10.0424	-13.3506	2.0826		9.79369	-2.2935	1.499
9.84007	-25.6616	7.3964		9.8691	-31.1132	9.7648		10.0657	-13.7457	2.1753		9.81623	-2.2364	1.601
9.86431	-26.3764	7.4158		9.89248	-31.2972	9.8854		10.0886	-14.0631	2.1273		9.83943	-2.3914	1.6033
9.88849	-26.4762	7.4776		9.91583	-31.4152	9.8028		10.1119	-14.2453	2.2323		9.86296	-2.1329	1.6265
9.91158	-26.7483	7.5403		9.93927	-31.6702	9.867		10.1353	-14.4767	2.3918		9.88694	-1.9783	1.6642
9.93501	-26.9431	7.4614		9.96238	-31.7249	9.8967		10.159	-15.0178	2.4327		9.91037	-2.2559	1.6735
9.95836	-27.7123	7.6738		9.9858	-31.9553	9.9638		10.1824	-15.4076	2.6072		9.93284	-2.1358	1.5964
9.98177	-28.1292	7.8024		10.0092	-32.1988	10.0728		10.2054	-15.5203	2.6626		9.95617	-2.2175	1.677
10.0099	-28.6168	7.9711		10.0321	-32.4929	10.0562		10.2289	-15.8425	2.6959		9.97958	-2.2247	1.5405
10.0333	-28.8375	7.9237		10.0547	-32.377	10.116		10.2527	-16.2885	2.7719		10.0036	-2.2321	1.5426
10.0563	-29.3889	8.2168		10.0777	-32.4643	10.166		10.2764	-16.3787	2.9462		10.027	-2.313	1.7403
10.0787	-29.6493	8.2033		10.1004	-32.927	10.235		10.2999	-16.9732	2.8365		10.0496	-2.4632	1.6939
10.102	-30.2207	8.4376		10.123	-32.8397	10.2054		10.3233	-17.2249	3.1062		10.0723	-2.2878	1.7972
10.1246	-30.5805	8.4173		10.1461	-33.0421	10.1933		10.3462	-17.6042	3.1255		10.0956	-2.2714	1.8036
10.1472	-30.9486	8.6943		10.1687	-33.0263	10.295		10.3695	-17.774	3.145		10.1182	-2.2246	1.7316
10.171	-31.1761	8.6642		10.1912	-33.1506	10.4325		10.3932	-18.2413	3.3316		10.1407	-2.6367	1.8379
10.1945	-31.7403	8.8632		10.2138	-33.6838	10.4529		10.4166	-18.3966	3.3732		10.1633	-2.3706	1.7721
10.2171	-32.4952	9.0091		10.2369	-33.8057	10.5055		10.44	-18.7755	3.4207		10.1865	-2.3334	1.7561
10.2397	-32.7332	8.9989		10.2596	-33.6284	10.5074		10.4628	-19.0298	3.4208		10.2091	-2.2287	1.7167
10.2623	-33.1381	9.1098		10.2821	-33.9052	10.5295		10.4861	-19.2305	3.569		10.2324	-2.2177	1.7476
10.2853	-33.2946	9.2694		10.3048	-34.0588	10.4702		10.5098	-19.7755	3.5697		10.2549	-2.3694	1.7368
10.3079	-34.0025	9.3343		10.3278	-34.1852	10.4804		10.5332	-20.0662	3.6667		10.2782	-2.5928	1.7958
10.3306	-34.6154	9.5578		10.3504	-34.0635	10.6892		10.5567	-20.2635	3.8302		10.3008	-2.5458	1.9959
10.3536	-34.8575	9.582		10.373	-34.2128	10.6251		10.5795	-20.6351	3.8352		10.3232	-2.4015	1.8006
10.3763	-35.1494	9.8155		10.3961	-34.7095	10.6695		10.6028	-20.7817	3.9874		10.3458	-2.5428	1.8088
10.3988	-35.7134	9.8207		10.4187	-34.5434	10.8076		10.6265	-21.1503	4.0013		10.369	-2.7107	1.8476
10.4215	-35.7098	9.9208		10.4413	-34.5235	10.7493		10.6499	-21.3804	4.1152		10.3915	-2.377	1.7881
10.4453	-36.1002	9.8452		10.4639	-34.7368	10.826		10.6733	-21.7085	4.2951		10.4141	-2.5181	1.7472
10.468	-36.7679	9.9952		10.487	-34.9178	10.8579		10.6962	-21.9528	4.2359		10.4373	-2.6892	1.8953
10.4913	-37.1067	10.1026		10.5096	-35.3653	10.9252		10.7196	-22.2297	4.3625		10.46	-2.671	1.6942
10.5139	-37.693	10.3869		10.5321	-35.0836	10.8995		10.7436	-22.4857	4.489		10.4824	-2.7691	1.7724
10.537	-38.1163	10.3263		10.5548	-35.193	10.9297		10.7674	-23.0468	4.4655		10.505	-2.639	1.7753
10.5596	-38.1791	10.4543		10.5781	-35.3989	11.1027		10.7908	-23.2803	4.4441		10.5282	-2.6031	1.8219
10.5822	-38.8764	10.5819		10.6006	-35.5856	11.1479		10.8138	-23.6491	4.6982		10.5508	-2.7239	1.9263
10.6048	-39.1478	10.6563		10.6238	-36.0093	11.1201		10.837	-23.7235	4.7428		10.5732	-2.6445	1.8271
10.6279	-39.3513	10.8309		10.6464	-35.9778	11.2303		10.8605	-24.0889	4.8162		10.5959	-2.5004	1.8592
10.6505	-39.9182	10.8705		10.6695	-36.1102	11.2115		10.8841	-24.3286	4.9557		10.6191	-2.4367	1.8759
10.6731	-40.4216	11.0541		10.6921	-36.1454	11.3029		10.9075	-24.7497	4.9736		10.6418	-2.3144	1.8868
10.6957	-40.8335	11.1088		10.7147	-36.2027	11.2429		10.9304	-24.8324	4.9647		10.6643	-2.5984	1.82
10.7187	-41.2345	11.1198		10.7381	-36.2347	11.2904		10.9537	-25.4538	5.1393		10.6875	-2.3286	1.8602
10.7413	-41.8359	11.3924		10.7612	-36.6084	11.3674		10.9771	-25.4789	5.1819		10.7108	-2.4683	1.7964
10.7639	-41.7414	11.492		10.7838	-36.3474	11.4179		11.0008	-25.518	5.2706		10.7334	-2.7362	1.9007
10.787	-42.7223	11.5618		10.8064	-36.8716	11.3825		11.0242	-25.9913	5.3655		10.7558	-3.1083	1.94
10.8104	-42.9597	11.6588		10.8295	-36.8566	11.4339		11.0471	-26.3394	5.4752		10.779	-2.3914	1.8094
10.833	-43.2222	11.8115		10.8521	-36.9376	11.3748		11.0704	-26.819	5.3775		10.8017	-2.4105	1.7984
10.8556	-43.7495	12.0059		10.8755	-37.3834	11.3409		11.0938	-27.0341	5.5598		10.824	-2.7115	1.91
10.8787	-44.1001	11.9042		10.898	-37.3692	11.6063		11.1177	-27.1153	5.6641		10.8466	-2.5953	2.0421
10.9013	-44.6254	12.0228		10.9211	-37.2628	11.4883		11.1416	-27.4051	5.6435		10.8699	-2.7485	1.9943
10.9247	-44.9282	12.1337		10.9438	-37.703	11.597		11.1651	-27.6453	5.7525		10.8926	-2.9481	1.8492
10.9473	-45.5695	12.3283		10.9664	-37.7349	11.6279		11.1888	-28.0045	5.7421		10.9149	-2.7824	1.8121
10.9703	-45.7284	12.4326		10.9889	-37.5212	11.6291		11.212	-28.1564	5.8219		10.9375	-2.6988	1.7692
10.9946	-46.1224	12.4595		11.012	-37.99	11.7249		11.2354	-28.4545	5.9608		10.9608	-2.5789	1.7574
11.0172	-46.4159	12.5776		11.0347	-37.9295	11.6416		11.2592	-28.6155	5.9742		10.9832	-2.9535	1.8513
11.0398	-47.0053	12.8404		11.0572	-37.9251	11.7759		11.2826	-28.7517	6.1177		11.0058	-2.7361	1.8853
11.0624	-47.6628	12.8552		11.0798	-38.1364	11.6917		11.3055	-29.4907	6.1588		11.0291	-2.7502	1.8759
11.0854	-48.1968	12.9624		11.1029	-38.2672	11.9272		11.3288	-29.5544	6.2753		11.0517	-2.3063	1.9458
11.1089	-48.4074	13.0587		11.1255	-38.506	11.892		11.353	-29.948	6.2663		11.074	-2.6135	1.762
11.1314	-48.6551	13.0959		11.148	-38.5221	11.8576		11.3764	-29.9904	6.2777		11.0967	-2.5134	1.8088
11.1541	-49.0968	13.2733		11.1712	-38.9034	11.9248		11.4	-30.2601	6.5171		11.1199	-2.5735	2.0781
11.1771	-49.5557	13.3367		11.1938	-38.7018	11.9301		11.4237	-30.5792	6.3868		11.1426	-2.8544	1.9298
11.2005	-49.8316	13.3831		11.2164	-38.7825	11.9155		11.4467	-30.9004	6.5279		11.1649	-2.6304	2.0395
11.2231	-50.4633	13.5195		11.2398	-38.9263	11.9657		11.4704	-30.8143	6.603		11.1875	-2.717	1.8054
11.2458	-50.7424	13.6736		11.2628	-39.2363	11.9913		11.4938	-31.1614	6.5968		11.2108	-2.7762	2.0332
11.2688	-51.2107	13.7471		11.2855	-39.1557	12.0844		11.5175	-31.4379	6.7368		11.2333	-3.0818	1.8647
11.2922	-51.7945	13.9404		11.3081	-39.2731	12.0288		11.5409	-31.7208	6.9169		11.2558	-3.1479	1.9708
11.3148	-52.0275	13.9263		11.3314	-39.4661	12.2175		11.5638	-32.1726	6.8592		11.2791	-2.6945	2.0573
11.3377	-52.6579	13.9566		11.3545	-39.7612	12.1559		11.5871	-32.2689	6.9322		11.3017	-2.9456	1.9879
11.3605	-52.9366	14.1019		11.3772	-39.7409	12.3161		11.6106	-32.6061	6.8821		11.3241	-2.8926	1.9126
11.3831	-53.3402	14.322		11.3997	-39.9995	12.3603		11.6342	-32.7853	7.0005		11.3467	-2.6515	2.0325
11.4057	-53.846	14.3817		11.4223	-39.8274	12.2211		11.6576	-32.9792	7.0687		11.37	-2.9306	1.9226
11.4287	-54.1577	14.5263		11.4454	-40.023	12.2647		11.6805	-33.1371	7.1362		11.3926	-2.7278	1.9291
11.4514	-54.9936	14.5875		11.469	-40.0761	12.2776		11.7038	-33.4116	7.2812		11.415	-2.9798	1.9294
11.474	-55.2195	14.6235		11.4922	-40.4554	12.3867		11.7272	-33.6863	7.3087		11.4377	-2.9464	1.9139
11.4966	-55.4411	14.7468		11.5148	-40.3722	12.3129		11.7509	-33.7877	7.3548		11.4609	-2.9409	1.9606
11.5196	-56.0556	14.8461		11.5379	-40.5235	12.3362		11.7743	-33.9503	7.3581		11.4833	-2.805	1.9396
11.5423	-56	14.9077		11.5605	-40.467	12.3372		11.7973	-34.452	7.4325		11.5058	-3.1912	2.0823
11.5648	-56.6094	15.1267		11.5831	-40.4962	12.5018		11.8205	-34.4241	7.4315		11.5291	-2.7428	1.9172
11.5875	-57.1056	15.1622		11.6057	-40.3254	12.4994		11.8439	-35.1318	7.6261		11.5518	-2.6457	2.0026
11.6105	-57.7229	15.165		11.6288	-40.928	12.5821		11.8676	-35.2449	7.6252		11.5741	-3.0807	1.9623
11.6331	-58.1967	15.2298		11.6521	-41.0981	12.5024		11.891	-35.2264	7.7364		11.5968	-3.2145	1.9927
11.6557	-58.5992	15.4159		11.6755	-41.1723	12.6036		11.9139	-35.343	7.6932		11.62	-3.0967	2.0642
11.6788	-58.6387	15.5757		11.6981	-41.371	12.6352		11.9372	-35.598	7.8173		11.6427	-2.8529	2.0363
11.7014	-58.9574	15.6656		11.7212	-41.293	12.6947		11.9605	-35.8245	7.6892		11.6653	-2.7063	2.0238
11.724	-59.9271	15.682		11.7439	-41.4513	12.7771		11.9842	-36.2533	7.8677		11.6883	-3.1084	1.9706
11.7466	-60.1328	15.7671		11.7664	-41.6487	12.7622		12.0077	-35.9907	7.9792		11.7117	-3.1798	1.9504
11.7704	-60.6625	15.8601		11.789	-41.3325	12.8142		12.0306	-36.5964	8.0073		11.7343	-2.9845	2.0805
11.7931	-61.0286	16.0141		11.8121	-41.5017	12.7788		12.0539	-36.7251	7.9987		11.7567	-2.8915	1.9013
11.8156	-61.3276	16.0118		11.8347	-41.6259	12.9004		12.078	-36.9578	8.1072		11.7793	-2.9631	1.9302
11.8383	-61.7112	16.2009		11.8581	-41.719	13.0393		12.1014	-37.3346	8.1976		11.8026	-3.0404	1.9104
11.8613	-62.1569	16.4372		11.8807	-41.9733	12.8711		12.1251	-36.9516	8.137		11.825	-3.0799	2.0039
11.884	-62.611	16.3808		11.9038	-42.1116	12.8388		12.1493	-37.5834	8.2308		11.8477	-3.0527	2.0598
11.9065	-63.0029	16.5274		11.9264	-42.1301	12.796		12.1723	-37.8254	8.3253		11.8709	-2.7497	1.9392
11.9292	-63.7142	16.7242		11.9497	-42.4347	13.0928		12.1956	-37.9884	8.2835		11.8942	-2.8837	1.9637
11.9522	-64.0152	16.5826		11.9724	-42.5417	12.7733		12.2197	-38.2542	8.3458		11.9167	-2.5357	2.0317
11.9748	-64.5318	16.9466		11.9955	-42.4764	13.023		12.2436	-38.3682	8.4905		11.9392	-2.9449	2.0784
11.9974	-64.6114	16.8015		12.0181	-42.342	13.0042		12.2676	-38.5742	8.5623		11.9625	-2.9847	2.0487
12.0205	-65.3453	17.0748		12.0414	-42.6992	12.9917		12.291	-38.5717	8.5332		11.9854	-2.9052	2.134
12.0431	-65.8321	17.1295		12.064	-42.7241	13.0598		12.3139	-38.995	8.5425		12.0079	-2.7095	2.0279
12.0656	-65.862	17.1934		12.0879	-42.8512	13.0417		12.3372	-39.1799	8.8483		12.0309	-2.8268	2.0456
12.0883	-66.3942	17.4299		12.1106	-43.0553	13.1644		12.3606	-39.5022	8.8935		12.0542	-2.9101	1.9925
12.1113	-66.5946	17.4263		12.1331	-43.2405	13.1022		12.3843	-39.3357	8.8965		12.0768	-3.1537	2.0727
12.1346	-67.5834	17.5492		12.1606	-43.2273	13.1867		12.4079	-39.6909	8.8228		12.0992	-2.7909	1.9679
12.1573	-67.509	17.6232		12.1831	-43.2517	13.1449		12.4319	-40.0775	8.8837		12.1218	-2.8935	2.0671
12.18	-67.7929	17.6517		12.2058	-43.2481	13.266		12.4547	-40.0849	9.0572		12.1451	-3.0085	2.0545
12.2032	-68.3926	17.8062		12.2288	-43.3573	13.224		12.478	-40.2843	8.9095		12.1685	-2.738	2.0823
12.2264	-69.0223	17.818		12.2522	-43.4397	13.2848		12.5014	-40.6545	9.0644		12.1914	-3.0615	2.0788
12.249	-69.5947	17.9665		12.2748	-43.5058	13.347		12.5252	-40.3634	9.0089		12.2144	-2.8962	2.0178
12.2716	-69.4937	18.1385		12.2982	-43.5658	13.3314		12.5486	-40.9209	9.1999		12.2376	-3.2349	2.1399
12.2947	-70.1238	18.1244		12.3213	-43.664	13.3635		12.5714	-41.1488	9.1642		12.261	-2.895	2.0653
12.3173	-70.783	18.3015		12.344	-43.9155	13.3112		12.5948	-41.249	9.1355		12.2834	-3.0491	2.0818
12.3402	-71.0595	18.2603		12.3672	-43.9182	13.4888		12.6189	-41.3321	9.2543		12.3059	-3.0405	2.0267
12.3633	-71.4248	18.4713		12.3899	-44.0123	13.4935		12.6427	-41.4887	9.3221		12.3293	-3.3014	2.0889
12.3864	-71.8521	18.611		12.4129	-44.3664	13.4888		12.6661	-41.5541	9.4327		12.3526	-3.222	2.0837
12.409	-72.2095	18.6306		12.4366	-44.3986	13.5458		12.6889	-41.8895	9.3995		12.375	-2.8879	2.0193
12.4324	-72.4498	18.6792		12.4598	-44.2362	13.4848		12.7122	-41.9562	9.4024		12.3976	-2.9224	2.0112
12.455	-73.1507	18.9425		12.484	-44.2722	13.4974		12.7356	-42.0161	9.5216		12.4209	-3.0785	2.0355
12.4781	-73.4725	19.0318		12.5073	-44.5593	13.5336		12.7594	-42.473	9.5032		12.4444	-2.6907	2.1584
12.5007	-74.0487	19.0024		12.5307	-44.4133	13.4446		12.7835	-42.6987	9.5638		12.4668	-2.9808	2.1202
12.5233	-74.7428	19.1072		12.5539	-44.5713	13.5332		12.807	-42.625	9.6346		12.4893	-3.2506	2.0947
12.5475	-75.0194	19.2846		12.5765	-45.0923	13.6612		12.8298	-42.5018	9.5369		12.5127	-3.1345	2.1136
12.5705	-75.391	19.2614		12.5998	-44.7137	13.729		12.8531	-42.9532	9.6163		12.536	-3.3073	2.1285
12.5932	-75.615	19.38		12.6232	-45.0555	13.7059		12.8765	-43.2354	9.7927		12.5585	-3.2317	2.197
12.6157	-75.946	19.6084		12.6464	-45.0199	13.6758		12.9002	-43.0348	9.6987		12.5875	-3.2489	2.2575
12.6384	-76.688	19.6423		12.6698	-44.9918	13.6628		12.9237	-43.4465	9.7959		12.6102	-3.4424	2.192
12.6614	-77.0772	19.7775		12.6924	-45.2218	13.7541		12.9468	-43.5816	9.9507		12.6326	-3.0238	2.2342
12.6841	-77.2949	19.6224		12.7157	-45.206	13.714		12.9706	-43.8593	9.8759		12.656	-2.8462	2.044
12.7067	-77.6646	19.8847		12.7391	-44.9192	13.8047		12.994	-44.2716	9.9265		12.6792	-3.1657	2.1734
12.7293	-78.4152	19.9641		12.7622	-45.4545	13.7775		13.0181	-43.8989	9.9363		12.7027	-3.1191	2.1558
12.7523	-78.7201	20.115		12.7856	-45.5612	13.8072		13.0427	-44.2579	9.9987		12.7251	-3.0819	2.059
12.7749	-78.7535	20.2567		12.8131	-45.6516	13.9085		13.0661	-44.3241	9.907		12.7477	-2.8727	2.154
12.7975	-79.7072	20.2942		12.8365	-45.774	13.9235		13.089	-44.6902	10.0741		12.771	-3.0353	2.0817
12.8206	-79.9682	20.2484		12.859	-45.8531	13.8371		13.1123	-44.7977	10.0159		12.7952	-3.2702	2.0603
12.8432	-80.3035	20.4149		12.8824	-45.9267	13.8432		13.1372	-45.1953	10.1959		12.8186	-3.1505	2.1216
12.8658	-80.2458	20.4245		12.905	-45.9062	13.9073		13.1607	-44.987	10.0874		12.8409	-3.0899	2.0469
12.8884	-80.8675	20.7166		12.9281	-46.2005	13.9483		13.1849	-45.1409	10.2349		12.8643	-3.2319	2.0534
12.9122	-81.1172	20.7094		12.9515	-46.0021	14.0276		13.2101	-45.2394	10.2805		12.8878	-3.3624	2.2177
12.9349	-81.6639	20.759		12.9757	-46.0654	14.026		13.2344	-45.6527	10.2666		12.9118	-3.3186	2.0671
12.9582	-82.1445	20.7371		12.9991	-46.1993	13.9316		13.2586	-45.5255	10.2235		12.9345	-3.2211	1.9728
12.9809	-82.8225	21.0334		13.0225	-46.3163	14.0999		13.2828	-45.7213	10.3174		12.9569	-2.8682	2.2131
13.0039	-82.7775	21.0242		13.0456	-46.3014	14.0884		13.307	-45.8372	10.464		12.9802	-3.0062	2.069
13.0266	-83.6908	21.0268		13.069	-46.3713	14.1103		13.3298	-45.9966	10.4175		13.0043	-3.0079	2.204
13.0498	-83.7894	21.2722		13.0923	-46.4457	14.1202		13.3532	-45.994	10.5109		13.0279	-3.5624	2.0249
13.0725	-84.3854	21.3787		13.1157	-46.7823	14.1096		13.3773	-46.1688	10.5031		13.0511	-3.3143	2.1666
13.0956	-85.004	21.3972		13.1392	-46.7524	14.2038		13.4015	-46.1298	10.517		13.0735	-3.0407	2.1829
13.1184	-85.4294	21.5403		13.1622	-46.8372	14.1578		13.4261	-46.4089	10.6493		13.0969	-3.5524	2.0846
13.1416	-85.2658	21.7243		13.1857	-46.9362	14.108		13.4503	-46.8297	10.5781		13.121	-3.2065	2.0702
13.1642	-85.8334	21.6915		13.2091	-47.1109	14.1972		13.4737	-46.5563	10.5481		13.1444	-3.0711	2.0914
13.1873	-86.3592	21.7663		13.2324	-47.0758	14.1922		13.4966	-46.8871	10.5625		13.1678	-3.0597	1.9676
13.2099	-87.3958	21.865		13.2558	-47.0438	14.2463		13.5207	-46.9964	10.6324		13.1901	-3.0327	2.2088
13.2325	-86.9293	21.8694		13.2789	-46.9846	14.2622		13.5448	-47.1011	10.697		13.2135	-2.9986	2.2734
13.2559	-87.3863	21.9947		13.3024	-47.1969	14.404		13.569	-47.2061	10.66		13.2377	-3.0888	2.151
13.2789	-88.1034	21.9283		13.3257	-47.3718	14.3075		13.5932	-47.3898	10.6758		13.2611	-3.5577	2.0958
13.3016	-88.5786	22.3453		13.3491	-47.2284	14.2475		13.6186	-47.4198	10.8634		13.2845	-3.3405	2.0994
13.3249	-89.1662	22.2748		13.3725	-47.7054	14.3319		13.6428	-47.6938	10.745		13.3069	-2.8859	2.1655
13.3483	-89.2529	22.3221		13.3957	-47.5525	14.2716		13.667	-47.9296	10.9285		13.3303	-3.0991	2.1554
13.371	-89.5695	22.429		13.419	-47.844	14.4961		13.6912	-47.8586	10.9105		13.3544	-2.8609	2.1243
13.394	-89.9821	22.5253		13.4424	-47.6492	14.4433		13.7154	-47.9319	10.9318		13.3779	-3.1329	2.231
13.4176	-90.4172	22.6968		13.4666	-47.8617	14.4492		13.7382	-48.0033	10.8463		13.4012	-3.2384	2.1364
13.4408	-91.1123	22.804		13.49	-47.9278	14.5598		13.7623	-47.9876	10.9791		13.4236	-3.1786	2.113
13.4642	-91.2677	22.6803		13.5131	-48.2141	14.4658		13.7865	-48.1264	11.0916		13.4469	-3.113	2.1112
13.4873	-91.7015	23.0127		13.5365	-47.986	14.5366		13.8107	-48.4546	11.0965		13.471	-3.253	2.1838
13.5099	-91.7371	22.7573		13.5599	-47.9048	14.4613		13.8349	-48.6851	11.0878		13.4945	-3.2754	2.1185
13.5332	-92.8274	23.0976		13.5832	-48.2194	14.6042		13.8603	-48.6389	11.0288		13.5179	-2.978	2.247
13.5559	-92.7959	23.2088		13.6067	-48.4387	14.6745		13.8845	-48.7944	11.1604		13.5403	-3.1277	2.1287
13.579	-93.1748	23.2078		13.6298	-48.2387	14.5891		13.9087	-48.761	11.1382		13.5636	-3.3126	2.2344
13.6023	-93.5722	23.2964		13.6531	-48.5024	14.5062		13.9329	-48.9582	11.1447		13.5877	-3.078	2.2992
13.6258	-94.0832	23.5808		13.6766	-48.4111	14.5666		13.9573	-49.0416	11.1126		13.6111	-3.4032	2.081
13.6491	-94.4507	23.4137		13.6999	-48.7338	14.606		13.9801	-49.1176	11.159		13.6345	-3.2851	2.1867
13.6718	-94.8655	23.7478		13.7234	-48.8147	14.6941		14.0049	-49.4317	11.2442		13.6569	-3.1898	2.2553
13.6949	-95.3093	23.6136		13.7464	-48.2812	14.5574		14.029	-49.3975	11.2685		13.6803	-3.4408	2.1214
13.719	-96.0399	23.6741		13.7699	-48.4518	14.602		14.0532	-49.4345	11.463		13.7044	-3.4191	2.2366
13.7424	-96.0758	23.7056		13.7927	-48.992	14.8188		14.0774	-49.3492	11.3386		13.7278	-3.3168	2.1548
13.7658	-96.7039	23.9958		13.8158	-49.2128	14.706		14.1016	-49.6982	11.2956		13.7512	-3.3329	2.1226
13.7892	-96.8771	24.0033		13.8393	-49.2298	14.7173		14.127	-49.4787	11.2694		13.7736	-3.9654	2.1648
13.8142	-97.3206	24.1012		13.8624	-49.037	14.8475		14.1512	-50.329	11.4533		13.797	-3.2926	2.266
13.8373	-97.6965	24.2276		13.8857	-49.2677	14.7886		14.1754	-49.8732	11.418		13.8211	-3.2289	2.2355
13.8607	-98.0888	24.2859		13.9091	-49.0006	14.8218		14.1996	-50.259	11.4418		13.8445	-3.2602	2.2151
13.8841	-98.623	24.3437		13.9325	-49.1839	14.797		14.2238	-50.0401	11.5838		13.8679	-3.1321	2.2139
13.9075	-98.9265	24.3516		13.9559	-49.4209	14.8152		14.2467	-50.1832	11.5618		13.8905	-3.0624	2.2073
13.9309	-99.257	24.5201		13.979	-49.5721	14.8383		14.2707	-50.3859	11.3648		13.9137	-3.296	2.2375
13.9541	-99.9994	24.7091		14.0024	-49.3616	14.9007		14.2949	-50.3185	11.5256		13.9378	-3.384	2.2204
13.9774	-100.118	24.6667		14.0258	-49.6228	14.872		14.3191	-50.3995	11.5881		13.9612	-3.2088	2.2519
14.0008	-100.666	24.7261		14.0492	-49.3839	14.9118		14.3433	-50.7167	11.4957		13.9846	-3.3495	2.2593
14.025	-101.021	24.7493		14.0726	-49.6292	14.9202		14.3687	-50.5605	11.5791		14.0069	-3.5056	2.2108
14.0484	-101.482	24.8262		14.0957	-49.7521	14.8928		14.3929	-50.9925	11.6066		14.0303	-3.1076	2.1147
14.0711	-101.92	25.0823		14.1192	-49.7545	14.9542		14.4171	-50.9937	11.6758		14.0544	-3.4667	2.285
14.0941	-102.277	25.0925		14.1425	-49.6419	15.0272		14.4413	-50.9093	11.6309		14.0779	-3.2026	2.2435
14.1175	-103.083	25.1886		14.1659	-49.465	14.9869		14.4655	-51.0497	11.7494		14.1013	-3.4778	2.2476
14.1409	-103.304	25.2475		14.1893	-49.9476	15.0716		14.4884	-51.3506	11.5579		14.1236	-3.3973	2.2446
14.1643	-103.71	25.4282		14.2124	-50.0689	14.9664		14.5127	-51.144	11.5231		14.147	-2.9863	2.1911
14.1874	-103.88	25.4088		14.2358	-50.1705	15.07		14.5366	-51.3183	11.6732		14.1711	-3.6066	2.2125
14.2108	-104.391	25.4299		14.2592	-50.3265	15.1828		14.5608	-51.4097	11.691		14.1945	-3.0967	2.2369
14.2342	-104.873	25.5587		14.2825	-50.3794	15.064		14.585	-51.4314	11.6472		14.218	-3.4784	2.2265
14.2575	-105.18	25.6915		14.306	-50.5087	15.0107		14.6104	-51.6057	11.7551		14.2403	-3.0694	2.2134
14.281	-105.863	25.7782		14.3291	-50.5766	15.1993		14.6346	-51.5397	11.7286		14.2637	-3.2118	2.0754
14.304	-106.432	25.9461		14.3525	-50.522	15.093		14.6588	-51.7771	11.7378		14.2878	-3.543	2.1554
14.3275	-106.119	25.6739		14.3758	-50.5646	15.1213		14.6866	-51.7221	11.9206		14.3112	-3.6949	2.3453
14.3508	-106.951	25.8914		14.3992	-50.5227	15.1788		14.7109	-52.0046	11.8365		14.3346	-3.2439	2.1721
14.3742	-107.316	25.9924		14.4227	-50.5947	15.1615		14.735	-51.8961	11.9052		14.357	-3.363	2.1968
14.3976	-107.958	26.1261		14.4458	-51.056	15.1467		14.7604	-52.2448	11.8895		14.3804	-3.3853	2.2895
14.4207	-107.701	26.1903		14.4691	-50.679	15.2791		14.7846	-51.9944	11.8516		14.4045	-3.1957	2.2935
14.4442	-108.199	26.434		14.4926	-50.5147	15.2565		14.8088	-52.0334	11.8414		14.4279	-3.2891	2.21
14.4675	-108.842	26.3549		14.5159	-51.0798	15.1877		14.833	-52.0999	11.7911		14.4513	-3.3612	2.0817
14.4909	-109.191	26.3751		14.5393	-50.8758	15.2094		14.8572	-52.2045	11.9181		14.4737	-3.1919	2.205
14.5143	-109.247	26.4199		14.5624	-50.9604	15.2644		14.8802	-52.0114	11.9338		14.497	-3.3702	2.084
14.5374	-110.016	26.7572		14.5859	-50.9145	15.2925		14.9042	-52.3381	11.8143		14.5212	-3.2525	2.2041
14.5608	-110.373	26.705		14.6092	-51.3916	15.219		14.9283	-52.8248	12.0374		14.5446	-3.4363	2.3088
14.5842	-110.893	26.7127		14.6326	-51.1963	15.3077		14.9525	-52.476	12.0205		14.568	-3.315	2.2659
14.6076	-111.332	26.7153		14.6621	-51.1123	15.3199		14.9768	-52.5606	11.9709		14.5903	-2.9616	2.2031
14.631	-111.629	26.9139		14.6851	-51.047	15.3338		15.0021	-52.7478	12.1029		14.6137	-3.4908	2.215
14.6541	-111.829	26.975		14.7084	-51.2207	15.4136		15.0263	-52.6013	11.9576		14.6379	-3.1925	2.3638
14.6775	-112.466	27.0055		14.7318	-51.154	15.3081		15.0501	-52.9764	12.1253		14.6613	-3.5922	2.2385
14.7017	-113.184	27.1329		14.7549	-51.6611	15.482		15.0734	-52.468	12.1193		14.6846	-3.1494	2.2147
14.7251	-113.377	27.1375		14.7784	-51.5643	15.3643		15.0962	-52.8139	12.1719		14.707	-3.4806	2.38
14.7485	-113.403	27.201		14.8017	-51.7108	15.5979		15.1195	-52.8538	12.1273		14.7304	-3.7312	2.3302
14.7719	-114.016	27.3048		14.8251	-51.8956	15.4985		15.143	-53.2425	12.1147		14.7545	-3.2704	2.2187
14.8001	-114.471	27.58		14.8485	-51.7466	15.4469		15.1667	-52.962	12.1368		14.778	-3.2245	2.351
14.8243	-115.093	27.5965		14.8716	-52.1231	15.4217		15.1901	-53.1311	12.1945		14.8015	-3.6771	2.1694
14.8477	-115.148	27.5279		14.895	-52.0616	15.3947		15.2129	-53.4265	12.285		14.8238	-3.446	2.2949
14.8708	-115.584	27.7031		14.9184	-52.1049	15.5853		15.2362	-53.5608	12.0772		14.8474	-3.6236	2.2996
14.8942	-116.167	27.7658		14.9418	-51.8597	15.5901		15.2596	-53.3168	12.1935		14.8712	-3.4306	2.1911
14.9176	-116.419	27.8145		14.9652	-52.0388	15.4971		15.2834	-53.2436	12.3052		14.8946	-3.3905	2.2078
14.941	-116.928	28.0442		14.9882	-52.0918	15.573		15.3068	-53.3785	12.2509		14.918	-3.077	2.2714
14.9644	-117.462	27.9407		15.0117	-52.2991	15.6477		15.3296	-53.6304	12.1075		14.9404	-3.4445	2.2765
14.9875	-117.679	28.0009		15.0348	-52.3647	15.5838		15.3529	-53.8235	12.2028		14.964	-3.5879	2.2455
15.0109	-118.23	28.1663		15.058	-52.0663	15.6382		15.3763	-53.6793	12.2748		14.9879	-3.4452	2.2974
15.0343	-118.421	28.2776		15.0806	-52.2217	15.5888		15.4001	-53.7371	12.2697		15.0113	-3.5945	2.2007
15.0573	-118.854	28.445		15.1037	-52.371	15.6492		15.4243	-54.1257	12.3352		15.0347	-3.4791	2.1901
15.0799	-119.418	28.4192		15.1264	-52.3097	15.6238		15.4471	-54.0067	12.2825		15.0571	-3.3238	2.3357
15.1029	-119.665	28.4027		15.1489	-52.3702	15.6246		15.4704	-53.774	12.3928		15.0801	-3.3837	2.1545
15.1256	-120.154	28.4692		15.1715	-52.6386	15.7089		15.4938	-53.9305	12.3512		15.1033	-3.3442	2.1914
15.1481	-120.26	28.5441		15.1946	-52.4826	15.6663		15.5175	-54.0308	12.3956		15.126	-3.1892	2.3036
15.1708	-120.862	28.7441		15.222	-52.779	15.6508		15.5412	-54.1031	12.3533		15.1486	-3.1604	2.2455
15.1938	-121.479	28.576		15.2446	-52.5974	15.7217		15.5651	-54.0588	12.3752		15.1716	-3.3987	2.3188
15.2164	-121.978	28.8364		15.2672	-52.5994	15.7284		15.5879	-53.9783	12.3956		15.195	-3.5152	2.1933
15.239	-122.143	28.8252		15.2898	-52.6044	15.7346		15.6113	-54.0344	12.4695		15.2176	-3.5139	2.2334
15.262	-122.239	29.0576		15.3128	-52.8649	15.7533		15.6347	-54.2099	12.4222		15.24	-3.4073	2.2905
15.2847	-122.778	29.0014		15.3355	-52.8206	15.7886		15.6584	-54.0627	12.3884		15.2626	-3.3504	2.3576
15.308	-123.185	29.0678		15.358	-53.2938	15.7237		15.6818	-53.9162	12.4249		15.2858	-3.8589	2.1738
15.3307	-123.716	29.038		15.3807	-53.1322	15.8896		15.7046	-54.5179	12.3302		15.3083	-3.3024	2.264
15.3537	-124.064	29.1574		15.4037	-53.1785	15.8985		15.7279	-54.6479	12.3251		15.3308	-3.7082	2.2755
15.3764	-124.039	29.4213		15.4264	-52.9848	15.9306		15.7513	-54.7463	12.6164		15.3541	-3.7481	2.1953
15.3989	-125.18	29.2873		15.4497	-53.0527	15.9408		15.7751	-54.9455	12.4714		15.3768	-3.7479	2.4015
15.4216	-125.146	29.3938		15.4723	-53.3319	15.7785		15.7985	-54.8523	12.4503		15.3991	-3.5422	2.2059
15.4446	-125.365	29.4819		15.4954	-53.3355	15.901		15.8213	-54.4911	12.5333		15.4217	-3.2473	2.2096
15.4705	-125.77	29.6461		15.5181	-53.4419	15.8772		15.8446	-54.8387	12.4697		15.445	-3.2973	2.2508
15.4931	-126.395	29.7087		15.5413	-53.3484	15.7842		15.8681	-54.7521	12.4257		15.4677	-3.355	2.302
15.5156	-126.633	29.8551		15.564	-53.285	15.9856		15.8918	-54.9191	12.4349		15.49	-3.3336	2.2646
15.5382	-126.948	29.6379		15.5871	-53.398	15.8312		15.9154	-55.1426	12.5789		15.5126	-3.3445	2.3022
15.5613	-127.242	29.7864		15.6097	-53.5746	15.9354		15.9383	-54.7612	12.5721		15.5359	-3.4762	2.3371
15.584	-127.488	29.7851		15.6323	-53.7607	15.9439		15.9621	-54.759	12.5331		15.5584	-3.5754	2.2112
15.6065	-127.89	29.8827		15.6549	-53.7302	15.9622		15.9858	-55.0444	12.6013		15.5809	-3.4641	2.4283
15.6291	-128.564	30.0416		15.678	-53.5202	16.0185		16.0097	-54.9758	12.6092		15.6042	-3.3057	2.2796
15.6522	-128.805	30.2004		15.7005	-53.7006	15.9594		16.0335	-55.2951	12.5457		15.6276	-3.18	2.2727
15.6756	-129.637	30.0827		15.7232	-53.587	16.0012		16.0569	-55.0532	12.5322		15.65	-3.5	2.2159
15.6982	-129.791	30.2578		15.7462	-53.8291	15.995		16.0797	-55.6614	12.6986		15.6725	-3.546	2.3056
15.7208	-129.673	30.4973		15.7689	-53.527	16.0016		16.103	-55.4954	12.5678		15.6958	-3.3954	2.2331
15.7439	-130.036	30.2846		15.7914	-54.087	16.093		16.1264	-55.2876	12.6745		15.7185	-3.3314	2.2492
15.7664	-130.718	30.4981		15.8148	-53.8387	16.059		16.1501	-55.4289	12.7234		15.7408	-3.3341	2.4163
15.7898	-130.842	30.454		15.8379	-54.0236	16.0137		16.1736	-55.8012	12.6284		15.7634	-3.337	2.3572
15.8125	-131.665	30.6117		15.8606	-54.3973	16.0203		16.1967	-55.4005	12.658		15.7867	-3.5898	2.2841
15.8355	-131.625	30.6085		15.8831	-54.3265	16.094		16.2205	-55.4783	12.6828		15.8094	-3.6134	2.2527
15.859	-132.085	30.6097		15.9057	-54.441	16.063		16.2438	-55.4049	12.5589		15.8317	-3.3919	2.3218
15.8815	-132.802	30.7857		15.9288	-53.8667	16.2075		16.2676	-55.6409	12.6599		15.8543	-3.6258	2.2698
15.9042	-132.886	30.8366		15.9514	-54.5214	16.1339		16.291	-55.783	12.8083		15.8776	-3.541	2.4227
15.9272	-133.205	30.8849		15.974	-54.206	16.1506		16.3139	-55.7696	12.7422		15.9001	-3.6956	2.2709
15.95	-133.721	31.0277		15.9966	-54.233	16.1279		16.3372	-55.7395	12.6692		15.9225	-3.8046	2.229
15.9732	-134.219	31.0918		16.0197	-54.4583	16.1499		16.3605	-55.5412	12.5968		15.9459	-3.3375	2.2242
15.9958	-134.5	30.9756		16.0486	-54.4446	16.1543		16.3843	-55.6841	12.8188		15.9685	-3.7519	2.23
16.0188	-134.948	31.1703		16.0712	-54.4763	16.2509		16.4077	-55.715	12.6302		15.9909	-3.3838	2.2964
16.0415	-135.065	31.1697		16.0938	-54.4912	16.2104		16.4306	-56.1561	12.6406		16.0134	-3.6644	2.2482
16.0641	-135.459	31.3184		16.1164	-54.3719	16.1495		16.4539	-55.7936	12.7526		16.0367	-3.5071	2.4278
16.0871	-135.866	31.3302		16.1391	-54.6418	16.2486		16.4772	-55.8697	12.8199		16.0594	-3.5229	2.3074
16.1098	-136.154	31.4934		16.1622	-54.9291	16.2459		16.501	-56.3149	12.8809		16.0817	-3.6815	2.4808
16.1323	-136.539	31.2734		16.1847	-54.9494	16.2517		16.5244	-56.2673	12.7617		16.105	-3.3879	2.288
16.155	-137.128	31.519		16.2081	-55.059	16.2306		16.5473	-56.0756	12.7761		16.1284	-3.7201	2.3267
16.178	-137.299	31.5338		16.2315	-54.9976	16.3067		16.5706	-56.4038	12.7623		16.1511	-3.7681	2.4117
16.2006	-137.375	31.5861		16.2545	-54.9774	16.3144		16.5939	-56.2675	12.834		16.1734	-3.5432	2.3943
16.2232	-138.056	31.6019		16.2773	-55.0232	16.3794		16.6177	-56.3945	12.8522		16.1967	-3.2845	2.375
16.2458	-138.286	31.8184		16.2998	-54.9893	16.2842		16.6411	-56.3839	12.8839		16.2201	-3.2845	2.3088
16.2689	-138.983	31.8398		16.3231	-55.2534	16.3841		16.6639	-56.4967	12.8374		16.2427	-3.4257	2.371
16.2915	-139.31	31.9483		16.3462	-54.987	16.3826		16.6872	-56.059	12.8274		16.2652	-3.3544	2.2593
16.3141	-139.483	32.0448		16.3688	-55.2568	16.2906		16.7106	-56.3172	12.9466		16.2884	-3.8034	2.3052
16.3371	-139.903	31.8959		16.3915	-55.1571	16.3786		16.7347	-56.4433	12.912		16.3118	-3.5871	2.2513
16.3598	-140.346	32.1102		16.4141	-55.2191	16.3936		16.7585	-56.4274	12.8788		16.3344	-3.6301	2.3114
16.3825	-140.581	32.1688		16.4372	-55.4662	16.357		16.782	-56.6348	12.8529		16.3567	-3.735	2.1445
16.4057	-140.734	32.0594		16.46	-55.2013	16.3643		16.8047	-56.5413	12.8461		16.3801	-3.6729	2.3225
16.4288	-141.257	32.2195		16.4831	-55.3564	16.3919		16.8281	-56.6109	12.9225		16.4034	-3.701	2.3689
16.4525	-141.864	32.3567		16.5065	-55.1763	16.4264		16.8515	-56.7755	12.9667		16.4261	-3.48	2.3402
16.4757	-142.302	32.3222		16.5296	-55.735	16.476		16.8752	-56.5029	12.9058		16.4484	-3.6738	2.3203
16.499	-142.537	32.3105		16.5525	-55.3121	16.4761		16.8986	-56.8365	12.9649		16.4718	-3.4478	2.3912
16.5217	-142.957	32.2967		16.5756	-55.394	16.4498		16.9215	-56.8392	13.0001		16.4951	-3.2004	2.2951
16.5447	-143.074	32.5601		16.599	-55.4021	16.4929		16.9448	-56.8846	12.9973		16.5177	-3.3066	2.2917
16.5673	-143.452	32.6579		16.6217	-55.7071	16.4317		16.9689	-56.8459	12.8575		16.5401	-3.6898	2.2308
16.5899	-144.058	32.6607		16.6447	-55.711	16.5017		16.9934	-56.7289	12.9079		16.5634	-3.5291	2.4951
16.6133	-144.256	32.7282		16.6672	-55.6508	16.4953		17.0169	-57.019	12.9966		16.5868	-3.6982	2.2466
16.6364	-144.754	32.7455		16.6899	-55.4263	16.5856		17.0403	-56.9459	12.9654		16.6094	-3.3557	2.3099
16.659	-144.909	32.9684		16.713	-55.6512	16.4671		17.0632	-57.1923	13.1011		16.632	-3.5209	2.4024
16.6824	-145.42	32.9108		16.7363	-55.9311	16.6157		17.0872	-56.8668	13.0395		16.6551	-3.648	2.3549
16.705	-146.012	32.8527		16.7589	-55.9135	16.6613		17.1107	-57.0487	13.0067		16.6785	-3.4692	2.2871
16.7281	-146.354	32.9291		16.7823	-55.8749	16.5579		17.1348	-56.6761	13.0361		16.7018	-3.3401	2.2923
16.7507	-146.284	33.0687		16.805	-56.1086	16.6237		17.1586	-57.1029	13.0813		16.7242	-3.4263	2.4956
16.7748	-146.84	33.2371		16.828	-56.1903	16.4958		17.1827	-57.0775	13.0645		16.7469	-3.5987	2.3901
16.7975	-147.318	33.2314		16.8507	-55.8265	16.5027		17.2056	-57.2188	13.0219		16.7709	-3.6198	2.2817
16.8205	-147.904	33.2854		16.874	-56.5034	16.6289		17.229	-57.0459	12.9846		16.7936	-3.4026	2.2847
16.8432	-148.42	33.405		16.8974	-56.1479	16.5716		17.2531	-57.3026	13.0202		16.8161	-3.4531	2.332
16.8665	-148.497	33.3064		16.9205	-56.323	16.5617		17.2765	-57.261	13.0942		16.8393	-3.9377	2.3835
16.8892	-148.64	33.4842		16.9431	-56.1884	16.7038		17.3018	-57.4308	13.1053		16.8627	-3.85	2.3551
16.9122	-148.818	33.534		16.9664	-56.242	16.6209		17.326	-57.1424	13.0334		16.8868	-3.5127	2.3175
16.9349	-149.208	33.5461		16.9899	-56.3881	16.5725		17.3502	-57.3242	13.1221		16.9095	-3.4042	2.3384
16.9574	-149.921	33.6306		17.013	-56.5944	16.7323		17.3737	-57.3464	13.0797		16.9319	-3.4466	2.3704
16.98	-150.174	33.6735		17.0364	-56.6322	16.6459		17.3966	-57.2353	13.0722		16.9552	-3.5652	2.3565
17.0031	-150.524	33.815		17.059	-56.459	16.634		17.4206	-57.2565	13.2511		16.9795	-3.4156	2.2367
17.0265	-150.467	34.0521		17.0824	-56.6194	16.6545		17.4447	-57.2263	13.1578		17.0027	-3.3057	2.3952
17.0491	-151.117	33.8198		17.1058	-56.8376	16.8486		17.469	-57.4255	13.2074		17.0261	-3.5942	2.3198
17.0725	-151.412	33.8762		17.1288	-56.6185	16.7766		17.4931	-57.4196	13.1081		17.0485	-3.5328	2.363
17.0956	-151.881	34.0106		17.1515	-56.6735	16.6904		17.5177	-57.6013	13.0416		17.0719	-3.6325	2.3922
17.1189	-152.318	34.0027		17.1748	-56.8001	16.8298		17.5419	-57.2592	13.0574		17.096	-3.8819	2.3763
17.1416	-152.672	33.9172		17.1982	-56.7853	16.7187		17.5661	-57.53	13.2243		17.1194	-3.6342	2.378
17.1642	-152.814	34.0809		17.2213	-56.9237	16.7667		17.5889	-57.4288	13.1892		17.1428	-3.5565	2.3437
17.1892	-153.472	34.1743		17.244	-56.9409	16.694		17.6181	-57.5124	13.0458		17.1652	-3.4022	2.382
17.2123	-153.948	34.1887		17.2673	-56.9167	16.7758		17.6427	-57.7051	13.0509		17.1885	-3.6296	2.3713
17.2356	-154.234	34.3652		17.2907	-56.8691	16.8581		17.6669	-57.5241	13.1684		17.2127	-3.4363	2.4335
17.2582	-154.633	34.3056		17.3141	-57.0939	16.837		17.6911	-57.7486	13.1868		17.236	-3.393	2.3058
17.2816	-154.821	34.4616		17.3371	-57.1778	16.7871		17.7154	-57.8982	13.1582		17.2595	-3.713	2.4113
17.3051	-155.258	34.4194		17.3599	-56.9674	16.7408		17.7382	-57.7369	13.19		17.2818	-3.6696	2.4452
17.3281	-155.571	34.5744		17.3832	-57.2198	16.8099		17.7615	-57.911	13.0315		17.3052	-3.6183	2.414
17.3508	-156.157	34.5857		17.4066	-57.039	16.8337		17.7857	-57.8551	13.2305		17.3293	-3.5995	2.3082
17.3741	-156.385	34.6921		17.4297	-57.3393	16.8429		17.8099	-57.8818	13.0858		17.3527	-3.6764	2.3016
17.3968	-156.573	34.8709		17.4531	-57.2078	16.9179		17.8352	-58.1744	13.1947		17.3761	-3.5855	2.3571
17.4198	-156.651	34.7996		17.4765	-57.3078	16.8168		17.8594	-58.0025	13.2457		17.3985	-3.5565	2.3116
17.4432	-157.499	34.8317		17.4998	-57.3505	16.8915		17.8836	-58.104	13.2328		17.4219	-3.4256	2.4413
17.4665	-157.812	34.9196		17.5233	-57.4883	16.787		17.9078	-58.1526	13.1175		17.446	-3.623	2.2838
17.4892	-157.919	34.8237		17.5464	-57.5839	16.9009		17.932	-58.2705	13.2215		17.4694	-3.4102	2.3755
17.5123	-158.706	35.094		17.5705	-57.4675	16.8712		17.9549	-58.2456	13.2288		17.493	-3.7109	2.5114
17.5349	-158.16	35.0594		17.594	-57.6361	17.0505		17.979	-57.8321	13.2549		17.5154	-3.4939	2.3487
17.5582	-158.858	35.003		17.6173	-57.4998	16.9462		18.0032	-57.9087	13.2786		17.5444	-3.7884	2.2718
17.5809	-159.057	35.1962		17.6407	-57.9489	16.9653		18.0274	-57.9317	13.3287		17.5677	-3.2746	2.3438
17.6039	-159.711	35.1556		17.6649	-57.4371	16.9021		18.0518	-58.0319	13.1097		17.5902	-3.7244	2.3929
17.6266	-160.053	35.301		17.6881	-57.6398	16.8816		18.0769	-58.2488	13.3775		17.6132	-3.5386	2.3749
17.6499	-160.464	35.2347		17.7114	-57.9051	17.0056		18.1011	-58.1247	13.2768		17.6368	-3.2617	2.3182
17.6726	-160.992	35.3987		17.734	-57.7965	17.0672		18.1253	-58.1146	13.2263		17.6594	-3.5799	2.3851
17.6956	-160.836	35.5225		17.7574	-57.6013	17.0274		18.1495	-58.2552	13.3209		17.6877	-3.7876	2.3576
17.7183	-161.525	35.506		17.7808	-57.5613	16.9809		18.1737	-58.1321	13.2788		17.711	-3.3193	2.2838
17.7416	-161.818	35.4952		17.8039	-57.9827	17.1005		18.1966	-58.2063	13.4262		17.7334	-3.5589	2.3486
17.7642	-162.248	35.5459		17.8273	-58.2188	17.1368		18.2207	-58.4063	13.3238		17.756	-3.6263	2.4578
17.7873	-162.73	35.5993		17.8507	-57.9084	17.1116		18.2449	-58.3955	13.1593		17.7792	-3.4559	2.3367
17.8099	-162.896	35.7485		17.8817	-57.9152	17.0916		18.269	-58.3264	13.4027		17.8019	-3.3559	2.3908
17.8332	-163.404	35.72		17.9047	-57.8455	17.1531		18.2933	-58.1716	13.26		17.8293	-3.4889	2.3473
17.8565	-163.557	35.7418		17.9281	-58.2891	16.9699		18.3186	-58.1279	13.4234		17.8567	-3.5624	2.4567
17.8793	-164.125	35.7854		17.9515	-57.8026	17.1101		18.3428	-57.9554	13.3252		17.884	-3.4582	2.399
17.9024	-164.199	35.9126		17.9749	-58.2438	17.2321		18.367	-58.4822	13.1929		17.9124	-3.6986	2.3983
17.9249	-164.921	35.9727		17.9983	-57.9345	16.992		18.3912	-58.0041	13.2911		17.9349	-3.6764	2.4642
17.9483	-164.825	35.9302		18.0214	-58.2425	17.0456		18.4154	-58.567	13.2471		17.9583	-3.7805	2.3048
17.9718	-165.283	35.9805		18.0448	-58.3384	17.1905		18.4383	-58.411	13.3096		17.9808	-3.5278	2.288
17.9948	-165.645	36.1823		18.0682	-58.0721	17.112		18.4624	-58.496	13.3468		18.0033	-3.8633	2.5092
18.0174	-165.926	36.3179		18.0916	-58.4393	17.0946		18.4865	-58.4851	13.3261		18.026	-3.4971	2.3761
18.0408	-166.177	36.2108		18.115	-58.4022	17.2708		18.5107	-58.5803	13.4464		18.0491	-3.2565	2.4218
18.0634	-166.683	36.2842		18.138	-58.3242	17.1694		18.5349	-58.5178	13.3103		18.0718	-3.7732	2.4417
18.0865	-167.012	36.3031		18.1614	-58.0429	17.1117		18.5603	-58.6394	13.4622		18.0943	-3.7228	2.3774
18.1091	-167.381	36.4169		18.1849	-58.2725	17.1459		18.5845	-58.6695	13.4538		18.1177	-3.4146	2.3416
18.1324	-167.611	36.5554		18.2083	-58.5861	17.1808		18.6087	-58.3944	13.3855		18.1416	-3.5412	2.3966
18.1551	-168.189	36.4977		18.2317	-58.7241	17.1546		18.6329	-58.5107	13.4216		18.1708	-3.7216	2.3498
18.1781	-168.625	36.561		18.2548	-58.5852	17.3404		18.6571	-58.907	13.3558		18.2027	-3.4059	2.3796
18.2008	-168.849	36.6992		18.2781	-58.6219	17.1357		18.68	-58.5867	13.3517		18.2308	-3.6896	2.4086
18.2241	-169.122	36.6065		18.3016	-58.5065	17.2542		18.7041	-58.7958	13.4226		18.2538	-3.6602	2.469
18.2468	-169.386	36.6445		18.3249	-58.8358	17.2217		18.7282	-58.9912	13.3902		18.2772	-3.6316	2.4273
18.2698	-169.607	36.6173		18.3483	-58.7035	17.1125		18.7524	-58.422	13.3056		18.3013	-3.5611	2.4787
18.2933	-169.975	36.783		18.3715	-58.928	17.2831		18.7767	-58.554	13.433		18.3247	-3.9142	2.3872
18.3166	-170.444	36.8097		18.3948	-58.5333	17.3214		18.802	-58.7278	13.2101		18.3474	-3.6229	2.3008
18.3393	-170.868	36.8878		18.4182	-58.9728	17.2727		18.8262	-58.7461	13.4157		18.3705	-3.6078	2.4322
18.3624	-171.306	36.8561		18.4416	-58.7488	17.2589		18.8504	-58.9203	13.3669		18.3939	-3.732	2.3932
18.3857	-171.778	36.8993		18.465	-58.7413	17.335		18.8746	-58.7228	13.3301		18.418	-3.5695	2.2979
18.4085	-171.935	37.0475		18.4881	-58.7715	17.3099		18.8991	-58.854	13.3904		18.4414	-3.695	2.288
18.4317	-172.164	37.099		18.5115	-59.0542	17.2727		18.9219	-58.9169	13.3727		18.4639	-3.0349	2.431
18.4551	-172.471	37.1966		18.5349	-59.1638	17.252		18.9458	-58.8306	13.3777		18.4871	-3.6393	2.4352
18.4782	-172.617	37.2556		18.5583	-59.1842	17.3639		18.9699	-58.8235	13.3635		18.5105	-3.4936	2.3219
18.5016	-172.804	37.1363		18.5817	-59.0798	17.4024		18.9941	-58.5805	13.2798		18.5346	-3.3768	2.4506
18.5249	-173.312	37.2647		18.6047	-59.4258	17.2955		19.0184	-58.6054	13.3312		18.5581	-3.8679	2.4036
18.5484	-173.802	37.3239		18.6282	-59.0937	17.263		19.0437	-58.4497	13.3765		18.581	-3.6601	2.2936
18.5726	-174.11	37.2712		18.6516	-59.304	17.2752		19.0679	-58.5104	13.4635		18.6038	-3.6604	2.3175
18.5956	-174.494	37.3823		18.6749	-59.3566	17.391		19.0921	-58.7369	13.3174		18.6272	-3.5031	2.4986
18.6183	-174.972	37.6075		18.6984	-59.1681	17.4923		19.1163	-58.8742	13.3982		18.6513	-3.6956	2.4085
18.6416	-175.138	37.3853		18.7226	-59.2702	17.4952		19.1413	-58.8645	13.4043		18.6747	-3.5409	2.4093
18.6643	-175.915	37.6124		18.7456	-59.549	17.3665		19.1663	-58.7335	13.2635		18.6972	-3.8536	2.3639
18.6873	-175.541	37.4361		18.769	-59.3569	17.2974		19.1905	-58.9024	13.3294		18.7205	-3.7789	2.5471
18.7107	-176.146	37.6062		18.7924	-59.4306	17.3057		19.2134	-58.65	13.3458		18.7439	-3.4163	2.3821
18.7341	-176.548	37.7046		18.8158	-59.6196	17.4111		19.2375	-58.9257	13.3936		18.768	-3.4934	2.4149
18.7578	-176.981	37.723		18.8392	-59.6278	17.3262		19.2616	-59.0466	13.2523		18.7914	-3.5864	2.3745
18.7809	-177.185	37.711		18.8623	-59.296	17.3185		19.2858	-58.7722	13.3038		18.8139	-3.7588	2.458
18.804	-177.744	37.8999		18.8857	-59.6093	17.4046		19.31	-58.7896	13.2758		18.8372	-3.2901	2.336
18.8282	-178.089	37.8821		18.9091	-59.7442	17.4776		19.3354	-58.9387	13.3561		18.8606	-3.6872	2.3914
18.8516	-178.184	37.8351		18.9325	-59.8808	17.5913		19.3596	-58.4094	13.4075		18.8847	-3.5285	2.4188
18.8742	-178.352	37.9501		18.9559	-59.6691	17.4953		19.3838	-58.9902	13.2419		18.9081	-3.5456	2.3753
18.8976	-178.675	37.9876		18.979	-59.4035	17.4817		19.408	-58.7706	13.3399		18.9306	-3.815	2.3765
18.9207	-179.341	37.8901		19.0063	-59.7739	17.525		19.4322	-58.6816	13.335		18.9539	-3.5799	2.5091
18.9441	-179.502	38.0584		19.0297	-59.8381	17.5315		19.4551	-58.824	13.348		18.9772	-3.4164	2.4535
18.9675	-179.874	38.1766		19.0532	-59.8959	17.5699		19.4791	-58.6545	13.4887		19.0013	-3.7807	2.35
18.9909	-179.936	38.1255		19.0766	-59.9159	17.6138		19.5033	-58.5023	13.1343		19.0248	-3.5298	2.4064
19.0143	-180.5	38.2413		19.1	-60.0771	17.494		19.5275	-58.622	13.3185		19.0473	-3.5869	2.427
19.0373	-180.911	38.315		19.1234	-59.6455	17.5678		19.5517	-58.6645	13.3534		19.0705	-3.6058	2.4549
19.0607	-181.136	38.2393		19.1465	-60.352	17.5011		19.5771	-58.5885	13.2527		19.0939	-3.4708	2.323
19.0841	-181.356	38.4817		19.1698	-59.866	17.579		19.6013	-58.5483	13.319		19.1181	-3.5466	2.4762
19.1075	-181.87	38.3804		19.1933	-60.3187	17.6636		19.6255	-58.9904	13.2094		19.1444	-3.4866	2.4268
19.1309	-181.91	38.4732		19.2166	-59.9926	17.6767		19.6497	-58.6402	13.2825		19.168	-3.5968	2.4044
19.154	-182.381	38.5397		19.2401	-60.0631	17.6252		19.6739	-58.6838	13.1636		19.1914	-3.5505	2.4165
19.1774	-182.731	38.584		19.2631	-60.38	17.6971		19.6968	-58.2395	13.2198		19.2139	-3.9738	2.3805
19.2009	-183.006	38.6054		19.2865	-59.986	17.4816		19.7208	-58.5816	13.3045		19.2372	-3.7534	2.4206
19.2242	-183.132	38.618		19.31	-60.1048	17.5584		19.7452	-58.5133	13.1917		19.2606	-3.8545	2.39
19.2476	-183.251	38.6546		19.3333	-60.3842	17.6806		19.7692	-58.4683	13.305		19.2847	-3.3893	2.496
19.2707	-184.179	38.7428		19.3568	-60.06	17.6533		19.7934	-58.5061	13.116		19.3081	-3.5356	2.5123
19.2941	-184.341	38.7758		19.3798	-60.5362	17.6351		19.8188	-58.576	13.2083		19.3331	-3.751	2.4733
19.3175	-184.461	38.7056		19.4032	-60.3975	17.5948		19.843	-58.4418	13.1319		19.3556	-3.307	2.3446
19.3409	-184.778	38.7742		19.4266	-60.2789	17.7485		19.8672	-58.3129	13.2371		19.3789	-3.7426	2.5395
19.3643	-185.194	38.8603		19.45	-60.6644	17.5724		19.8914	-58.3516	13.1068		19.4023	-3.6909	2.3462
19.3874	-185.763	38.9036		19.4734	-60.4458	17.5887		19.9156	-58.3516	13.1746		19.4264	-3.6823	2.3512
19.4108	-185.842	38.9176		19.4965	-60.6643	17.762		19.9384	-58.7392	13.1775		19.4498	-3.7418	2.4013
19.4342	-186.29	38.9492		19.5199	-60.6604	17.7477		19.9626	-58.5768	13.1979		19.4723	-3.692	2.4711
19.4576	-186.59	39.0397		19.5433	-60.6889	17.6165		19.9867	-58.3393	13.3292		19.4956	-3.4696	2.4843
19.481	-186.902	39.0576		19.5667	-60.6947	17.7597		20.0109	-58.3444	13.1878		19.519	-3.6374	2.4604
19.5041	-187.483	39.0387		19.5901	-60.4493	17.8368		20.0351	-58.7388	13.2485		19.5431	-3.7414	2.2992
19.5275	-187.32	39.2374		19.6132	-60.5472	17.6322		20.0601	-58.4913	13.2721		19.5665	-3.7949	2.3254
19.5516	-187.948	39.2545		19.6366	-60.433	17.7824		20.0842	-58.6054	13.0745		19.589	-3.5786	2.4546
19.575	-188.312	39.3656		19.66	-60.8663	17.6912		20.1077	-58.5742	13.3106		19.6122	-3.9285	2.5059
19.5984	-188.459	39.2952		19.6834	-60.717	17.7306		20.1305	-58.5812	13.1284		19.6356	-3.559	2.5208
19.6219	-189.212	39.1399		19.7068	-60.7998	17.7704		20.1539	-58.7837	13.1706		19.6598	-3.6624	2.4171
19.6449	-189.135	39.2625		19.7298	-60.9177	17.6577		20.1772	-58.5869	13.0981		19.6832	-3.6193	2.3921
19.6683	-189.549	39.5202		19.7532	-60.8646	17.8304		20.2009	-58.4562	13.2685		19.7056	-3.6183	2.3631
19.6917	-190.066	39.3852		19.7767	-60.8189	17.7259		20.2243	-58.7329	13.2407		19.7289	-3.4428	2.4212
19.7151	-189.917	39.4223		19.8	-61.0363	17.7942		20.2472	-58.113	13.1771		19.7523	-3.8642	2.4894
19.7386	-190.355	39.5724		19.8235	-60.9743	17.8544		20.2705	-58.5938	13.1057		19.7764	-3.4056	2.2642
19.7616	-190.544	39.7013		19.8465	-60.9465	17.6602		20.2939	-58.5536	13.0912		19.7998	-3.5852	2.4079
19.7851	-190.907	39.5846		19.8699	-60.6053	17.821		20.3186	-58.4944	13.0979		19.8223	-3.4284	2.3548
19.8084	-191.291	39.6304		19.8933	-61.1487	17.6782		20.3426	-58.8335	13.1718		19.8456	-3.6688	2.4998
19.8326	-191.615	39.6942		19.9167	-61.0489	17.6724		20.366	-58.5285	13.1523		19.869	-3.6239	2.2854
19.856	-191.826	39.6525		19.9401	-60.8203	17.8987		20.3889	-58.6369	13.3446		19.8931	-3.4381	2.4247
19.8791	-192.102	39.7028		19.9632	-61.2991	17.8412		20.4122	-58.4997	13.2167		19.9165	-3.4362	2.4997
19.9025	-192.669	39.7361		19.9874	-61.5891	17.8021		20.4355	-58.2726	13.2267		19.939	-3.5622	2.4037
19.9259	-192.53	39.7769		20.0108	-61.6181	17.9338		20.4593	-58.4658	13.1707		19.9622	-3.841	2.4894
19.9493	-193.036	39.973		20.0342	-61.5693	17.9279		20.4834	-58.3512	12.9851		19.9857	-3.6042	2.5129
19.9735	-193.62	39.8592		20.0574	-61.1988	17.8778		20.5069	-58.5584	13.1852		20.0098	-3.7098	2.565
19.9969	-193.741	39.8626		20.0806	-61.0068	17.861		20.5297	-58.3696	13.1525		20.0332	-3.3608	2.3344
20.02	-194.178	39.9288		20.1037	-60.9916	17.905		20.553	-58.6381	12.9698		20.0556	-3.514	2.3605
20.0434	-194.171	40.0662		20.1263	-61.483	17.8533		20.5764	-58.7376	13.141		20.0789	-3.903	2.5204
20.0664	-194.412	40.1342		20.1489	-61.3356	17.9035		20.6001	-58.4227	13.1009		20.102	-3.4267	2.4071
20.0891	-194.739	40.0805		20.1716	-61.6	17.9791		20.6236	-58.6024	13.2155		20.1253	-3.7029	2.399
20.1121	-195.149	40.1739		20.1946	-61.8609	17.859		20.6493	-58.7398	13.1093		20.1478	-3.7393	2.4607
20.1347	-195.733	40.1004		20.2172	-61.6409	17.8654		20.6722	-58.6013	13.268		20.1702	-3.5234	2.5658
20.1573	-195.662	40.3781		20.2398	-61.3881	17.9034		20.6956	-58.6404	13.0594		20.1935	-3.603	2.3749
20.18	-196.081	40.2652		20.2628	-61.6243	17.7518		20.7189	-58.6002	13.1205		20.2162	-3.611	2.5266
20.203	-196.3	40.2591		20.2855	-61.6892	18.0208		20.7434	-58.6288	13.1366		20.2386	-3.4231	2.4055
20.2256	-196.581	40.2507		20.3081	-61.5193	17.9028		20.7668	-58.6882	13.0396		20.2612	-3.6079	2.4471
20.2482	-196.705	40.3553		20.3307	-61.8596	17.9991		20.7903	-58.329	13.0256		20.2852	-3.5729	2.3725
20.2708	-197.382	40.3751		20.3537	-61.8269	18.0342		20.813	-58.6225	13.1282		20.3079	-3.6738	2.4001
20.2946	-198.059	40.5159		20.3764	-61.7711	17.9175		20.8363	-58.5998	13.1128		20.3302	-3.7969	2.3952
20.3173	-197.764	40.2935		20.3997	-61.4673	17.9127		20.8598	-58.3901	13.0349		20.3528	-3.6034	2.3734
20.3399	-198.149	40.6028		20.4224	-61.6052	17.946		20.8835	-58.2962	13.0345		20.3769	-3.7022	2.4587
20.3625	-198.475	40.5644		20.4454	-62.0915	17.9519		20.9069	-58.5307	13.0582		20.3995	-3.645	2.4167
20.3855	-198.564	40.5499		20.4681	-61.9572	17.9952		20.9297	-58.6177	13.1209		20.4219	-3.7322	2.5365
20.4081	-198.918	40.6526		20.4906	-61.4398	17.9984		20.953	-58.461	13.1057		20.4447	-3.5249	2.3447
20.4307	-198.887	40.5915		20.5133	-62.0182	18.1045		20.9765	-58.6447	13.1247		20.4686	-3.4712	2.4006
20.4538	-199.557	40.8273		20.5363	-61.775	17.902		21.001	-58.4985	13.0955		20.4912	-3.8301	2.6192
20.4764	-199.944	40.7057		20.5589	-61.8656	17.944		21.0244	-58.6148	13.0603		20.5139	-3.2619	2.443
20.499	-200.108	40.7644		20.5815	-61.8624	18.0951		21.0473	-58.7737	13.1578		20.5369	-3.6757	2.4929
20.5217	-200.425	40.813		20.6045	-62.0538	17.8867		21.0706	-58.6695	13.0213		20.5602	-3.5968	2.5072
20.5447	-200.532	40.8177		20.6272	-62.1247	18.1425		21.0947	-58.8192	13.0242		20.5829	-3.7195	2.2972
20.568	-200.929	40.9401		20.6498	-61.9007	18.105		21.1182	-58.3708	13.1546		20.6053	-3.8157	2.4497
20.5907	-201.061	40.8702		20.6724	-62.0072	18.1134		21.1427	-58.7223	13.1137		20.6286	-3.8113	2.3747
20.6133	-201.257	40.8123		20.6954	-62.2635	18.095		21.1661	-58.6145	13.1245		20.6522	-3.7546	2.5884
20.6363	-201.52	40.8915		20.7181	-62.2351	18.2321		21.1902	-58.5387	13.1113		20.6761	-3.496	2.3732
20.659	-201.589	40.9027		20.7406	-62.0659	18.0535		21.2131	-58.6379	12.9998		20.6988	-3.7523	2.4133
20.6816	-201.935	40.9409		20.7633	-62.1665	18.0265		21.2364	-58.4649	13.0257		20.7212	-3.7087	2.4792
20.7042	-202.385	41.0614		20.7863	-62.0932	18.0517		21.2606	-58.6378	13.1498		20.7445	-3.5163	2.4251
20.7272	-202.648	41.0972		20.8089	-62.605	17.9988		21.2851	-58.7544	13.0987		20.7686	-3.4812	2.4004
20.7498	-203.116	41.1013		20.8315	-62.1406	18.0908		21.3086	-58.4449	12.9812		20.7912	-3.7661	2.3528
20.7725	-203.09	41.112		20.8545	-62.0336	18.11		21.332	-58.7285	13.0502		20.8137	-3.5651	2.3852
20.7955	-203.264	41.1382		20.8772	-62.5355	18.0943		21.3548	-58.3885	13.085		20.8369	-3.6227	2.4771
20.8181	-203.737	41.2255		20.8998	-62.4545	18.1554		21.3789	-58.3671	12.9468		20.8603	-3.5829	2.4093
20.8407	-204.327	41.2972		20.9224	-62.8534	18.2053		21.403	-58.6192	13.1311		20.8836	-3.8017	2.5269
20.8633	-204.589	41.204		20.9454	-62.4709	18.1405		21.4265	-58.2991	13.1205		20.9061	-3.5344	2.4941
20.8863	-204.715	41.3561		20.9681	-62.3306	18.235		21.451	-58.1592	13.1448		20.9287	-3.4559	2.4215
20.909	-204.775	41.377		20.9914	-62.5335	18.2724		21.4744	-58.5471	12.9955		20.952	-3.3116	2.5281
20.9316	-205.204	41.1919		21.0141	-62.9154	18.2059		21.4973	-58.3966	12.9417		20.9754	-4.0281	2.4762
20.9544	-205.641	41.3662		21.0371	-62.3382	18.1784		21.5206	-58.6075	13.0373		20.9987	-3.6797	2.4877
20.9773	-205.529	41.474		21.0598	-62.841	18.1137		21.5486	-58.3621	13.0218		21.0212	-3.7533	2.3751
20.9998	-206.186	41.3748		21.0831	-62.9992	18.2672		21.5714	-58.4143	13.0676		21.0445	-3.567	2.5257
21.0225	-206.037	41.5565		21.1058	-62.4456	18.4299		21.5948	-58.7158	12.95		21.0686	-4.0983	2.4306
21.0455	-207.068	41.5838		21.1288	-62.6565	18.1594		21.619	-58.4979	13.0032		21.0913	-3.6488	2.4882
21.0681	-207.168	41.564		21.1514	-62.9052	18.28		21.6431	-58.5852	12.8368		21.1138	-3.7502	2.5576
21.0907	-206.988	41.7173		21.1748	-62.8303	18.1791		21.6677	-58.3993	13.1114		21.1437	-3.8739	2.5768
21.1139	-207.6	41.6669		21.1974	-62.42	18.2811		21.6919	-58.4626	13.012		21.1678	-3.6462	2.4128
21.1371	-207.758	41.6886		21.2204	-62.7862	18.2449		21.7161	-58.1734	12.9748		21.1905	-3.5448	2.3764
21.1598	-207.638	41.7694		21.2431	-62.894	18.2582		21.739	-58.1797	12.9559		21.2128	-3.9512	2.3998
21.1824	-208.054	41.7388		21.2664	-62.7381	18.2303		21.7623	-58.3534	13.1076		21.2364	-3.6164	2.5433
21.2058	-208.383	41.5444		21.2891	-62.9446	18.184		21.7864	-58.4441	13.0214		21.2603	-3.566	2.3703
21.2288	-208.936	41.8131		21.3121	-63.1606	18.2355		21.8106	-58.2984	13.149		21.2837	-3.7018	2.4401
21.2515	-208.899	41.9099		21.3348	-62.838	18.3031		21.8351	-58.5854	12.9483		21.3071	-3.5737	2.4498
21.2741	-209.275	41.7599		21.3581	-63.0489	18.249		21.8593	-58.2715	13.0717		21.3295	-3.2423	2.4555
21.2967	-209.841	41.7857		21.3808	-62.9085	18.3379		21.8835	-58.3936	13.0295		21.3528	-3.8406	2.5364
21.3197	-209.737	41.965		21.4038	-63.2689	18.222		21.9078	-58.3016	12.8397		21.377	-3.4774	2.3929
21.3424	-210.103	42.0008		21.4264	-63.0189	18.2529		21.932	-58.4959	13.0184		21.4003	-3.5622	2.5278
21.365	-209.934	42.0553		21.4498	-63.05	18.2857		21.9549	-58.3231	13.1454		21.4229	-3.436	2.4664
21.3876	-210.739	41.9126		21.4725	-62.9419	18.357		21.979	-58.4202	13.0397		21.4454	-3.586	2.4473
21.4106	-210.831	41.8913		21.4955	-63.3085	18.3755		22.003	-58.5568	13.1498		21.4687	-3.555	2.4424
21.4332	-211.591	42.0975		21.5181	-63.3194	18.4127		22.0265	-58.6393	13.095		21.4929	-3.6262	2.5137
21.4558	-211.72	42.1404		21.5415	-62.9139	18.238		22.0518	-58.3674	12.95		21.5162	-3.8913	2.459
21.4789	-211.701	42.1317		21.5641	-63.1803	18.3151		22.076	-58.5629	12.9862		21.539	-3.6861	2.4798
21.5015	-212.012	42.1746		21.5871	-63.2013	18.3274		22.1002	-58.617	13.0039		21.562	-3.5392	2.5673
21.5241	-212.231	42.1296		21.6098	-63.4453	18.5017		22.1245	-58.9467	13.1099		21.5854	-3.5285	2.4591
21.5482	-212.366	42.221		21.6331	-63.0325	18.4206		22.1487	-58.4698	13.0315		21.6087	-3.8476	2.613
21.5709	-212.791	42.2192		21.6558	-63.5527	18.3143		22.1715	-58.53	13.0258		21.6321	-3.4908	2.4529
21.594	-212.865	42.153		21.6788	-63.5028	18.3769		22.1956	-58.8987	13.0237		21.6546	-3.427	2.3807
21.6165	-212.668	42.3685		21.7015	-63.554	18.4011		22.2198	-58.2496	13.122		21.6779	-3.8926	2.4688
21.6432	-213.555	42.3086		21.7248	-63.3689	18.4196		22.244	-58.7589	13.0759		21.702	-3.8913	2.4067
21.6658	-213.678	42.36		21.7482	-63.648	18.3599		22.2682	-58.4871	13.0023		21.7254	-3.5727	2.2442
21.6884	-214.036	42.3632		21.7712	-63.4515	18.3532		22.2935	-58.4859	13.1282		21.7488	-3.7364	2.5458
21.7114	-214.429	42.4117		21.7939	-63.5379	18.4215		22.3177	-58.6526	13.0803		21.7717	-3.9638	2.4466
21.7341	-214.764	42.3711		21.8165	-63.3648	18.3922		22.342	-58.2208	13.1404		21.7946	-3.3717	2.5533
21.7567	-214.838	42.5426		21.8407	-63.5119	18.379		22.3662	-58.2776	13.0036		21.8187	-3.4872	2.341
21.7793	-215.146	42.4318		21.8634	-63.6689	18.3512		22.3904	-58.7522	13.0441		21.8421	-3.7145	2.4421
21.8023	-215.523	42.4075		21.8864	-63.5083	18.513		22.4132	-58.5471	13.0503		21.8655	-3.3898	2.4236
21.8249	-215.849	42.7712		21.909	-63.5796	18.5451		22.4373	-58.6479	12.9294		21.8879	-3.6755	2.4814
21.8475	-215.93	42.6519		21.9323	-63.4726	18.3457		22.4615	-58.3732	12.9386		21.9112	-3.823	2.4193
21.8706	-216.469	42.6262		21.955	-63.7152	18.4718		22.4857	-58.4674	13.0608		21.9353	-3.6949	2.3563
21.8932	-216.531	42.635		21.978	-63.8968	18.5113		22.5101	-58.5092	13.0167		21.9587	-3.6634	2.456
21.9165	-216.772	42.7854		22.0006	-63.8064	18.4		22.5352	-58.2784	12.9593		21.9822	-3.8502	2.4587
21.9392	-217.034	42.7462		22.024	-63.8658	18.5543		22.5594	-58.3742	13.0276		22.0046	-3.6259	2.4313
21.9622	-217.317	42.8785		22.0467	-63.9587	18.4891		22.5836	-58.6455	13.0072		22.0279	-3.323	2.3418
21.9849	-217.04	42.7208		22.0697	-63.5287	18.5933		22.6078	-58.2928	12.9353		22.052	-3.5732	2.5193
22.0083	-217.606	42.7353		22.0923	-63.9754	18.4661		22.632	-58.4447	12.966		22.0754	-3.4169	2.5894
22.0316	-218.104	42.7701		22.1157	-63.8107	18.4636		22.6549	-58.4248	12.9969		22.0988	-3.9686	2.4384
22.0543	-218.696	42.8276		22.1384	-63.3757	18.5584		22.679	-58.8121	12.9147		22.1212	-3.8722	2.5407
22.0773	-218.634	42.7373		22.1616	-64.1571	18.5006		22.7031	-58.4831	13.074		22.1446	-3.3696	2.4166
22.0999	-218.685	42.9328		22.1848	-63.8002	18.3855		22.7274	-58.6982	12.9684		22.1687	-3.7038	2.4923
22.1226	-219.044	42.9284		22.2081	-64.0374	18.5327		22.7516	-58.6952	12.9034		22.1921	-3.2915	2.3715
22.1456	-219.536	43.006		22.2308	-64.1928	18.5349		22.7769	-58.4994	12.9721		22.2155	-3.7416	2.442
22.1682	-219.719	42.8714		22.2538	-63.9817	18.5125		22.8011	-58.4417	13.0026		22.2379	-3.5553	2.491
22.1908	-219.826	43.0468		22.2772	-64.0756	18.4937		22.8253	-58.6882	12.9671		22.2612	-3.5522	2.4155
22.2134	-220.328	43.0281		22.2999	-64.0654	18.585		22.8495	-58.7195	12.9665		22.2854	-3.7523	2.4713
22.2364	-220.419	43.1345		22.3233	-63.9894	18.5586		22.8737	-58.3174	13.1084		22.3088	-3.5414	2.4741
22.2591	-220.725	43.093		22.3463	-63.9466	18.6333		22.8967	-58.7982	12.9715		22.3322	-3.6227	2.4925
22.2824	-221.294	43.112		22.3697	-63.8052	18.4203		22.9207	-58.7034	13.0407		22.3546	-3.9615	2.5684
22.3053	-221.417	43.0921		22.3923	-64.2481	18.5576		22.9449	-58.6085	12.9457		22.3779	-3.9251	2.5353
22.3282	-221.795	43.2041		22.4157	-64.3575	18.5718		22.9691	-58.4867	13.0507		22.402	-3.5734	2.3853
22.3508	-221.881	43.1258		22.4392	-64.3385	18.5719		22.9933	-58.427	12.8842		22.4255	-3.5349	2.4533
22.3741	-221.828	43.2169		22.4625	-64.3536	18.4602		23.0186	-58.1986	12.8801		22.4488	-3.5271	2.4866
22.3968	-222.342	43.3102		22.4856	-64.3552	18.5059		23.0428	-58.6476	12.9467		22.4714	-3.5466	2.4269
22.4198	-222.361	43.3084		22.509	-64.3032	18.5206		23.067	-58.5252	12.9789		22.4946	-3.8088	2.4576
22.4425	-222.814	43.4081		22.5324	-64.2156	18.709		23.0912	-58.7551	12.926		22.5187	-3.6457	2.4136
22.4658	-223.066	43.2764		22.5558	-64.3029	18.6427		23.1154	-58.8752	13.0788		22.5421	-3.3	2.5902
22.4885	-223.409	43.3111		22.5789	-64.3868	18.5711		23.1382	-58.6578	13.0432		22.5655	-3.6787	2.4571
22.5115	-223.127	43.4886		22.6023	-64.2726	18.5934		23.1624	-58.388	13.1063		22.5879	-3.6375	2.5027
22.5341	-223.553	43.4172		22.6249	-64.451	18.5684		23.1865	-58.3898	12.9913		22.6113	-4.0314	2.4481
22.5575	-223.567	43.4576		22.6483	-64.4095	18.722		23.2107	-58.2465	13.0687		22.6354	-3.3426	2.4168
22.5816	-224.026	43.3407		22.6713	-64.5776	18.6728		23.235	-58.5463	12.9603		22.6588	-3.7943	2.4299
22.6044	-224.25	43.5436		22.6947	-64.3463	18.5916		23.2603	-58.7701	13.1099		22.6822	-3.6848	2.4862
22.6273	-225.048	43.5364		22.7173	-64.2444	18.6004		23.2845	-58.4917	12.9236		22.7046	-3.6779	2.3975
22.6515	-225.064	43.3657		22.7408	-64.3619	18.704		23.3087	-58.3751	12.9078		22.728	-3.4951	2.4042
22.6742	-225.531	43.4522		22.7642	-64.7148	18.6405		23.3329	-58.3357	13.0132		22.7521	-3.6871	2.4567
22.6975	-225.665	43.5955		22.7872	-64.7297	18.6913		23.3571	-58.5601	13.0282		22.7755	-3.2735	2.6811
22.7357	-225.763	43.6731		22.8106	-64.6778	18.5507		23.38	-58.782	13.0131		22.7989	-4.1111	2.3829
22.7583	-225.954	43.4981		22.8342	-64.8817	18.5789		23.4045	-58.5717	12.9444		22.8213	-3.7433	2.463
22.7817	-226.591	43.6232		22.8574	-64.6086	18.6819		23.4282	-58.8553	12.9213		22.8446	-3.8281	2.3631
22.8043	-226.618	43.6515		22.8808	-64.5664	18.6541		23.4524	-58.706	12.9624		22.8688	-3.2572	2.4106
22.8274	-226.874	43.6337		22.9039	-64.731	18.643		23.4768	-58.6941	13.0273		22.8921	-3.3364	2.4567
22.8508	-226.934	43.7913		22.9273	-64.8425	18.7533		23.502	-58.5279	13.0118		22.9155	-3.7332	2.567
22.8741	-227.335	43.6887		22.9506	-64.7848	18.7299		23.5262	-58.5455	12.945		22.938	-3.5149	2.3339
22.8968	-227.656	43.8732		22.9741	-64.593	18.7437		23.5504	-58.739	12.9149		22.9613	-3.9162	2.3874
22.9198	-227.746	43.831		22.9975	-64.8046	18.7327		23.5746	-58.7086	12.9852		22.9854	-3.6957	2.4426
22.9425	-227.994	43.8764		23.0206	-64.8734	18.6644		23.5988	-58.6753	12.9497		23.0088	-3.6818	2.5381
22.9658	-228.197	43.7557		23.044	-64.6633	18.6761		23.6217	-58.7581	13.0068		23.0391	-3.7227	2.4074
22.9892	-228.47	43.8705		23.0673	-64.9806	18.7608		23.6461	-58.526	13.0335		23.0621	-3.7624	2.382
23.0123	-228.983	43.8192		23.0908	-65.0949	18.7702		23.6699	-58.7201	12.9615		23.0855	-3.5226	2.5315
23.0357	-229.027	43.8032		23.1142	-64.9452	18.8399		23.6941	-58.5335	13.0424		23.1096	-3.6968	2.5181
23.0583	-228.977	43.8221		23.1372	-64.6804	18.5704		23.7183	-58.6317	13.0292		23.133	-3.5056	2.394
23.0817	-229.518	43.9356		23.1606	-65.0998	18.6773		23.7437	-58.523	13.0678		23.1555	-3.2796	2.5532
23.1044	-229.953	44.0923		23.184	-64.8314	18.7722		23.7678	-58.522	13.092		23.1788	-3.3982	2.5778
23.1276	-230.219	43.945		23.2075	-65.0935	18.7766		23.7921	-58.731	12.9026		23.2022	-3.7781	2.5277
23.1508	-230.229	43.9008		23.2309	-65.0157	18.7286		23.8163	-59.0384	13.0182		23.2263	-3.7529	2.5391
23.1742	-229.942	44.0401		23.2539	-65.0441	18.8238		23.8405	-58.3689	13.012		23.2497	-3.5803	2.4721
23.1976	-230.227	44.0554		23.2773	-64.8857	18.8118		23.8633	-58.812	13.1231		23.2722	-3.6084	2.5664
23.2211	-230.748	43.9722		23.3007	-65.1678	18.8917		23.8874	-58.8963	12.9865		23.2955	-3.6104	2.5013
23.2441	-230.883	44.0919		23.3241	-65.1117	18.8534		23.9115	-58.3145	12.9096		23.319	-3.5842	2.5443
23.2675	-231.356	44.2894		23.3475	-65.1843	18.8172		23.9358	-58.3579	12.8706		23.343	-3.3881	2.4339
23.2908	-231.675	44.1118		23.3706	-65.3577	18.8748		23.96	-58.5741	12.9919		23.3664	-3.5089	2.5651
23.3142	-231.724	44.1262		23.394	-65.3569	18.8277		23.9853	-58.8665	13.1446		23.3888	-3.5968	2.5057
23.3373	-232.105	44.0999		23.4173	-65.4639	18.8538		24.0095	-58.3566	12.9229		23.4121	-3.5374	2.4687
23.3607	-232.04	44.3264		23.4408	-65.82	18.8563		24.0338	-59.1818	13.0867		23.4355	-3.349	2.5139
23.3841	-232.564	44.1411		23.4642	-65.5193	18.7723		24.058	-58.6688	13.0404		23.4597	-3.5374	2.5279
23.4075	-232.426	44.2038		23.4873	-65.4572	18.9461		24.0821	-58.846	12.9223		23.4831	-3.39	2.6122
23.4309	-232.769	44.3084		23.5107	-65.3132	18.8774		24.105	-58.9206	13.0297		23.5056	-3.5846	2.5219
23.454	-233.255	44.3383		23.534	-65.3889	18.9081		24.1291	-58.6119	12.888		23.5288	-3.5448	2.5188
23.4767	-233.857	44.4523		23.5575	-65.3411	18.8643		24.1533	-58.7627	12.8939		23.5522	-3.769	2.4843
23.4999	-233.314	44.3376		23.5809	-65.4242	18.8625		24.1775	-58.4754	12.9451		23.5763	-3.7051	2.5079
23.5234	-233.983	44.2752		23.6039	-65.3964	18.8528		24.2017	-58.6417	13.0483		23.5997	-3.6599	2.4633
23.5468	-234.045	44.3441		23.6273	-65.6587	18.8881		24.227	-58.6876	13.0187		23.6222	-3.6754	2.4055
23.5699	-234.081	44.4931		23.6507	-65.6812	18.9196		24.2512	-58.9423	12.9523		23.6455	-3.7028	2.394
23.5933	-234.751	44.4228		23.6741	-65.4421	18.8734		24.2754	-58.6642	13.0186		23.6689	-3.8087	2.5929
23.6166	-234.511	44.5374		23.6975	-65.8808	18.8062		24.2996	-58.9808	12.8812		23.693	-3.6655	2.5524
23.6401	-235.129	44.3266		23.7206	-65.8966	18.7136		24.3239	-58.6889	13.0005		23.7164	-3.6666	2.5495
23.6635	-234.895	44.4633		23.744	-65.5806	18.8837		24.3467	-58.9353	12.8955		23.7388	-3.4933	2.4952
23.6865	-235.582	44.4119		23.7674	-65.7002	18.9997		24.3708	-58.8005	12.8854		23.7624	-3.633	2.632
23.7092	-235.619	44.652		23.7908	-65.3988	18.8619		24.3949	-58.6969	12.9232		23.7856	-3.6642	2.3162
23.7325	-235.513	44.6809		23.8142	-65.5875	18.9127		24.4191	-58.7939	12.9504		23.8104	-3.5685	2.3969
23.7559	-235.76	44.5673		23.8373	-65.7762	18.9688		24.4433	-58.7662	12.9487		23.8339	-3.3849	2.4451
23.779	-236.665	44.5665		23.8607	-65.9224	18.9355		24.4687	-58.9528	13.0307		23.8573	-3.4389	2.5279
23.8024	-236.527	44.5746		23.8841	-65.8048	18.9055		24.4929	-59.0433	12.9895		23.8797	-3.512	2.4485
23.8258	-236.495	44.6111		23.9075	-65.9477	18.951		24.5172	-58.8282	12.9746		23.9033	-3.5561	2.5365
23.8492	-236.998	44.575		23.9309	-65.767	18.9792		24.5413	-58.9828	12.9651		23.9272	-3.6139	2.4591
23.8726	-237.116	44.5812		23.9568	-66.1127	18.9468		24.5655	-58.7913	12.9101		23.9505	-3.9411	2.4901
23.8957	-237.448	44.8153		23.9798	-65.9682	18.9386		24.5884	-58.7736	12.989		23.974	-3.7082	2.5064
23.9226	-237.511	44.7119		24.0032	-65.829	18.8951		24.6125	-58.7448	12.9305		23.9963	-3.4625	2.428
23.9457	-237.605	44.7697		24.0266	-65.7398	19.0473		24.6366	-58.9694	12.996		24.0197	-3.6244	2.576
23.9691	-237.918	44.7783		24.05	-65.9161	18.9184		24.6608	-58.8251	12.9652		24.0438	-3.4606	2.6056
23.9925	-238.783	44.8549		24.0734	-65.8816	18.8349		24.6851	-58.8245	12.9129		24.0675	-3.5615	2.6242
24.0159	-238.423	44.6798		24.0964	-65.7881	19.0617		24.7104	-58.8688	13.0482		24.0907	-3.5498	2.5001
24.0393	-238.923	44.7485		24.1198	-66.1276	19.0624		24.7346	-58.7272	12.9325		24.113	-3.6915	2.5045
24.0624	-238.769	44.8362		24.1433	-66.0571	18.9768		24.7588	-58.7534	13.0275		24.1364	-3.5131	2.5359
24.0857	-239.238	44.7951		24.1666	-66.1892	18.9773		24.783	-58.6854	13.0113		24.1605	-3.9646	2.427
24.11	-239.582	44.6807		24.19	-66.0875	18.9684		24.8072	-58.9898	13.003		24.1839	-3.7176	2.5161
24.1333	-239.557	44.8173		24.2131	-65.8911	18.8478		24.8301	-59.0439	12.9752		24.2063	-3.7894	2.5683
24.1572	-239.837	44.8364		24.2365	-65.9917	19.0732		24.8542	-59.2167	12.9985		24.2292	-3.4919	2.5841
24.1802	-239.982	44.9651		24.2599	-66.0669	19.0643		24.8783	-58.5869	12.999		24.2523	-3.4469	2.5211
24.2033	-240.015	44.9814		24.2833	-65.9254	19.0384		24.9026	-58.8813	13.0916		24.2764	-4.002	2.5471
24.2267	-240.825	45.0131		24.3067	-65.9346	19.0887		24.9268	-58.9869	13.0182		24.3	-3.6106	2.4876
24.25	-240.626	45.02		24.3298	-66.4927	18.9906		24.9521	-59.0585	13.0699		24.3225	-3.5542	2.5532
24.2734	-240.539	45.0029		24.3532	-66.2366	19.0485		24.9763	-59.0134	12.9317		24.3456	-3.46	2.5229
24.2968	-241.021	44.9112		24.3766	-66.3348	19.098		25.0005	-58.8645	12.9869		24.3692	-3.6547	2.5601
24.3199	-241.535	44.942		24.4	-66.365	19.0654		25.0247	-58.5293	13.0441		24.3938	-3.7455	2.5991
24.3433	-241.413	44.9835		24.4234	-66.3459	19.0033		25.0489	-58.7003	12.9997		24.4172	-3.8411	2.3213
24.3667	-241.748	45.0327		24.4465	-66.3098	18.9304		25.0718	-58.8949	12.9253		24.4407	-3.3993	2.637
24.3901	-241.531	45.0205		24.4699	-66.2848	19.159		25.0956	-58.8725	13.017		24.4631	-3.7739	2.4833
24.4135	-242.731	45.1119		24.4933	-66.3394	19.1679		25.1196	-58.941	12.8376		24.4864	-3.6003	2.4155
24.4366	-242.35	45.286		24.5166	-66.5985	19.2016		25.1431	-58.9661	13.1056		24.5105	-3.7093	2.4807
24.46	-242.366	45.1272		24.5401	-66.2158	19.0619		25.1668	-58.9765	13.08		24.5339	-3.6126	2.5186
24.4834	-242.673	45.2471		24.5631	-66.7142	19.2842		25.1903	-59.0549	12.9743		24.5573	-3.4298	2.509
24.5068	-242.542	45.196		24.5865	-66.5887	19.1433		25.2131	-58.8315	13.053		24.5797	-3.2406	2.5599
24.5302	-243.337	45.1824		24.61	-66.522	19.1714		25.2363	-58.9173	13.0423		24.6031	-3.5952	2.3436
24.5532	-243.217	45.2173		24.6333	-66.6749	18.9741		25.2598	-59.1298	13.0786		24.6272	-3.6917	2.344
24.5767	-243.585	45.2464		24.6567	-66.2873	19.0739		25.2835	-58.889	12.9495		24.6506	-3.5611	2.5114
24.6	-243.758	45.3202		24.6798	-66.5051	19.033		25.312	-58.8588	13.0699		24.674	-3.7551	2.3742
24.6235	-243.736	45.0375		24.7032	-66.7067	19.1595		25.3351	-59.1253	13.1741		24.6964	-3.7693	2.5244
24.6469	-244.453	45.1591		24.7266	-66.4447	19.0058		25.3593	-58.9442	13.079		24.7198	-3.5979	2.4772
24.6699	-244.632	45.3561		24.75	-66.9158	19.0579		25.3827	-58.8886	13.0102		24.7439	-3.4369	2.6043
24.6934	-245.011	45.351		24.7734	-66.8626	19.1477		25.4055	-58.6179	13.0093		24.7673	-3.681	2.6422
24.7167	-244.996	45.2667		24.7965	-66.9432	19.0965		25.4289	-58.8883	13.0461		24.7907	-3.5957	2.5137
24.7401	-245.369	45.4402		24.8199	-66.7469	19.0196		25.4522	-58.9255	12.9957		24.8131	-3.5522	2.4336
24.7636	-245.255	45.1398		24.8433	-66.845	19.1317		25.4767	-59.002	13.0204		24.8365	-3.7012	2.5602
24.7866	-245.615	45.5106		24.8667	-66.854	19.0419		25.5002	-58.948	13.0017		24.8606	-3.7336	2.5866
24.81	-245.707	45.4874		24.8901	-66.8014	19.2199		25.5244	-59.1114	13.0974		24.8839	-3.6587	2.4158
24.8334	-245.84	45.4244		24.9132	-66.8961	19.2249		25.5472	-58.9283	13.0635		24.9074	-3.4885	2.4817
24.8568	-246.57	45.4813		24.9366	-67.012	19.2004		25.5706	-59.2851	13.0613		24.9298	-3.839	2.5453
24.8802	-246.558	45.4131		24.96	-66.8925	19.1311		25.5947	-58.8078	13.0601		24.9531	-3.6925	2.4337
24.9033	-246.662	45.5978		24.9833	-67.1509	19.1736		25.6181	-58.8671	13.0446		24.9772	-3.3831	2.4544
24.9267	-246.523	45.3758		25.0068	-66.7961	19.1836		25.6419	-59.0128	12.9749		25.0007	-3.6079	2.5574
24.9501	-246.643	45.5416		25.0298	-66.7853	19.1371		25.6653	-59.3131	12.9698		25.0241	-3.5675	2.45
24.9735	-247.481	45.4771		25.0532	-66.939	19.2817		25.6881	-59.0665	12.9898		25.0464	-3.4471	2.4521
24.9969	-247.573	45.5174		25.0765	-67.0178	19.2059		25.7122	-58.8639	12.9953		25.0698	-3.6276	2.4657
25.02	-247.588	45.4391		25.0997	-67.1343	19.2162		25.736	-59.0699	12.9246		25.0936	-3.4007	2.562
25.0434	-247.446	45.5816		25.1224	-67.0531	19.1896		25.7598	-58.8214	12.9796		25.1162	-3.467	2.4858
25.0667	-247.815	45.5876		25.1454	-66.983	19.2602		25.7843	-59.0821	12.9939		25.1387	-3.5036	2.5392
25.0899	-248.242	45.6154		25.1681	-67.233	19.2784		25.8077	-58.8549	13.0573		25.1619	-3.5505	2.6083
25.1125	-248.286	45.6314		25.1907	-66.9349	19.0167		25.8306	-58.809	13.0379		25.1853	-3.6527	2.394
25.1356	-248.51	45.6326		25.2133	-67.0228	19.2534		25.8539	-58.9875	12.9929		25.2087	-3.6083	2.5333
25.1614	-248.375	45.6169		25.2363	-67.1951	19.2418		25.878	-58.9372	13.036		25.2321	-3.6801	2.4245
25.184	-249.189	45.5823		25.2589	-67.3282	19.279		25.9015	-59.0576	13.0681		25.2544	-3.7279	2.5631
25.2066	-249.132	45.6581		25.2823	-66.8392	19.3402		25.926	-59.212	13.1356		25.2778	-3.5406	2.4818
25.2292	-249.119	45.6299		25.3049	-67.1147	19.2128		25.9494	-59.0236	13.0737		25.3019	-3.4939	2.5571
25.2522	-249.604	45.756		25.328	-67.0411	19.3501		25.9722	-59.2912	13.0107		25.3246	-3.9576	2.6035
25.2749	-249.637	45.7198		25.3505	-67.2317	19.2968		25.9956	-59.1652	12.9919		25.3469	-3.692	2.51
25.2975	-250.031	45.8144		25.3732	-67.3954	19.3081		26.0197	-59.2829	13.0515		25.3698	-3.6694	2.3869
25.3205	-249.711	45.6524		25.3962	-67.4088	19.253		26.0432	-59.1799	12.9445		25.3936	-3.7857	2.4415
25.3432	-250.43	45.7113		25.4188	-67.2869	19.3289		26.0684	-59.09	13.0655		25.417	-3.7378	2.4882
25.3665	-250.241	45.7653		25.4414	-67.3273	19.3698		26.0927	-59.4008	13.1114		25.4394	-3.5608	2.5097
25.3892	-250.63	45.6907		25.4641	-67.2462	19.4649		26.1161	-59.5264	13.1175		25.462	-3.5055	2.3897
25.4122	-251.152	45.8083		25.4871	-67.2935	19.2965		26.1389	-59.2898	13.0257		25.4856	-3.4832	2.5222
25.4348	-251.129	45.9216		25.5098	-67.4561	19.2928		26.1623	-59.1723	13.0973		25.5095	-3.581	2.4907
25.4574	-251.188	45.8177		25.533	-67.551	19.3781		26.1863	-59.0847	12.9777		25.5329	-3.3789	2.629
25.48	-251.319	45.7213		25.5557	-67.3096	19.2484		26.2098	-59.2933	12.9617		25.5552	-3.536	2.535
25.5031	-251.435	45.7745		25.5788	-66.9646	19.378		26.2351	-59.1876	13.027		25.5779	-3.5994	2.4141
25.5258	-251.655	45.7973		25.6014	-67.2378	19.3715		26.2586	-59.0109	13.1162		25.6019	-3.695	2.529
25.549	-252.019	45.9369		25.6242	-67.3355	19.3342		26.2828	-59.0274	13.0413		25.6253	-3.9639	2.4404
25.5717	-252.099	45.91		25.6474	-67.5351	19.3794		26.3056	-59.6011	13.0178		25.6478	-3.7944	2.5395
25.5947	-252.116	45.9087		25.6707	-67.2148	19.3401		26.3289	-59.1966	13.0688		25.6703	-3.8073	2.4408
25.6174	-252.64	45.9558		25.6939	-67.8362	19.3661		26.353	-59.1167	12.9764		25.6939	-3.7218	2.4685
25.6399	-252.641	46.1117		25.7164	-67.7634	19.285		26.3765	-58.9842	13.1081		25.7178	-3.4301	2.422
25.6626	-252.96	46.0583		25.7391	-67.2873	19.3333		26.4018	-59.2421	13.1313		25.7412	-3.7551	2.5813
25.6856	-253.071	46.1321		25.7621	-67.3567	19.328		26.426	-59.1988	13.2233		25.7636	-3.5631	2.5205
25.7082	-253.148	45.8936		25.7847	-67.5305	19.2476		26.4502	-59.2607	13.1347		25.787	-3.6929	2.5771
25.7308	-253.314	45.9656		25.8081	-67.8088	19.3524		26.4744	-59.5883	13.0604		25.8103	-3.6726	2.5738
25.7538	-253.306	46.1082		25.8307	-67.6901	19.447		26.4986	-59.5597	13.0401		25.8337	-3.4194	2.4722
25.7765	-253.663	45.9793		25.8538	-67.5789	19.3325		26.5214	-59.4277	13.0958		25.8571	-3.6406	2.6098
25.7999	-253.93	46.1817		25.8764	-67.69	19.3712		26.5448	-59.4858	13.0163		25.8795	-3.6586	2.3932
25.8233	-254.022	45.9341		25.8997	-67.7625	19.2806		26.5689	-59.4296	13.0493		25.9029	-3.7278	2.4308
25.8459	-253.778	46.0277		25.9224	-67.9119	19.3988		26.5935	-59.344	13.1294		25.927	-3.4981	2.5069
25.8689	-254.082	46.0105		25.9455	-67.5366	19.2796		26.6169	-59.2998	13.0978		25.9504	-3.601	2.5745
25.8915	-254.67	46.1328		25.9681	-68.0138	19.3782		26.6411	-59.685	13.1314		25.9738	-3.5826	2.6738
25.9142	-254.673	46.0957		25.9914	-68.0041	19.3643		26.6639	-59.3993	13.0989		25.9962	-3.8611	2.5542
25.9372	-255.147	46.0323		26.0141	-68.0298	19.2699		26.6873	-59.2551	13.1238		26.0196	-3.7777	2.6218
25.9598	-254.911	46.3373		26.0371	-68.0112	19.451		26.7116	-59.4684	13.1748		26.0436	-3.6732	2.4069
25.9831	-255.444	46.1888		26.0598	-67.8761	19.4845		26.7356	-59.3852	13.1079		26.067	-4.0091	2.6003
26.0058	-255.516	46.1725		26.0831	-67.7853	19.4945		26.7598	-59.4683	13.1618		26.0905	-3.7606	2.4536
26.0288	-255.69	46.2728		26.1058	-67.5808	19.2375		26.7852	-59.6016	13.1529		26.1129	-3.6762	2.6879
26.0515	-256.024	46.2434		26.1288	-68.1311	19.3897		26.8094	-59.3279	13.1577		26.1362	-3.6379	2.3695
26.0748	-255.917	46.081		26.1514	-67.9833	19.4425		26.8336	-59.3805	13.1524		26.1603	-3.5227	2.5452
26.0975	-256.485	46.1809		26.1748	-68.0406	19.4753		26.8578	-59.2474	13.1888		26.1837	-3.5789	2.5726
26.1205	-256.353	46.0098		26.1974	-68.0258	19.5187		26.8807	-59.272	13.1168		26.2071	-3.505	2.4138
26.1432	-256.411	46.1904		26.2204	-68.1416	19.4449		26.904	-59.695	13.0661		26.2295	-3.6432	2.3994
26.1665	-257.022	46.2286		26.2431	-68.2529	19.4458		26.9281	-59.5255	13.1307		26.2529	-3.6226	2.5864
26.1892	-257.394	46.2462		26.2664	-67.9228	19.4539		26.9523	-59.4381	13.1366		26.277	-3.9436	2.3904
26.2122	-256.92	46.3401		26.2899	-68.1968	19.494		26.9765	-59.6516	13.0426		26.3004	-3.7558	2.4297
26.2348	-257.968	46.3045		26.3129	-67.6841	19.4434		27.0018	-59.9185	13.1821		26.3238	-3.3414	2.5151
26.2582	-257.507	46.4331		26.3356	-67.9304	19.4029		27.0261	-59.7179	13.1952		26.3462	-3.4355	2.3956
26.2809	-257.745	46.3507		26.3589	-68.0669	19.4351		27.0503	-59.3663	13.1785		26.3696	-3.7489	2.468
26.3039	-257.792	46.3418		26.3823	-68.1184	19.4349		27.0745	-59.4737	13.2445		26.3937	-3.388	2.6432
26.3265	-258.173	46.3323		26.405	-68.2793	19.5476		27.0987	-59.821	13.2228		26.4171	-3.4949	2.3934
26.3498	-258.266	46.469		26.428	-68.2647	19.4491		27.1216	-59.6586	13.1355		26.4405	-3.8594	2.5261
26.3725	-258.425	46.4238		26.4506	-68.4753	19.4902		27.1456	-60.1464	13.1861		26.4629	-3.3854	2.4823
26.3956	-258.455	46.3925		26.474	-68.3879	19.5086		27.1698	-59.3586	13.1454		26.4862	-3.4134	2.6243
26.4182	-258.652	46.2534		26.4967	-68.1334	19.4746		27.194	-59.8531	13.1425		26.5104	-3.7201	2.628
26.4408	-258.701	46.4628		26.5197	-68.1399	19.5917		27.2182	-59.2827	13.2168		26.5337	-3.5961	2.4871
26.4634	-259.191	46.5595		26.5423	-68.4856	19.4838		27.2435	-59.8287	13.0629		26.5572	-3.573	2.552
26.4864	-259.433	46.3355		26.566	-68.6813	19.5752		27.2677	-59.657	13.1895		26.5796	-3.5514	2.4466
26.5091	-259.019	46.4773		26.5892	-67.9868	19.4399		27.2919	-59.7818	13.1407		26.6029	-3.8211	2.4109
26.5324	-259.416	46.3975		26.6122	-68.2557	19.6054		27.3162	-59.8875	13.2569		26.627	-3.608	2.4975
26.5551	-260.054	46.3948		26.6356	-68.209	19.5235		27.3404	-59.7139	13.1621		26.6504	-3.5268	2.5302
26.5781	-260.052	46.4232		26.6589	-68.6394	19.6931		27.3631	-59.7169	13.0827		26.6738	-3.4299	2.4486
26.6008	-259.9	46.48		26.6823	-68.9041	19.5233		27.3865	-59.8884	13.2247		26.6962	-3.5805	2.5355
26.6241	-260.155	46.2988		26.705	-68.4388	19.4667		27.4106	-59.5934	13.1863		26.7196	-3.3132	2.6028
26.6468	-260.134	46.55		26.728	-68.3927	19.523		27.4349	-59.6645	13.1333		26.7437	-3.7444	2.3896
26.6698	-260.562	46.5459		26.7506	-68.7034	19.6196		27.4602	-59.5783	13.1093		26.7671	-3.8057	2.5561
26.6925	-260.819	46.6485		26.774	-68.4202	19.5047		27.4844	-59.8977	13.2111		26.7905	-3.7317	2.4292
26.7157	-260.782	46.4788		26.7974	-68.5186	19.4059		27.5086	-59.9468	13.2374		26.8129	-3.4977	2.6011
26.7384	-261.017	46.5072		26.8205	-68.2281	19.6623		27.5328	-59.7373	13.1656		26.8363	-3.6146	2.6073
26.7614	-260.954	46.5396		26.8432	-68.3329	19.6043		27.557	-59.7719	13.2092		26.8604	-3.4064	2.5015
26.7841	-261.433	46.5367		26.8665	-68.4519	19.6309		27.5799	-59.8966	13.1304		26.8838	-3.5487	2.6328
26.8074	-261.601	46.6138		26.8892	-68.985	19.6316		27.604	-59.9546	13.0968		26.9072	-3.3839	2.6974
26.8301	-261.976	46.4819		26.9122	-68.6668	19.5721		27.6281	-59.9835	13.1909		26.9296	-3.6656	2.5011
26.8531	-261.49	46.5205		26.9355	-68.6603	19.5148		27.6523	-59.6416	13.1548		26.9529	-3.531	2.5796
26.8758	-262.137	46.6493		26.9582	-68.5499	19.664		27.6766	-60.0185	13.1834		26.977	-3.2894	2.6602
26.8991	-261.97	46.5985		26.9816	-68.639	19.5468		27.7019	-59.9084	13.2422		27.0005	-3.7697	2.5278
26.9218	-262.105	46.5582		27.0046	-68.6297	19.5715		27.7261	-59.7181	13.2481		27.0239	-3.7045	2.6617
26.9448	-262.583	46.4824		27.0281	-68.4825	19.5878		27.7503	-59.656	13.1473		27.0463	-3.6195	2.549
26.9674	-262.373	46.6394		27.0514	-68.7608	19.5402		27.7745	-59.77	13.2077		27.077	-3.6472	2.5748
26.9908	-262.677	46.5933		27.0748	-68.8356	19.635		27.7987	-60.1861	13.1595		27.1004	-3.4918	2.6533
27.0134	-263.146	46.6975		27.0975	-68.8131	19.5816		27.8216	-59.6809	13.122		27.1239	-3.5051	2.4955
27.0364	-263.057	46.7044		27.1205	-68.6571	19.6415		27.8457	-60.0436	13.2378		27.1462	-3.8049	2.5026
27.0591	-263.233	46.7045		27.1439	-68.9617	19.6128		27.8698	-59.7295	13.1571		27.1696	-3.7656	2.4511
27.0824	-263.358	46.6612		27.1673	-68.6663	19.6399		27.8943	-59.8695	13.1722		27.1937	-3.637	2.4171
27.1051	-263.342	46.6866		27.19	-69.0297	19.757		27.9182	-59.9332	13.2159		27.2171	-3.4028	2.6404
27.1281	-263.699	46.7797		27.213	-68.9031	19.5418		27.9436	-59.9346	13.3127		27.2405	-3.5744	2.4438
27.1508	-263.894	46.5937		27.2364	-68.9108	19.5622		27.9678	-59.8382	13.249		27.2629	-3.6616	2.5046
27.1741	-264.298	46.6642		27.259	-68.941	19.7322		27.992	-59.6076	13.3877		27.2863	-3.6972	2.5634
27.1968	-263.855	46.8038		27.2824	-69.0557	19.6665		28.0162	-59.9611	13.2089		27.3104	-3.9096	2.4634
27.2198	-264.413	46.8526		27.3058	-68.6317	19.6561		28.039	-59.8469	13.1741		27.3338	-3.851	2.4759
27.2425	-264.67	46.7037		27.3289	-69.2159	19.59		28.0626	-60.0877	13.2132		27.3572	-3.5892	2.5135
27.2695	-264.213	46.6474		27.3523	-69.0199	19.7378		28.0865	-59.7613	13.1941		27.3796	-3.3649	2.6272
27.2925	-265.095	46.6694		27.3756	-68.9505	19.6899		28.1107	-59.9684	13.1836		27.403	-3.5968	2.5691
27.3158	-265.32	46.728		27.399	-69.2317	19.7853		28.1349	-59.9796	13.1848		27.4271	-3.3922	2.4286
27.3385	-265.231	46.8201		27.4225	-69.0659	19.6544		28.1603	-59.8349	13.2458		27.4505	-3.7675	2.4268
27.3616	-265.31	46.8153		27.4455	-68.9906	19.6315		28.1845	-59.8436	13.2677		27.4739	-3.4859	2.4375
27.3849	-265.299	46.8848		27.4689	-68.9831	19.6378		28.2087	-59.9095	13.286		27.4963	-3.7758	2.4657
27.4075	-265.978	46.9333		27.4916	-68.8796	19.8915		28.2329	-59.9005	13.283		27.5196	-3.9276	2.5741
27.4309	-265.691	46.6542		27.5149	-68.8317	19.6249		28.2571	-60.021	13.2625		27.5438	-3.7251	2.551
27.4539	-265.828	46.7853		27.538	-69.1948	19.7124		28.28	-59.953	13.2947		27.5672	-3.7713	2.5227
27.4766	-266.416	46.7134		27.5614	-69.3353	19.7351		28.304	-59.7679	13.2156		27.5906	-3.2907	2.5027
27.4999	-266.02	46.9067		27.5848	-69.1405	19.7432		28.3282	-59.7504	13.2225		27.613	-3.4317	2.5941
27.5226	-266.427	46.9153		27.6082	-69.2758	19.6512		28.3524	-60.009	13.2123		27.6364	-3.8022	2.4405
27.5456	-266.897	46.6993		27.6316	-69.3703	19.7002		28.3766	-60.0935	13.292		27.6604	-3.7223	2.4405
27.569	-266.723	46.8323		27.6547	-69.2509	19.6778		28.4019	-60.0335	13.2451		27.6838	-3.6541	2.4531
27.5916	-267.057	46.8961		27.6781	-69.2873	19.617		28.4262	-59.8201	13.1574		27.7072	-3.6113	2.6008
27.6142	-266.885	46.9004		27.7007	-69.474	19.8303		28.4504	-60.0391	13.2942		27.7296	-3.9116	2.4091
27.6373	-267.624	47.0051		27.7241	-68.9797	19.6328		28.4746	-59.9612	13.2468		27.753	-3.8647	2.4221
27.6599	-267.255	46.98		27.7475	-69.2303	19.6929		28.4988	-60.1301	13.2378		27.7771	-3.472	2.5169
27.684	-267.369	46.7517		27.7706	-69.3167	19.8024		28.5216	-60.1333	13.2425		27.8005	-3.5056	2.5346
27.7067	-267.343	46.8863		27.7939	-69.2696	19.8346		28.5457	-60.0849	13.2495		27.8239	-3.6565	2.5498
27.7301	-267.923	47.1013		27.8173	-69.1984	19.7541		28.5699	-60.0392	13.2943		27.8463	-3.7808	2.5623
27.7532	-267.988	46.9971		27.8407	-69.3458	19.7321		28.5943	-59.98	13.1214		27.8697	-3.841	2.5564
27.7766	-268.208	46.9856		27.8642	-69.4184	19.8128		28.6183	-60.0171	13.3211		27.8938	-3.6172	2.5872
27.7999	-268.097	46.9031		27.8872	-69.614	19.6727		28.6436	-60.0926	13.2105		27.9172	-3.7789	2.5724
27.8234	-268.707	47.031		27.9106	-69.7749	19.6772		28.6679	-59.9092	13.3045		27.9406	-3.5152	2.63
27.8468	-268.947	47.0236		27.934	-69.4907	19.8313		28.692	-60.0201	13.2753		27.963	-3.7766	2.4555
27.8698	-268.654	47.0125		27.9574	-69.4158	19.6754		28.7163	-60.2828	13.2822		27.9864	-3.5718	2.4606
27.8925	-268.847	47.0409		27.9808	-69.7413	19.7054		28.7405	-60.0802	13.1235		28.0104	-3.802	2.4928
27.9158	-268.969	46.9696		28.0039	-69.5663	19.8176		28.7633	-59.8615	13.2016		28.0339	-3.6826	2.4895
27.9385	-269.057	46.9896		28.0273	-69.6774	19.9279		28.7874	-60.1091	13.1524		28.0573	-3.2795	2.5168
27.9615	-269.484	46.9899		28.0506	-69.4081	19.7702		28.8116	-60.2535	13.2833		28.0797	-3.5544	2.5533
27.985	-269.744	47.0806		28.0741	-69.4834	19.8379		28.8358	-60.0278	13.3702		28.103	-3.3998	2.636
28.0083	-270.052	47.1006		28.0968	-69.5121	19.8188		28.86	-60.2009	13.3877		28.1271	-3.5945	2.4074
28.0317	-270.245	46.9731		28.1198	-69.5826	19.7271		28.8853	-60.1369	13.3204		28.1505	-3.638	2.6642
28.0544	-270.236	47.0745		28.1424	-69.3472	19.7981		28.9095	-60.1593	13.2519		28.1739	-3.6712	2.4439
28.0774	-269.948	47.1007		28.1658	-69.5551	19.8463		28.9337	-60.3648	13.294		28.1964	-3.6099	2.5448
28.1008	-270.418	47.0897		28.1892	-69.5693	19.9397		28.9579	-59.9935	13.3651		28.2197	-3.5961	2.5023
28.1242	-270.303	47.1566		28.2123	-69.6401	19.8531		28.9822	-60.1543	13.2583		28.2438	-3.3748	2.5323
28.1476	-270.774	46.9864		28.2356	-69.8226	19.8553		29.005	-60.3231	13.3061		28.2672	-3.6778	2.5823
28.1706	-270.564	47.0816		28.259	-69.5829	19.7359		29.0291	-60.021	13.2986		28.2906	-3.5863	2.5308
28.1933	-270.473	47.1897		28.2824	-69.429	19.9487		29.0532	-60.2719	13.2725		28.313	-3.8177	2.4545
28.2166	-270.81	47.1937		28.3059	-69.6492	19.9		29.0774	-60.0106	13.2323		28.3363	-3.6104	2.5567
28.2393	-271.098	47.1377		28.3289	-69.7324	19.8162		29.1016	-59.8006	13.3897		28.3605	-3.3589	2.4908
28.2623	-271.068	47.1782		28.3523	-69.9533	19.8963		29.127	-60.0257	13.2319		28.3839	-3.6208	2.5367
28.2857	-271.185	47.3331		28.3757	-70.0739	19.9612		29.1512	-60.2925	13.39		28.4073	-3.8216	2.5864
28.3091	-271.286	47.1791		28.3991	-69.5824	19.9099		29.1754	-60.2467	13.2265		28.4297	-3.5151	2.4892
28.3325	-271.531	47.2474		28.4226	-69.8964	19.8123		29.1996	-59.9793	13.3375		28.4531	-3.7877	2.6035
28.3559	-271.732	47.2545		28.4456	-70.0358	19.9478		29.2238	-60.4895	13.3825		28.4772	-3.5638	2.668
28.379	-271.876	47.2849		28.469	-70.2345	19.9405		29.2466	-60.239	13.2432		28.5006	-3.5907	2.4963
28.4024	-271.719	47.1112		28.4924	-70.0313	19.9475		29.2708	-60.106	13.3028		28.5239	-3.6412	2.6885
28.4258	-271.817	47.1771		28.5158	-69.9181	19.8976		29.2949	-60.3332	13.2244		28.5463	-3.5176	2.6346
28.4492	-272.477	47.2495		28.5392	-69.9324	19.8295		29.3191	-60.4207	13.3644		28.5697	-3.8479	2.5942
28.4726	-272.552	47.2167		28.5623	-70.1697	19.8867		29.3433	-60.5475	13.3716		28.5938	-3.814	2.53
28.4957	-272.545	47.3295		28.5857	-70.2542	19.8049		29.3687	-60.5671	13.3055		28.6172	-3.5047	2.5958
28.5191	-272.549	47.3776		28.609	-70.1217	19.8447		29.3929	-60.0016	13.3407		28.6406	-3.5112	2.6044
28.5425	-272.589	47.1396		28.6324	-69.9693	19.8715		29.4171	-59.8459	13.3488		28.663	-3.5809	2.6118
28.5658	-273.026	47.482		28.6559	-70.1295	19.9607		29.4413	-60.1786	13.2378		28.6863	-3.4933	2.4814
28.5885	-273.377	47.1746		28.6789	-69.979	19.8524		29.4655	-60.432	13.2582		28.7105	-4.0153	2.5822
28.6116	-272.934	47.3533		28.7023	-70.1562	20.0075		29.4884	-60.5945	13.2931		28.7339	-3.758	2.5993
28.635	-273.399	47.2414		28.7257	-69.9148	19.909		29.5127	-60.3416	13.2945		28.7573	-3.6929	2.5848
28.6583	-273.42	47.2419		28.7491	-70.1141	19.9745		29.5366	-60.431	13.3962		28.7796	-3.4285	2.5395
28.6817	-273.601	47.2564		28.7725	-69.8728	19.8822		29.5609	-60.3418	13.3371		28.803	-3.4947	2.4981
28.7052	-273.951	47.2751		28.7956	-69.9289	19.9156		29.585	-60.913	13.3822		28.8271	-3.2113	2.5894
28.7282	-274.12	47.2594		28.819	-70.0704	20.0469		29.6104	-60.6638	13.4126		28.8521	-3.8372	2.5349
28.7509	-274.469	47.3716		28.8424	-70.1792	19.9121		29.6348	-60.4109	13.2442		28.8755	-3.64	2.5808
28.7742	-274.289	47.2638		28.8658	-70.2421	20.0203		29.6588	-60.5925	13.3274		28.8989	-3.5241	2.6355
28.7976	-274.283	47.2761		28.8892	-70.5324	19.8501		29.683	-60.6298	13.3277		28.9213	-3.8302	2.4812
28.8207	-274.171	47.4698		28.9123	-70.3282	19.8379		29.7072	-60.531	13.3805		28.9447	-3.4622	2.5746
28.8441	-274.803	47.2834		28.9357	-70.3615	20.0224		29.73	-60.5015	13.3776		28.9688	-3.3469	2.522
28.8675	-274.766	47.3776		28.9591	-70.3984	19.9848		29.7541	-60.7806	13.3419		28.9922	-3.5827	2.6646
28.8909	-274.84	47.305		28.9825	-70.0136	19.9655		29.7783	-60.6349	13.4359		29.0156	-3.6091	2.5585
28.9143	-274.97	47.4569		29.0059	-70.155	19.9007		29.8025	-60.3	13.3761		29.038	-3.8527	2.5345
28.9373	-275.446	47.5048		29.0297	-70.2645	20.0321		29.8267	-60.4328	13.4468		29.0614	-3.6826	2.5913
28.9607	-275.521	47.2864		29.0531	-70.1975	20.028		29.8521	-60.5787	13.4186		29.0855	-3.5523	2.5723
28.9842	-275.678	47.5345		29.0766	-70.3841	20.0733		29.8763	-60.4922	13.3774		29.1089	-3.5713	2.5879
29.0075	-275.008	47.2946		29.0999	-70.4607	19.9581		29.9005	-60.5535	13.5055		29.1323	-3.6041	2.5706
29.031	-275.917	47.4982		29.1234	-70.326	20.0017		29.9247	-60.7831	13.4092		29.1547	-3.5242	2.5725
29.054	-276.12	47.5363		29.1464	-69.8577	20.0257		29.9489	-60.4778	13.4618		29.178	-3.4832	2.5319
29.0774	-276.115	47.4962		29.1698	-70.5873	19.9589		29.9718	-60.1838	13.4303		29.2021	-3.5289	2.6676
29.1008	-276.302	47.3915		29.1933	-70.2174	20.07		29.9958	-60.5953	13.3682		29.2256	-3.3888	2.6143
29.1242	-276.229	47.4684		29.2231	-70.4652	20.1149		30.02	-60.6655	13.187		29.2539	-3.6134	2.5381
29.1476	-276.178	47.3604		29.2464	-70.4299	20.0661		30.0442	-60.6661	13.4338		29.2772	-3.8355	2.4716
29.1707	-276.712	47.4169		29.27	-71.0654	19.9641		30.0685	-60.702	13.3579		29.3014	-3.6531	2.6074
29.1941	-276.745	47.6034		29.2933	-70.3478	19.9609		30.0935	-60.5698	13.4454		29.3248	-3.4102	2.536
29.2175	-276.85	47.3787		29.3166	-70.4553	20.0248		30.1176	-60.9059	13.5373		29.3472	-3.6724	2.5038
29.2409	-277.126	47.453		29.3401	-70.6212	19.9169		30.1411	-60.5822	13.3544		29.3705	-3.2108	2.5219
29.2706	-276.798	47.554		29.3631	-70.4075	20.1698		30.1639	-60.7802	13.3487		29.394	-3.1359	2.5482
29.2934	-277.141	47.615		29.3865	-70.842	20.04		30.1872	-60.8252	13.3805		29.418	-3.7125	2.5561
29.3167	-277.77	47.5463		29.4131	-70.8435	20.0968		30.2113	-60.4815	13.4203		29.4414	-3.8897	2.6724
29.3401	-277.718	47.5689		29.4365	-70.6355	20.1171		30.2348	-60.6107	13.3303		29.4639	-3.8222	2.519
29.3635	-277.714	47.4273		29.4599	-70.8832	20.1105		30.2593	-60.4905	13.3959		29.4871	-3.5845	2.5549
29.3866	-278.052	47.5805		29.4833	-70.9613	19.9533		30.2828	-60.6119	13.377		29.5106	-3.5018	2.3938
29.41	-277.428	47.5759		29.5067	-70.6026	20.1409		30.3056	-60.4384	13.3156		29.5347	-3.586	2.5186
29.4333	-278.158	47.5539		29.5298	-70.693	20.1121		30.3289	-60.6541	13.307		29.5581	-3.5217	2.5224
29.4568	-278.076	47.5561		29.5532	-70.8195	20.0933		30.353	-60.547	13.5064		29.5806	-3.9079	2.4959
29.4794	-278.387	47.517		29.5766	-70.5335	19.9191		30.3767	-60.6818	13.4488		29.6038	-3.7704	2.5876
29.5025	-278.256	47.3979		29.5999	-70.9427	20.1437		30.4018	-60.6734	13.4931		29.6273	-3.8907	2.6033
29.5259	-278.663	47.7017		29.6234	-70.7032	20.0447		30.4252	-60.8132	13.4554		29.6514	-3.5306	2.4876
29.5492	-278.537	47.5443		29.6465	-70.6739	20.1205		30.4494	-61.2291	13.5613		29.6748	-3.6023	2.4533
29.5727	-278.716	47.6657		29.6698	-70.8682	20.0995		30.4723	-60.8646	13.4545		29.6973	-3.7565	2.6456
29.5957	-278.566	47.5705		29.6933	-70.7209	20.1431		30.4956	-60.7443	13.327		29.7205	-3.3638	2.4928
29.6191	-278.864	47.5852		29.7167	-70.971	20.0862		30.5196	-60.8423	13.4814		29.744	-3.5099	2.4783
29.6426	-279.292	47.5521		29.7401	-71.0569	20.1615		30.5431	-61.0221	13.4857		29.7681	-3.8174	2.4385
29.6659	-279.023	47.5625		29.7631	-70.7602	20.1154		30.5669	-60.7741	13.4549		29.7915	-3.8127	2.6237
29.6893	-279.141	47.6455		29.7865	-70.6961	20.1493		30.5903	-60.6004	13.5556		29.8144	-3.6429	2.5811
29.7124	-279.578	47.6867		29.8102	-70.9191	20.1503		30.6131	-60.7411	13.4378		29.8372	-3.6639	2.7566
29.7358	-279.673	47.6238		29.8333	-70.9126	20.1072		30.6366	-60.9417	13.4358		29.8606	-3.6524	2.5272
29.7592	-279.818	47.6723		29.8568	-70.8681	20.1104		30.6606	-60.8039	13.5827		29.8855	-3.5509	2.5539
29.7826	-280.185	47.6181		29.8798	-70.9152	20.1747		30.6847	-60.9047	13.4148		29.9089	-3.9165	2.496
29.806	-279.92	47.5489		29.9032	-70.7712	20.097		30.7093	-61.004	13.3668		29.9323	-3.5398	2.6855
29.8291	-279.94	47.5591		29.9266	-70.9036	20.0831		30.7327	-60.6958	13.4459		29.9547	-3.477	2.6742
29.8525	-280.129	47.5964		29.95	-71.0641	20.11		30.7569	-61.1067	13.4111		29.9781	-3.3289	2.5718
29.8759	-280.583	47.6383		29.9734	-70.715	20.1305		30.7797	-61.0802	13.5709		30.0022	-3.7336	2.6392
29.8992	-280.607	47.7454		29.9965	-71.0902	20.1505		30.803	-60.7598	13.502		30.0256	-3.7531	2.6477
29.9227	-280.811	47.5863		30.0199	-71.0312	20.0554		30.8272	-60.8635	13.4338		30.049	-3.6223	2.6009
29.9457	-280.908	47.6255		30.0433	-71.1668	20.0438		30.8518	-60.8654	13.5437		30.0714	-3.6643	2.5611
29.9691	-280.566	47.5715		30.0667	-70.9969	20.1913		30.876	-60.9182	13.4477		30.0948	-3.3845	2.6056
29.9926	-281.146	47.6387		30.09	-70.862	20.0956		30.8994	-61.4034	13.4597		30.1186	-3.5515	2.6573
30.0159	-280.963	47.7245		30.1129	-71.3589	19.9672		30.9222	-61.2666	13.4772		30.142	-3.6293	2.6091
30.0393	-281.71	47.6971		30.1355	-71.2763	20.139		30.9456	-60.975	13.5026		30.1654	-3.6367	2.5193
30.0624	-281.476	47.7197		30.1581	-71.1486	20.2801		30.9692	-61.2214	13.5528		30.1878	-3.8616	2.5285
30.0858	-281.591	47.7284		30.1815	-71.0604	20.2377		30.9931	-60.9558	13.5179		30.2111	-3.7924	2.5741
30.1091	-281.798	47.6676		30.2045	-71.1443	20.2152		31.0185	-61.0505	13.4917		30.2353	-3.6891	2.6239
30.1324	-281.827	47.7239		30.2272	-71.0104	20.1818		31.0427	-60.8645	13.6168		30.2579	-3.7443	2.6398
30.155	-281.608	47.6468		30.2498	-71.0609	20.1523		31.0669	-61.1593	13.4636		30.2803	-3.7075	2.5791
30.1781	-281.963	47.7814		30.2724	-71.5346	20.1707		31.0904	-60.9741	13.4059		30.3036	-3.4405	2.4502
30.2007	-282.1	47.7533		30.2954	-70.9707	20.187		31.1132	-61.0849	13.3961		30.327	-3.7672	2.5223
30.2233	-282.359	47.8849		30.3181	-71.2498	20.1707		31.1373	-60.7222	13.5884		30.3503	-3.6397	2.5518
30.2459	-282.11	47.6201		30.3407	-71.4319	20.2259		31.1614	-60.822	13.5585		30.3728	-3.6608	2.6407
30.2689	-282.26	47.6343		30.3633	-71.315	20.1811		31.1856	-61.1182	13.5562		30.3953	-3.7382	2.5852
30.2915	-282.517	47.8781		30.3863	-71.1407	20.1918		31.2098	-61.0138	13.4694		30.4187	-3.5924	2.7565
30.3142	-282.748	47.7447		30.4089	-71.318	20.2269		31.2343	-60.994	13.5392		30.442	-3.3835	2.5144
30.3372	-282.296	47.8974		30.4315	-71.2052	20.2864		31.2586	-60.8936	13.482		30.4654	-3.4501	2.476
30.3599	-282.821	47.7431		30.4545	-71.3653	20.2117		31.2828	-61.2872	13.4869		30.4878	-3.7827	2.5846
30.3832	-283.05	47.6746		30.4772	-71.7542	20.1653		31.3056	-61.1685	13.5556		30.5111	-3.6622	2.6517
30.4059	-283.078	47.7195		30.4998	-71.6735	20.2422		31.329	-61.2345	13.5968		30.5353	-3.9257	2.6433
30.4289	-283.476	47.6585		30.5367	-71.4315	20.1977		31.353	-61.1677	13.468		30.558	-3.7618	2.5987
30.4515	-283.039	47.7863		30.5603	-71.354	20.2045		31.3773	-61.228	13.5735		30.5804	-3.6906	2.5887
30.4741	-283.314	47.6288		30.5829	-71.2606	20.2421		31.4015	-61.0321	13.5904		30.6036	-3.6167	2.5977
30.4967	-283.875	47.7965		30.6055	-71.3382	20.1879		31.4268	-61.3136	13.5867		30.627	-3.3985	2.4647
30.5197	-283.122	47.7454		30.6374	-71.5663	20.202		31.451	-61.165	13.5562		30.6504	-3.6494	2.5554
30.5491	-284.136	47.8733		30.6603	-71.7315	20.2188		31.4752	-61.0937	13.6406		30.6738	-3.358	2.5897
30.5717	-283.965	47.895		30.6836	-71.6096	20.2408		31.4987	-61.2612	13.443		30.6961	-3.4089	2.6102
30.5947	-284.227	47.8346		30.707	-71.7163	20.2132		31.5215	-61.1551	13.5329		30.7195	-3.6534	2.6434
30.6174	-284.082	47.7757		30.7297	-71.3652	20.1729		31.5456	-61.4031	13.4949		30.7436	-3.55	2.5792
30.64	-284.737	47.9399		30.7527	-71.4644	20.2962		31.5697	-61.0991	13.5571		30.767	-3.6686	2.5272
30.6626	-284.562	47.8461		30.7753	-71.707	20.1834		31.5939	-61.4789	13.5966		30.7894	-3.5649	2.5256
30.6856	-284.486	47.9191		30.7987	-71.6566	20.3162		31.6181	-61.2439	13.5749		30.812	-3.6334	2.5392
30.7082	-284.946	47.7543		30.8214	-71.5227	20.3274		31.6435	-61.268	13.5106		30.8354	-3.4671	2.6233
30.7309	-284.349	47.8341		30.8444	-71.6881	20.2828		31.6677	-61.4824	13.6501		30.859	-3.5359	2.5613
30.7539	-284.653	47.8351		30.867	-71.9671	20.4025		31.6919	-61.1306	13.5628		30.8821	-3.4765	2.6092
30.7765	-285.304	47.835		30.8904	-71.7251	20.3916		31.7154	-61.3896	13.6031		30.9045	-3.5909	2.5842
30.7998	-285.116	47.9065		30.9131	-71.6542	20.2486		31.7382	-61.5323	13.4892		30.9278	-3.8458	2.6608
30.8225	-285.553	47.9451		30.9361	-71.8214	20.2744		31.7623	-61.2056	13.6594		30.952	-3.462	2.587
30.8456	-285.577	47.7669		30.9587	-71.77	20.2461		31.7864	-61.0696	13.538		30.9754	-3.8651	2.583
30.8749	-285.478	47.815		30.9821	-71.7677	20.4001		31.8106	-61.312	13.5357		30.9988	-3.7858	2.5464
30.8975	-286.078	47.8087		31.0047	-71.9231	20.2822		31.8348	-61.1557	13.5566		31.0212	-3.2644	2.5224
30.9205	-285.762	48.0729		31.0278	-72.0479	20.3732		31.8602	-61.2476	13.5711		31.0447	-3.7782	2.5518
30.9432	-285.76	47.9136		31.0504	-72.0287	20.3268		31.8844	-61.3505	13.4931		31.0686	-3.6215	2.5258
30.9665	-286.077	47.8198		31.0737	-71.7775	20.3274		31.9086	-61.3497	13.4461		31.0913	-3.5069	2.6265
30.9892	-285.958	47.9716		31.0964	-71.9181	20.3596		31.9328	-61.4324	13.5879		31.1137	-3.4021	2.6296
31.0122	-286.45	47.8699		31.1194	-71.8724	20.2		31.957	-61.6869	13.5784		31.1369	-3.5797	2.6291
31.0349	-286.253	48.0641		31.142	-71.7561	20.3174		31.9798	-61.6182	13.669		31.1605	-3.6821	2.4926
31.0582	-286.331	47.9439		31.1654	-72.0239	20.34		32.0031	-61.5533	13.48		31.1845	-3.7793	2.5586
31.0809	-286.433	47.7328		31.1881	-72.1159	20.3265		32.0273	-61.3331	13.6543		31.2079	-3.4584	2.6427
31.1039	-286.479	47.8909		31.2111	-72.1883	20.2999		32.0515	-61.4953	13.6657		31.2304	-3.669	2.5579
31.1265	-286.363	48.0135		31.2337	-72.0984	20.2824		32.0769	-61.4923	13.6568		31.2536	-3.5552	2.6899
31.1499	-286.726	47.8376		31.2571	-71.8436	20.3603		32.1011	-61.2885	13.5842		31.2771	-3.8335	2.5313
31.1725	-286.834	47.8437		31.2797	-72.0873	20.2968		32.1253	-61.5159	13.6698		31.3012	-3.6987	2.5418
31.1956	-287.517	47.9567		31.3028	-72.073	20.2634		32.1495	-61.3561	13.5587		31.3246	-3.3913	2.5773
31.2182	-287.459	47.9592		31.3254	-72.0092	20.3489		32.1737	-61.5387	13.7328		31.3469	-3.6276	2.4495
31.2408	-287.72	47.9001		31.3487	-72.113	20.2996		32.1965	-61.4266	13.7277		31.3696	-3.6742	2.8811
31.2634	-287.409	47.7469		31.3714	-71.7702	20.281		32.2206	-61.5852	13.708		31.3937	-3.5371	2.6323
31.2864	-287.08	47.8634		31.3944	-71.8752	20.4391		32.2448	-61.5291	13.7528		31.4171	-3.5729	2.5013
31.3091	-287.408	47.9273		31.417	-71.8878	20.2401		32.269	-61.7092	13.7308		31.4405	-3.7575	2.5924
31.3324	-287.72	48.0117		31.4404	-71.8521	20.3446		32.2932	-61.57	13.6358		31.4628	-3.4773	2.6183
31.3551	-287.423	47.89		31.4638	-72.0573	20.3261		32.3185	-61.7186	13.818		31.4862	-3.3455	2.7024
31.3781	-288.319	48.0035		31.4869	-72.1473	20.2541		32.3428	-61.6042	13.7673		31.5103	-3.4398	2.6129
31.4008	-288.192	47.9218		31.5103	-72.0826	20.4477		32.367	-61.7602	13.7116		31.5337	-3.4192	2.5938
31.4241	-288.212	48.2441		31.5329	-71.9228	20.4738		32.3912	-61.6762	13.7735		31.5572	-3.4178	2.6023
31.4468	-288.354	47.8627		31.5563	-72.1817	20.3978		32.4154	-61.5776	13.6714		31.5796	-3.4509	2.6679
31.4698	-288.094	48.044		31.5794	-72.3891	20.2823		32.4382	-61.8369	13.7126		31.6029	-3.1617	2.6054
31.4925	-288.567	48.0761		31.602	-72.0496	20.3778		32.4623	-61.7703	13.7138		31.627	-3.4336	2.4922
31.5158	-288.166	47.9075		31.6256	-72.3183	20.3333		32.4864	-62.086	13.7841		31.6504	-3.5818	2.5932
31.5385	-288.608	48.0297		31.6488	-71.7864	20.3498		32.5107	-61.8725	13.6795		31.6738	-3.6654	2.6634
31.5615	-288.992	47.8022		31.6715	-72.1249	20.4091		32.5349	-61.6994	13.644		31.6962	-3.4432	2.6089
31.5841	-288.673	47.8537		31.6945	-72.4022	20.4816		32.5602	-61.7417	13.7729		31.7195	-3.5708	2.4287
31.6074	-288.979	47.9787		31.717	-72.4793	20.3056		32.5844	-62.1043	13.64		31.7437	-3.7602	2.5786
31.6301	-289.249	47.9698		31.7404	-72.246	20.2457		32.6086	-61.8916	13.8468		31.7671	-3.7211	2.703
31.6531	-289.219	48.0113		31.7631	-72.5592	20.3189		32.6328	-61.8977	13.6699		31.7905	-3.5123	2.698
31.6758	-289.359	47.9907		31.7861	-72.3785	20.5209		32.657	-61.8054	13.7952		31.8129	-3.5867	2.6296
31.6991	-289.626	47.9906		31.8087	-72.1247	20.3615		32.6799	-61.8907	13.8351		31.8362	-3.3465	2.5652
31.7218	-289.524	47.9959		31.8321	-72.3078	20.3528		32.7039	-61.5426	13.8857		31.8604	-3.4601	2.6734
31.7448	-289.631	48.1567		31.8548	-72.4807	20.4843		32.7281	-61.6059	13.8185		31.8837	-3.588	2.4677
31.7675	-289.756	47.9667		31.8778	-72.3678	20.3568		32.7523	-62.0553	13.8051		31.9072	-3.5338	2.4472
31.7908	-289.743	47.9474		31.9004	-72.3977	20.2825		32.7766	-62.2542	13.7898		31.9298	-3.767	2.4422
31.8134	-290.056	47.957		31.9238	-72.5221	20.4904		32.8019	-61.9711	13.8565		31.9529	-3.6821	2.6092
31.8365	-290.105	47.9608		31.9472	-72.7599	20.3848		32.8261	-62.0487	13.8195		31.977	-3.4166	2.5865
31.8591	-290.048	48.0334		31.9702	-72.5694	20.4195		32.8503	-61.9348	13.8552		32.0004	-3.4212	2.6076
31.8824	-290.096	48.0065		31.9929	-72.4403	20.5178		32.874	-62.3316	13.7062		32.0239	-3.5959	2.5338
31.9051	-290.179	48.0608		32.0162	-72.3001	20.3595		32.8968	-62.0892	13.818		32.0462	-3.5968	2.5442
31.9281	-290.512	48.0156		32.0397	-72.5489	20.4745		32.9207	-62.3388	13.8953		32.0695	-3.8116	2.5563
31.9508	-290.709	48.0166		32.0627	-72.5245	20.4833		32.9448	-62.2316	13.8371		32.0937	-3.4038	2.5428
31.9741	-290.614	48.0546		32.0861	-72.5566	20.5315		32.969	-62.2642	13.851		32.1171	-3.6945	2.6572
31.9968	-290.725	48.0298		32.1087	-72.5732	20.4142		32.9933	-62.0752	13.828		32.1405	-3.5309	2.6322
32.0198	-290.769	48.0271		32.1321	-72.5555	20.5546		33.0186	-62.155	13.9519		32.1629	-3.7079	2.6462
32.0425	-290.849	48.0209		32.1548	-72.7881	20.3749		33.0428	-62.1125	13.8641		32.1863	-3.5118	2.6276
32.0658	-290.992	47.9207		32.1778	-72.4777	20.5148		33.067	-62.3007	13.8233		32.2104	-3.7226	2.5472
32.0885	-291.42	48.1271		32.2004	-72.6339	20.6247		33.0912	-61.9626	13.7638		32.2338	-3.816	2.5688
32.1115	-291.309	48.1763		32.2238	-72.7904	20.4552		33.1154	-62.4475	13.8568		32.2572	-3.8827	2.6094
32.1341	-291.34	48.1425		32.2464	-72.64	20.5497		33.1383	-62.1989	13.7669		32.2796	-3.6402	2.6877
32.1575	-291.271	48.1164		32.2695	-72.6788	20.5081		33.1624	-62.2453	13.8327		32.3029	-3.788	2.656
32.1801	-291.479	48.2018		32.2921	-72.433	20.4227		33.1865	-62.1722	13.9564		32.3271	-3.5344	2.5427
32.2032	-291.466	48.2621		32.3154	-72.6082	20.5533		33.2107	-61.6327	13.557		32.3505	-3.4319	2.7115
32.226	-291.435	47.9264		32.3381	-72.7963	20.5213		33.2349	-61.1283	13.5529		32.3739	-3.4403	2.6447
32.2491	-292.064	48.0214		32.3612	-72.8421	20.4303		33.2603	-61.3775	13.6002		32.3962	-3.6803	2.4613
32.2718	-291.895	47.9524		32.3837	-72.6799	20.58		33.2845	-61.1531	13.6164		32.4196	-3.44	2.5265
32.2948	-292.266	48.2328		32.4071	-72.5433	20.3685		33.3087	-61.2195	13.5737		32.4439	-3.5039	2.5912
32.3175	-292.389	47.9857		32.4305	-72.9873	20.4016		33.3329	-61.2778	13.4568		32.4671	-3.5641	2.5959
32.3408	-292.474	48.0595		32.4536	-72.952	20.4799		33.3571	-61.2594	13.4496		32.4906	-3.3153	2.5985
32.3642	-292.26	48.1733		32.4763	-72.9435	20.4855		33.3799	-61.2487	13.421		32.5129	-3.2775	2.5385
32.3873	-292.438	48.1746		32.4996	-72.7829	20.5312		33.4043	-61.2198	13.479		32.5363	-3.5059	2.5665
32.4099	-292.423	47.9988		32.523	-73.0608	20.5333		33.4282	-61.0412	13.5955		32.5604	-3.5546	2.4994
32.4333	-292.957	48.1808		32.5461	-72.7172	20.4738		33.4524	-61.5046	13.4703		32.5838	-3.4654	2.5483
32.4559	-292.447	48.0972		32.5695	-73.3001	20.5877		33.4768	-61.1768	13.4917		32.6072	-3.647	2.5769
32.479	-292.7	47.9908		32.5921	-72.99	20.5987		33.5019	-61.109	13.5461		32.6296	-3.5687	2.7219
32.5024	-293.201	47.9783		32.6159	-72.8591	20.4662		33.5262	-61.5829	13.6097		32.6529	-3.6581	2.5313
32.525	-292.65	48.038		32.6389	-73.1061	20.5595		33.5504	-61.1911	13.5919		32.6773	-3.8793	2.7148
32.5483	-293.103	48.0954		32.662	-73.1765	20.5134		33.5746	-61.1025	13.5518		32.7005	-3.5108	2.4577
32.571	-293.076	48.0497		32.6853	-73.0073	20.5591		33.5988	-60.9886	13.5311		32.7239	-3.5257	2.5402
32.5941	-293.264	48.0141		32.708	-72.7965	20.5473		33.6216	-61.3903	13.4915		32.7465	-3.6562	2.5207
32.6174	-293.794	47.9857		32.7313	-72.6738	20.5834		33.6457	-61.3065	13.6109		32.7696	-3.7061	2.5866
32.6408	-293.246	48.112		32.7544	-72.9756	20.5591		33.6698	-61.1985	13.6372		32.7938	-3.6096	2.7839
32.6642	-293.424	48.156		32.7778	-73.1417	20.4818		33.6941	-61.2769	13.5261		32.8173	-3.5765	2.5087
32.6873	-293.884	48.1766		32.8004	-72.8245	20.4904		33.7182	-61.3681	13.5369		32.8406	-3.7366	2.4937
32.71	-293.625	48.1221		32.8238	-73.0179	20.5557		33.7436	-61.6574	13.5653		32.8629	-3.698	2.5761
32.7332	-294.092	48.0555		32.8472	-73.3851	20.5759		33.7678	-61.4461	13.5344		32.8862	-3.3579	2.5186
32.756	-293.676	48.2795		32.8703	-73.3602	20.5029		33.792	-61.3532	13.4899		32.9104	-3.5596	2.6191
32.779	-294.027	48.2426		32.8937	-73.2398	20.5925		33.8162	-61.567	13.6278		32.9338	-3.4703	2.697
32.8024	-294.101	48.2383		32.917	-72.9543	20.5902		33.8405	-61.2431	13.4895		32.9573	-3.7782	2.5449
32.825	-294.07	47.9497		32.9413	-73.153	20.5819		33.8633	-61.6453	13.5465		32.9796	-3.6626	2.4996
32.8484	-294.005	48.3216		32.9647	-73.2167	20.6348		33.8874	-61.5705	13.5904		33.003	-3.9933	2.5959
32.8711	-294.584	48.2143		32.9877	-72.9707	20.5106		33.9115	-61.3806	13.4917		33.0271	-3.4991	2.6619
32.8941	-294.601	48.1554		33.0112	-73.4609	20.5736		33.9358	-61.5768	13.5575		33.0505	-3.3339	2.7211
32.9166	-294.633	48.231		33.0338	-73.2197	20.6677		33.96	-61.5588	13.5969		33.0739	-3.4385	2.6945
32.94	-294.908	48.1601		33.0572	-73.0378	20.6666		33.9853	-61.5641	13.5916		33.0963	-3.5725	2.654
32.9635	-294.605	48.2564		33.0806	-73.2502	20.5938		34.0095	-61.6671	13.5911		33.1196	-3.6979	2.4809
32.9865	-295.322	48.1443		33.1036	-73.3648	20.6769		34.0337	-61.3244	13.5541		33.1438	-3.5544	2.5354
33.0092	-295.181	48.3409		33.127	-73.4549	20.7142		34.0579	-61.9367	13.5668		33.1672	-3.6827	2.6429
33.0325	-295.449	48.2626		33.1504	-73.5517	20.6754		34.0821	-61.4233	13.55		33.1906	-3.5129	2.6776
33.056	-295.384	48.3394		33.1738	-73.2052	20.6188		34.105	-61.5939	13.5462		33.213	-3.4838	2.5322
33.079	-295.398	48.1964		33.1972	-73.3813	20.6771		34.1291	-61.7448	13.6023		33.2363	-3.583	2.6072
33.1024	-295.597	48.0119		33.2203	-73.4131	20.6102		34.1532	-61.7939	13.6292		33.2604	-3.5233	2.4487
33.125	-295.536	48.2985		33.2437	-73.4428	20.6019		34.1774	-61.5108	13.6785		33.2838	-3.8904	2.4776
33.1484	-295.649	48.3206		33.2671	-73.1238	20.577		34.2016	-61.5519	13.6942		33.3073	-3.6649	2.5552
33.1718	-295.732	48.0871		33.2905	-73.375	20.5998		34.227	-61.5382	13.6639		33.3297	-3.654	2.5377
33.1949	-295.481	48.2544		33.3139	-73.5278	20.6736		34.2537	-61.8394	13.6488		33.353	-3.6094	2.6373
33.2182	-295.692	48.1166		33.337	-73.5386	20.5966		34.2775	-61.7585	13.6662		33.3767	-3.7061	2.5481
33.2416	-296.003	48.1145		33.3604	-73.5384	20.6698		34.3017	-61.7164	13.5469		33.4006	-3.6275	2.5792
33.265	-295.759	48.0574		33.3837	-73.3079	20.6694		34.327	-61.7151	13.6377		33.4239	-3.5875	2.6308
33.2877	-296.173	48.1067		33.4072	-73.5252	20.6651		34.3512	-61.5431	13.5961		33.4463	-3.5806	2.7228
33.3116	-296.041	48.1375		33.4306	-73.4554	20.5411		34.3754	-61.609	13.4807		33.4702	-3.252	2.5251
33.3349	-296.142	48.0778		33.4536	-73.4656	20.599		34.3996	-61.4734	13.5108		33.4938	-3.6911	2.6694
33.3583	-295.983	48.0906		33.4763	-73.3805	20.7044		34.4238	-61.7287	13.5687		33.5172	-3.6292	2.623
33.3817	-296.493	48.1461		33.4997	-73.8316	20.6977		34.4466	-61.6977	13.6814		33.5406	-3.7028	2.5279
33.4044	-296.457	48.2306		33.5231	-73.7132	20.7603		34.4708	-61.4647	13.685		33.563	-3.9114	2.5454
33.4274	-296.674	48.2413		33.5461	-73.5577	20.6603		34.4951	-61.6402	13.6576		33.5863	-3.4736	2.6159
33.4508	-296.863	48.1151		33.5695	-73.7111	20.5853		34.5191	-61.8929	13.6373		33.6107	-3.3483	2.5571
33.4742	-296.36	47.9833		33.5921	-73.6061	20.6623		34.5433	-61.8733	13.6267		33.6339	-3.5844	2.6972
33.4976	-297.193	48.2314		33.6155	-73.5254	20.6536		34.5687	-61.5841	13.674		33.6573	-3.6096	2.5889
33.5207	-296.892	48.2634		33.639	-73.5565	20.7328		34.5929	-61.8332	13.6635		33.6797	-3.8166	2.6441
33.5433	-297.173	48.2586		33.662	-73.5591	20.6737		34.6171	-61.8289	13.4885		33.703	-3.4002	2.6414
33.5666	-297.048	48.2924		33.6854	-73.6722	20.7401		34.6413	-61.9102	13.5396		33.7272	-3.7693	2.6061
33.5909	-297.29	48.23		33.7088	-73.4089	20.6756		34.6655	-61.7944	13.677		33.7505	-3.3774	2.5672
33.6143	-297.106	48.1307		33.7323	-73.6121	20.7773		34.6884	-61.729	13.7979		33.774	-3.6278	2.5678
33.6394	-297.345	48.3488		33.7556	-73.6591	20.7929		34.7124	-61.7944	13.6463		33.7963	-3.4241	2.5888
33.6624	-297.205	48.2111		33.7787	-73.6138	20.7257		34.7366	-61.9509	13.5827		33.8197	-3.3816	2.6823
33.6858	-297.514	48.2257		33.8021	-73.7919	20.7149		34.7608	-61.776	13.6237		33.8438	-3.7597	2.6223
33.7092	-297.512	48.3233		33.8254	-73.6511	20.7476		34.7851	-61.5366	13.6855		33.8672	-3.6944	2.3903
33.7325	-297.693	48.2917		33.8488	-73.8052	20.7128		34.8104	-61.7921	13.7261		33.8907	-3.8123	2.5779
33.756	-298.047	48.4046		33.8723	-73.7091	20.7622		34.8346	-61.4294	13.5856		33.913	-3.6683	2.5132
33.779	-297.956	48.4451		33.8954	-73.6734	20.6363		34.8588	-61.7988	13.6262		33.9364	-3.6624	2.5218
33.8024	-297.963	48.2235		33.9187	-74.0097	20.6544		34.8832	-62.0834	13.6713		33.9605	-3.4929	2.6125
33.8259	-298.224	48.4606		33.9421	-73.8851	20.6536		34.9072	-61.6641	13.6578		33.9839	-3.6768	2.5914
33.8492	-298.086	48.3058		33.9655	-73.5935	20.8293		34.93	-61.6005	13.6279		34.0073	-3.9454	2.6989
33.8726	-298.172	48.2545		33.989	-74.0135	20.7415		34.9542	-61.6328	13.6952		34.0297	-3.5183	2.6542
33.8957	-298.011	48.3113		34.0121	-73.7558	20.8579		34.9783	-62.0567	13.6765		34.053	-3.4781	2.5362
33.9191	-298.21	48.274		34.0354	-74.2476	20.7195		35.0025	-61.9389	13.5864		34.0772	-3.4704	2.5442
33.9425	-298.089	48.3219		34.0588	-73.931	20.6953		35.0267	-61.6294	13.6266		34.1005	-4.0632	2.5837
33.9659	-298.464	48.2914		34.0822	-74.1529	20.688		35.052	-61.7093	13.6031		34.124	-3.7489	2.5692
33.9893	-298.222	48.2605		34.1056	-73.7269	20.7282		35.0763	-62.0892	13.6226		34.1464	-3.6556	2.6083
34.0124	-298.58	48.1968		34.1287	-74.2035	20.6694		35.1003	-61.844	13.6467		34.1697	-3.1996	2.6805
34.0358	-298.334	48.3629		34.1521	-74.2348	20.772		35.1236	-61.8268	13.62		34.1957	-3.7249	2.4823
34.0592	-298.855	48.3825		34.1755	-73.8559	20.8165		35.1464	-61.5668	13.6409		34.2189	-3.3333	2.5496
34.0825	-298.479	48.1938		34.1989	-73.9771	20.8		35.1705	-61.6282	13.6496		34.243	-3.3677	2.6146
34.106	-299.078	48.1721		34.2223	-73.9225	20.8485		35.1939	-61.8015	13.5787		34.2664	-3.7002	2.6917
34.129	-299.311	48.3854		34.2454	-73.6225	20.7643		35.2181	-61.9783	13.6567		34.2889	-3.401	2.6361
34.1524	-299.148	48.2156		34.2688	-74.254	20.7236		35.2426	-61.588	13.712		34.3122	-3.6999	2.6226
34.1759	-299.544	48.3341		34.2921	-74.0701	20.7234		35.2661	-62.0531	13.7021		34.336	-3.6485	2.3817
34.1992	-299.038	48.2553		34.3156	-73.9711	20.7447		35.2903	-61.9486	13.7528		34.3597	-3.5019	2.6465
34.2227	-299.093	48.265		34.339	-73.91	20.7944		35.313	-61.9417	13.8149		34.3831	-3.6952	2.6875
34.2457	-299.24	48.5345		34.3621	-73.948	20.7709		35.3364	-62.0839	13.6752		34.4055	-3.7402	2.6434
34.2691	-299.593	48.3304		34.3854	-74.4274	20.9124		35.3606	-61.7875	13.5622		34.4288	-3.6894	2.5205
34.2925	-299.534	48.2735		34.4088	-73.8295	20.5746		35.3847	-61.8669	13.5791		34.4522	-3.8365	2.6725
34.3159	-299.573	48.1799		34.4322	-73.8304	20.7636		35.4093	-61.8684	13.6774		34.4764	-3.602	2.652
34.3393	-300.072	48.289		34.4557	-73.9183	20.767		35.4328	-61.844	13.8364		34.4998	-3.6709	2.5733
34.3624	-299.485	48.2801		34.4787	-74.2701	20.8318		35.4569	-62.0402	13.6152		34.5222	-3.5416	2.6889
34.3858	-299.678	48.3188		34.5021	-74.215	20.7927		35.4797	-62.0838	13.8084		34.5455	-3.7178	2.6909
34.4092	-299.859	48.3635		34.5257	-74.0887	20.8444		35.503	-62.076	13.7105		34.5689	-3.6691	2.5534
34.4326	-299.762	48.2025		34.5489	-74.4471	20.8361		35.5272	-61.7419	13.6813		34.5931	-3.6966	2.6422
34.456	-299.949	48.3466		34.5723	-74.2468	20.9423		35.5514	-61.7612	13.6221		34.6165	-3.6922	2.4464
34.4791	-299.912	48.3858		34.5954	-74.2241	20.8234		35.5768	-62.0898	13.7547		34.6389	-3.61	2.5252
34.5025	-300.284	48.2453		34.6188	-74.2823	20.7009		35.601	-62.2474	13.7537		34.6622	-3.5402	2.5415
34.5259	-300.313	48.2751		34.6422	-74.3684	20.8117		35.6252	-62.1429	13.7274		34.6856	-3.3954	2.4417
34.5492	-300.556	48.468		34.6656	-74.1259	20.7543		35.6486	-61.987	13.7287		34.7098	-3.6625	2.6918
34.5727	-300.701	48.2848		34.689	-74.1771	20.8244		35.6715	-62.0009	13.7759		34.7331	-3.4116	2.6504
34.5957	-300.697	48.3937		34.712	-74.4564	20.9071		35.6956	-62.0408	13.7419		34.7556	-3.4758	2.5153
34.6191	-300.267	48.2736		34.7355	-74.4342	20.8262		35.7197	-61.9975	13.8409		34.7788	-3.5773	2.6291
34.6426	-300.365	48.3644		34.7588	-74.1797	20.8521		35.7439	-62.0768	13.6809		34.8023	-3.6327	2.6274
34.6659	-300.919	48.3183		34.7822	-74.7845	20.916		35.7681	-62.0787	13.7221		34.8264	-3.6778	2.592
34.6893	-300.716	48.0671		34.8057	-74.3618	20.819		35.7927	-62.3072	13.6961		34.8498	-3.5399	2.5315
34.7124	-300.898	48.3133		34.8289	-74.2175	20.8264		35.8169	-62.339	13.6089		34.8722	-3.5099	2.6421
34.7358	-300.851	48.3343		34.8522	-74.4301	20.7532		35.8403	-62.1301	13.7394		34.8955	-3.3909	2.5987
34.7592	-301.155	48.3424		34.8755	-74.7504	20.9446		35.8632	-62.6647	13.655		34.919	-3.9312	2.5954
34.7826	-301.07	48.2452		34.8989	-74.506	20.7438		35.8872	-62.2024	13.8196		34.9431	-3.5483	2.5927
34.806	-301.156	48.3862		34.9224	-74.5766	20.8702		35.9113	-62.0731	13.7419		34.9665	-3.7658	2.578
34.8291	-300.822	48.2997		34.9454	-74.4737	20.9677		35.9355	-62.021	13.7071		34.989	-3.5874	2.69
34.8525	-301.513	48.2946		34.9688	-74.6565	20.8006		35.9598	-62.1279	13.7984		35.0122	-3.6081	2.5248
34.8759	-301.279	48.3517		34.9922	-74.2686	20.9806		35.9851	-62.2469	13.7153		35.0356	-3.6247	2.7046
34.8993	-301.359	48.4633		35.0156	-74.4676	20.8869		36.0093	-62.4246	13.6784		35.0598	-3.49	2.5953
34.9227	-301.625	48.3241		35.039	-74.6203	20.8277		36.0328	-62.3609	13.6862		35.0831	-3.9424	2.6402
34.9457	-301.707	48.276		35.0621	-74.3264	20.8516		36.057	-62.3277	13.8132		35.1056	-3.6749	2.5528
34.9691	-301.885	48.3999		35.0855	-74.6237	20.7753		36.0797	-62.1403	13.6758		35.1287	-3.5948	2.6061
34.9926	-301.263	48.4185		35.1087	-74.4771	20.7527		36.1031	-62.4682	13.7543		35.1521	-3.7313	2.4768
35.0159	-301.77	48.2655		35.132	-74.3957	20.941		36.1268	-62.3221	13.7996		35.1765	-3.6718	2.4387
35.0394	-301.507	48.2995		35.1547	-74.5746	20.8808		36.1518	-62.1629	13.7224		35.1996	-3.423	2.6139
35.0624	-301.878	48.4338		35.1777	-74.7402	20.9968		36.176	-62.3956	13.6794		35.2219	-3.6584	2.6583
35.0858	-301.661	48.3229		35.2011	-74.4701	20.9885		36.2002	-62.3636	13.7644		35.2446	-3.343	2.6764
35.1095	-301.8	48.3168		35.2237	-74.6381	20.931		36.2244	-62.1682	13.7023		35.2687	-3.7612	2.6225
35.1324	-302.432	48.3861		35.2464	-74.5497	20.9031		36.2486	-62.2046	13.7318		35.292	-3.3564	2.5725
35.1551	-302.156	48.329		35.2694	-74.3895	20.8597		36.2714	-62.2953	13.6697		35.3154	-3.4059	2.6288
35.1781	-302.075	48.3921		35.292	-74.6072	20.9069		36.2947	-62.393	13.7804		35.3378	-3.4872	2.5338
35.2009	-302.283	48.3343		35.3146	-74.709	21.0192		36.3189	-62.3256	13.8856		35.3612	-3.7072	2.4525
35.2241	-301.975	48.3563		35.3376	-74.6061	21.0546		36.3434	-62.3468	13.6934		35.3853	-3.3806	2.5853
35.2467	-302.165	48.4808		35.3603	-74.6974	20.896		36.3685	-62.396	13.7287		35.408	-3.541	2.5873
35.2697	-302.65	48.4357		35.3829	-74.8334	20.9691		36.3927	-62.4052	13.6494		35.4304	-3.9947	2.6405
35.2924	-302.672	48.2976		35.4055	-74.4392	20.8671		36.4169	-61.9581	13.8168		35.454	-3.806	2.5783
35.3157	-302.732	48.6071		35.4285	-74.7536	20.8242		36.4411	-61.942	13.8701		35.4771	-3.652	2.5573
35.3384	-302.474	48.2704		35.4519	-74.5952	20.8122		36.4654	-62.0896	13.7283		35.5012	-3.9631	2.5323
35.3617	-302.861	48.4035		35.4745	-74.7633	21.0004		36.4883	-62.093	13.7869		35.5246	-3.7324	2.5797
35.3848	-302.998	48.3961		35.4979	-74.7575	21.0611		36.5123	-62.3765	13.8866		35.547	-3.6423	2.537
35.4074	-303.014	48.216		35.521	-74.8724	20.9106		36.5364	-62.0807	13.7784		35.5703	-3.3648	2.607
35.4302	-303.214	48.3576		35.5436	-74.7358	20.9593		36.5606	-62.4291	13.8063		35.5937	-3.6855	2.6582
35.4531	-302.641	48.2455		35.5669	-74.842	20.9789		36.5848	-62.5309	13.7533		35.6179	-3.7278	2.6278
35.4758	-303.061	48.3724		35.5896	-74.871	20.933		36.6102	-62.3338	13.8062		35.6413	-3.595	2.665
35.4991	-302.894	48.3207		35.6127	-74.5595	21.0729		36.6344	-62.6832	13.8698		35.6637	-3.8305	2.5397
35.5217	-303.181	48.2306		35.6355	-75.0794	20.9779		36.6586	-62.3665	13.8083		35.687	-3.6569	2.5513
35.5448	-303.686	48.5172		35.6587	-74.5813	21.1302		36.6828	-62.2672	13.8087		35.7104	-3.5538	2.6505
35.5674	-303.377	48.3992		35.682	-75.0015	20.9174		36.707	-62.5663	13.8915		35.7345	-3.6523	2.5579
35.59	-303.516	48.4531		35.7047	-74.8117	20.9223		36.7299	-62.4841	13.7456		35.7579	-3.8606	2.6569
35.6126	-303.196	48.3197		35.7277	-74.5228	20.897		36.7539	-62.39	13.6754		35.7804	-3.6217	2.7561
35.6356	-303.769	48.3743		35.7503	-75.0058	21.0115		36.7781	-62.4357	13.9199		35.8037	-3.4693	2.7245
35.6582	-303.663	48.3363		35.773	-74.8908	21.0386		36.8023	-62.7909	13.8449		35.8271	-3.4634	2.6642
35.6809	-303.604	48.2749		35.796	-74.8222	20.9669		36.8265	-62.3664	13.7493		35.8512	-3.8681	2.6297
35.7039	-303.607	48.4632		35.8186	-74.9643	21.1168		36.8518	-62.6916	13.7048		35.8746	-3.9438	2.5805
35.7266	-304.035	48.3079		35.8412	-75.0944	20.8587		36.876	-62.3881	13.6923		35.897	-3.552	2.5743
35.7499	-303.79	48.4984		35.8646	-75.0228	21.0275		36.9002	-62.6476	13.8254		35.9203	-3.5408	2.5782
35.7726	-303.842	48.1989		35.8877	-75.036	20.987		36.9245	-62.4316	13.8631		35.9438	-3.4881	2.5787
35.7956	-304.029	48.4417		35.9103	-75.0147	21.0916		36.9487	-62.5078	13.7386		35.9702	-3.7172	2.7988
35.8182	-303.843	48.3193		35.9329	-75.214	20.9261		36.9715	-62.3237	13.7417		35.9937	-3.6954	2.5447
35.8408	-303.837	48.5762		35.9563	-75.0111	20.9608		36.9956	-62.3749	13.9408		36.0171	-3.6297	2.6069
35.8634	-303.998	48.4121		35.9793	-75.2667	20.9089		37.0197	-62.7161	13.841		36.0405	-3.3428	2.6541
35.8864	-304.017	48.3874		36.002	-74.9293	20.9544		37.0439	-62.534	13.7517		36.0628	-3.9243	2.715
35.9091	-304.459	48.3682		36.0246	-75.1201	20.9698		37.0682	-62.1543	13.7517		36.0862	-4.0485	2.6371
35.9324	-304.238	48.3885		36.0479	-75.1216	20.9376		37.0935	-62.6108	13.8402		36.1104	-3.5671	2.4755
35.9551	-304.255	48.2607		36.071	-75.2661	20.9757		37.1177	-62.3976	13.8373		36.1338	-3.5559	2.6165
35.9781	-304.616	48.3003		36.0936	-74.9375	20.9747		37.1419	-62.6114	13.8272		36.1572	-3.4578	2.61
36.0008	-304.294	48.3482		36.1162	-75.2953	21.0043		37.1662	-62.4609	13.7167		36.1795	-3.7685	2.633
36.0241	-304.768	48.1818		36.1396	-74.9484	20.9727		37.1904	-62.6602	13.7279		36.2029	-4.0945	2.5768
36.0468	-304.692	48.368		36.1627	-75.263	21.1069		37.2132	-62.2383	13.9348		36.227	-3.415	2.5704
36.0698	-304.974	48.3562		36.1861	-75.0044	21.1004		37.2373	-62.6046	13.9262		36.2504	-3.6044	2.6719
36.0924	-304.454	48.4774		36.2087	-75.1711	21.0467		37.2614	-62.2905	13.846		36.2738	-3.5878	2.5541
36.1158	-304.704	48.4709		36.2321	-75.1454	20.9785		37.2856	-62.4007	13.8901		36.2962	-3.9283	2.6447
36.1384	-304.921	48.3772		36.2548	-75.2106	20.979		37.3099	-62.7792	13.6684		36.3196	-3.4109	2.7409
36.1615	-304.585	48.2952		36.2778	-75.1272	20.9859		37.3352	-62.5729	13.7689		36.3437	-3.5596	2.6228
36.1841	-305.137	48.3936		36.3012	-75.2947	21.0774		37.3594	-62.5531	13.8037		36.3679	-3.5291	2.5509
36.2074	-304.904	48.6133		36.3245	-75.3904	21.0366		37.3836	-62.543	13.7479		36.3913	-3.4655	2.5967
36.2301	-305.294	48.3907		36.3479	-75.1827	21.0348		37.4078	-62.5504	13.9361		36.4138	-3.7506	2.4568
36.2531	-305.13	48.3658		36.371	-75.5106	21.0502		37.432	-62.5272	13.845		36.437	-3.8803	2.5372
36.2758	-305.125	48.3282		36.3937	-75.1922	21.0728		37.4548	-62.6722	13.866		36.4604	-3.6042	2.618
36.2991	-305.521	48.4751		36.417	-75.29	20.9702		37.4789	-62.4695	13.9491		36.4846	-3.6266	2.5851
36.3226	-305.594	48.5041		36.4397	-75.5952	21.0128		37.5031	-62.7072	13.7354		36.508	-3.5698	2.7537
36.3456	-305.447	48.3416		36.4627	-75.3667	20.9082		37.5273	-62.6539	13.865		36.5304	-3.2316	2.748
36.3682	-305.387	48.4153		36.4861	-75.51	21.0073		37.5515	-62.6542	13.8907		36.5537	-3.6687	2.6472
36.3908	-305.283	48.1532		36.5087	-75.2625	21.1524		37.5769	-62.6234	13.9738		36.5771	-3.6644	2.5027
36.4134	-305.702	48.4099		36.5321	-75.2498	20.9692		37.6011	-62.3461	13.809		36.6005	-3.8142	2.6226
36.4365	-305.529	48.2775		36.5548	-75.4951	21.0324		37.6253	-62.3608	13.8114		36.6239	-3.7898	2.7006
36.4592	-305.364	48.5344		36.5778	-75.4129	21.0847		37.6495	-62.6618	13.8306		36.6462	-3.5191	2.5502
36.4824	-305.3	48.328		36.6003	-75.5511	20.9732		37.6737	-62.5907	13.7487		36.6696	-3.8064	2.5932
36.5051	-305.444	48.2658		36.6237	-75.4146	21.0827		37.6965	-62.8812	13.9239		36.6937	-3.5765	2.5941
36.5341	-306.139	48.2141		36.6464	-75.4499	21.0379		37.7206	-62.6601	13.8058		36.7171	-3.2256	2.5651
36.5575	-306.002	48.3783		36.6694	-75.2251	21.0595		37.7448	-62.6238	13.8372		36.7405	-3.7089	2.7704
36.5801	-305.552	48.3479		36.692	-75.2365	21.1488		37.769	-62.7562	13.9357		36.7629	-3.8936	2.6501
36.6031	-306.243	48.3392		36.7154	-75.3397	20.9899		37.7932	-62.6991	13.775		36.7862	-3.4227	2.4893
36.6258	-305.54	48.3995		36.7381	-75.1671	21.1318		37.8186	-62.8409	13.9587		36.8104	-3.6339	2.6651
36.6491	-305.696	48.4489		36.7611	-75.3592	20.9816		37.8428	-62.6525	13.765		36.8338	-3.6666	2.6573
36.6718	-305.884	48.5395		36.7837	-75.5615	21.0243		37.867	-62.7185	13.9404		36.8572	-3.5767	2.5337
36.6948	-305.797	48.2699		36.8071	-75.4125	20.9654		37.8912	-62.724	13.7503		36.8796	-3.7581	2.5865
36.7182	-305.952	48.4198		36.8297	-75.3763	21.1201		37.9154	-62.9064	13.9626		36.9029	-3.264	2.6674
36.7416	-306.281	48.4332		36.8528	-75.6328	21.13		37.9383	-62.7274	13.8795		36.9271	-3.4494	2.7467
36.7642	-306.48	48.3903		36.8754	-75.5369	20.9884		37.9623	-62.8395	14.0457		36.9505	-3.3496	2.6478
36.7873	-305.905	48.4492		36.8988	-75.3262	21.0987		37.9865	-62.901	13.8685		36.9739	-3.5611	2.5641
36.8099	-306.258	48.3914		36.9214	-75.7648	21.0507		38.0107	-62.7481	13.8409		36.9962	-3.8684	2.5367
36.8332	-306.58	48.3742		36.9445	-75.6535	21.0436		38.0349	-62.4358	13.8372		37.0196	-3.5894	2.7043
36.8559	-306.325	48.3326		36.9671	-75.6642	21.0722		38.0602	-62.7857	13.8596		37.0437	-3.668	2.6835
36.8789	-306.607	48.4702		36.9905	-75.5152	21.1101		38.0845	-62.863	13.7346		37.0671	-3.7288	2.7149
36.9016	-306.76	48.4676		37.0138	-75.5366	21.1978		38.1087	-63.0607	13.8089		37.0906	-3.3895	2.6732
36.9249	-306.741	48.2412		37.0369	-75.6346	21.0837		38.1329	-62.7756	13.9737		37.1129	-3.6974	2.5584
36.9476	-306.374	48.4714		37.0596	-75.6281	21.134		38.1571	-62.8689	13.8481		37.1363	-3.7014	2.6561
36.9706	-306.668	48.395		37.0829	-75.3558	21.0587		38.1853	-63.059	13.9019		37.1671	-3.5918	2.7052
36.9933	-306.942	48.284		37.1056	-75.7371	21.2628		38.2095	-63.0715	13.8077		37.1906	-3.5406	2.4731
37.0166	-306.907	48.3131		37.1286	-75.847	21.2548		38.2337	-62.8954	13.8382		37.2129	-3.999	2.6811
37.0393	-306.725	48.52		37.152	-75.5885	21.1234		38.2579	-62.9112	13.8801		37.2363	-3.249	2.5842
37.0623	-306.914	48.3277		37.1746	-75.6684	21.097		38.2821	-62.676	13.9216		37.2604	-3.5871	2.5608
37.0857	-306.899	48.4388		37.198	-75.9979	21.12		38.3049	-62.7703	13.818		37.2838	-3.6169	2.625
37.1091	-306.894	48.3653		37.221	-75.5845	21.1674		38.329	-62.463	13.873		37.3072	-3.5733	2.6953
37.1325	-306.889	48.322		37.2444	-75.4908	21.2069		38.3531	-62.7335	13.8295		37.3296	-3.4396	2.6351
37.1551	-307.077	48.3629		37.2671	-75.5932	21.0923		38.3773	-62.8063	13.8083		37.353	-3.7582	2.7248
37.1782	-307.647	48.3624		37.2905	-75.7689	21.1925		38.4016	-62.8434	13.868		37.3771	-3.3731	2.5589
37.2017	-307.394	48.4802		37.3139	-75.6739	21.1915		38.4269	-62.9109	13.8256		37.4005	-3.9159	2.6225
37.2252	-307.575	48.5201		37.3369	-75.8099	21.15		38.4511	-62.5929	13.8692		37.4239	-3.5796	2.5701
37.2484	-307.14	48.3527		37.3596	-75.4396	21.0605		38.4754	-63.1236	13.9537		37.4462	-3.4866	2.6238
37.2718	-307.758	48.6949		37.3829	-75.9876	21.1368		38.4995	-62.7623	13.7884		37.4696	-3.5363	2.5398
37.2948	-307.202	48.4483		37.4063	-76.1351	21.1585		38.5238	-62.7589	13.9221		37.4938	-3.77	2.5555
37.3175	-307.768	48.3913		37.4294	-75.5133	21.1586		38.5469	-63.1321	13.8625		37.5171	-3.4178	2.7271
37.3408	-307.986	48.1394		37.4528	-75.8933	21.04		38.5707	-62.865	13.9605		37.5406	-3.3802	2.671
37.3642	-307.858	48.3675		37.4754	-75.7563	21.145		38.5943	-62.7695	13.9087		37.5672	-3.9901	2.7234
37.3873	-307.428	48.4357		37.4988	-75.9196	21.22		38.6183	-62.811	13.8522		37.5906	-3.9072	2.5416
37.41	-308.022	48.3439		37.5222	-75.6446	21.1771		38.6436	-62.9375	13.9528		37.6129	-3.4778	2.6379
37.4333	-308.215	48.4028		37.5454	-75.4685	21.1864		38.6678	-62.8217	13.9112		37.6363	-3.4863	2.7532
37.4567	-307.994	48.3718		37.5687	-75.6655	21.1642		38.692	-62.7996	13.7678		37.6604	-3.306	2.6682
37.4794	-307.885	48.4449		37.592	-75.8675	21.1296		38.7162	-62.8557	13.9589		37.6838	-3.6414	2.5701
37.5024	-308.082	48.331		37.6155	-76.0306	21.1274		38.7404	-63.0988	13.8206		37.7073	-3.6163	2.6774
37.5258	-308.649	48.3783		37.6389	-75.8864	21.0679		38.7633	-62.9114	13.8021		37.7296	-3.7572	2.726
37.5491	-308.11	48.3319		37.662	-76.014	21.1058		38.7874	-63.2262	13.9437		37.7529	-3.7752	2.6903
37.5718	-308.177	48.3335		37.6853	-76.0951	21.1274		38.8116	-63.0121	14.0194		37.7771	-3.3729	2.5911
37.5949	-308.702	48.4334		37.708	-75.7572	21.1966		38.8357	-62.8505	13.8713		37.8005	-3.336	2.7075
37.6183	-308.358	48.4802		37.7313	-76.1198	21.1362		38.8599	-62.7481	13.8149		37.8239	-3.4295	2.7152
37.6416	-308.035	48.4959		37.7556	-76.0502	21.187		38.8853	-62.7923	13.7414		37.8463	-3.4356	2.6678
37.665	-308.648	48.5075		37.7786	-75.9758	21.132		38.9095	-62.8915	13.7843		37.8696	-3.7691	2.5765
37.6877	-308.628	48.432		37.802	-75.8502	21.1071		38.934	-63.2231	13.9281		37.894	-3.6973	2.6779
37.7107	-308.415	48.2989		37.8246	-75.9392	21.2013		38.9579	-62.8828	13.8581		37.9353	-3.9109	2.5989
37.7341	-308.681	48.3197		37.848	-75.8291	21.1108		38.9821	-62.6835	13.9256		37.9586	-3.4959	2.7705
37.7575	-308.69	48.3293		37.8711	-75.945	21.2412		39.005	-63.1341	13.9305		37.982	-3.5602	2.5685
37.7802	-308.618	48.4432		37.8945	-76.0541	21.2168		39.029	-62.7397	13.8721		38.0044	-3.5676	2.5846
37.8032	-309.11	48.425		37.9171	-76.394	21.2492		39.0532	-62.8024	13.8166		38.0384	-3.4401	2.6378
37.8266	-308.557	48.4811		37.9405	-76.1756	21.1528		39.0774	-63.0543	14.0804		38.0617	-3.783	2.7539
37.8499	-309.271	48.4521		37.9639	-76.2067	21.2557		39.1016	-63.0725	13.8367		38.0853	-3.4189	2.7103
37.8734	-309.318	48.4112		37.9869	-76.3499	21.2467		39.127	-63.0423	14.056		38.1095	-3.7045	2.5912
37.8968	-308.946	48.409		38.0096	-76.2522	21.1914		39.1512	-62.8249	13.9249		38.1331	-4.0722	2.6314
37.9199	-308.961	48.3445		38.0329	-76.0775	21.1269		39.1754	-63.029	13.8741		38.1556	-3.5719	2.5716
37.9425	-309.34	48.4913		38.0563	-76.0986	21.2599		39.1996	-63.0992	13.8542		38.1786	-3.2939	2.704
37.9658	-309.251	48.3898		38.0794	-76.1893	21.2612		39.2262	-62.8832	13.859		38.202	-3.4865	2.6356
37.9893	-309.184	48.3285		38.1028	-76.2952	21.1881		39.2504	-62.7827	13.9097		38.2261	-3.6651	2.6253
38.0123	-309.395	48.4611		38.1262	-76.1838	21.2473		39.2746	-62.8002	13.9027		38.2497	-3.5306	2.594
38.0357	-309.389	48.4719		38.1496	-75.9576	21.2391		39.2988	-62.8765	13.9146		38.2722	-3.5597	2.4985
38.0592	-309.384	48.3916		38.173	-76.2171	21.302		39.3216	-62.8778	13.8339		38.2953	-3.6814	2.5987
38.0825	-309.45	48.3881		38.1961	-76.1764	21.2321		39.3457	-63.1804	13.824		38.3187	-3.8333	2.721
38.1052	-309.554	48.4311		38.2195	-76.2683	21.3333		39.3699	-62.935	13.8222		38.3428	-3.5052	2.5601
38.1282	-309.408	48.4818		38.243	-76.189	21.1858		39.3941	-62.9165	13.8815		38.3662	-3.571	2.6942
38.1516	-309.282	48.4756		38.2663	-76.4424	21.3935		39.4183	-63.1389	13.905		38.3886	-3.4885	2.5339
38.175	-309.742	48.4237		38.2897	-76.3652	21.275		39.4436	-63.0636	13.9749		38.4119	-3.4836	2.6055
38.1984	-309.923	48.3172		38.3128	-75.9949	21.1654		39.4679	-63.0375	13.96		38.4354	-3.5955	2.6041
38.2218	-309.24	48.5072		38.3362	-76.1772	21.1572		39.4921	-62.9472	13.8908		38.4595	-3.623	2.677
38.2449	-309.761	48.4036		38.3596	-76.361	21.2153		39.5163	-62.9319	13.9148		38.4828	-3.7103	2.6012
38.2683	-309.397	48.4653		38.3829	-76.5581	21.2817		39.5405	-62.9594	13.8447		38.5053	-3.3977	2.5884
38.2916	-309.063	48.2884		38.4064	-76.37	21.318		39.5633	-62.961	13.739		38.5286	-3.4693	2.6729
38.3151	-309.679	48.381		38.4294	-76.3723	21.2461		39.5874	-63.0852	13.8371		38.552	-3.7023	2.6648
38.3385	-310.229	48.3376		38.4528	-76.5935	21.1065		39.6115	-63.0392	13.9194		38.5761	-3.5663	2.6332
38.3616	-309.959	48.3689		38.4755	-76.0576	21.3295		39.6358	-62.8916	13.8631		38.5995	-3.8811	2.7069
38.3849	-310.379	48.2793		38.4988	-76.4504	21.1855		39.6601	-62.7812	13.8455		38.622	-3.6241	2.6697
38.4083	-310.205	48.3628		38.5222	-76.3546	21.2486		39.6853	-63.3056	14.0348		38.6452	-3.5063	2.6392
38.4317	-309.95	48.4164		38.5453	-76.3493	21.1199		39.7095	-62.6615	13.7713		38.6687	-3.5554	2.6185
38.4552	-310.213	48.4675		38.5687	-76.2735	21.2532		39.7337	-62.7818	13.9028		38.6928	-3.7032	2.5567
38.479	-310.001	48.4003		38.5921	-76.4446	21.2581		39.7579	-63.0828	13.7217		38.7162	-3.4139	2.671
38.5024	-310.322	48.3484		38.6155	-76.6787	21.3208		39.7822	-63.0035	13.9657		38.7446	-3.8801	2.5675
38.5258	-310.185	48.3666		38.6389	-76.5252	21.282		39.805	-63.0752	13.8463		38.7686	-3.7429	2.4788
38.5492	-310.702	48.3825		38.662	-76.329	21.2329		39.8291	-62.8539	13.8513		38.792	-3.5995	2.6287
38.5726	-310.057	48.4209		38.6854	-76.6544	21.2832		39.8533	-62.9352	13.8866		38.8154	-3.9072	2.5321
38.6012	-310.698	48.5279		38.708	-76.3611	21.3039		39.8775	-62.7781	13.8816		38.8377	-3.3956	2.6871
38.6242	-310.577	48.3978		38.7314	-76.5126	21.3369		39.9016	-63.0144	13.9391		38.8612	-3.7078	2.6029
38.6476	-310.495	48.2821		38.7544	-76.4093	21.282		39.927	-63.0622	13.8642		38.8853	-3.5493	2.5346
38.6707	-310.652	48.4217		38.7781	-76.4545	21.2619		39.9512	-63.1079	13.9408		38.9087	-3.7928	2.7592
38.6941	-310.611	48.327		38.8013	-76.3641	21.4428		39.9754	-63.2022	13.8456		38.9321	-3.9166	2.5508
38.7175	-310.718	48.4306		38.8247	-76.2049	21.3801		39.9997	-63.0548	13.7732		38.9545	-3.652	2.637
38.7409	-310.933	48.3052		38.8481	-76.4962	21.2846		40.0238	-63.0418	13.8115		38.9778	-3.9636	2.7053
38.7643	-310.851	48.6405		38.8711	-76.46	21.3335		40.0466	-63.0552	13.9331		39.0019	-3.6598	2.5865
38.7874	-310.918	48.3724		38.8945	-76.4329	21.2821		40.0707	-62.9535	13.8688		39.0253	-3.7969	2.5595
38.8108	-310.962	48.406		38.9179	-76.5927	21.2779		40.0949	-63.2009	13.8865		39.0487	-3.6598	2.6572
38.8342	-310.798	48.4819		38.9413	-76.4429	21.2869		40.1191	-63.1241	13.9845		39.0714	-3.767	2.7485
38.8576	-310.69	48.4764		38.9647	-76.7215	21.2286		40.1432	-63.3194	13.8525		39.0945	-3.4883	2.6198
38.9038	-311.113	48.2873		38.9878	-76.6128	21.2211		40.1684	-63.0633	13.7283		39.1182	-3.364	2.7059
38.9295	-311.082	48.2959		39.0112	-76.5317	21.2806		40.1926	-62.9391	13.8275		39.142	-3.9056	2.701
38.953	-311.405	48.4101		39.0346	-76.5653	21.3281		40.2168	-62.8616	13.7503		39.1654	-3.3734	2.621
38.9861	-311.186	48.2614		39.058	-76.4133	21.2821		40.2403	-62.7255	13.9437		39.1878	-3.7709	2.6126
39.009	-311.488	48.3848		39.0814	-76.8529	21.3573		40.2634	-62.7034	13.9893		39.2112	-3.9772	2.5959
39.0323	-311.693	48.5117		39.1045	-76.7138	21.3042		40.2872	-63.1891	13.9366		39.2348	-3.771	2.6648
39.0557	-310.749	48.4446		39.1279	-76.8391	21.3344		40.3113	-63.1242	13.8696		39.2587	-3.8157	2.6361
39.0788	-311.311	48.4816		39.1513	-77.0495	21.3675		40.3348	-63.261	13.892		39.2821	-3.9217	2.5046
39.1022	-311.714	48.3802		39.1747	-76.7626	21.3006		40.3601	-63.162	14.0217		39.3045	-3.5908	2.7216
39.1256	-311.673	48.2621		39.1981	-76.7132	21.2722		40.3843	-63.0905	13.8865		39.3281	-3.6764	2.5677
39.149	-311.725	48.2615		39.2211	-76.5807	21.4444		40.4085	-63.2402	13.8261		39.352	-3.509	2.6753
39.1724	-311.809	48.4912		39.2445	-76.7644	21.3076		40.432	-62.9256	13.8379		39.3754	-3.4868	2.7659
39.1955	-311.372	48.3359		39.2679	-76.7962	21.3402		40.4548	-63.1713	13.9377		39.3987	-3.284	2.6456
39.2189	-311.414	48.4239		39.2913	-76.7975	21.2714		40.4789	-63.4197	13.9521		39.4212	-3.6566	2.5247
39.2424	-311.833	48.5172		39.3147	-76.8704	21.3308		40.503	-63.1805	13.8707		39.4445	-3.8247	2.5052
39.2657	-312.215	48.276		39.3378	-76.7713	21.2549		40.5272	-63.0735	13.9374		39.4686	-3.038	2.5318
39.2891	-311.594	48.3969		39.3613	-76.7071	21.3828		40.5515	-63.2804	13.9579		39.492	-3.3816	2.5646
39.3123	-311.72	48.5032		39.3846	-76.83	21.2101		40.5768	-63.4595	14.0032		39.5154	-3.9762	2.6404
39.3355	-311.973	48.3152		39.408	-76.9493	21.2912		40.601	-62.9868	13.9201		39.5378	-3.6253	2.6846
39.359	-312.462	48.2612		39.4314	-76.7458	21.3276		40.6252	-63.3149	13.9007		39.5612	-3.5549	2.6268
39.3823	-311.913	48.3477		39.4545	-76.5495	21.3228		40.6487	-63.0949	13.9866		39.5853	-3.496	2.5829
39.4058	-312.48	48.3912		39.4779	-76.7982	21.38		40.6715	-63.1627	13.8248		39.6087	-3.3035	2.7849
39.4288	-312.378	48.4033		39.5013	-76.7493	21.5125		40.6955	-63.0923	13.9035		39.6321	-3.4034	2.6676
39.4522	-311.869	48.4591		39.5247	-76.8249	21.4137		40.7197	-63.4512	14.0187		39.6545	-3.4225	2.7231
39.4757	-312.463	48.3985		39.5481	-76.7976	21.3288		40.7439	-63.3227	14.0185		39.6779	-3.5736	2.653
39.499	-312.224	48.327		39.5712	-76.9615	21.3043		40.7681	-63.1492	14.0239		39.7019	-3.5874	2.6724
39.5224	-312.174	48.518		39.5945	-76.7826	21.2989		40.7934	-63.2237	14.042		39.7254	-3.7551	2.6198
39.5455	-312.593	48.4339		39.618	-76.9936	21.3921		40.8177	-63.1299	13.9086		39.7488	-3.6109	2.6394
39.5689	-312.326	48.3365		39.6413	-77.0081	21.2746		40.8419	-63.3659	13.9788		39.7712	-3.5533	2.5477
39.5923	-312.416	48.445		39.6647	-77.1817	21.466		40.8661	-62.7935	13.9961		39.7948	-3.5829	2.6449
39.6157	-312.514	48.3408		39.6878	-76.6469	21.2618		40.8903	-63.1823	13.9567		39.8182	-3.7591	2.5675
39.6391	-312.704	48.4667		39.7112	-77.3951	21.3603		40.9131	-63.5432	13.96		39.8421	-3.417	2.682
39.6622	-312.365	48.1258		39.7347	-76.8524	21.5005		40.9364	-63.4115	14.0127		39.8655	-3.4345	2.6353
39.6856	-312.999	48.4742		39.758	-76.9642	21.447		40.9606	-63.7217	13.9266		39.8878	-3.3645	2.6224
39.709	-312.683	48.3877		39.7814	-76.9788	21.444		40.9848	-63.4492	14.0215		39.9112	-3.7101	2.5665
39.7323	-312.686	48.3845		39.8045	-76.9012	21.4456		41.0093	-63.3731	13.9415		39.9353	-3.516	2.54
39.7558	-313.079	48.4819		39.8279	-77.418	21.4584		41.0336	-63.469	13.9921		39.9587	-3.5859	2.6313
39.7788	-312.8	48.3389		39.8513	-77.1476	21.3607		41.0578	-63.587	14.0229		39.9821	-3.8611	2.6997
39.8022	-312.809	48.3487		39.8747	-77.4709	21.4498		41.0819	-63.5877	14.0768		40.0045	-3.6817	2.6938
39.8281	-312.923	48.5674		39.8981	-76.7975	21.4442		41.1048	-63.4093	13.9467		40.0279	-3.8638	2.6794
39.8515	-312.951	48.4368		39.9212	-76.8988	21.3888		41.1289	-63.4487	13.9324		40.0518	-3.4699	2.6584
39.8748	-313.407	48.4611		39.9446	-76.9333	21.3953		41.153	-63.3014	14.0094		40.0762	-3.9508	2.6091
39.8982	-312.944	48.3996		39.968	-76.9895	21.3142		41.1773	-63.5369	13.9749		40.0996	-4.1109	2.6652
39.9217	-313.37	48.0722		39.9914	-76.8249	21.3999		41.2015	-63.3657	14.0058		40.122	-3.5075	2.6586
39.9447	-313.098	48.3282		40.0148	-77.3341	21.4697		41.2268	-63.3518	13.9918		40.1452	-3.7828	2.73
39.9681	-313.082	48.1929		40.0378	-77.1814	21.5629		41.251	-63.2387	14.097		40.1687	-3.4007	2.5381
39.9915	-313.255	48.3236		40.0613	-77.0946	21.4003		41.2752	-63.2367	14.1545		40.1926	-3.7252	2.4789
40.0149	-313.36	48.3164		40.0847	-77.1009	21.4987		41.2994	-63.2183	13.9949		40.216	-3.6518	2.8012
40.0383	-313.525	48.564		40.108	-76.9397	21.4767		41.3236	-63.572	14.0566		40.2385	-3.5429	2.5972
40.0614	-313.64	48.3866		40.1313	-77.3826	21.3679		41.3464	-63.2637	13.9709		40.2618	-3.6099	2.6878
40.0848	-313.752	48.2802		40.1543	-77.298	21.4027		41.3705	-63.3887	14.0523		40.2854	-3.4465	2.5707
40.1082	-313.399	48.4479		40.177	-77.2411	21.3028		41.3947	-63.0988	13.9962		40.3093	-3.5835	2.6503
40.1316	-313.367	48.4611		40.1995	-77.1984	21.4281		41.4189	-63.1173	13.9731		40.3327	-3.4736	2.6693
40.1549	-313.695	48.4143		40.2224	-77.2082	21.497		41.4432	-63.3027	14.0018		40.3551	-3.3888	2.6709
40.1778	-313.368	48.3991		40.2452	-77.5579	21.5601		41.4685	-63.3236	13.9143		40.3779	-3.1718	2.547
40.2005	-313.52	48.2683		40.2678	-77.3154	21.4603		41.4927	-63.4797	13.9268		40.4018	-3.521	2.6292
40.2238	-314.06	48.2934		40.2912	-77.2492	21.4398		41.5187	-63.3237	13.9861		40.4252	-3.8664	2.7031
40.2465	-313.854	48.4881		40.3138	-77.3276	21.4341		41.5427	-63.5055	13.9776		40.4486	-3.5307	2.6647
40.2695	-313.758	48.3197		40.3368	-77.2853	21.5494		41.5669	-63.4317	14.0806		40.4796	-3.5061	2.5673
40.2922	-313.366	48.4105		40.3595	-77.1573	21.4343		41.5911	-63.4294	13.9989		40.5027	-3.3811	2.6608
40.3155	-313.9	48.4563		40.3828	-77.1644	21.5843		41.6153	-63.1838	13.9965		40.5268	-3.6044	2.6912
40.3384	-314.122	48.4466		40.4055	-77.3016	21.5235		41.6381	-63.5124	13.8902		40.5502	-3.6845	2.7881
40.3612	-314.072	48.4636		40.4285	-77.0049	21.5375		41.6622	-63.6471	14.0034		40.5736	-3.5575	2.6271
40.3841	-314.178	48.4287		40.4514	-77.3662	21.3843		41.6863	-63.1843	13.9677		40.596	-3.814	2.6044
40.4072	-314.267	48.3844		40.4748	-77.6062	21.5348		41.7106	-63.7269	13.8928		40.6193	-3.5815	2.736
40.4306	-314.067	48.4195		40.4979	-77.4452	21.4503		41.7348	-63.4889	13.9699		40.6435	-3.5681	2.6429
40.4537	-314.054	48.3612		40.5209	-77.5436	21.4762		41.7602	-63.5298	13.9891		40.6669	-3.9072	2.7505
40.4763	-314.372	48.5347		40.5436	-77.3941	21.5373		41.7844	-63.8151	14.0976		40.6903	-3.5924	2.5949
40.4996	-314.156	48.4593		40.5662	-77.4411	21.49		41.8086	-63.3386	13.8989		40.713	-3.6343	2.6831
40.5223	-313.787	48.4305		40.5896	-77.4835	21.4848		41.8328	-63.6009	13.9794		40.736	-3.5837	2.7041
40.5454	-314.321	48.4948		40.6127	-77.4521	21.4304		41.857	-63.1368	14.0247		40.7601	-3.4274	2.7363
40.5687	-314.405	48.0853		40.6353	-77.5375	21.4066		41.8798	-63.2523	13.9901		40.7835	-3.6332	2.634
40.5915	-314.457	48.2665		40.6579	-77.3774	21.4321		41.9039	-63.4207	13.9883		40.807	-3.6536	2.6077
40.6147	-314.316	48.4172		40.6812	-77.6582	21.3813		41.9281	-63.54	13.9199		40.8294	-3.55	2.6147
40.6374	-314.643	48.2736		40.7043	-77.3298	21.4875		41.9523	-63.4968	14.0212		40.8527	-3.6987	2.6753
40.6605	-314.57	48.5188		40.727	-77.611	21.5544		41.9765	-63.1753	13.7969		40.8768	-3.8117	2.714
40.6838	-314.496	48.549		40.7503	-77.2977	21.4273		42.0018	-63.6274	14		40.9002	-3.912	2.4924
40.7072	-314.426	48.3954		40.773	-77.5434	21.5255		42.026	-63.4848	14.0386		40.9236	-3.5148	2.6105
40.7299	-314.532	48.4036		40.796	-77.1993	21.44		42.0503	-63.5014	14.0104		40.9461	-3.49	2.624
40.7529	-314.655	48.2552		40.8186	-77.5672	21.566		42.0745	-63.5209	13.9721		40.9694	-3.4953	2.5863
40.7755	-314.951	48.4074		40.8412	-77.8479	21.4996		42.0987	-63.3866	14.1496		40.9935	-3.2704	2.5978
40.7988	-314.336	48.4214		40.8646	-77.9747	21.5508		42.1215	-63.7276	13.9173		41.0169	-3.7179	2.747
40.8215	-314.62	48.474		40.8876	-77.5606	21.5162		42.1456	-63.6242	13.9467		41.0403	-3.7396	2.637
40.8446	-314.949	48.3865		40.9104	-77.6742	21.5119		42.1698	-63.7337	13.9419		41.0629	-3.5251	2.7002
40.868	-314.788	48.4786		40.9336	-77.4137	21.527		42.1942	-63.5484	13.9166		41.0861	-3.4961	2.6837
40.8913	-314.866	48.2827		40.9571	-77.6108	21.4499		42.2185	-63.303	14.0006		41.1101	-3.6625	2.5523
40.914	-315.053	48.351		40.9797	-77.6397	21.5527		42.2435	-63.3538	13.9806		41.1335	-3.3997	2.7306
40.937	-314.954	48.3582		41.0027	-77.5965	21.5016		42.2677	-63.7081	13.9562		41.157	-3.6683	2.6167
40.9597	-314.971	48.5779		41.0254	-77.592	21.4802		42.2919	-63.4076	13.8881		41.1794	-3.4735	2.6776
40.983	-315.099	48.3151		41.0487	-77.6142	21.6091		42.3161	-63.3373	13.8474		41.2027	-3.4751	2.6282
41.0057	-315.514	48.4705		41.0714	-77.727	21.6731		42.3404	-63.5396	14.0785		41.2268	-3.3261	2.6106
41.0287	-315.332	48.4015		41.0944	-77.5734	21.5479		42.3633	-63.0254	13.9494		41.2502	-3.4536	2.7145
41.0513	-315.331	48.3074		41.117	-77.7727	21.5171		42.3873	-63.2589	13.9812		41.2736	-3.3807	2.7842
41.0746	-315.014	48.3736		41.1404	-77.7858	21.4186		42.4114	-63.5293	13.8861		41.2961	-3.6318	2.5865
41.0973	-315.345	48.3634		41.163	-77.5518	21.5593		42.4356	-63.3414	13.9076		41.3194	-3.6095	2.5833
41.1203	-314.99	48.2751		41.1861	-77.6221	21.6392		42.4599	-63.3829	13.9766		41.3435	-3.6409	2.6486
41.143	-315.12	48.325		41.2087	-77.5932	21.6504		42.4852	-63.5829	13.9807		41.3669	-3.8373	2.6743
41.1663	-315.587	48.2229		41.2321	-77.6658	21.4256		42.5094	-63.4546	14.0541		41.3903	-3.7201	2.7994
41.189	-315.821	48.2539		41.2548	-77.8525	21.5635		42.5336	-63.4772	14.0147		41.4127	-3.7341	2.6058
41.212	-315.631	48.4705		41.2778	-77.8255	21.5057		42.5578	-63.3887	14.0742		41.4361	-3.6557	2.6922
41.2347	-315.373	48.4358		41.3004	-77.8462	21.5238		42.582	-63.2761	13.8739		41.4602	-3.737	2.6605
41.258	-315.387	48.4009		41.3237	-77.944	21.5034		42.6049	-63.5185	13.9658		41.4836	-3.5155	2.615
41.2822	-315.395	48.4377		41.3464	-77.6667	21.5935		42.629	-63.6266	14.0319		41.5072	-3.4935	2.6972
41.3056	-315.702	48.3564		41.3694	-78.0163	21.5401		42.6532	-63.6811	14.0794		41.5297	-3.5264	2.7246
41.3287	-315.71	48.4556		41.392	-77.7836	21.5403		42.6773	-63.3323	14.0628		41.5528	-3.5269	2.488
41.3513	-315.614	48.3057		41.4154	-77.8439	21.6248		42.7015	-63.6113	13.9741		41.5768	-3.7691	2.5712
41.3747	-316.062	48.4103		41.4381	-77.8458	21.5868		42.7268	-63.5717	14.1434		41.6003	-3.7069	2.7892
41.3973	-315.896	48.4616		41.4611	-77.6988	21.4196		42.7511	-63.6293	14.0456		41.6236	-3.2651	2.6606
41.4203	-315.797	48.2649		41.4837	-77.6908	21.4956		42.7753	-63.4892	13.9972		41.6461	-3.6968	2.7417
41.4438	-315.76	48.3381		41.5071	-78.0792	21.5434		42.7995	-63.5411	13.9592		41.6694	-3.6704	2.6911
41.4664	-316.098	48.2836		41.5297	-77.6879	21.5344		42.8237	-63.3926	13.9892		41.6935	-3.5567	2.746
41.4898	-316.07	48.2227		41.5528	-77.9976	21.6127		42.8464	-63.5287	14.0577		41.7169	-3.4798	2.7274
41.5124	-315.773	48.5147		41.5754	-78.0258	21.6138		42.8706	-63.3907	14.0583		41.7403	-3.8218	2.6704
41.5355	-316.165	48.2289		41.5987	-78.2372	21.6078		42.8947	-63.5691	13.9468		41.7627	-3.4942	2.547
41.5581	-315.885	48.292		41.6214	-78.2308	21.629		42.919	-63.3935	13.9515		41.7861	-3.7351	2.7088
41.5814	-316.398	48.5477		41.6445	-77.8228	21.6019		42.9434	-63.4488	13.9542		41.8102	-3.4968	2.6999
41.6048	-316.086	48.32		41.6678	-77.972	21.5962		42.9685	-63.6301	13.9709		41.8336	-3.6348	2.6731
41.6279	-315.866	48.4315		41.6912	-78.1016	21.6076		42.9927	-63.5365	14.0103		41.857	-3.4888	2.5663
41.6513	-316.346	48.1728		41.7146	-77.9048	21.6168		43.017	-63.7056	13.9215		41.8794	-3.4358	2.6913
41.6747	-316.303	48.4189		41.7377	-77.9603	21.5873		43.0412	-63.5565	13.9544		41.9022	-3.8484	2.6679
41.6981	-316.343	48.3515		41.7611	-78.0335	21.4943		43.0654	-63.8927	13.9741		41.926	-3.6051	2.5826
41.7208	-316.443	48.2192		41.7837	-77.8628	21.7001		43.0912	-63.5805	13.9347		41.9494	-3.6513	2.7388
41.7438	-316.796	48.2704		41.8071	-78.0164	21.6511		43.1154	-63.7826	13.962		41.9719	-3.712	2.6159
41.7664	-316.444	48.3274		41.8297	-77.6636	21.5175		43.1382	-63.1133	13.911		41.9952	-3.4459	2.7348
41.7898	-316.906	48.4834		41.8528	-78.0351	21.5868		43.1623	-63.469	13.9455		42.0189	-3.5848	2.5526
41.8132	-316.19	48.3974		41.8754	-78.0706	21.738		43.1864	-63.276	14.0153		42.0427	-3.6752	2.7089
41.8363	-316.195	48.2531		41.8987	-77.8391	21.5864		43.2106	-63.0886	13.9899		42.0661	-3.387	2.6371
41.8597	-316.72	48.2673		41.9214	-78.1155	21.4873		43.2348	-63.555	13.9806		42.0886	-3.5737	2.6788
41.883	-316.454	48.4786		41.9445	-78.153	21.5357		43.2602	-63.5215	14.035		42.1119	-3.338	2.6489
41.9064	-316.189	48.1187		41.9678	-78.1422	21.6384		43.2844	-63.5963	14.0201		42.1355	-3.6324	2.7058
41.9291	-316.271	48.428		41.9912	-78.0479	21.5377		43.3086	-63.5814	14.0882		42.1594	-3.6218	2.7488
41.9521	-316.33	48.3154		42.0146	-78.1726	21.6124		43.3328	-63.6962	14.1008		42.1828	-3.6526	2.6748
41.9756	-316.49	48.4694		42.0377	-78.2833	21.6142		43.357	-63.6515	14.0583		42.2054	-3.5748	2.7046
41.9989	-316.577	48.302		42.0611	-77.9113	21.6171		43.3798	-63.6897	13.9919		42.2286	-3.4473	2.6316
42.0256	-316.657	48.2262		42.0837	-78.1913	21.5479		43.404	-63.8025	13.9883		42.252	-3.7349	2.6492
42.0489	-316.721	48.5248		42.1071	-78.1936	21.5612		43.4281	-63.566	13.9913		42.2761	-3.4142	2.7247
42.0723	-317.022	48.3012		42.1305	-78.3526	21.6312		43.4523	-63.2864	14.0704		42.2995	-3.6508	2.6991
42.0954	-316.718	48.5045		42.1535	-78.3583	21.7014		43.4765	-63.4413	14.0343		42.3219	-3.6481	2.6538
42.1188	-317.121	48.4241		42.1762	-78.2621	21.5701		43.5019	-63.1924	14.0679		42.3453	-3.8458	2.681
42.1422	-316.734	48.4104		42.1996	-78.1958	21.6089		43.5261	-63.4822	13.9535		42.3687	-3.5618	2.6604
42.1656	-317	48.297		42.2222	-78.1836	21.7064		43.5519	-63.4562	14.0251		42.3927	-3.2381	2.6654
42.1882	-317.38	48.4812		42.2452	-77.9558	21.5558		43.5761	-63.5052	13.9334		42.4161	-3.8498	2.596
42.2113	-317.464	48.3162		42.2686	-78.5065	21.6342		43.6003	-63.6089	13.9909		42.4386	-3.3122	2.6585
42.236	-316.904	48.445		42.292	-77.9635	21.6138		43.6245	-63.5309	13.9419		42.4619	-3.9021	2.5449
42.2589	-317.045	48.285		42.3154	-78.3461	21.5677		43.6487	-63.5686	13.9952		42.4853	-3.2834	2.6489
42.2822	-316.921	48.5022		42.3389	-78.1305	21.5327		43.6715	-63.1849	14.1256		42.5094	-3.512	2.7267
42.3057	-317.149	48.1166		42.362	-78.2001	21.7056		43.6956	-63.6074	13.9865		42.5328	-3.4479	2.5704
42.3287	-317.39	48.2749		42.3853	-78.1622	21.5615		43.7197	-63.3424	13.9843		42.5553	-3.6934	2.7915
42.3521	-317.641	48.3712		42.4079	-78.3479	21.7595		43.744	-63.7161	14.0047		42.5785	-3.6168	2.6554
42.3755	-317.334	48.4201		42.4313	-78.0942	21.6605		43.7682	-63.2883	13.958		42.602	-3.4546	2.6501
42.3989	-317.608	48.2436		42.4543	-78.4356	21.5314		43.7936	-63.6893	14.0002		42.6261	-3.5313	2.7031
42.4223	-317.857	48.3227		42.4778	-78.4022	21.7491		43.8178	-63.6407	13.9566		42.6495	-3.866	2.6312
42.4454	-317.378	48.3815		42.5004	-78.7026	21.6024		43.842	-63.5712	14.0364		42.6721	-3.6279	2.6487
42.4688	-317.634	48.4016		42.5238	-78.4248	21.6753		43.8662	-63.7716	14.0387		42.6953	-3.4777	2.6977
42.4922	-317.867	48.2924		42.5472	-77.9739	21.7762		43.8904	-63.3605	14.0669		42.7187	-3.4896	2.6964
42.5156	-317.902	48.2459		42.5703	-78.4114	21.6503		43.9132	-63.3905	14.047		42.7428	-3.7208	2.5573
42.539	-317.885	48.4049		42.5937	-78.2568	21.6152		43.9373	-63.567	13.9765		42.7662	-3.4348	2.7725
42.5621	-317.816	48.4468		42.6171	-78.4568	21.6832		43.9614	-63.506	14.0118		42.7886	-3.2796	2.5762
42.5855	-317.932	48.2072		42.6405	-78.6113	21.6477		43.9856	-63.6135	14.0639		42.8119	-3.3775	2.6279
42.6089	-317.716	48.5239		42.6638	-78.5387	21.6467		44.0099	-63.7659	14.0472		42.8354	-3.559	2.6405
42.6322	-317.592	48.4182		42.6869	-78.3855	21.6284		44.0352	-63.6368	13.9697		42.8602	-3.4352	2.7519
42.6557	-318.031	48.4534		42.7103	-78.5123	21.6714		44.0594	-63.7248	13.87		42.8836	-3.5335	2.7131
42.6787	-318.194	48.3446		42.7337	-78.5199	21.6854		44.0836	-63.4774	14.0298		42.907	-3.5654	2.6649
42.7021	-317.61	48.3156		42.7571	-78.5947	21.696		44.1079	-63.6284	14.0654		42.9294	-3.3844	2.6344
42.7256	-318.287	48.1782		42.7798	-78.4752	21.6222		44.1321	-63.5199	13.885		42.9528	-3.6593	2.7244
42.7489	-317.806	48.4551		42.8028	-78.707	21.6928		44.1549	-63.9159	14.0394		42.9769	-3.5971	2.6089
42.7723	-317.658	48.3357		42.8254	-77.9255	21.7704		44.1792	-63.7506	14.0728		43.0003	-3.4436	2.6325
42.7954	-317.889	48.3218		42.8488	-78.4626	21.6182		44.2031	-63.7509	14.1036		43.0237	-3.8265	2.7245
42.8188	-318.229	48.338		42.8715	-78.453	21.6573		44.2273	-63.483	14.0714		43.0461	-3.4779	2.7253
42.8422	-318.561	48.215		42.8945	-78.305	21.7331		44.2515	-63.4761	13.8446		43.0695	-3.7225	2.6637
42.8656	-318.495	48.39		42.9179	-78.3997	21.7137		44.2769	-63.6034	14.0759		43.0936	-3.4956	2.7197
42.889	-318.92	48.3827		42.9413	-78.3316	21.6913		44.3011	-63.85	14.0768		43.117	-3.2447	2.6738
42.9121	-318.384	48.4713		42.9646	-78.2859	21.6277		44.3253	-63.6061	13.9884		43.1404	-3.5365	2.7549
42.9355	-318.507	48.2807		42.9877	-78.248	21.6395		44.3495	-63.4953	14.0413		43.1628	-3.5219	2.7147
42.9589	-318.449	48.4457		43.0112	-78.7286	21.6577		44.3738	-63.5335	14.0406		43.1862	-3.6049	2.597
42.9823	-318.314	48.4801		43.0345	-78.7193	21.7008		44.3965	-63.7318	13.9164		43.2103	-3.4539	2.6372
43.0057	-318.327	48.4318		43.0579	-78.8907	21.7071		44.4207	-63.4839	13.9424		43.2336	-3.2586	2.5365
43.0287	-318.894	48.2462		43.0813	-78.6374	21.7858		44.4448	-63.8014	13.8248		43.257	-3.6016	2.5667
43.0522	-318.591	48.4785		43.1044	-78.7919	21.7472		44.469	-63.4761	14.0561		43.2795	-3.3948	2.6436
43.0756	-318.349	48.3592		43.1278	-78.5176	21.7055		44.4932	-63.7412	14.0304		43.3028	-3.8773	2.7223
43.0989	-318.579	48.2776		43.1512	-78.6365	21.7451		44.5186	-63.4994	13.9572		43.3269	-3.3701	2.7
43.1224	-318.587	48.4415		43.1746	-78.6581	21.7754		44.5428	-63.8807	13.9643		43.3503	-3.6417	2.6268
43.1454	-318.456	48.358		43.198	-78.5861	21.6504		44.567	-63.7526	13.9788		43.3737	-3.6179	2.6649
43.1688	-318.695	48.408		43.2211	-78.4726	21.6903		44.5912	-63.5033	14.0397		43.3963	-3.5416	2.7488
43.1915	-318.863	48.2151		43.2445	-78.6422	21.639		44.6154	-63.352	14.0894		43.4195	-3.5296	2.622
43.2148	-318.998	48.3969		43.2671	-78.5811	21.7413		44.6382	-63.4843	13.9476		43.4436	-3.2394	2.623
43.2383	-318.652	48.428		43.2905	-78.5815	21.7154		44.6623	-63.6644	13.9949		43.467	-3.5626	2.6242
43.2613	-318.645	48.2659		43.3139	-78.7826	21.7015		44.6865	-63.5424	14.0905		43.4904	-3.4931	2.6355
43.2847	-318.713	48.3785		43.3369	-78.4047	21.8004		44.7107	-63.7919	14.0142		43.5128	-3.5011	2.5892
43.3081	-319.14	48.3157		43.3603	-78.7306	21.6874		44.7349	-63.6459	13.949		43.5362	-3.5522	2.7215
43.3315	-319.019	48.5806		43.3837	-78.3477	21.7795		44.7603	-63.6592	14.087		43.5603	-3.5511	2.6132
43.3549	-319.24	48.5117		43.4072	-78.5397	21.8224		44.7845	-63.6811	13.9335		43.5836	-3.4167	2.5801
43.378	-319.212	48.4274		43.4382	-78.7398	21.5939		44.8087	-63.544	13.9178		43.6071	-3.3713	2.5712
43.4014	-319.008	48.3821		43.4612	-78.6912	21.7353		44.8329	-63.6439	13.9363		43.6297	-3.4899	2.7083
43.4248	-318.945	48.2556		43.4846	-78.5269	21.8119		44.8571	-63.4359	14.0796		43.6528	-3.6307	2.7232
43.4481	-319.12	48.2403		43.508	-78.6014	21.763		44.8799	-63.749	14.0729		43.6765	-3.6766	2.6986
43.4716	-319.563	48.153		43.5314	-78.862	21.8249		44.904	-63.5946	13.928		43.7003	-3.6515	2.6786
43.4947	-319.282	48.2961		43.5544	-78.2814	21.8019		44.9281	-63.9811	13.8628		43.7237	-3.2996	2.5332
43.5181	-318.931	48.2509		43.5778	-78.7806	21.6891		44.9524	-63.5983	13.904		43.7461	-3.5841	2.7096
43.5414	-319.442	48.34		43.6012	-78.8308	21.7527		44.9766	-63.6979	13.9708		43.7695	-3.3899	2.5932
43.5648	-319.449	48.5659		43.6246	-78.8191	21.7378		45.002	-63.7495	14.1277		43.7936	-3.7158	2.636
43.5883	-319.492	48.3734		43.648	-78.8455	21.6866		45.0262	-63.8116	13.9907		43.817	-3.4944	2.6064
43.6114	-319.201	48.47		43.6711	-78.8247	21.8025		45.0504	-63.7231	13.9724		43.8404	-3.5225	2.5682
43.6347	-319.699	48.4319		43.6945	-79.1299	21.6762		45.0746	-63.2981	14.0446		43.8628	-3.2872	2.7897
43.6581	-319.527	48.1611		43.7179	-79.0836	21.7779		45.0988	-63.4754	13.9602		43.8862	-3.6633	2.6775
43.6815	-319.147	48.3984		43.7413	-78.7086	21.7657		45.1216	-63.7931	14.0334		43.9102	-3.5971	2.608
43.7049	-319.69	48.4152		43.7655	-79.0875	21.6725		45.1455	-63.617	13.9057		43.9337	-3.77	2.7219
43.728	-319.703	48.4064		43.7889	-78.6333	21.8725		45.1696	-63.48	14.0218		43.9571	-3.6711	2.6591
43.7514	-319.583	48.4485		43.812	-78.6297	21.7421		45.1931	-63.3748	13.9856		43.9795	-3.7744	2.5728
43.7756	-320.06	48.1877		43.8354	-78.8251	21.6812		45.2176	-63.9515	14.0298		44.0028	-3.3167	2.5927
43.799	-319.814	48.3219		43.8587	-78.8672	21.7403		45.2418	-64.0442	13.9948		44.0269	-3.7701	2.6717
43.8224	-319.759	48.337		43.8822	-78.7602	21.7984		45.2653	-63.5708	14.0122		44.0503	-3.7836	2.6762
43.8454	-319.664	48.3199		43.9056	-78.8181	21.7807		45.288	-63.6381	13.9712		44.0737	-3.38	2.6748
43.8689	-319.727	48.288		43.9286	-78.8968	21.8005		45.3113	-63.8004	14.0244		44.0962	-3.5862	2.6714
43.8923	-319.655	48.379		43.952	-78.8859	21.7114		45.3355	-63.3016	14.1332		44.1195	-3.6002	2.6687
43.9156	-319.969	48.4552		43.9754	-79.043	21.933		45.3601	-63.8995	13.9407		44.1436	-3.5696	2.5812
43.9391	-320.08	48.4708		43.9988	-79.3205	21.8111		45.3843	-63.6038	13.9274		44.167	-3.666	2.7704
43.9624	-320.215	48.3058		44.0223	-79.1562	21.8428		45.4078	-63.6038	13.8988		44.1904	-3.6727	2.6941
43.9855	-319.817	48.1436		44.0453	-78.9938	21.7632		45.4305	-63.5588	13.926		44.2128	-3.471	2.6603
44.0089	-319.849	48.2104		44.0687	-79.1118	21.8263		45.4538	-63.6114	13.953		44.2362	-3.3325	2.7021
44.0323	-320.066	48.1714		44.0921	-78.7597	21.7889		45.478	-64.0188	13.9605		44.2603	-3.2404	2.7736
44.0558	-320.067	48.2815		44.1155	-79.4155	21.7626		45.5021	-63.9332	13.9039		44.2837	-3.4636	2.7862
44.0788	-320.151	48.461		44.1389	-78.9899	21.7101		45.5267	-63.5283	14.0854		44.3071	-3.0475	2.7219
44.1022	-320.567	48.2579		44.162	-79.0675	21.7772		45.5502	-63.5718	14.0587		44.3295	-3.3841	2.8284
44.1256	-320.318	48.4961		44.1854	-79.0535	21.9423		45.5736	-63.8646	14.2256		44.3595	-3.5308	2.6857
44.149	-320.029	48.262		44.2088	-79.3541	21.7975		45.5964	-63.8008	14.1227		44.3829	-3.4755	2.6667
44.1724	-319.81	48.1983		44.2322	-79.0269	21.7007		45.6206	-63.7105	14.1077		44.4054	-3.5251	2.5773
44.1955	-320.443	48.3277		44.2556	-78.8194	21.816		45.6446	-63.8051	14.0311		44.4287	-3.3828	2.7047
44.2189	-320.116	48.3873		44.2787	-79.0278	21.7525		45.6688	-63.4699	13.9798		44.4521	-3.4007	2.7287
44.2462	-320.242	48.2194		44.3021	-79.2609	21.8071		45.693	-63.6136	13.9189		44.4762	-3.839	2.7143
44.2698	-320.32	48.3439		44.3254	-79.3272	21.7602		45.7176	-63.7185	14.0828		44.4995	-3.4185	2.6758
44.2931	-320.633	48.2877		44.3488	-79.0283	21.8741		45.7411	-63.7347	13.8855		44.5221	-3.485	2.7402
44.3158	-320.202	48.2867		44.3723	-79.3848	21.8254		45.7639	-63.9036	13.9985		44.5453	-3.29	2.6345
44.3388	-320.208	48.3459		44.3953	-78.9649	21.7139		45.7872	-63.9372	13.9587		44.5687	-3.3624	2.6424
44.3615	-320.301	48.3589		44.4187	-79.245	21.8906		45.8113	-63.7871	14.0001		44.5928	-3.6174	2.7602
44.3903	-320.364	48.3715		44.4421	-79.2695	21.9091		45.8348	-63.6762	14.0082		44.6162	-3.5075	2.7778
44.413	-321.08	48.2501		44.4655	-79.2115	21.8028		45.8601	-63.4189	14.1417		44.6387	-3.7716	2.7319
44.4357	-320.775	48.5268		44.4889	-79.1855	21.8933		45.8843	-63.7674	13.917		44.662	-3.773	2.6373
44.4583	-320.839	48.1587		44.512	-78.939	21.8048		45.9085	-63.4434	13.981		44.6936	-3.5507	2.6232
44.4811	-320.572	48.435		44.5354	-79.2872	21.9213		45.932	-63.3671	14.0246		44.717	-3.326	2.724
44.5039	-320.585	48.2962		44.5588	-79.3459	21.7616		45.9547	-63.4096	14.0293		44.7404	-3.3876	2.6823
44.5266	-320.5	48.2692		44.5822	-79.0093	21.8823		45.9788	-63.6175	13.784		44.7628	-3.5499	2.7296
44.5491	-320.519	48.3132		44.6056	-79.8752	21.9114		46.0029	-63.7121	13.9598		44.7863	-3.7945	2.666
44.5721	-320.59	48.1991		44.6287	-79.3414	21.859		46.0264	-63.7164	14.1045		44.8103	-3.4026	2.6637
44.5991	-321.123	48.3106		44.6521	-78.938	21.8845		46.0518	-63.8488	13.8988		44.8339	-3.421	2.7067
44.6222	-320.766	48.3577		44.6754	-79.1253	21.9215		46.076	-63.8357	14.045		44.8571	-3.4643	2.6023
44.6451	-320.772	48.3228		44.6989	-79.211	21.8056		46.1002	-63.8069	13.9361		44.8795	-3.347	2.7667
44.6694	-320.9	48.2998		44.7223	-79.4028	21.9827		46.1244	-63.7628	14.0337		44.9029	-3.5066	2.6603
44.6924	-320.974	48.2366		44.7453	-79.2721	21.8687		46.1471	-63.6543	14.025		44.927	-3.6263	2.6345
44.715	-321.115	48.2363		44.7687	-79.5855	21.978		46.1705	-64.029	13.9906		44.9504	-3.7249	2.628
44.7381	-320.968	48.3511		44.7921	-79.1857	21.8944		46.1946	-63.6824	13.9215		44.9738	-3.6619	2.6108
44.7607	-321.314	48.2949		44.8156	-79.2577	21.8713		46.2181	-63.8392	13.956		44.9964	-3.6777	2.6894
44.7833	-320.886	48.4087		44.839	-79.6451	21.9824		46.2426	-63.6577	14.1517		45.0196	-3.1537	2.5709
44.8059	-320.803	48.2137		44.862	-79.6797	21.7738		46.2661	-63.9869	14.0016		45.0437	-3.4518	2.6585
44.829	-320.685	48.3838		44.8854	-79.5738	21.8166		46.2888	-63.8563	14.0535		45.067	-3.3102	2.6307
44.8515	-321.427	48.2508		44.9088	-79.3556	21.835		46.3122	-63.9158	13.9734		45.0905	-3.5579	2.7757
44.8742	-321.606	48.2807		44.9322	-79.2966	21.8546		46.3363	-64.3145	14.0084		45.1128	-3.5266	2.6615
44.8972	-321.254	48.1589		44.9556	-79.3071	21.9295		46.3605	-63.708	13.9041		45.1362	-3.6179	2.7184
44.9198	-321.285	48.3057		44.9787	-79.3868	21.8669		46.3851	-63.6683	14.1286		45.1602	-3.7684	2.7112
44.9424	-321.229	48.5082		45.0021	-79.5364	21.7927		46.4093	-63.8746	13.925		45.1835	-3.3758	2.6293
44.965	-321.23	48.5223		45.0255	-79.2628	21.9061		46.4328	-63.5389	13.9793		45.2069	-3.8762	2.7465
44.9932	-321.722	48.1089		45.0489	-79.4129	21.8642		46.457	-63.5863	14.01		45.2294	-3.6662	2.7369
45.0226	-321.183	48.3613		45.0723	-79.348	21.8293		46.4798	-63.8446	14.0436		45.2527	-3.7008	2.696
45.046	-321.926	48.3542		45.0954	-79.5034	22.0128		46.5038	-63.7782	14.0276		45.2768	-3.7818	2.6876
45.0694	-321.45	48.4243		45.1188	-79.8116	21.9383		46.528	-63.8221	14.0725		45.3002	-3.5853	2.6344
45.0928	-321.283	48.3116		45.142	-79.1186	21.8729		46.5525	-63.9743	13.9574		45.3236	-3.4778	2.702
45.1162	-321.378	48.376		45.1653	-79.778	21.9408		46.5764	-63.4501	13.9354		45.346	-3.5074	2.6657
45.1393	-321.757	48.134		45.188	-79.6317	21.7873		46.6018	-63.9801	13.9691		45.3693	-3.6649	2.6873
45.1627	-321.306	48.2258		45.2111	-79.3796	21.9045		46.626	-64.1767	13.9152		45.3935	-3.5817	2.6858
45.1859	-321.868	48.2896		45.2336	-79.3881	21.8496		46.6502	-63.7858	13.9752		45.4168	-3.543	2.6614
45.2103	-321.887	48.3477		45.257	-79.7238	21.9388		46.6744	-63.8786	14.0818		45.4403	-3.4737	2.641
45.2335	-321.709	48.3079		45.2797	-79.5273	22.0454		46.6972	-63.8082	14.0407		45.4627	-3.5255	2.712
45.2565	-322.046	48.3861		45.3027	-79.7587	21.8687		46.7207	-63.9268	13.9779		45.4861	-3.8938	2.784
45.2792	-321.808	48.3674		45.3253	-79.3461	22.0363		46.7447	-63.6299	13.9216		45.5102	-3.6679	2.8539
45.3025	-321.92	48.2504		45.3487	-79.2946	22.009		46.7689	-63.6184	13.9875		45.5335	-3.6122	2.725
45.3252	-321.94	48.1951		45.3714	-79.5556	21.8772		46.7931	-63.63	13.9338		45.557	-3.5965	2.8044
45.3482	-321.724	48.251		45.3944	-79.5884	21.909		46.8184	-63.5938	14.0827		45.5794	-3.3639	2.7013
45.3709	-321.958	48.1144		45.417	-79.5981	21.9035		46.8427	-63.7994	14.0514		45.6027	-3.4896	2.658
45.3942	-321.814	48.241		45.4404	-79.6436	21.8881		46.8669	-63.6643	14.0345		45.6268	-3.7164	2.6003
45.4169	-322.145	48.5398		45.463	-79.6219	21.7996		46.8911	-63.9257	13.9763		45.6502	-3.6806	2.7051
45.4401	-321.797	48.2976		45.486	-79.629	21.9622		46.9153	-63.7542	13.9952		45.6736	-3.6024	2.7357
45.4633	-321.964	48.2559		45.5087	-79.8126	21.979		46.9381	-63.8703	13.9656		45.696	-3.9022	2.7436
45.4867	-321.822	48.2703		45.532	-79.5548	21.9069		46.9622	-63.7308	13.8331		45.7194	-3.8171	2.74
45.5101	-322.066	48.2303		45.5547	-79.7211	21.9942		46.9863	-63.9774	14.0385		45.7437	-3.6821	2.7357
45.5327	-322.223	48.275		45.5778	-79.7216	21.9507		47.0105	-64.2448	14.0678		45.7669	-3.525	2.7433
45.5599	-321.869	48.3277		45.6003	-79.5923	21.8623		47.0347	-63.8016	13.9347		45.7903	-3.5693	2.767
45.5833	-322.325	48.3352		45.6237	-79.6838	21.9865		47.0601	-63.7998	14.0276		45.8127	-3.9663	2.7811
45.6064	-322.223	48.3114		45.6464	-79.8884	21.8344		47.0843	-63.6579	13.9799		45.8361	-3.8224	2.7209
45.6291	-322.701	48.4118		45.6694	-79.9134	21.8958		47.1086	-63.9426	13.9816		45.8602	-3.305	2.6611
45.6522	-322.443	48.2474		45.692	-79.8979	22.0005		47.1328	-63.9005	13.943		45.8835	-3.6073	2.7798
45.6748	-322.632	48.2904		45.7154	-79.8845	21.919		47.1604	-63.8254	14.1176		45.907	-3.174	2.6291
45.6979	-322.728	48.3043		45.7381	-79.5737	21.9742		47.1851	-63.7021	14.1178		45.9296	-3.6089	2.688
45.7205	-321.764	48.2339		45.7611	-79.8957	21.8913		47.2094	-63.5977	13.8541		45.9527	-3.7725	2.6894
45.7431	-322.387	48.2057		45.7837	-79.8162	21.9634		47.2336	-63.7023	13.9316		45.9768	-3.4849	2.678
45.7657	-322.758	48.4293		45.807	-79.9242	21.9573		47.2578	-63.9653	13.9384		46.0002	-3.4583	2.5822
45.7887	-322.546	48.1763		45.8297	-79.92	22.1316		47.282	-63.551	14.0049		46.0236	-3.4525	2.7423
45.8114	-322.786	48.3497		45.8527	-80.0289	21.9945		47.3047	-63.8012	14.048		46.0463	-3.9906	2.6369
45.834	-322.315	48.2375		45.8753	-79.5538	21.9313		47.3281	-63.7104	14.127		46.0694	-3.9243	2.8528
45.8567	-322.422	48.3366		45.8987	-79.6534	21.8868		47.3522	-63.8468	14.0797		46.0935	-3.7147	2.6743
45.8796	-322.424	48.396		45.9214	-79.8442	22.0519		47.3764	-63.9085	14.0248		46.1169	-3.383	2.6163
45.9022	-322.904	48.3372		45.9444	-79.8015	22.0487		47.4018	-63.9707	14.0204		46.1403	-3.6487	2.5739
45.9305	-322.887	48.372		45.967	-80.267	21.8877		47.426	-64.0271	14.0394		46.1628	-3.2821	2.6953
45.959	-322.874	48.2298		45.9904	-79.7003	21.9248		47.4502	-63.9519	14.0381		46.1861	-3.4776	2.7904
45.9816	-322.704	48.2354		46.013	-79.8465	21.9456		47.4744	-63.8746	14.1138		46.2102	-3.4243	2.693
46.0109	-322.568	48.2834		46.0361	-79.8149	22.1132		47.4986	-63.7068	14.0339		46.2336	-3.9422	2.5216
46.0343	-322.443	48.5069		46.0587	-79.7979	22.006		47.5214	-63.5858	14.0136		46.257	-3.9456	2.5541
46.0577	-323.154	48.3412		46.082	-79.71	21.9585		47.5455	-63.6724	13.9731		46.2794	-4.1088	2.6284
46.0808	-323.018	48.2815		46.1048	-79.7507	21.9508		47.5773	-63.9161	13.934		46.3027	-3.5739	2.6876
[truncated: 101,296 more rows]
