# Supplementary material for: Capturing colloidal nano- and microplastics with plant-based nanocellulose networks
Source: Nat Commun. 2022 Apr 5;13:1814. doi: 10.1038/s41467-022-29446-7 (PMC8983699; doi:10.1038/s41467-022-29446-7)
Supplement: Supplementary file 5 — Source Data [file 41467_2022_29446_MOESM5_ESM.zip › Source Data/SI Figure 7.xlsx]

## Sheet: SI Figure 7ab
RC	Time [s]	f5 [Hz]	D5 [ppm]		CNF	Time [s]	f5 [Hz]	D5 [ppm]		TEMPO-CNF	Time [s]	f5 [Hz]	D5 [ppm]
	0	-0.192	0.0105			0	-0.0629	-0.0677			0	-0.1876	-0.0435
	1.3394	-0.025	-0.0901			1.4001	0.0081	0.0563			1.401	-0.1151	-0.1825
	2.6791	-0.3487	0.0763			2.7475	-0.3005	0.0249			2.7475	0.1477	-0.0396
	4.0191	0.0866	0.048			4.0996	-0.0125	0.042			4.1002	-0.0845	0.0236
	5.3613	-0.0396	0.0949			5.4449	-0.1261	0.0969			5.4447	0.1649	0.1021
	6.6987	0.1403	0.1132			6.7898	-0.0664	0.0036			6.7897	0.0159	0.0587
	8.0377	0.2418	-0.0376			8.1339	0.2061	0.0948			8.5399	0.209	-0.0018
	9.3777	0.1288	0.1233			9.8849	-0.1121	0.0538			9.8849	-0.0422	-0.0408
	10.7214	-0.2473	-0.0659			11.229	-0.0693	-0.0073			11.2351	-0.1087	0.0162
	12.0599	0.0291	0.0147			12.5805	0.251	-0.0352			12.5804	-0.1562	-0.0546
	13.3989	-0.1655	-0.1148			13.9252	-0.1274	-0.02			13.9265	0.099	0.0546
	14.7461	-0.0841	0.0778			15.2703	0.0835	-0.0776			15.2696	-0.0221	-0.0879
	16.0846	0.1583	0.0223			16.6211	-0.2353	0.0081			16.6207	0.0921	-0.0716
	17.4232	0.0177	-0.0686			17.9726	0.186	-0.1131			17.9732	0.0716	-0.0204
	18.7673	-0.0108	-0.0041			19.3186	0.1097	-0.0322			19.3188	0.2791	0.1159
	20.1054	0.0049	-0.0384			20.669	0.0316	0.0684			20.6688	0.1439	-0.0008
	21.4458	0.0809	-0.0876			22.0134	-0.0086	-0.0399			22.0134	0.1772	-0.0325
	22.7858	0.1744	0.0596			23.362	-0.1831	-0.0249			23.3615	-0.6367	0.0296
	24.1295	0.217	-0.0805			24.7085	0.3536	-0.0565			24.708	0.1309	0.0025
	25.4677	-0.1095	-0.0057			26.0576	-0.2853	0.0311			26.0576	-0.0323	-0.0446
	26.8106	-0.0574	-0.0472			27.4011	0.3599	-0.0052			27.4011	-0.1461	0.2175
	28.1554	-0.1099	0.0959			28.7467	-0.2273	-0.0983			28.7462	0.0599	0.0421
	29.4928	-0.0602	0.0866			30.0908	-0.0188	-0.1281			30.0906	-0.0139	0.0329
	30.8326	0.318	-0.0403			31.4368	-0.0729	0.1034			31.4367	0.0723	0.0937
	32.1788	0.2519	0.0182			32.781	0.3115	-0.0004			32.7844	0.225	-0.0156
	33.5178	0.0213	-0.0891			34.1292	-0.0654	-0.1202			34.1291	0.1629	-0.0452
	34.8612	0.2633	0.0059			35.476	0.1076	-0.0063			35.4757	-0.0048	-0.0298
	36.2016	-0.1777	0.1354			36.8195	0.0625	0.0236			36.9911	-0.0925	0.0246
	37.5405	0.0562	0.0801			38.3705	0.3282	0.0046			38.3744	-0.1561	-0.1264
	38.88	0.0809	-0.038			39.7231	0.1091	-0.0821			39.7226	-0.0234	-0.0743
	40.2274	0.1752	-0.0466			41.0655	-0.0425	0.0859			41.065	0.1189	-0.0292
	41.5648	0.2179	-0.0813			42.4145	0.0094	-0.0359			42.414	0.0808	0.0082
	42.9046	0.1733	0.0093			43.7607	-0.164	0.0291			43.7606	-0.3303	-0.1255
	44.2533	0.0046	0.0066			45.1057	-0.038	-0.1099			45.1054	0.0547	-0.0208
	45.5939	-0.044	0.1329			46.4538	0.1868	-0.0536			46.4536	-0.2149	0.0965
	46.9386	-0.0187	-0.0955			47.7978	-0.0305	-0.0195			47.7974	-0.1596	-0.0119
	48.2766	0.324	0.0303			49.1421	0.0521	-0.1146			49.1459	0.0307	0.0269
	49.616	0.2201	-0.0587			50.4892	0.0114	0.0363			50.4886	0.3561	0.1719
	50.9584	-0.1475	-0.1174			51.8379	-0.1057	0.0378			51.8394	0.3166	-0.0245
	52.2992	0.1764	0.0673			53.1843	0.1234	0.0676			53.1895	0.1196	0.005
	53.6372	-0.0049	-0.024			54.5338	0.1456	0.0448			54.5337	0.1256	0.0486
	54.9808	-0.1843	0.0164			55.8829	0.1234	-0.0567			55.8877	-0.2116	0.0305
	56.3234	0.1312	-0.0162			57.2344	0.4477	-0.1403			57.2378	-0.0509	-0.0309
	57.6636	0.1171	-0.0448			58.5818	-0.1531	0.0698			58.5816	-0.1685	0.0143
	59.0097	-0.2047	0.0529			59.9295	-0.1004	-0.0269			59.9334	0.0369	-0.0506
	60.3579	0.1215	0.0319			61.2776	0.1471	-0.0604			61.2835	-0.0789	-0.0168
	61.7026	0.1711	0.0179			62.6276	0.0036	-0.1453			62.628	-0.0412	0.0771
	63.0428	0.0809	0.0496			63.9749	0.0269	-0.1102			63.9745	0.0835	0.0282
	64.3864	0.2239	0.0624			65.323	0.3461	-0.0816			65.3279	-0.2985	-0.1087
	65.7337	0.0079	0.0106			66.6837	0.0445	0.0158			66.871	0.1312	-0.0407
	67.0757	0.067	0.0417			68.2206	0.2666	-0.1357			68.2207	-0.089	-0.0042
	68.4202	-0.088	0.0733			69.5671	0.1687	0.0003			69.5662	-0.2643	0.0591
	69.7624	0.094	0.1535			70.9148	0.36	-0.0142			70.9152	0.1573	-0.0067
	71.1063	0.1505	0.0381			72.2632	-0.1151	0.0055			72.2632	-0.1291	0.1037
	72.4442	-0.0503	-0.0574			73.6061	-0.3243	-0.0411			73.6064	-0.0299	-0.0351
	73.7806	0.1107	-0.027			74.9566	0.2351	-0.0791			74.9561	0.1889	0.0864
	75.1279	0.306	0.0322			76.301	0.4448	-0.058			76.3006	0.2518	0.0259
	76.4691	-0.2864	-0.0075			77.6532	0.3171	-0.023			77.6532	-0.3078	0.021
	77.818	-0.0859	0.2253			78.9978	0.1031	-0.0007			78.9984	-0.1901	0.082
	79.1626	0.0136	0.009			80.3484	0.125	-0.0653			80.3482	0.0446	0.0242
	80.5063	0.2864	0.0308			81.6982	0.1047	-0.1011			81.6975	0.0555	0.0588
	81.8517	0.0633	0.0235			83.0444	0.0084	-0.0557			83.0443	0.1724	-0.0162
	83.2029	0.0182	0.0679			84.392	0.3752	-0.0747			84.3918	-0.5832	0.1023
	84.5435	0.0831	-0.0355			85.7351	-0.0208	0.0169			85.736	0.0448	0.0711
	85.8871	0.1565	0.0122			87.0835	-0.2964	0.0311			87.0829	0.0339	-0.0507
	87.2379	0.0363	0.1193			88.4316	-0.0604	-0.0058			88.4374	-0.1324	-0.006
	88.583	0.1511	-0.0475			89.781	0.1868	-0.0153			89.7856	0.1482	-0.0101
	89.9231	-0.1345	0.1203			91.131	0.1735	-0.0181			91.1306	-0.1051	0.1083
	91.268	0.2895	0.0693			92.4797	-0.1372	-0.0339			92.48	-0.1842	0.1629
	92.6125	0.0931	0.0634			93.8271	-0.0053	-0.0335			93.833	0.3681	0.0424
	93.9513	0.1508	0.1306			95.1823	0.205	-0.0164			95.1833	-0.1071	0.0798
	95.2968	0.3342	-0.0334			96.5295	0.6204	0.0253			96.5291	-0.2849	0.0144
	96.6385	0.1304	0.1529			97.876	0.3405	-0.0025			97.882	-0.2371	0.036
	97.9922	0.1772	0.1212			99.2307	0.0286	-0.0008			99.2327	-0.2438	-0.062
	99.3304	-0.0223	0.0263			100.581	0.0591	-0.1155			100.581	-0.3561	0.1679
	100.68	0.049	0.0754			102.116	-0.035	-0.0178			102.116	0.1903	-0.0291
	102.024	-0.1789	0.0938			103.466	0.2635	0.023			103.466	-0.1646	0.0687
	103.369	-0.0659	0.0355			104.814	0.2945	0.0461			104.814	-0.1856	0.0841
	104.717	0.028	0.0727			106.17	0.2742	0.0068			106.17	-0.0189	0.1385
	106.062	-0.0128	0.1104			107.529	0.1651	-0.1225			107.529	-0.1093	-0.0778
	107.414	-0.283	0.0765			108.877	0.3146	0.057			108.882	-0.009	0.0405
	108.762	0.2307	0.0745			110.232	0.1729	-0.0121			110.236	0.1504	0.1584
	110.106	0.2593	0.1025			111.585	0.412	-0.0352			111.585	-0.1041	0.0732
	111.451	0.497	-0.0303			112.929	0.2212	-0.0636			112.936	0.1377	0.0481
	112.791	0.172	0.0147			114.279	0.2731	-0.0216			114.285	-0.1061	-0.0625
	114.137	0.3521	0.0961			115.635	0.3972	-0.0112			115.639	-0.6732	0.0261
	115.491	0.269	0.1653			116.988	0.1492	-0.0502			116.988	-0.0995	0.0854
	116.833	0.167	-0.039			118.337	-0.0649	0.0451			118.344	0.1198	0.0316
	118.185	0.3344	-0.0707			119.693	0.1768	0.0612			119.696	-0.1438	0.0793
	119.536	0.1411	0.0464			121.041	0.5242	-0.0542			121.042	0.0392	0.0539
	120.879	0.2592	-0.0488			122.393	0.3251	-0.0583			122.398	-0.2133	0.1615
	122.227	0.062	0.1206			123.746	0.0885	-0.0611			123.75	-0.006	0.0193
	123.576	-0.0516	0.0324			125.099	0.41	0.0753			125.1	0.0551	0.1712
	124.92	-0.0019	-0.0607			126.461	-0.0729	-0.0422			126.46	-0.1284	0.1304
	126.268	0.3421	0.1034			127.818	0.0678	-0.1172			127.819	-0.0335	0.1205
	127.612	0.3379	0.0362			129.172	0.2214	-0.0291			129.172	-0.3993	-0.0152
	128.956	-0.122	0.0905			130.525	0.0909	-0.1718			130.525	-0.065	0.0717
	130.298	0.2359	0.0528			131.872	0.3684	-0.0664			131.877	0.181	0.211
	131.651	-0.073	-0.0841			133.226	0.1351	-0.1461			133.227	-0.3831	-0.0264
	133	0.0216	-0.0112			134.581	0.028	-0.0238			134.581	0.0215	0.0332
	134.344	0.0684	0.0611			135.929	0.0282	-0.0266			135.933	-0.1681	0.0867
	135.702	0.1527	0.0125			137.283	0.5026	-0.044			137.29	-0.3002	0.1594
	137.048	0.1807	-0.0319			138.638	0.4336	-0.0337			138.643	-0.0918	0.1263
	138.394	0.0698	0.1241			139.992	0.1423	-0.019			139.992	-0.308	0.0873
	139.747	0.2371	0.0392			141.343	0.4318	-0.1124			141.349	-0.0006	0.1001
	141.094	0.2859	-0.0145			142.698	0.1489	-0.0146			142.701	-0.0272	0.019
	142.439	0.1803	0.124			144.082	0.2058	-0.0602			144.082	-0.018	0.0331
	143.803	0.296	0.0966			145.43	0.0883	0.0363			145.436	-0.3193	0.0104
	145.156	0.2104	0.1806			146.785	0.2605	0.0536			146.789	-0.1731	0.1201
	146.505	0.138	0.1025			148.145	0.2285	0.07			148.151	-0.107	0.0362
	147.853	0.1065	0.0586			149.5	0.3207	-0.0146			149.5	-0.1157	0.1972
	149.213	0.009	0.0246			150.851	0.1165	0.0267			150.855	-0.1408	0.0186
	150.569	0.3876	0.0034			152.205	0.2028	-0.0047			152.208	-0.0839	0.0683
	152.081	0.1741	0.0679			153.558	0.0567	-0.0591			153.558	0.0556	0.0515
	153.432	0.3334	0.0813			154.911	0.192	-0.0605			154.911	0.0033	-0.007
	154.782	0.0988	0.0687			156.261	0.2568	0.1123			156.261	-0.1685	0.1618
	156.128	0.3023	0.0559			157.617	0.5008	-0.0386			157.617	-0.0801	0.0835
	157.479	0.2745	0.0084			158.966	-0.0143	-0.1603			158.966	-0.0942	0.0518
	158.831	0.1542	0.1053			160.322	0.5131	-0.0669			160.327	-0.203	0.1909
	160.181	0.4088	0.0494			161.675	0.2439	-0.0604			161.675	-0.4079	0.1231
	161.535	0.2799	0.1118			163.03	0.2272	-0.2237			163.03	-0.2864	0.0885
	162.885	0.218	-0.0422			164.381	0.2456	-0.1325			164.386	-0.2592	0.1312
	164.237	0.1099	-0.0115			165.734	0.3094	-0.0505			165.739	-0.1545	0.0736
	165.589	0.3276	-0.0622			167.089	0.3427	-0.0556			167.088	-0.2347	-0.0473
	166.932	-0.0336	0.0296			168.437	0.4115	-0.0593			168.442	-0.211	0.0729
	168.279	0.3525	0.1482			169.789	0.4545	-0.0288			169.794	0.0291	0.1034
	169.625	0.0643	0.0529			171.143	0.265	0.0002			171.149	-0.2509	-0.0112
	170.97	0.2225	0.0642			172.498	0.185	0.0375			172.498	-0.2536	0.0403
	172.317	0.5496	0.0048			173.847	0.3181	-0.0161			173.853	-0.1653	0.1074
	173.678	-0.18	0.062			175.204	0.3855	-0.0338			175.206	-0.4001	0.0724
	175.028	0.2124	0.0898			176.556	0.4989	0.0439			176.556	-0.1473	-0.0054
	176.383	-0.0715	0.0159			177.916	0.0125	-0.037			177.916	-0.2714	0.0605
	177.731	0.107	0.0732			179.269	0.0938	-0.0738			179.268	0.1901	-0.0189
	179.08	0.2847	-0.0221			180.626	0.4055	-0.0552			180.626	-0.3909	0.0198
	180.43	0.2303	0.0676			181.98	0.15	-0.1086			181.981	-0.3227	0.0642
	181.778	0.5002	0.1367			183.336	0.3218	-0.0137			183.342	-0.3478	0.0225
	183.131	0.2449	0.0627			184.693	0.1999	-0.0057			184.697	-0.1101	0.0333
	184.841	0.1444	0.0977			186.048	0.2212	-0.0532			186.048	-0.2169	0.0549
	186.191	0.0957	0.1096			187.4	0.3956	-0.0896			187.405	-0.1618	0.0854
	187.838	0.3309	0.0754			188.755	0.124	-0.037			188.76	-0.2461	0.0352
	189.188	0.1553	0.1619			190.11	0.1823	0.0154			190.11	0.0588	0.0954
	190.532	0.3063	0.0459			191.464	0.1338	-0.0489			191.464	-0.0953	-0.0289
	191.882	0.2703	0.1365			192.815	0.2613	0.019			192.818	-0.2002	0.0687
	193.23	0.1078	0.1386			194.174	0.0903	-0.1297			194.174	-0.0627	0.1
	194.588	-0.0158	0.061			195.528	0.1843	-0.0405			195.528	-0.0002	0.0117
	195.945	0.22	0.1264			196.881	0.2611	-0.0169			196.886	-0.4825	0.138
	197.304	0.0927	0.1976			198.24	0.4077	-0.0458			198.244	0.0983	0.0717
	198.671	-0.0008	0.097			199.59	0.3142	-0.0912			199.589	-0.2426	0.1258
	200.021	0.0943	0.0012			200.938	0.1725	-0.0303			200.943	-0.3898	0.0712
	201.375	0.0942	-0.0509			202.291	0.2791	-0.1626			202.297	-0.3328	0.1586
	202.724	0.027	0.0732			203.645	0.075	-0.0766			203.65	-0.2195	0.1886
	204.064	0.2454	0.1386			205.005	0.2038	0.043			205.005	0.05	0.1145
	205.413	0.0791	0.1725			206.356	0.2428	-0.0949			206.363	-0.4297	0.1201
	206.773	0.3309	-0.1009			207.717	0.2189	-0.0621			207.721	-0.0003	0.1001
	208.125	0.502	0.0627			209.071	0.1361	-0.0856			209.072	-0.2077	0.0529
	209.476	0.2828	0.1407			210.428	0.4378	-0.0875			210.434	0.0008	0.1493
	210.83	0.0515	0.175			211.782	0.325	0.029			211.788	0.3637	0.1375
	212.179	-0.0332	0.0824			213.136	0.3701	0.0757			213.141	-0.2648	0.1172
	213.532	0.2444	0.0571			214.496	0.4333	-0.1433			214.496	-0.369	0.2389
	214.88	0.0009	0.1664			215.847	0.5406	-0.1121			215.852	0.0942	0.1823
	216.234	0.0879	0.0834			217.207	0.2444	-0.0995			217.213	-0.359	0.166
	217.588	0.1077	0.0703			218.565	0.5976	-0.0768			218.565	0.089	0.0222
	218.943	0.2299	0.155			219.917	0.3308	-0.0071			219.917	0.0887	-0.0236
	220.296	0.1333	0.0889			221.27	0.2268	0.011			221.27	-0.2604	0.1365
	221.655	-0.0096	0.1685			222.624	0.2752	-0.0997			222.623	-0.2414	0.1763
	223.005	0.1977	0.0891			223.976	0.2225	-0.0157			223.976	-0.2814	-0.0233
	224.363	0.1852	0.01			225.329	0.2993	-0.0469			225.334	-0.2613	0.1819
	225.709	0.026	0.0946			226.686	0.4413	-0.0892			226.691	-0.0746	0.1422
	227.059	0.187	0.0804			228.048	0.3585	-0.0954			228.048	-0.002	0.0734
	228.427	0.2425	0.0347			229.394	0.304	-0.0692			229.399	-0.4305	0.2177
	229.784	-0.0215	0.1309			230.751	0.4692	-0.104			230.756	-0.2248	0.1417
	231.137	0.5242	0.0706			232.105	0.4715	-0.0824			232.105	-0.3142	0.218
	232.492	0.3534	0.0484			233.458	0.4232	-0.1035			233.459	-0.1535	0.1692
	233.85	-0.1223	0.032			234.807	0.3597	-0.0389			234.812	-0.2629	0.2019
	235.201	0.1676	0.103			236.171	0.1308	-0.0953			236.173	-0.1828	0.1054
	236.546	0.1508	0.0111			237.524	0.0881	-0.0788			237.524	-0.4179	0.1284
	237.897	0.204	0.0216			238.882	0.492	0.0276			238.889	-0.4287	0.0969
	239.272	0.286	0.0209			240.238	0.3307	-0.0011			240.242	-0.0306	0.1531
	240.627	0.2766	0.1783			241.59	0.5938	-0.0928			241.59	0.163	0.2229
	241.98	0.4442	0.2353			242.944	0.5855	0.0871			242.95	-0.1922	0.1905
	243.336	0.5035	0.0734			244.298	0.3083	-0.0919			244.302	0.1991	0.1533
	244.691	0.4797	0.2079			245.656	0.4237	-0.1113			245.664	-0.1182	0.184
	246.045	0.3091	0.2689			247.014	0.8609	-0.004			247.014	-0.0241	0.071
	247.396	0.4506	0.1106			248.365	0.5927	-0.0199			248.369	-0.4041	0.1049
	248.757	0.329	0.026			249.723	0.6587	-0.1201			249.723	-0.2181	0.0145
	250.112	0.0583	0.1479			251.077	0.6935	-0.0345			251.077	0.2667	-0.0217
	251.466	0.1859	0.0915			252.434	0.282	-0.2065			252.438	-0.3007	0.0203
	252.824	0.4298	0.1495			253.787	0.7758	-0.184			253.806	0.2098	0.0786
	254.174	0.2459	0.0055			255.175	0.4503	-0.0689			255.176	-0.0096	0.1055
	255.523	-0.0708	0.2911			256.529	0.8849	0.0149			256.529	-0.2489	0.2458
	256.879	0.4397	0.0302			257.887	0.5425	-0.1062			257.892	0.1932	0.1672
	258.23	0.5404	0.2303			259.242	0.5691	-0.0181			259.247	-0.0054	0.0942
	259.581	0.4962	0.1201			260.595	0.4883	-0.0282			260.595	-0.0509	0.1941
	260.933	0.0913	0.1685			261.947	0.23	-0.0555			261.952	0.0412	0.2189
	262.29	0.2023	0.1633			263.302	0.4654	-0.0796			263.308	-0.0063	0.2107
	263.645	0.4608	0.1206			264.677	0.4673	-0.1334			264.677	-0.2909	0.1427
	265.002	0.0373	0.2487			266.027	0.7093	-0.0427			266.027	-0.1869	0.1181
	266.356	0.4738	0.1625			267.379	0.1778	0.0257			267.387	-0.2515	0.0981
	267.707	0.1746	0.1071			268.739	0.7114	0.1338			268.742	-0.2241	0.2644
	269.058	0.2859	0.0247			270.092	0.3575	-0.0846			270.092	-0.1088	0.2619
	270.413	0.221	0.2031			271.446	0.3662	-0.018			271.466	-0.4172	-0.0023
	271.78	0.3385	0.1831			272.822	0.3713	-0.1291			272.84	-0.1381	0.1802
	273.142	0.4164	0.1496			274.192	0.5974	-0.1397			274.197	-0.2457	0.1733
	274.506	0.2708	0.2656			275.564	0.1573	-0.1502			275.563	-0.2927	0.1271
	275.874	0.5334	0.1289			276.933	0.4072	-0.0031			276.939	-0.4787	0.098
	277.248	0.3909	0.1516			278.291	0.3447	-0.0872			278.311	-0.5394	0.1519
	278.616	0.3509	0.1294			279.679	0.4616	-0.0397			279.679	-0.1729	0.111
	279.964	0.3118	0.1916			281.033	0.3642	-0.1314			281.033	-0.1509	0.1204
	281.324	0.6021	0.2389			282.402	0.6724	-0.1274			282.406	0.027	0.0868
	282.681	0.5248	0.1372			283.761	0.4232	-0.0033			283.765	-0.1275	0.0984
	284.033	0.2641	0.2132			285.122	0.584	-0.0759			285.122	-0.2925	0.0682
	285.385	0.2129	0.133			286.482	0.6471	-0.0894			286.483	-0.4361	0.1102
	286.738	0.3396	0.1209			287.84	0.6156	-0.1061			287.845	-0.4519	0.1661
	288.097	0.2293	0.1745			289.197	0.5851	-0.0451			289.202	-0.1969	0.1481
	289.454	0.4653	0.1851			290.569	0.4113	-0.0912			290.57	-0.2771	0.106
	290.825	0.2446	0.0759			291.941	0.1902	0.0242			291.947	-0.2739	0.1864
	292.18	0.1989	0.0828			293.303	0.5261	-0.0008			293.308	-0.1737	0.1092
	293.531	0.238	0.1314			294.682	0.4726	-0.0317			294.685	-0.3512	0.0611
	294.885	-0.0704	0.1976			296.038	0.7765	-0.0504			296.038	-0.4386	0.1183
	296.231	0.3725	0.0996			297.405	0.5375	-0.0445			297.409	-0.0519	0.1052
	297.592	0.328	0.173			298.761	0.6444	-0.086			298.764	-0.2245	0.1928
	299.458	0.3378	0.143			300.116	0.4357	-0.2258			300.115	-0.2167	-0.0046
	300.827	0.6117	0.0541			301.471	0.2589	-0.003			301.471	-0.1609	-0.0085
	302.182	0.1314	0.0606			302.829	0.4311	-0.0187			302.841	-0.2411	0.0796
	303.542	0.1913	0.2102			304.208	0.6027	-0.033			304.213	-0.2027	0.1599
	304.896	0.2091	0.1807			305.564	0.6959	-0.1561			305.564	-0.3222	0.0659
	306.255	0.2471	0.1819			306.918	0.5067	-0.0691			306.918	-0.4133	0.1077
	307.619	0.3584	0.0302			308.273	0.4076	-0.1001			308.274	-0.3362	0.1452
	308.97	0.4793	0.2206			309.627	0.2272	-0.0777			309.626	-0.3818	0.123
	310.353	0.5244	0.2822			310.985	0.3393	-0.0511			310.985	-0.4013	0.1194
	311.705	0.6073	0.1676			312.339	0.9036	-0.1656			312.345	-0.1075	0.0705
	313.055	0.4553	0.2046			313.697	0.5752	-0.1583			313.702	0.0386	0.1378
	314.407	0.1346	0.1183			315.066	0.7446	-0.0738			315.066	-0.7198	0.1091
	315.783	0.4109	0.199			316.421	0.5487	-0.1998			316.424	-0.5813	0.1767
	317.137	0.5081	0.2241			317.775	0.657	-0.0259			317.779	-0.6579	0.0591
	318.507	0.3279	0.1735			319.136	0.5084	-0.0532			319.141	-0.2142	0.1957
	319.861	0.1727	0.1345			320.492	0.6557	-0.0931			320.493	-0.1765	0.0849
	321.214	0.3791	0.2312			321.859	0.23	-0.0647			321.865	-0.4136	0.1637
	322.566	0.1898	0.1358			323.231	0.2162	-0.137			323.236	-0.1658	0.1557
	323.923	0.3456	0.1616			324.589	0.5899	-0.1454			324.59	-0.4034	0.151
	325.305	0.2676	0.2525			325.944	0.4838	-0.1252			325.95	-0.4377	0.1423
	326.673	0.416	0.1247			327.305	0.7177	-0.1934			327.31	-0.2732	0.1316
	328.023	0.5084	0.1755			328.685	0.455	-0.0009			328.688	-0.1952	0.2045
	329.39	0.6844	0.0123			330.042	0.2703	-0.197			330.042	-0.5458	0.1952
	330.743	0.283	0.193			331.412	0.5079	-0.0619			331.416	-0.3594	0.2619
	332.103	0.2477	0.0678			332.77	0.4329	-0.1894			332.775	-0.2993	0.0731
	333.466	0.3223	0.2323			334.129	0.5599	-0.0587			334.129	-0.4597	0.1082
	335.169	0.5738	0.221			335.484	0.5592	-0.228			335.483	-0.339	0.1537
	336.587	0.1482	0.1779			336.839	0.4385	-0.0558			336.849	-0.479	0.194
	337.962	0.3408	0.2173			338.207	0.4115	-0.1983			338.208	-0.2682	0.2202
	339.334	0.1049	0.2444			339.578	0.3676	-0.2504			339.578	-0.4523	0.225
	340.691	0.2002	0.123			340.933	0.6312	-0.0514			340.937	-0.1974	0.1402
	342.04	0.3517	0.1213			342.291	0.384	-0.045			342.296	-0.2308	0.0844
	343.394	0.4596	0.2285			343.648	0.617	-0.1489			343.653	-0.2371	0.0617
	344.749	0.0641	0.0749			345.025	0.3477	-0.0477			345.025	0.0372	0.2591
	346.129	0.1482	0.3197			346.381	0.3576	-0.0617			346.399	-0.2523	0.1394
	347.478	0.4571	0.1466			347.754	0.4274	-0.1018			347.758	-0.0388	0.0071
	348.853	0.1522	0.2635			349.11	0.5107	-0.2073			349.113	-0.684	0.1248
	350.205	0.3394	0.1924			350.469	0.5014	-0.1062			350.472	-0.0704	0.0597
	351.555	0.421	0.2626			351.825	0.7212	-0.1964			351.85	-0.3754	0.1779
	352.906	0.2169	0.2357			353.203	0.4597	-0.1456			353.207	-0.5593	0.3008
	354.288	0.3179	0.2399			354.575	0.8024	-0.1401			355.013	-0.2465	0.2373
	355.647	0.4397	0.2763			356.363	0.6348	-0.1235			356.366	-0.5368	0.0697
	357.021	0.2682	0.209			357.737	0.2802	-0.137			357.743	-0.409	0.2015
	358.378	0.0188	0.0914			359.096	0.4518	-0.1171			359.095	-0.0961	0.2344
	359.74	0.23	0.3262			360.447	0.4023	-0.1256			360.452	-0.6776	0.1588
	361.101	0.5027	0.3823			361.811	0.4009	-0.0203			361.819	-0.2339	0.0937
	362.468	-0.2895	0.3496			363.537	0.1075	-0.1399			363.543	-0.5694	0.189
	363.839	-0.4003	0.6056			364.897	0.0856	0.1215			364.902	-0.2951	0.2012
	365.199	-0.7843	0.5789			366.288	-0.1608	0.2872			366.288	-0.2404	0.1613
	366.551	-0.6659	0.613			367.672	-0.0785	0.1758			367.678	-0.0724	0.2245
	367.957	-1.3885	0.8486			369.032	-0.3069	0.2441			369.039	-0.0472	0.316
	369.339	-1.6628	1.0514			370.394	-0.608	0.351			370.399	-0.292	0.344
	370.703	-2.0611	1.1933			371.753	-0.8891	0.4075			371.753	-0.4337	0.2306
	372.055	-2.6553	1.3497			373.132	-1.0599	0.473			373.238	-0.2394	0.1652
	373.409	-2.9238	1.6367			374.601	-1.281	0.7756			374.659	-0.568	0.1482
	374.794	-3.559	1.9825			376.015	-1.5942	0.7414			376.018	-0.2785	0.3621
	376.149	-4.1444	2.0778			377.379	-1.6524	0.8423			377.379	-0.6569	0.2583
	377.523	-4.4018	2.25			378.738	-1.8507	0.8866			378.738	-0.4785	0.3286
	378.885	-4.8916	2.4269			380.129	-2.4467	0.9976			380.162	-0.2861	0.3267
	380.244	-5.646	2.7213			381.519	-2.7803	1.1971			381.525	-0.4551	0.3315
	381.649	-5.9866	3.0176			383.012	-3.0988	1.2074			383.017	-0.7059	0.2888
	383.086	-6.5317	3.1601			384.379	-3.2018	1.326			384.38	-0.2182	0.4506
	384.489	-6.9772	3.4467			385.743	-3.379	1.4139			385.743	-0.1807	0.3728
	385.864	-7.5715	3.5722			387.137	-3.8502	1.585			387.17	-0.4463	0.3665
	387.226	-8.0071	3.9422			388.545	-3.8681	1.6258			388.553	-0.1119	0.3313
	388.59	-8.6876	4.1685			389.948	-4.5521	1.6765			389.954	-0.8517	0.4386
	389.976	-9.1842	4.2969			391.337	-4.4377	1.7697			391.337	-0.4774	0.5673
	391.364	-9.5455	4.6405			392.696	-4.5301	1.9241			392.702	-0.5006	0.3684
	392.726	-10.2388	4.6855			394.057	-5.1379	2.0435			394.064	-0.4103	0.4706
	394.089	-10.786	4.9923			395.453	-5.3105	2.1364			395.46	-0.4119	0.4188
	395.477	-11.1158	5.2735			396.854	-5.5104	2.2308			396.859	-0.6295	0.6052
	396.865	-11.577	5.5292			398.239	-5.6581	2.2196			398.239	-0.1815	0.443
	398.225	-12.2905	5.636			399.628	-5.9356	2.4223			399.676	-0.5161	0.5734
	399.588	-12.5133	5.8359			401.026	-6.0934	2.4217			401.042	-0.4813	0.7208
	400.977	-13.2693	6.0197			402.399	-6.1643	2.5846			402.404	-0.3435	0.7255
	402.368	-13.4488	6.2591			403.793	-7.0327	2.6502			403.793	-0.5926	0.7279
	403.726	-14.3125	6.629			405.179	-6.9192	2.85			405.185	-0.6327	0.6309
	405.09	-14.4302	6.7227			406.538	-7.2698	2.9394			406.545	-0.3518	0.6716
	406.524	-15.0422	7.0103			407.908	-7.3221	2.9027			407.913	-0.4698	0.6891
	408.152	-15.7601	7.2626			409.29	-7.684	3.0148			409.29	-0.5027	0.8353
	409.586	-16.4237	7.5159			410.675	-8.0516	3.2152			410.68	-0.5567	0.7157
	411.018	-16.7617	7.8039			412.036	-7.9624	3.2896			412.045	-0.3913	0.685
	412.384	-17.3253	7.8246			413.42	-8.4228	3.3468			413.425	-0.3496	0.7195
	413.807	-17.4984	8.1046			414.796	-8.6733	3.5506			414.791	-0.6291	0.939
	415.189	-18.1613	8.3896			416.181	-8.5067	3.6986			416.183	-0.3499	0.7714
	416.557	-18.774	8.6248			417.537	-9.2662	3.5719			417.543	-0.781	0.7319
	418.308	-19.376	8.6965			418.898	-9.2823	3.6776			418.9	-0.4775	0.8595
	419.692	-19.8688	9.0159			420.3	-9.5426	3.9352			420.297	-0.3916	0.8703
	421.047	-20.6351	9.4063			421.68	-9.8979	3.9292			421.683	-0.5359	0.878
	422.403	-20.8676	9.4024			423.038	-10.1469	4.0002			423.046	-0.4882	0.9376
	423.803	-21.4689	9.8086			424.411	-10.3694	4.128			424.414	-0.6765	0.7953
	425.192	-21.8004	9.9818			425.796	-10.6994	4.1786			425.793	-0.5846	0.8287
	426.558	-22.2895	10.1422			427.184	-10.5041	4.3634			427.187	-0.46	1.0204
	427.919	-22.6879	10.3518			428.541	-11.0466	4.3352			428.544	-0.7655	0.9273
	429.351	-23.401	10.5805			429.898	-11.1275	4.4884			429.906	-0.3467	0.9475
	430.711	-24.0077	10.7742			431.295	-11.7363	4.4858			431.291	-0.832	0.8716
	432.064	-24.3255	10.8862			432.682	-12.0412	4.8138			432.684	-0.5018	0.9983
	433.44	-25.0038	11.0764			434.039	-11.8667	4.73			434.048	-0.4959	0.9798
	434.854	-25.2435	11.3868			435.412	-12.3504	4.7759			435.414	-0.7775	1.0505
	436.269	-25.9559	11.5202			436.797	-12.8206	4.973			436.793	-0.4798	0.8928
	437.694	-26.0374	11.753			438.181	-12.8646	5.0129			438.187	-0.6497	1.0874
	439.059	-26.7589	11.9397			439.541	-12.8255	5.1221			439.834	-0.664	1.1572
	440.415	-27.5546	12.147			441.189	-13.4637	5.2787			441.191	-0.553	0.8706
	441.807	-27.6097	12.3393			442.556	-13.3572	5.2475			442.559	-0.6665	1.1108
	443.195	-28.0746	12.5736			443.955	-13.9054	5.4503			443.956	-0.3886	1.021
	444.56	-29.0207	12.8621			445.343	-14.0878	5.4197			445.338	-0.7253	1.0973
	445.968	-29.56	13.1103			446.7	-14.5459	5.4867			446.702	-0.6227	1.0046
	447.432	-29.9048	13.2303			448.061	-14.6338	5.6834			448.065	-0.381	1.2292
	448.856	-30.0216	13.519			449.46	-14.8874	5.815			449.462	-0.6141	1.1297
	450.23	-30.5214	13.5139			450.861	-15.0809	5.9446			450.856	-0.6489	1.12
	451.591	-30.9458	13.6949			452.215	-15.293	5.9626			452.216	-0.438	1.0824
	452.986	-31.4995	13.9989			453.573	-15.3908	5.9581			453.577	-0.8593	1.0801
	454.389	-31.9141	14.3345			454.958	-15.5732	6.0549			454.96	-0.9588	1.0123
	455.763	-32.482	14.4907			456.387	-15.7	6.1197			456.387	-0.6022	1.0962
	457.164	-32.8209	14.7903			457.802	-16.1837	6.2384			457.798	-0.7308	0.9145
	458.537	-33.4801	14.7969			459.188	-16.5029	6.4599			459.191	-0.7117	0.9654
	459.916	-34.0473	14.9561			460.57	-16.5002	6.3919			460.572	-0.9676	1.1654
	461.309	-34.3209	15.1471			461.959	-17.0817	6.4494			461.96	-0.3943	1.2044
	462.695	-35.0711	15.4501			463.348	-17.1192	6.6715			463.344	-0.5816	1.0694
	464.064	-35.5049	15.5609			464.702	-17.2899	6.5804			464.703	-0.7947	1.1419
	465.444	-35.7039	15.9068			466.067	-17.4729	6.7865			466.083	-0.6221	1.3072
	466.86	-36.424	15.9015			467.464	-17.897	6.7967			467.464	-0.7174	1.2236
	468.235	-36.9684	16.1783			468.849	-17.9687	6.9238			468.845	-0.8123	1.1622
	469.68	-37.5941	16.3716			470.213	-18.4037	7.0911			470.22	-0.7012	1.2512
	471.063	-37.6628	16.5762			471.619	-18.6457	7.1895			471.672	-0.8114	1.291
	472.492	-38.1015	16.7873			473.021	-19.0766	7.0756			473.022	-0.6871	1.2712
	473.928	-38.5983	17.0228			474.388	-18.9278	7.2264			474.388	-0.8589	1.2932
	475.357	-39.5008	17.1334			475.801	-19.2372	7.3138			475.797	-0.7	1.2195
	476.761	-39.8191	17.4011			477.189	-19.4365	7.3723			477.192	-0.9071	1.3316
	478.152	-40.3652	17.5897			478.555	-19.9258	7.5317			478.557	-0.6467	1.2255
	479.538	-40.669	17.7581			479.962	-19.8059	7.5511			479.964	-0.6395	1.3972
	480.918	-40.7779	17.8698			481.347	-20.1694	7.6349			481.342	-0.873	1.2016
	482.359	-41.4571	18.0886			482.717	-20.4807	7.7805			482.719	-0.707	1.395
	483.735	-42.309	18.294			484.073	-20.8419	7.7535			484.087	-0.6878	1.2257
	485.153	-42.185	18.4255			485.467	-21.0434	7.8685			485.469	-0.9701	1.2258
	486.541	-43.0958	18.6324			486.85	-21.174	7.9767			486.846	-0.8672	1.336
	487.919	-43.6218	18.9481			488.216	-21.4888	8.0859			488.218	-0.7475	1.1875
	489.315	-43.9224	19.0885			489.573	-21.7002	8.3215			489.63	-0.9508	1.2729
	490.703	-44.3345	19.2506			491.013	-22.0736	8.3312			491.015	-0.3614	1.2333
	492.07	-44.8787	19.4253			492.367	-22.1166	8.2861			492.363	-0.8211	1.3677
	493.494	-45.063	19.6306			493.722	-22.6748	8.3129			493.738	-0.6335	1.3053
	494.883	-45.8407	19.8033			495.144	-22.4592	8.5347			495.182	-0.4364	1.4006
	496.314	-46.1558	19.9971			496.543	-22.4983	8.5389			496.561	-0.711	1.292
	497.737	-46.5402	20.0542			497.967	-22.7814	8.5771			497.969	-0.5825	1.4261
	499.159	-47.3416	20.3593			499.352	-23.0002	8.8117			499.348	-0.7196	1.3626
	500.545	-47.1709	20.483			500.741	-23.5618	8.831			500.739	-1.0649	1.4454
	501.969	-48.0575	20.6455			502.144	-23.5247	8.9448			502.183	-0.712	1.2935
	503.382	-48.8718	20.772			503.529	-23.6119	9.0183			503.601	-0.3914	1.3767
	504.817	-49.0582	21.2082			505.016	-24.0159	8.9655			505.017	-0.5751	1.3306
	506.204	-49.2944	21.2269			506.37	-23.9568	9.1379			506.365	-0.5628	1.3366
	507.579	-50.156	21.3037			507.726	-24.1521	9.1571			507.74	-0.9908	1.4235
	508.998	-50.5991	21.4816			509.148	-24.4926	9.2311			509.185	-0.9195	1.4357
	510.386	-50.9776	21.6501			510.533	-24.524	9.3033			510.556	-0.8571	1.3634
	511.817	-51.0736	22.0524			511.969	-24.8377	9.4017			511.97	-0.8074	1.4279
	513.207	-51.7031	22.1064			513.351	-25.209	9.3891			513.347	-0.6984	1.3852
	514.574	-51.829	22.1785			514.721	-25.3344	9.5646			514.723	-0.9136	1.4562
	515.999	-52.2291	22.5146			516.077	-25.5565	9.4449			516.136	-0.6094	1.4651
	517.386	-52.7771	22.5379			517.521	-25.8441	9.7339			517.523	-0.5645	1.4342
	518.867	-53.5615	22.8572			518.891	-26.1437	9.7555			518.893	-1.1671	1.3587
	520.289	-54.1131	23.1145			520.307	-26.3137	9.8331			520.304	-1.1704	1.417
	521.706	-54.3412	23.1164			521.694	-26.0814	9.8291			521.696	-0.9668	1.4809
	523.073	-54.8729	23.1904			523.075	-26.8377	9.9787			523.137	-0.7228	1.4638
	524.499	-55.515	23.513			524.522	-26.8915	10.0004			524.524	-0.6475	1.4942
	525.89	-55.5494	23.6326			525.891	-26.8667	10.1675			525.894	-0.5481	1.4239
	527.32	-56.2054	23.8911			527.309	-27.1972	10.1732			527.306	-1.1367	1.539
	528.755	-56.3629	24.0181			528.697	-27.6435	10.2292			528.698	-1.0675	1.5003
	530.16	-57.3012	24.1765			530.076	-27.6339	10.3126			530.139	-1.1431	1.507
	531.547	-57.7294	24.3784			531.524	-28.0275	10.4785			531.527	-0.9322	1.5534
	532.925	-57.8879	24.5138			532.893	-28.2391	10.5118			532.897	-0.607	1.4943
	534.531	-58.3107	24.7086			534.311	-28.5431	10.5559			534.307	-0.8068	1.4806
	535.925	-58.7334	24.9204			535.695	-28.8909	10.4836			535.697	-0.6592	1.4151
	537.37	-59.3377	25.0359			537.077	-28.9386	10.7906			537.14	-0.7913	1.5491
	538.743	-59.6119	25.2263			538.525	-29.1328	10.8241			538.557	-0.772	1.5143
	540.163	-60.2742	25.4722			539.975	-29.5147	10.8754			539.975	-0.8068	1.5977
	541.575	-60.2082	25.5451			541.36	-29.4243	10.889			541.355	-1.0405	1.5306
	543.002	-60.9808	25.6313			542.731	-29.7372	10.9022			542.745	-0.7455	1.6883
	544.425	-61.4471	25.9466			544.155	-30.0019	10.9251			544.191	-0.9728	1.5213
	545.88	-61.8183	26.169			545.579	-30.0102	11.0461			545.64	-0.9715	1.5275
	547.323	-62.3242	26.2156			547.024	-30.4486	11.2163			547.022	-1.172	1.6217
	548.716	-62.652	26.2633			548.397	-30.2869	11.1549			548.402	-1.0809	1.624
	550.086	-63.6241	26.6683			549.815	-30.5699	11.3069			549.81	-0.7106	1.6583
	551.524	-63.5881	26.7491			551.233	-31.1085	11.3393			551.248	-0.9339	1.5063
	552.927	-64.1701	26.9412			552.653	-31.0175	11.3557			552.69	-0.8492	1.5721
	554.379	-64.6754	27.1568			554.079	-31.2967	11.4728			554.145	-0.8573	1.5479
	555.826	-65.3748	27.1688			555.534	-31.629	11.5715			555.56	-0.8256	1.4261
	557.244	-65.1072	27.407			556.978	-31.9214	11.6615			556.98	-0.7873	1.663
	558.663	-66.1358	27.6321			558.359	-31.7241	11.6897			558.355	-0.8216	1.644
	560.082	-66.4414	27.7383			559.734	-32.391	11.6891			559.748	-1.2209	1.6931
	561.525	-66.7067	27.9214			561.181	-32.406	11.8497			561.204	-0.5393	1.6517
	563.027	-67.1976	27.9556			562.581	-32.3054	11.8528			562.645	-1.0958	1.4113
	564.428	-67.7592	28.195			564.033	-32.7448	11.9424			564.064	-0.8628	1.6909
	565.882	-67.8126	28.3203			565.481	-33.1848	12.064			565.514	-0.978	1.5784
	567.374	-68.7307	28.4727			566.897	-32.9719	12.0983			566.901	-0.9305	1.7051
	568.829	-69.2185	28.7607			568.316	-33.1421	12.1827			568.312	-0.811	1.6035
	570.246	-69.7083	28.9418			569.732	-33.3609	12.2963			569.748	-1.0104	1.5924
	571.699	-70.3097	29.0384			571.178	-33.574	12.3501			571.203	-1.1125	1.4965
	573.091	-70.591	29.3356			572.583	-34.111	12.4656			572.646	-0.8264	1.6929
	574.526	-70.704	29.2477			574.306	-34.1627	12.5093			574.303	-0.9726	1.5151
	575.931	-71.03	29.4232			575.734	-34.2912	12.4521			575.75	-1.1567	1.5202
	577.393	-71.752	29.7408			577.179	-34.4453	12.5669			577.205	-0.9678	1.6149
	578.884	-72.1328	29.8811			578.599	-34.8546	12.6248			578.649	-0.8616	1.6598
	580.377	-72.5591	29.9093			580.034	-35.1782	12.6728			580.066	-1.058	1.6239
	581.832	-73.0516	29.9828			581.488	-35.2159	12.7474			581.517	-0.9666	1.5671
	583.247	-73.0977	30.378			582.898	-35.2417	12.613			582.902	-0.6895	1.7146
	584.701	-73.6542	30.4186			584.321	-35.4537	12.7413			584.317	-1.0012	1.6497
	586.09	-74.1071	30.4521			585.737	-35.6302	12.9907			585.751	-1.0459	1.6763
	587.585	-74.6308	30.7348			587.18	-35.8548	12.9421			587.21	-1.0939	1.6014
	589.03	-74.979	30.8202			588.584	-36.4323	13.0576			588.649	-0.9429	1.6006
	590.43	-75.3593	31.0461			590.036	-36.1886	13.11			590.068	-0.8643	1.6091
	591.885	-76.0377	31.0865			591.489	-36.4458	13.2744			591.518	-1.0824	1.6688
	593.331	-76.3256	31.0754			592.901	-36.563	13.1856			592.901	-0.9268	1.6573
	594.75	-76.7714	31.4585			594.321	-36.5852	13.3006			594.317	-1.2153	1.8158
	596.201	-77.2922	31.605			595.735	-36.6232	13.3042			595.751	-0.6783	1.5856
	597.59	-77.4449	31.8227			597.181	-37.0417	13.4062			597.207	-1.0908	1.7426
	599.031	-77.9666	31.8216			598.586	-37.0187	13.3882			598.65	-1.1117	1.7673
	600.431	-78.208	32.1293			600.037	-37.4614	13.4694			600.069	-0.8253	1.674
	601.933	-78.9262	32.2203			601.486	-37.8143	13.5376			601.508	-1.0236	1.6385
	603.361	-79.4907	32.198			602.86	-37.7944	13.6367			602.856	-1.0099	1.6466
	604.712	-79.6643	32.5008			604.212	-37.6882	13.4936			604.213	-1.0683	1.6957
	606.088	-79.9579	32.8438			605.568	-37.7571	13.7515			605.588	-0.9294	1.7596
	607.537	-80.571	32.8631			606.967	-38.2221	13.7934			606.964	-0.9038	1.6391
	608.947	-80.8409	32.8839			608.346	-38.4856	13.7625			608.342	-0.8515	1.6636
	610.36	-81.0318	32.9981			609.713	-38.6508	13.8261			609.716	-1.1642	1.6559
	611.74	-81.7409	33.2563			611.069	-38.6852	13.9186			611.088	-1.1698	1.7767
	613.148	-81.7771	33.2248			612.47	-38.8873	13.9741			612.471	-1.3282	1.7689
	614.556	-82.0776	33.5357			613.892	-39.0368	14.0054			613.893	-1.0019	1.6396
	615.915	-82.8675	33.5181			615.3	-39.338	14.1219			615.296	-0.8286	1.789
	617.315	-83.1154	33.739			616.688	-39.4185	14.0992			616.696	-0.8973	1.7076
	618.695	-83.4756	33.9556			618.066	-39.4873	14.1475			618.088	-1.1067	1.5803
	620.076	-84.2241	34.0928			619.471	-39.5734	14.1927			619.472	-0.8872	1.8527
	621.496	-84.2867	34.2431			620.845	-39.6922	14.2887			620.841	-1.222	1.6809
	622.886	-84.7296	34.3344			622.216	-40.0352	14.1572			622.215	-1.2574	1.8028
	624.315	-85.0427	34.4828			623.569	-40.4478	14.4034			623.587	-1.0412	1.7817
	625.697	-85.4419	34.4598			624.968	-40.3146	14.3569			624.97	-1.07	1.6926
	627.065	-85.9956	34.6253			626.349	-40.2373	14.4687			626.345	-1.1137	1.7378
	628.495	-86.1157	34.9467			627.715	-40.5893	14.6239			627.716	-1.0405	1.7333
	629.885	-86.4745	34.8727			629.068	-40.7113	14.5732			629.089	-0.9714	1.7802
	631.316	-87.0351	35.1692			630.472	-40.4396	14.6757			630.474	-0.9733	1.7001
	632.698	-87.8161	35.2318			631.856	-40.918	14.7245			631.852	-1.0995	1.768
	634.064	-87.941	35.4083			633.214	-41.3463	14.7465			633.216	-0.9815	1.6386
	635.548	-88.3461	35.4656			634.57	-41.4074	14.7624			634.625	-0.8445	1.7802
	636.916	-88.581	35.6466			636.018	-41.7375	14.9302			636.019	-0.9715	1.7722
	638.318	-88.9715	35.7556			637.395	-41.6367	14.8722			637.396	-0.9106	1.662
	639.702	-89.6161	35.7221			638.801	-41.8404	14.9505			638.797	-1.1155	1.8278
	641.063	-89.395	36.0331			640.193	-42.0837	15.0882			640.2	-0.9238	1.8309
	642.497	-90.0193	36.1612			641.554	-42.0623	15.0838			641.56	-1.1703	1.6643
	643.887	-90.4271	36.3588			642.926	-42.2764	14.8609			642.93	-0.8217	1.7417
	645.317	-91.0675	36.2436			644.303	-42.6631	15.1168			644.3	-0.7147	1.8563
	646.698	-91.8102	36.5153			645.695	-42.5175	15.1421			645.699	-0.8379	1.7328
	648.064	-91.8009	36.6186			647.105	-42.9613	15.0813			647.111	-1.0485	1.6384
	649.499	-92.1826	36.7757			648.52	-42.9359	15.3081			648.521	-1.0787	1.6826
	650.888	-92.3528	36.9286			649.896	-43.3644	15.2171			649.897	-1.2402	1.642
	652.319	-92.9138	36.9799			651.304	-43.6002	15.3338			651.3	-0.89	1.7863
	653.698	-93.4442	37.1266			652.701	-43.2728	15.2688			652.702	-1.2224	1.7163
	655.067	-93.3811	37.2912			654.068	-43.5358	15.3801			654.093	-0.9629	1.8378
	656.503	-94.0843	37.4207			655.523	-43.8692	15.336			655.523	-1.0358	1.8239
	657.917	-94.2824	37.3228			656.9	-43.8305	15.4582			656.948	-1.015	1.8465
	659.32	-94.4524	37.6327			658.351	-44.0579	15.4842			658.348	-1.1287	1.8228
	660.747	-95.4605	37.7544			659.718	-44.046	15.5013			659.719	-1.1507	1.7695
	662.152	-95.1957	37.9873			661.071	-44.3702	15.6853			661.094	-1.453	1.8425
	663.547	-95.8376	37.9215			662.523	-44.1854	15.6485			662.524	-1.0208	1.758
	664.917	-96.0686	38.2941			663.896	-44.3113	15.7063			663.897	-1.3031	1.7923
	666.367	-96.6572	38.3556			665.304	-44.7511	15.7076			665.301	-1.0724	1.8389
	667.746	-96.9502	38.3035			666.695	-44.799	15.7813			666.701	-1.1698	1.8324
	669.151	-97.1695	38.6099			668.07	-44.8909	15.9106			668.096	-1.0064	1.8029
	670.563	-98.0721	38.6512			669.523	-45.2365	15.8072			669.524	-0.9541	1.7939
	671.919	-97.8218	38.7079			670.897	-45.2851	15.9609			670.899	-1.1271	1.9254
	673.369	-98.6456	38.9756			672.307	-45.6567	15.9509			672.303	-1.0122	1.8227
	674.747	-98.3284	38.9149			673.699	-45.8319	15.965			673.702	-1.1779	1.8883
	676.155	-98.8015	39.1347			675.07	-45.5717	15.9954			675.097	-1.0766	1.8823
	677.567	-99.2876	39.3121			676.479	-45.9161	16.0854			676.478	-0.7493	1.9527
	679.005	-100.133	39.4159			677.896	-45.9739	16.0738			677.896	-1.0479	1.7734
	680.419	-100.354	39.4494			679.307	-45.9087	16.2459			679.303	-1.0958	1.6733
	681.87	-100.163	39.6787			680.697	-46.2243	16.2249			680.702	-1.0812	1.8588
	683.246	-100.873	39.8219			682.071	-46.288	16.2728			682.145	-1.1314	1.8195
	684.656	-101.14	39.7949			683.529	-46.6047	16.3972			683.562	-1.0678	1.8839
	686.05	-100.927	40.0341			684.975	-46.5886	16.3382			684.975	-1.2099	1.8993
	687.419	-101.549	39.8646			686.356	-46.8144	16.4625			686.352	-1.0668	1.8279
	688.872	-101.896	40.2124			687.722	-46.7516	16.4698			687.749	-1.3275	1.7126
	690.248	-102.89	40.2269			689.171	-47.1908	16.4157			689.204	-0.8386	1.733
	691.659	-103.092	40.3821			690.559	-47.2689	16.4279			690.565	-1.0851	1.9089
	693.073	-103.457	40.4912			691.978	-47.3474	16.6455			691.98	-1.0907	1.9577
	694.517	-103.692	40.7345			693.356	-47.5212	16.6988			693.352	-1.1451	1.796
	695.893	-103.851	40.668			694.723	-47.3058	16.5694			694.75	-1.0898	1.8735
	697.325	-104.628	40.9073			696.172	-47.829	16.6866			696.204	-1.2617	1.8212
	698.751	-104.241	40.8751			697.575	-48.0934	16.6475			697.642	-0.8874	1.8667
	700.156	-105.26	41.1684			699.028	-47.8716	16.6308			699.03	-1.2032	2.0164
	701.654	-105.425	41.113			700.403	-48.0304	16.864			700.407	-1.4309	1.7263
	703.08	-105.539	41.2321			701.852	-48.1417	16.7825			701.848	-1.2129	1.92
	704.518	-106.262	41.498			703.23	-48.3582	16.8273			703.253	-1.2697	1.9645
	705.921	-106.304	41.5766			704.658	-48.7041	16.9633			704.692	-1.1467	1.8884
	707.373	-106.755	41.678			706.043	-48.8324	16.8944			706.069	-1.3634	1.8363
	708.803	-107.168	41.7849			707.497	-48.8631	16.9384			707.519	-1.4277	1.8349
	710.206	-107.579	41.7699			708.901	-48.805	17.0341			708.903	-1.2826	1.7955
	711.661	-107.363	41.9433			710.309	-49.2977	17.0828			710.306	-0.9496	1.8599
	713.099	-108.035	41.9619			711.722	-49.2869	17.1326			711.751	-0.9799	1.9211
	714.521	-108.218	42.0326			713.173	-49.0924	17.1213			713.206	-1.0402	1.8936
	715.909	-108.771	42.3366			714.576	-49.3292	17.139			714.645	-1.1458	1.8
	717.376	-108.973	42.4111			716.028	-49.6295	17.1557			716.031	-1.0157	1.8043
	718.83	-109.277	42.5656			717.405	-49.7446	17.2154			717.409	-1.1135	1.7969
	720.257	-110.073	42.48			718.81	-49.6074	17.2247			718.806	-1.1922	1.99
	721.657	-109.817	42.7251			720.219	-49.783	17.2358			720.221	-0.8619	1.8262
	723.073	-110.066	42.7497			721.579	-50.065	17.2579			721.646	-1.0052	1.8826
	724.534	-110.571	42.8886			723.028	-50.3043	17.2574			723.068	-1.3795	1.8745
	725.923	-111.145	43.058			724.454	-49.8488	17.539			724.473	-0.8237	1.9854
	727.375	-111.216	43.2452			725.856	-50.4961	17.4562			725.852	-1.0932	1.963
	728.749	-111.574	43.1792			727.226	-50.4869	17.5159			727.257	-1.2847	1.8975
	730.156	-111.685	43.2918			728.676	-50.699	17.5029			728.706	-1.2068	1.887
	731.582	-112.39	43.5255			730.076	-50.7284	17.4956			730.105	-1.3124	1.9599
	733.382	-112.614	43.3882			731.533	-50.6617	17.4299			731.568	-1.1696	1.7563
	734.817	-113.12	43.417			732.988	-51.2633	17.5745			733.023	-1.4307	2.048
	736.297	-113.284	43.676			734.406	-51.1412	17.5478			734.41	-1.3711	1.8749
	737.718	-113.818	43.7734			735.811	-51.0624	17.6383			735.808	-1.0546	1.9132
	739.072	-113.813	43.8141			737.226	-51.2281	17.6042			737.257	-1.1484	1.8423
	740.497	-114.26	43.9093			738.677	-51.2538	17.6885			738.718	-1.3061	1.7942
	741.883	-114.584	43.9293			740.077	-51.1847	17.8546			740.15	-1.18	1.7991
	743.543	-115.264	44.1582			741.532	-51.4417	17.832			741.569	-1.3986	1.8348
	744.934	-115.58	44.139			742.987	-51.757	17.8525			743.024	-1.248	1.8808
	746.422	-115.822	44.4106			744.407	-51.3222	17.718			744.411	-0.8997	1.9502
	747.867	-115.284	44.4329			745.812	-51.6735	17.8044			745.808	-1.3939	1.9014
	749.367	-116.059	44.6347			747.224	-51.8601	17.7983			747.225	-1.221	2.0225
	750.744	-116.572	44.5094			748.581	-52.2778	17.9342			748.651	-1.3657	1.9704
	752.197	-116.522	44.8016			750.032	-52.3543	17.966			750.071	-1.5013	1.9727
	753.566	-117.021	44.7923			751.489	-52.1997	17.9934			751.522	-1.0906	1.8971
	755.003	-117.287	44.9622			752.905	-52.5185	18.0282			752.911	-1.4819	1.8692
	756.417	-117.625	44.9378			754.316	-52.5341	18.0165			754.312	-1.1694	1.902
	757.822	-117.976	44.998			755.734	-52.4027	18.1051			755.757	-1.1603	1.9994
	759.198	-118.118	45.1028			757.177	-52.8058	18.0815			757.212	-1.4756	2.0695
	760.57	-118.391	45.2158			758.58	-52.8383	18.0852			758.652	-1.1358	1.9518
	761.997	-118.885	45.3664			760.032	-52.8184	18.1247			760.073	-1.5635	1.9827
	763.501	-119.391	45.4492			761.491	-53.1119	18.2153			761.524	-1.4728	1.8873
	764.891	-119.378	45.4774			762.906	-53.0261	18.1393			762.914	-0.8989	1.9056
	766.321	-119.747	45.5993			764.317	-53.3381	18.2308			764.314	-1.1575	2.0628
	767.699	-119.676	45.6865			765.733	-53.4806	18.5029			765.758	-1.3965	1.9836
	769.072	-120.141	45.8696			767.178	-53.346	18.4154			767.212	-1.0761	1.99
	770.503	-120.404	45.8434			768.581	-53.8587	18.3512			768.653	-1.398	1.9823
	771.89	-120.861	46.1101			770.032	-53.713	18.3423			770.073	-0.8167	2.0061
	773.321	-121.299	45.9795			771.497	-54.0936	18.3687			771.525	-1.3619	1.9993
	774.701	-121.222	46.0954			772.909	-54.0345	18.5323			772.91	-1.6541	2.0108
	776.074	-121.956	46.182			774.319	-53.9481	18.3943			774.314	-1.3094	1.8421
	778.007	-121.991	46.4136			775.734	-54.0528	18.3264			775.759	-1.3036	2.0528
	779.444	-122.23	46.4517			777.178	-54.3063	18.4746			777.214	-1.4102	1.9435
	780.881	-122.677	46.5962			778.583	-54.2015	18.5933			778.654	-1.342	1.8405
	782.334	-123.088	46.709			780.033	-54.5983	18.6397			780.075	-1.2959	1.9656
	783.756	-123.317	46.7147			781.493	-54.2509	18.5601			781.527	-1.1052	1.9451
	785.17	-123.503	46.8414			782.908	-54.5599	18.5133			782.912	-1.4907	1.8465
	786.755	-124.141	46.8904			784.319	-54.7489	18.7033			784.315	-1.0057	1.9827
	788.168	-124.473	46.9065			785.734	-54.9548	18.7357			785.761	-1.2795	2.1906
	789.586	-124.112	46.9547			787.18	-54.514	18.6605			787.216	-1.0223	1.9677
	791.028	-124.612	47.1593			788.584	-55.0937	18.7875			788.656	-1.1454	1.9595
	792.48	-124.781	47.2477			790.034	-55.1053	18.7711			790.076	-1.2	1.9454
	793.93	-125.154	47.3118			791.495	-55.2152	18.8013			791.527	-1.1031	1.9206
	795.381	-125.259	47.2507			792.911	-55.2573	18.8893			792.913	-1.0363	2.0771
	796.838	-126.096	47.3191			794.321	-55.4382	18.8994			794.317	-1.3939	1.9133
	798.255	-126.262	47.641			795.736	-55.639	18.8143			795.76	-1.2041	2.0011
	799.668	-126.355	47.5578			797.186	-55.7844	18.848			797.217	-1.151	1.9024
	801.089	-126.718	47.6038			798.585	-55.852	19.0118			798.658	-1.0841	2.1565
	802.528	-127.437	47.8118			800.036	-55.9823	19.0407			800.047	-1.5335	1.98
	803.931	-127.486	48.1059			801.497	-55.7888	19.0156			801.542	-1.4185	1.9772
	805.383	-127.178	48.1515			802.912	-55.7677	18.9146			802.914	-1.4527	2.0053
	806.839	-127.523	47.9654			804.322	-56.3234	19.0188			804.318	-1.313	1.9913
	808.257	-127.755	48.225			805.736	-56.2637	19.0056			805.763	-1.4001	2.0071
	809.668	-128.513	48.3363			807.181	-56.1795	19.0831			807.217	-1.0231	1.9856
	811.09	-128.57	48.2849			808.585	-56.3353	19.1025			808.659	-1.282	2.0172
	812.528	-128.677	48.3623			810.035	-56.3483	19.0781			810.079	-1.2933	2.0727
	813.931	-129.479	48.4048			811.499	-56.4386	19.0438			811.53	-1.1846	2.0333
	815.383	-129.624	48.5825			812.913	-56.4246	19.0718			812.916	-1.2133	2.1561
	816.841	-129.796	48.4549			814.367	-56.914	19.284			814.363	-1.3377	2.085
	818.258	-129.814	48.6269			815.745	-56.9254	19.2183			815.763	-1.1767	2.0913
	819.668	-130.275	48.8675			817.182	-56.9254	19.2325			817.22	-1.0849	2.0702
	821.094	-130.408	49.0419			818.586	-57.199	19.3412			818.66	-0.7587	1.9619
	822.53	-130.651	48.8526			820.037	-57.3203	19.246			820.081	-1.1613	2.1392
	823.933	-131.119	48.9733			821.499	-57.2563	19.3671			821.53	-1.3984	2.0564
	825.384	-131.208	48.9723			822.913	-57.1343	19.3926			822.915	-1.2772	1.9234
	826.843	-131.212	49.2123			824.324	-57.1441	19.3719			824.321	-1.1312	2.1477
	828.259	-132.137	49.2522			825.736	-57.641	19.4487			825.766	-1.2576	1.9522
	829.711	-132.099	49.2638			827.183	-58.0599	19.3831			827.22	-1.3571	2.0481
	831.211	-132.593	49.38			828.587	-57.7777	19.5121			828.663	-1.259	2.0239
	832.596	-132.547	49.4092			830.036	-57.91	19.5415			830.081	-1.1436	2.1935
	834.033	-132.731	49.515			831.502	-57.6157	19.5584			831.532	-1.1491	2.0725
	835.432	-132.762	49.5891			832.915	-57.8813	19.5008			832.917	-1.2677	1.8823
	836.886	-133.588	49.7799			834.369	-58.2106	19.5114			834.365	-1.5412	2.0997
	838.342	-133.77	49.6495			835.741	-57.796	19.5928			835.766	-1.2035	2.1101
	839.762	-133.874	49.6846			837.185	-58.4217	19.6305			837.221	-1.5737	1.9719
	841.211	-134.025	49.9083			838.588	-58.3638	19.6116			838.664	-1.0559	2.0432
	842.592	-133.847	49.919			840.039	-58.3534	19.6336			840.082	-1.3159	2.0289
	844.034	-135.009	50.084			841.504	-58.4866	19.6691			841.533	-1.442	1.9324
	845.433	-135.222	50.0468			842.917	-58.4766	19.6241			842.918	-1.0957	2.0517
	846.887	-135.238	50.0587			844.37	-58.8461	19.8204			844.367	-1.5448	2.1071
	848.344	-135.652	50.2149			845.741	-58.728	19.6887			845.769	-1.144	1.9742
	849.762	-135.532	50.3945			847.186	-58.826	19.6211			847.223	-1.4139	2.096
	851.212	-136.207	50.3446			848.589	-59.1324	19.751			849.009	-1.2833	2.0077
	852.593	-135.895	50.4853			850.419	-59.1165	19.8071			850.425	-1.4172	2.121
	854.034	-136.461	50.4046			851.87	-59.2458	19.841			851.87	-1.1794	2.0192
	855.435	-136.577	50.5711			853.244	-59.04	19.8636			853.271	-1.2949	2.0716
	856.887	-137.174	50.6738			854.69	-59.2458	19.9621			854.721	-0.9688	2.0103
	858.345	-137.191	50.7424			856.088	-59.4119	20.0229			856.169	-1.3419	2.213
	859.763	-137.257	50.654			857.543	-59.4876	19.8773			857.584	-1.3358	1.94
	861.214	-137.572	50.8238			859.004	-59.2786	19.941			859.037	-1.5392	2.0847
	862.597	-137.904	50.9626			860.421	-59.5708	20.0019			860.424	-1.3028	2.1434
	864.034	-138.044	50.9614			861.871	-59.7617	19.8638			861.866	-1.441	1.9929
	865.434	-138.45	51.0181			863.246	-59.5087	19.9965			863.272	-1.4927	2.1882
	866.889	-138.641	51.1981			864.691	-59.7828	20.041			864.722	-1.0099	1.8493
	868.347	-138.701	51.2147			866.093	-59.7308	20.1302			866.172	-1.2659	1.9923
	869.811	-139.124	51.1322			867.544	-60.1576	20.0431			867.583	-1.0163	1.9889
	871.261	-139.426	51.3211			869.005	-60.2257	20.1898			869.039	-1.247	2.0189
	872.716	-139.434	51.4786			870.421	-60.6726	20.2572			870.425	-1.7	1.9435
	874.099	-139.529	51.3088			871.871	-60.2383	20.2976			871.867	-1.1952	2.0603
	875.533	-139.947	51.3594			873.244	-60.3282	20.1612			873.273	-1.6568	2.0187
	876.936	-140.457	51.5276			874.691	-60.2265	20.2302			874.723	-1.2909	2.1397
	878.388	-140.434	51.5545			876.09	-60.7878	20.2143			876.173	-1.1589	1.9685
	879.848	-140.627	51.7979			877.544	-60.4584	20.2374			877.585	-1.555	2.0292
	881.265	-140.404	51.64			879.006	-60.5163	20.2525			879.041	-1.1943	2.1368
	882.716	-140.9	51.7446			880.422	-61.0283	20.379			880.426	-1.3467	1.9995
	884.1	-141.518	51.9619			881.873	-60.3017	20.1971			881.869	-1.4974	1.9925
	885.534	-141.511	51.9621			883.25	-60.4919	20.3031			883.274	-1.1996	2.0795
	886.937	-141.84	52.0315			884.692	-61.0566	20.2962			884.724	-1.439	2.1484
	888.389	-142.435	52.1032			886.089	-61.2636	20.328			886.174	-1.5997	1.9572
	889.851	-142.442	52.008			887.546	-61.1362	20.3112			887.585	-1.6331	1.9586
	891.264	-142.5	52.0614			889.008	-61.2732	20.4757			889.041	-1.5436	2.1038
	892.718	-142.583	52.3355			890.425	-60.9159	20.3958			890.425	-1.5876	2.0386
	894.097	-143.236	52.3451			891.874	-61.263	20.3878			891.87	-1.3545	2.1627
	895.926	-143.379	52.2862			893.248	-61.5734	20.4822			893.274	-1.3669	2.2401
	897.398	-143.223	52.4892			894.694	-61.5883	20.5592			894.725	-1.5755	2.1606
	898.851	-143.543	52.4169			896.092	-61.3269	20.3867			896.176	-1.1552	2.0661
	900.265	-143.847	52.5193			897.547	-61.4394	20.5563			897.585	-1.2555	1.9281
	901.718	-144.696	52.86			899.009	-61.5002	20.7861			899.042	-1.437	2.1394
	903.105	-144.494	52.6815			900.425	-61.7405	20.4535			900.429	-1.1057	1.8833
	904.505	-144.605	52.7			901.865	-62.0007	20.6058			901.861	-1.2272	2.0727
	905.919	-145.044	52.7515			903.24	-61.7892	20.6872			903.254	-1.2528	2.0608
	907.325	-144.798	52.8735			904.658	-61.5599	20.4851			904.691	-1.2948	2.077
	908.701	-145.155	52.8519			906.042	-62.2276	20.645			906.068	-1.4071	2.0439
	910.075	-145.673	53.0691			907.481	-62.2142	20.675			907.517	-1.7215	2.2251
	911.504	-145.647	53.107			908.9	-62.2366	20.7475			908.903	-1.052	2.1562
	912.92	-145.658	53.226			910.311	-62.1286	20.6693			910.307	-1.2494	2.1682
	914.37	-146.135	53.0188			911.701	-62.1779	20.7729			911.706	-1.4509	2.0561
	915.824	-145.96	53.2647			913.072	-62.5101	20.5749			913.101	-1.3294	2.17
	917.201	-146.292	53.2266			914.528	-62.2995	20.7348			914.565	-1.3068	2.1043
	918.58	-146.705	53.3536			915.979	-62.5893	20.8688			915.98	-1.2178	2.0077
	920.005	-146.834	53.3874			917.358	-62.5935	20.8813			917.355	-1.3103	2.1168
	921.389	-147.186	53.4502			918.723	-62.7416	20.8823			918.752	-1.3993	2.2326
	922.795	-147.518	53.6064			920.17	-62.7826	20.9599			920.206	-1.533	2.0957
	924.203	-147.281	53.5241			921.56	-62.7057	20.7203			921.568	-1.2446	1.9715
	925.576	-147.695	53.6596			922.98	-63.0333	20.9391			922.982	-1.4526	1.9629
	927.019	-147.981	53.6494			924.359	-62.5822	20.7752			924.355	-1.2916	2.1646
	928.42	-147.719	53.5965			925.723	-62.6412	20.8246			925.753	-1.1861	2.1323
	929.872	-148.438	53.8995			927.172	-62.8011	20.8254			927.208	-1.1627	2.1616
	931.249	-148.431	53.8195			928.576	-63.163	20.9009			928.645	-1.6277	2.121
	932.659	-148.682	53.9027			930.03	-62.9295	20.8905			930.03	-1.535	2.0987
	934.051	-148.514	53.9487			931.405	-63.1581	21.0231			931.407	-1.4162	2.0356
	935.421	-148.816	54.0486			932.81	-63.3446	20.8472			932.806	-1.7954	2.0896
	936.873	-149.24	54.0952			934.221	-63.4266	21.0745			934.222	-1.3747	2.0809
	938.249	-149.344	54.0972			935.578	-63.4633	21.0169			935.646	-1.485	2.0391
	939.659	-149.401	54.2256			937.031	-63.55	20.9692			937.07	-1.2218	2.1601
	941.072	-149.49	54.1199			938.485	-63.3494	21.0851			938.52	-1.2577	2.1231
	942.519	-150.103	54.2838			939.903	-63.4827	21.0928			939.906	-1.3078	2.1631
	943.921	-149.932	54.2537			941.312	-63.8271	21.0334			941.308	-1.6827	2.1558
	945.373	-150.388	54.3095			942.723	-63.8029	21.1658			942.754	-1.4373	2.3061
	946.751	-150.634	54.4403			944.172	-63.6248	21.2231			944.209	-1.4429	2.0161
	948.157	-151.016	54.3895			945.576	-64.0996	21.0875			945.646	-1.5282	2.2251
	949.566	-151.112	54.4121			947.032	-64.1797	21.199			947.07	-1.4556	1.9933
	950.931	-151.314	54.3434			948.486	-64.4472	21.2527			948.522	-1.6626	2.0377
	952.375	-151.355	54.6019			949.904	-63.9596	21.1706			949.908	-1.3344	2.0426
	953.752	-151.479	54.5812			951.315	-64.1912	21.2685			951.311	-1.5821	2.1192
	955.156	-151.603	54.6612			952.729	-63.9713	21.13			952.755	-1.4067	2.2061
	956.577	-151.997	54.7978			954.173	-64.2532	21.2091			954.21	-1.497	2.0431
	958.022	-152.121	54.8351			955.577	-64.5974	21.0995			955.648	-1.0087	2.1144
	959.422	-152.696	54.6022			957.04	-64.5613	21.2276			957.072	-1.5433	2.0987
	960.877	-152.193	54.844			958.488	-64.4997	21.2276			958.523	-1.1608	2.135
	962.328	-152.876	54.7999			959.905	-64.8939	21.3559			959.907	-1.3993	2.0782
	963.751	-152.794	54.8977			961.316	-64.3743	21.3542			961.312	-1.1344	2.178
	965.163	-153.397	54.9221			962.729	-65.0787	21.4089			962.756	-1.2619	2.2116
	966.574	-153.415	55.1267			964.173	-64.4387	21.2818			964.212	-1.3237	2.0963
	968.021	-153.539	55.0429			965.561	-64.9274	21.2812			965.571	-1.3178	2.1736
	969.423	-153.805	54.9865			966.986	-65.0399	21.3391			967.026	-1.1486	2.1459
	970.878	-153.633	55.2621			968.409	-64.7101	21.3984			968.411	-1.4065	2.0329
	972.33	-154.163	55.3956			969.814	-65.1802	21.5213			969.811	-1.543	2.1315
	973.708	-154.318	55.2987			971.226	-65.3896	21.4779			971.258	-0.9625	2.091
	975.081	-154.633	55.4438			972.677	-64.9347	21.486			972.709	-1.2623	2.0661
	976.521	-154.396	55.5806			974.077	-65.2189	21.5699			974.152	-1.4464	2.2382
	977.923	-154.629	55.5141			975.532	-65.1877	21.5504			975.57	-1.3506	2.2072
	979.377	-154.679	55.4825			976.99	-65.3429	21.5487			977.027	-1.311	2.2161
	980.832	-155.275	55.4236			978.41	-65.2859	21.5828			978.411	-1.5672	2.2113
	982.252	-155.454	55.6039			979.814	-65.6046	21.5101			979.81	-1.7103	2.1025
	983.661	-155.173	55.7177			981.225	-65.7752	21.7213			981.227	-1.1169	2.186
	985.084	-155.585	55.706			982.58	-65.4819	21.4849			982.653	-0.9338	2.0886
	986.524	-155.411	55.6187			984.03	-65.7229	21.6071			984.073	-1.6294	2.1723
	987.925	-155.887	55.9382			985.49	-65.6326	21.6586			985.525	-0.9952	2.1875
	989.424	-155.972	55.9342			986.907	-65.7418	21.752			986.907	-1.2515	2.1608
	990.879	-156.155	55.8748			988.319	-66.0491	21.581			988.315	-1.2712	2.0808
	992.333	-155.993	55.831			989.734	-65.9519	21.6401			989.758	-1.314	2.2333
	993.834	-156.36	55.8535			991.177	-65.9431	21.7129			991.215	-1.4334	2.1581
	995.254	-157.154	55.8682			992.579	-65.9968	21.6638			992.653	-1.2183	1.9805
	996.662	-157.082	56.0302			994.031	-66.3642	21.7442			994.074	-1.56	2.094
	998.081	-157.177	56.0426			995.492	-66.1756	21.6721			995.526	-1.4812	2.1371
	999.523	-157.365	56.1211			996.91	-66.0929	21.661			996.914	-1.445	2.1788
	1000.93	-157.524	56.1522			998.319	-65.9748	21.6938			998.314	-1.3277	2.0112
	1002.38	-157.747	56.163			999.732	-66.3694	21.8088			999.76	-1.6772	2.1484
	1003.76	-157.845	56.1361			1001.18	-66.5555	21.8355			1001.22	-1.4136	2.1942
	1005.17	-158.247	56.1462			1002.58	-66.3138	21.7988			1002.65	-1.3685	2.1281
	1006.58	-158.145	56.1042			1004.03	-66.6811	21.8411			1004.08	-1.4336	2.2203
	1008.02	-158.175	56.3447			1005.49	-66.5698	21.8072			1005.53	-1.6393	2.1487
	1009.43	-158.79	56.4283			1006.91	-66.9171	21.9082			1006.91	-1.4529	2.2888
	1010.88	-158.953	56.5372			1008.32	-66.5407	21.9103			1008.32	-1.4987	2.2345
	1012.33	-158.968	56.3798			1009.73	-66.684	21.8612			1009.76	-1.2345	2.2116
	1013.76	-158.892	56.681			1011.18	-66.6426	21.9213			1011.22	-1.2762	2.2162
	1015.16	-159.385	56.7033			1012.58	-66.6584	21.9352			1012.66	-1.4747	2.1762
	1016.58	-159.555	56.7108			1014.03	-66.9684	21.9214			1014.08	-1.5215	2.1067
	1018.02	-159.477	56.6785			1015.5	-66.9575	22.0119			1015.53	-1.4902	2.1767
	1019.43	-159.491	56.5627			1016.91	-66.98	21.9571			1016.91	-1.3024	2.1585
	1020.88	-159.708	56.7084			1018.32	-67.0944	22.0141			1018.32	-1.2676	2.1537
	1022.34	-160.042	56.8327			1019.74	-66.9264	21.8682			1019.76	-1.5417	2.1686
	1023.76	-160.179	56.7084			1021.18	-67.3943	22.0192			1021.22	-1.4112	2.1364
	1025.17	-160.489	56.938			1022.58	-67.1971	21.9807			1022.66	-1.1179	2.132
	1026.59	-160.154	56.9183			1024.03	-67.2704	21.9971			1024.08	-1.452	2.1559
	1028.03	-160.449	56.9788			1025.5	-67.8689	22.0636			1025.53	-1.4098	2.0106
	1029.43	-160.863	57.0426			1026.91	-67.4232	22.0474			1026.91	-1.2635	2.1897
	1030.88	-160.848	57.1399			1028.32	-67.7243	21.9668			1028.32	-1.7107	2.2539
	1032.34	-160.667	57.0654			1029.74	-67.5877	22.1004			1029.76	-1.3869	2.155
	1033.76	-161.285	57.2006			1031.18	-67.3878	22.0827			1031.22	-1.3848	2.215
	1035.16	-161.546	57.0719			1032.58	-67.6818	22.1183			1032.66	-1.3735	2.3301
	1036.67	-161.623	57.1281			1034.03	-67.6196	22.1289			1034.08	-1.3226	2.1437
	1038.08	-161.482	57.1499			1035.5	-68.1239	22.2881			1035.54	-1.485	2.2775
	1039.52	-161.772	57.0022			1036.91	-68.0099	22.2959			1036.92	-1.0001	2.109
	1040.93	-162.077	57.221			1038.32	-67.7907	22.1446			1038.32	-1.6336	2.1
	1042.38	-162.15	57.3699			1039.73	-67.7058	22.2931			1039.76	-1.8619	2.1622
	1043.84	-162.218	57.2845			1041.18	-68.3224	22.3031			1041.22	-1.5642	2.2671
	1045.26	-162.967	57.4248			1042.58	-68.0852	22.2379			1042.66	-1.2492	2.2551
	1046.69	-162.725	57.4663			1044.03	-68.0264	22.157			1044.08	-1.3318	2.2127
	1048.09	-162.601	57.4908			1045.5	-67.8062	22.3596			1045.53	-1.4066	2.1414
	1049.53	-163.019	57.6065			1046.91	-68.0623	22.3758			1046.92	-1.7966	2.1349
	1050.93	-163.165	57.5954			1048.32	-67.7599	22.2947			1048.32	-1.5404	2.1225
	1052.38	-163.713	57.5006			1049.74	-68.3314	22.1377			1049.76	-1.4139	2.2843
	1053.84	-163.185	57.5989			1051.18	-68.2699	22.2521			1051.22	-1.2166	2.1345
	1055.26	-163.525	57.6786			1052.58	-68.2211	22.2853			1052.66	-1.2449	2.1487
	1056.67	-163.636	57.6718			1054.03	-68.1857	22.308			1054.08	-1.707	2.1312
	1058.1	-163.904	57.7245			1055.5	-68.476	22.2964			1055.53	-1.2154	2.1356
	1059.53	-163.891	57.7399			1056.92	-68.8757	22.5615			1056.92	-1.1999	2.2616
	1060.93	-164.273	57.8837			1058.32	-68.6543	22.2957			1058.32	-1.3943	2.2828
	1062.38	-164.343	57.9286			1059.74	-68.9008	22.4759			1059.78	-1.5551	2.2354
	1063.84	-164.407	57.8705			1061.18	-68.6822	22.4464			1061.22	-1.5096	2.3387
	1065.26	-164.752	57.956			1062.58	-69.1716	22.4739			1062.66	-1.4719	2.2399
	1066.67	-164.516	57.8788			1064.04	-68.7421	22.4283			1064.08	-1.0226	2.2063
	1068.09	-164.993	57.8308			1065.5	-68.6344	22.4716			1065.53	-1.5564	2.2596
	1069.53	-164.931	57.7916			1066.92	-68.9464	22.4996			1066.92	-1.4586	2.0922
	1070.93	-165.159	58.0403			1068.33	-68.9894	22.4142			1068.32	-1.2858	2.2725
	1072.38	-165.559	57.9647			1069.74	-69.0521	22.5157			1069.77	-1.4503	2.199
	1073.84	-165.433	58.2135			1071.18	-69.2291	22.5592			1071.22	-1.9017	2.2369
	1075.26	-165.563	58.3034			1072.59	-69.2785	22.4385			1072.66	-1.5466	2.2752
	1076.67	-165.476	58.1345			1074.04	-69.198	22.4994			1074.08	-1.5196	2.1974
	1078.1	-165.826	58.1758			1075.5	-69.1649	22.6243			1075.53	-1.5199	2.3553
	1079.53	-165.963	58.2676			1076.92	-69.0559	22.4765			1076.92	-1.6985	2.2333
	1080.93	-166.402	58.38			1078.33	-69.3687	22.5216			1078.32	-1.3703	2.2077
	1082.38	-166.109	58.2881			1079.74	-69.4853	22.5076			1079.77	-1.5755	2.2623
	1083.84	-166.699	58.31			1081.18	-69.5245	22.6694			1081.22	-1.5935	2.2211
	1085.26	-166.695	58.478			1082.59	-69.5607	22.5702			1082.66	-1.6616	2.1505
	1086.67	-166.81	58.3445			1084.04	-69.3717	22.5684			1084.08	-1.3793	2.2503
	1088.09	-166.856	58.4167			1085.5	-69.691	22.7254			1085.53	-1.5313	2.2068
	1089.53	-166.994	58.5823			1086.92	-70.053	22.4865			1086.92	-1.2518	2.1962
	1090.93	-167.019	58.4925			1088.33	-69.8252	22.621			1088.32	-0.9778	2.1478
	1092.38	-167.037	58.6585			1089.74	-69.7266	22.6614			1089.77	-1.3624	2.3144
	1093.89	-168.184	58.684			1091.18	-69.7179	22.6563			1091.22	-1.1103	2.287
	1095.34	-167.482	58.5639			1092.59	-70.1044	22.5395			1092.67	-1.9562	2.2686
	1096.76	-167.838	58.6305			1094.04	-70.0738	22.7353			1094.08	-1.7241	2.3271
	1098.21	-167.964	58.6632			1095.51	-70.1614	22.761			1095.54	-1.4565	2.192
	1099.6	-167.918	58.521			1096.92	-70.1526	22.7055			1096.92	-1.4207	2.2165
	1101.03	-168.24	58.6933			1098.37	-70.4471	22.7782			1098.37	-1.589	2.2368
	1102.43	-168.657	58.6968			1099.74	-70.1295	22.8094			1099.77	-1.1817	2.2796
	1103.88	-168.922	58.6018			1101.18	-70.0831	22.821			1101.22	-1.3911	2.2785
	1105.34	-168.519	58.8158			1102.59	-70.5996	22.6211			1102.67	-1.5248	2.3457
	1106.76	-168.763	58.7668			1104.04	-69.954	22.8256			1104.08	-1.6028	2.3495
	1108.21	-168.538	58.7569			1105.51	-70.1922	22.8405			1105.54	-1.4254	2.28
	1109.6	-168.713	58.9828			1106.92	-70.3151	22.8199			1106.92	-1.3664	2.2008
	1111.03	-168.966	58.9975			1108.33	-70.7504	22.8973			1108.32	-1.6337	2.2648
	1112.43	-168.759	59.0942			1109.74	-70.4587	22.9608			1109.77	-1.632	2.2467
	1113.89	-169.737	59.0295			1111.18	-70.5058	22.862			1111.22	-1.594	2.3424
	1115.35	-169.499	58.97			1112.59	-70.4042	22.8426			1112.67	-1.2891	2.1502
	1116.76	-169.711	59.115			1114.04	-70.3897	22.9523			1114.09	-1.3009	2.4527
	1118.21	-169.546	59.2591			1115.51	-70.3874	22.942			1115.54	-1.7003	2.2883
	1119.61	-170.039	59.2649			1116.92	-70.5333	22.8099			1116.92	-1.5346	2.2361
	1121.03	-169.961	59.0028			1118.33	-70.8434	22.9571			1118.33	-1.4665	2.3319
	1122.43	-169.962	59.4026			1119.74	-70.6585	22.9679			1119.77	-1.6377	2.226
	1123.89	-170.368	59.3708			1121.19	-70.9839	22.8841			1121.23	-1.5095	2.348
	1125.35	-170.584	59.3622			1122.59	-70.9212	22.9309			1122.67	-1.5717	2.1264
	1126.77	-170.406	59.0617			1124.04	-71.0064	22.9412			1124.09	-1.4408	2.2301
	1128.18	-171.245	59.3002			1125.51	-70.761	22.9488			1125.54	-1.6667	2.3554
	1129.59	-170.512	59.3988			1126.96	-70.8699	22.9192			1126.99	-1.4339	2.4029
	1131.03	-170.759	59.5187			1128.42	-71.0992	22.9459			1128.42	-1.4786	2.3092
	1132.43	-170.834	59.4759			1129.87	-70.9701	23.1209			1129.87	-1.6246	2.1839
	1133.89	-171.219	59.4963			1131.25	-70.8052	22.9274			1131.27	-1.5555	2.397
	1135.35	-171.131	59.6233			1132.69	-71.5859	23.0287			1132.73	-1.545	2.3873
	1136.77	-171.204	59.5506			1134.09	-70.9464	22.8761			1134.17	-1.7472	2.3239
	1138.22	-171.474	59.6982			1135.54	-71.3015	23.0068			1135.59	-1.3865	2.3155
	1139.6	-171.685	59.5627			1137.01	-71.4803	23.0775			1137.04	-1.4287	2.2262
	1141.03	-171.829	59.6197			1138.42	-71.7412	23.1423			1138.43	-1.3029	2.3473
	1142.43	-172.019	59.592			1139.87	-71.2258	23.1529			1139.87	-1.4967	2.2313
	1143.89	-172.311	59.6801			1141.25	-71.4833	23.0582			1141.27	-1.4698	2.3291
	1145.35	-172.654	59.4987			1142.69	-71.5429	23.0014			1142.73	-1.7854	2.0973
	1146.77	-172.153	59.7561			1144.09	-71.3328	23.2118			1144.17	-1.5986	2.1463
	1148.22	-172.682	59.8191			1145.54	-71.8098	23.1092			1145.59	-1.7078	2.0961
	1149.6	-172.387	59.7844			1147.01	-71.7737	23.1962			1147.04	-1.4864	2.3692
	1151.04	-172.54	59.8044			1148.43	-71.7043	23.1977			1148.43	-1.6503	2.2743
	1152.43	-172.531	59.9118			1149.88	-71.786	23.1997			1149.87	-1.4275	2.2917
	1153.89	-172.953	59.8966			1151.25	-71.8602	23.1808			1151.28	-1.3833	2.2681
	1155.35	-172.793	59.9204			1152.69	-71.8944	23.1917			1152.73	-1.4048	2.29
	1156.77	-173.169	60.081			1154.09	-72.2234	23.1683			1154.17	-1.7044	2.3552
	1158.22	-173.14	59.9523			1155.54	-71.729	23.2153			1155.59	-1.3292	2.2484
	1159.6	-173.35	59.9583			1157.03	-71.9421	23.2373			1157.04	-1.6506	2.262
	1161.03	-173.5	60.1431			1158.43	-72.0716	23.1492			1158.43	-1.4875	2.2724
	1162.43	-174.128	59.8477			1159.88	-72.027	23.1116			1159.87	-1.4452	2.1154
	1163.89	-173.553	60.1309			1161.25	-72.0221	23.268			1161.28	-1.1055	2.2693
	1165.35	-174.095	60.2532			1162.69	-72.4072	23.2738			1162.73	-1.9328	2.2364
	1166.77	-173.466	60.0167			1164.09	-72.2983	23.3282			1164.17	-1.1853	2.1446
	1168.22	-174.084	60.0642			1165.54	-72.2131	23.1223			1165.59	-1.5043	2.3231
	1169.63	-174.085	59.9995			1167.01	-72.2541	23.3325			1167.04	-1.9467	2.3012
	1171.04	-174.114	60.1395			1168.43	-72.4662	23.2409			1168.43	-1.7959	2.3599
	1172.44	-173.962	60.3307			1169.88	-72.3266	23.2767			1169.87	-1.6873	2.301
	1173.89	-174.28	60.2197			1171.33	-72.582	23.3979			1171.33	-1.3911	2.3419
	1175.35	-174.259	60.2821			1172.75	-72.2822	23.422			1172.78	-1.5169	2.3927
	1176.77	-174.918	60.3658			1174.19	-72.3143	23.4842			1174.23	-1.6599	2.2356
	1178.22	-174.81	60.3871			1175.59	-72.4073	23.4158			1175.67	-1.7463	2.4095
	1179.61	-174.896	60.3469			1177.04	-72.3818	23.4148			1177.1	-1.5419	2.2966
	1181.04	-175.295	60.3403			1178.52	-72.7692	23.3569			1178.54	-1.6674	2.232
	1182.44	-175.422	60.3387			1179.93	-72.9212	23.4847			1179.93	-1.4751	2.2304
	1183.89	-175.678	60.4987			1181.38	-72.7334	23.4381			1181.38	-1.6779	2.2616
	1185.35	-175.342	60.3809			1182.75	-72.9016	23.5609			1182.78	-1.5312	2.2134
	1186.77	-175.394	60.4653			1184.19	-72.6319	23.3692			1184.23	-1.1718	2.1644
	1188.22	-175.849	60.4913			1185.59	-72.7033	23.4019			1185.68	-1.2266	2.2496
	1189.61	-176.24	60.5185			1187.04	-73.0768	23.3955			1187.09	-1.4413	2.3653
	1191.04	-175.642	60.4332			1188.51	-72.6299	23.4519			1188.54	-1.8174	2.288
	1192.44	-176.151	60.617			1189.93	-73.2263	23.489			1189.93	-1.4363	2.3332
	1193.89	-176.353	60.3765			1191.38	-73.2125	23.5441			1191.38	-1.2883	2.2518
	1195.36	-176.423	60.5785			1192.75	-73.1494	23.4251			1192.78	-1.9408	2.3509
	1196.77	-176.317	60.686			1194.19	-72.8297	23.6395			1194.23	-1.6887	2.3094
	1198.22	-176.61	60.6845			1195.59	-72.9503	23.5718			1195.68	-1.5936	2.21
	1200.02	-176.267	60.7758			1197.04	-73.4802	23.4778			1197.09	-1.8197	2.3104
	1201.39	-176.594	60.6862			1198.52	-73.1631	23.491			1198.55	-1.7864	2.2669
	1202.86	-176.656	60.7802			1199.93	-73.4423	23.5566			1199.93	-1.6888	2.287
	1204.26	-177.019	60.9747			1201.38	-73.5157	23.5445			1201.38	-1.6104	2.1549
	1205.66	-176.887	60.7907			1202.75	-73.3445	23.5561			1202.77	-1.4286	2.314
	1207.08	-177.389	60.787			1204.18	-73.1244	23.5956			1204.21	-1.3715	2.2426
	1208.52	-177.181	60.8483			1205.58	-73.2995	23.5799			1205.65	-1.4934	2.2684
	1209.92	-177.555	60.8602			1207.03	-73.2882	23.6316			1207.07	-1.6176	2.3126
	1211.38	-177.508	61.0272			1208.49	-73.389	23.5642			1208.52	-1.6599	2.3408
	1212.75	-177.122	60.8093			1209.91	-73.9877	23.6027			1209.91	-1.2653	2.365
	1214.16	-177.591	60.8883			1211.32	-73.1635	23.7714			1211.31	-1.4322	2.2536
	1215.58	-177.354	60.988			1212.73	-73.7674	23.5476			1212.76	-1.6991	2.3773
	1217.02	-177.732	60.9186			1214.18	-73.615	23.6375			1214.21	-1.6414	2.2035
	1218.42	-178.066	60.811			1215.58	-74.0199	23.6465			1215.65	-1.4339	2.362
	1219.88	-177.885	60.9146			1217.03	-73.7506	23.6962			1217.03	-1.6228	2.3658
	1221.33	-178.36	61.0641			1218.41	-73.8806	23.6963			1218.41	-1.7099	2.3001
	1222.75	-177.846	60.9759			1219.82	-73.9436	23.6657			1219.81	-1.4608	2.232
	1224.16	-178.525	60.9931			1221.23	-74.0778	23.6932			1221.26	-1.8296	2.2895
	1225.58	-178.823	61.2218			1222.68	-74.0066	23.7053			1222.71	-1.5909	2.3544
	1227.02	-178.858	61.2106			1224.08	-73.7815	23.5177			1224.15	-1.7545	2.276
	1228.45	-178.574	61.0981			1225.53	-73.9487	23.6839			1225.57	-1.534	2.2429
	1229.88	-178.749	61.2265			1226.99	-74.2355	23.7083			1227.03	-1.5595	2.2267
	1231.33	-179.074	61.1356			1228.41	-74.0886	23.6823			1228.41	-1.4407	2.4101
	1232.75	-178.966	61.3327			1229.82	-74.1233	23.7818			1229.81	-1.5275	2.4101
	1234.16	-179.123	61.153			1231.22	-74.0706	23.8009			1231.26	-1.4645	2.3496
	1235.58	-179.262	61.2499			1232.68	-74.4219	23.8238			1232.71	-1.408	2.4109
	1237.02	-179.425	61.2137			1234.08	-74.5303	23.9636			1234.16	-1.3417	2.3246
	1238.43	-178.912	61.2443			1235.53	-74.2819	23.8476			1235.57	-1.5898	2.4187
	1239.88	-179.814	61.4432			1236.99	-74.2566	23.6315			1237.03	-1.7403	2.2253
	1241.33	-179.472	61.2232			1238.41	-74.7038	23.6957			1238.41	-1.619	2.3271
	1242.76	-180.104	61.3785			1239.82	-74.404	23.8242			1239.81	-1.859	2.4006
	1244.17	-180.118	61.4721			1241.23	-74.4319	23.8402			1241.26	-1.6798	2.446
	1245.59	-180.633	61.5023			1242.68	-74.5268	23.7119			1242.71	-1.4148	2.2792
	1247.03	-179.861	61.4766			1244.08	-74.7095	23.8643			1244.16	-1.4578	2.4231
	1248.43	-180.12	61.4815			1245.53	-74.8723	23.8392			1245.57	-1.8787	2.3717
	1249.88	-180.312	61.457			1246.99	-74.4907	23.8702			1247.03	-1.1344	2.3876
	1251.33	-180.226	61.4787			1248.41	-75.0045	23.8612			1248.41	-1.5751	2.3572
	1252.76	-180.829	61.5352			1249.82	-74.3776	23.9211			1249.81	-1.1571	2.4055
	1254.17	-180.555	61.4356			1251.23	-74.9619	23.8298			1251.26	-1.719	2.3212
	1255.58	-180.704	61.6822			1252.68	-74.785	23.9456			1252.71	-1.3276	2.3736
	1257.03	-180.194	61.654			1254.08	-74.6038	23.8153			1254.16	-1.8639	2.317
	1258.43	-181.342	61.7719			1255.53	-75.1563	23.9545			1255.58	-1.4042	2.2199
	1259.88	-181.145	61.5942			1256.99	-74.9344	23.9416			1257.03	-1.3947	2.2143
	1261.34	-180.53	61.6332			1258.41	-74.8223	24.0307			1258.42	-1.5574	2.3483
	1262.76	-181.079	61.6969			1259.82	-74.8354	24.0345			1259.81	-1.7019	2.3232
	1264.16	-180.756	61.7694			1261.24	-75.4482	23.9278			1261.26	-1.8227	2.374
	1265.59	-181.413	61.7805			1262.68	-75.1044	23.859			1262.72	-1.7293	2.2825
	1267.03	-181.762	61.6483			1264.08	-74.8323	24.013			1264.16	-1.468	2.4529
	1268.43	-181.21	61.898			1265.53	-75.1133	23.971			1265.58	-1.6355	2.2958
	1269.88	-181.412	61.8032			1266.99	-75.7949	23.9569			1267.03	-1.5744	2.3311
	1271.34	-181.556	61.7598			1268.41	-75.2019	24.1547			1268.42	-1.3878	2.1775
	1272.76	-181.431	61.7712			1269.82	-74.9649	24.0084			1269.82	-1.6657	2.4108
	1274.17	-181.684	61.9163			1271.23	-74.9438	23.844			1271.26	-1.7494	2.4241
	1275.59	-182.047	61.9834			1272.68	-75.6955	23.9677			1272.72	-0.9572	2.2926
	1277.03	-181.957	62.0128			1274.08	-75.8217	23.9459			1274.16	-1.5773	2.3801
	1278.43	-181.85	61.828			1275.54	-75.4227	23.9707			1275.58	-1.6488	2.3978
	1279.88	-182.277	61.7886			1276.99	-75.4067	23.9675			1277.03	-1.5235	2.4109
	1281.34	-182.054	61.9194			1278.42	-75.579	24.1308			1278.42	-1.6988	2.3459
	1282.76	-182.237	61.8482			1279.82	-75.7674	24.0853			1279.82	-1.3783	2.3416
	1284.16	-182.179	62.0572			1281.23	-75.8058	24.0881			1281.26	-1.678	2.3174
	1285.59	-182.191	62.0049			1282.68	-75.2685	24.1541			1282.72	-1.6663	2.2675
	1287.03	-182.984	61.9596			1284.08	-75.7651	24.1522			1284.16	-1.331	2.321
	1288.48	-182.571	62.0442			1285.54	-75.4928	23.9933			1285.58	-1.5127	2.3755
	1289.93	-182.398	61.9922			1287	-75.6424	24.0357			1287.03	-1.7647	2.207
	1291.38	-182.902	62.123			1288.42	-75.672	24.065			1288.42	-1.5988	2.3188
	1292.84	-183.448	62.142			1289.87	-75.5619	24.0115			1289.86	-1.7006	2.1716
	1294.26	-182.981	62.1272			1291.24	-76.2475	24.2493			1291.28	-1.5025	2.4384
	1295.67	-182.972	62.0443			1292.68	-75.9824	24.2199			1292.72	-1.2619	2.3935
	1297.09	-183.398	62.3753			1294.08	-75.5705	24.1031			1294.16	-1.5096	2.3992
	1298.89	-183.184	62.153			1295.54	-75.8502	24.0993			1295.58	-1.6009	2.3324
	1300.34	-183.614	62.2212			1297	-76.1749	24.2676			1297.03	-1.4485	2.2939
	1301.76	-183.298	61.9746			1298.42	-75.8616	24.2414			1298.42	-1.8473	2.4398
	1303.17	-183.629	62.2886			1299.84	-76.1211	24.203			1299.83	-1.391	2.4431
	1304.59	-183.776	61.9531			1301.23	-76.1243	24.1916			1301.27	-1.4521	2.3559
	1306.03	-183.777	62.0284			1302.68	-76.223	24.2053			1302.72	-1.403	2.3878
	1307.43	-183.824	62.2452			1304.08	-76.0891	24.1738			1304.16	-1.8209	2.3174
	1308.88	-184.052	62.5083			1305.54	-75.7407	24.2561			1305.58	-1.3964	2.3069
	1310.34	-184.347	62.3873			1307	-76.6016	24.2664			1307.03	-1.8537	2.3765
	1311.76	-183.9	62.3932			1308.42	-76.2664	24.2826			1308.42	-1.8239	2.3495
	1313.17	-184.848	62.394			1309.82	-76.4845	24.2878			1309.82	-1.9056	2.3473
	1314.59	-185.009	62.418			1311.23	-76.5971	24.3474			1311.27	-1.8655	2.3373
	1316.03	-184.624	62.5575			1312.68	-76.3479	24.3513			1312.72	-1.5243	2.3736
	1317.44	-184.356	62.4923			1314.08	-76.2881	24.2975			1314.16	-1.8365	2.2824
	1318.88	-184.498	62.4037			1315.54	-76.9012	24.42			1315.58	-1.4325	2.3284
	1320.34	-184.853	62.5333			1317	-76.6648	24.367			1317.04	-1.3156	2.3201
	1321.76	-184.509	62.4562			1318.42	-76.3945	24.3023			1318.42	-1.9321	2.3453
	1323.17	-185.327	62.5242			1319.82	-76.5914	24.4235			1319.82	-1.5719	2.3354
	1324.59	-185.007	62.505			1321.24	-76.5159	24.4459			1321.27	-1.642	2.3566
	1326.03	-185.786	62.6392			1322.68	-76.6421	24.2906			1322.72	-1.5605	2.3835
	1327.44	-185.784	62.6794			1324.08	-76.8737	24.3241			1324.17	-1.6835	2.4179
	1328.89	-185.335	62.6421			1325.54	-77.0265	24.2288			1325.58	-1.3805	2.2619
	1330.34	-184.979	62.5579			1327	-76.5294	24.3278			1327.04	-1.675	2.2554
	1331.76	-185.678	62.5501			1328.42	-76.9809	24.3912			1328.42	-1.6378	2.4481
	1333.17	-185.405	62.8013			1329.87	-76.9304	24.3034			1329.86	-1.3305	2.3335
	1334.59	-185.433	62.5952			1331.32	-76.757	24.2024			1331.32	-1.2397	2.2503
	1336.03	-185.553	62.6826			1332.74	-77.2001	24.3683			1332.77	-1.6707	2.1851
	1337.43	-185.868	62.7028			1334.18	-77.4477	24.4224			1334.22	-1.2887	2.2405
	1338.88	-185.958	62.7191			1335.59	-77.0187	24.4135			1335.66	-1.4292	2.2914
	1340.34	-186.045	62.7333			1337.04	-76.681	24.478			1337.1	-1.5701	2.4007
	1341.76	-186.143	62.5636			1338.55	-76.8587	24.4304			1338.58	-1.3998	2.2896
	1343.21	-185.85	62.8202			1340	-76.9516	24.3588			1340.04	-1.4328	2.4489
	1344.6	-186.291	62.7472			1341.42	-77.3087	24.5465			1341.42	-1.4656	2.4351
	1346.03	-186.14	62.8291			1342.82	-77.0547	24.2786			1342.82	-1.8895	2.3588
	1347.45	-186.232	62.8026			1344.24	-76.8943	24.4569			1344.27	-1.9403	2.5264
	1348.88	-186.695	62.9749			1345.68	-77.2013	24.5427			1345.72	-1.3653	2.4456
	1350.34	-186.362	62.7019			1347.08	-77.1025	24.6153			1347.17	-1.8611	2.3726
	1351.76	-186.671	62.9435			1348.54	-77.3457	24.541			1348.58	-1.5078	2.3852
	1353.17	-186.522	63.0054			1350	-77.4851	24.3729			1350.04	-1.4012	2.3728
	1354.59	-186.593	63.0392			1351.42	-77.1821	24.5177			1351.42	-1.579	2.3357
	1356.03	-187.021	62.9396			1352.87	-77.4237	24.447			1352.86	-1.7864	2.3318
	1357.43	-186.963	62.9319			1354.25	-77.5674	24.613			1354.27	-1.8454	2.2889
	1358.89	-186.747	63.0625			1355.69	-77.2494	24.6836			1355.73	-1.4273	2.4875
	1360.34	-186.897	62.9859			1357.1	-77.5956	24.5807			1357.43	-2.0593	2.341
	1361.76	-187.106	62.9349			1358.88	-77.6159	24.6137			1358.88	-1.5549	2.4833
	1363.17	-187.589	62.8963			1360.33	-77.2722	24.6564			1360.33	-1.6922	2.5213
	1364.59	-187.546	63.09			1361.75	-77.8972	24.7211			1361.77	-1.8786	2.3713
	1366.03	-187.298	62.8894			1363.17	-77.748	24.519			1363.21	-1.5251	2.4706
	1367.43	-187.734	63.0945			1364.57	-77.2982	24.4359			1364.58	-1.465	2.3925
	1368.89	-187.747	63.0952			1366	-77.514	24.715			1366.03	-1.3982	2.3906
	1370.35	-187.366	63.2742			1367.42	-77.7179	24.5379			1367.42	-1.2004	2.3621
	1371.76	-187.276	63.1326			1368.82	-77.7416	24.7083			1368.82	-1.7849	2.3371
	1373.17	-188.379	63.1479			1370.22	-77.6939	24.7659			1370.22	-1.6588	2.3934
	1374.59	-187.784	63.0705			1371.57	-77.7881	24.5784			1371.58	-1.6468	2.4962
	1376.03	-187.799	63.1838			1372.99	-78.0965	24.6985			1373	-1.5523	2.3268
	1377.43	-187.723	63.1117			1374.37	-77.772	24.7287			1374.37	-1.6496	2.4479
	1378.89	-188.178	63.3286			1375.73	-78.1279	24.6033			1375.73	-1.5582	2.3611
	1380.35	-188.115	63.1382			1377.09	-78.0873	24.6876			1377.11	-1.6377	2.4662
	1381.76	-188.384	63.2203			1378.54	-77.8971	24.6078			1378.54	-1.3713	2.3474
	1383.22	-188.746	63.1059			1379.92	-77.9888	24.6307			1379.92	-1.5511	2.3802
	1384.6	-188.148	63.3024			1381.64	-77.8424	24.6208			1381.71	-1.248	2.3793
	1386.03	-188.406	63.3301			1383.06	-78.044	24.6884			1383.08	-1.4828	2.3083
	1387.44	-188.531	63.1641			1384.5	-78.4999	24.7256			1384.53	-1.6953	2.3507
	1388.89	-188.509	63.3484			1385.92	-78.226	24.6311			1385.93	-1.6687	2.3383
	1390.35	-188.337	63.3527			1387.33	-78.2367	24.7723			1387.32	-1.9277	2.3323
	1391.77	-188.998	63.3119			1389.12	-78.1378	24.7594			1389.19	-1.5058	2.3304
	1393.22	-188.798	63.1904			1390.57	-78.0003	24.6088			1390.6	-1.2841	2.5115
	1394.61	-189.748	63.355			1392.02	-77.9151	24.8243			1392.06	-1.7806	2.4148
	1396.03	-189.076	63.3851			1393.44	-78.5496	24.7342			1393.44	-1.5022	2.3661
	1397.44	-189.854	63.3557			1394.89	-78.43	24.7284			1394.89	-1.7503	2.2489
	1398.89	-188.799	63.4552			1396.27	-78.1789	24.9322			1396.29	-1.3766	2.5385
	1400.35	-188.929	63.4899			1397.71	-78.4211	24.6872			1397.74	-1.6987	2.45
	1401.77	-189.714	63.5108			1399.23	-78.551	24.7385			1399.25	-1.7661	2.4626
	1403.22	-189.665	63.4449			1400.61	-78.4628	24.6937			1400.69	-1.6574	2.3795
	1404.6	-189.36	63.4599			1402.06	-78.3992	24.7507			1402.1	-1.675	2.4545
	1406.03	-189.464	63.3417			1403.54	-78.7437	24.8977			1403.56	-1.6869	2.3524
	1407.44	-189.463	63.4743			1404.94	-78.6403	24.7918			1404.94	-1.5844	2.3392
	1408.89	-190.029	63.5005			1406.39	-78.907	24.8201			1406.39	-1.808	2.3758
	1410.35	-189.316	63.4258			1407.77	-78.6424	24.8615			1407.79	-1.2777	2.3472
	1412.23	-189.971	63.5029			1409.2	-78.7495	24.8194			1409.25	-1.7343	2.3988
	1413.72	-189.829	63.4117			1410.61	-78.6281	24.8653			1410.69	-1.6995	2.2885
	1415.11	-189.901	63.4655			1412.06	-78.8723	24.9182			1412.1	-1.7221	2.3148
	1416.53	-190.133	63.6187			1413.53	-78.5526	24.7954			1413.56	-1.7491	2.2324
	1417.94	-190.408	63.5647			1414.94	-78.5367	24.7314			1414.94	-2.014	2.3262
	1419.39	-189.776	63.5509			1416.39	-78.9195	24.74			1416.39	-1.6838	2.4461
	1420.85	-189.993	63.6092			1417.76	-78.7099	24.8646			1417.79	-1.7497	2.4236
	1422.27	-190.692	63.7098			1419.2	-79.2098	24.7546			1419.25	-1.6223	2.486
	1423.72	-190.408	63.7332			1420.61	-79.0323	24.9			1420.69	-1.5659	2.4035
	1425.11	-190.582	63.5693			1422.06	-78.9284	24.8002			1422.11	-1.367	2.3956
	1426.53	-190.65	63.5966			1423.53	-78.7939	25.0277			1423.56	-1.7394	2.465
	1427.94	-190.219	63.6377			1424.94	-79.2262	24.7697			1424.94	-1.7509	2.3171
	1429.39	-190.487	63.7346			1426.39	-78.6196	24.8974			1426.39	-1.5434	2.4047
	1430.85	-190.639	63.6902			1427.76	-79.1644	24.9121			1427.79	-1.6104	2.5442
	1432.27	-190.573	63.6754			1429.2	-79.2569	24.9062			1429.25	-1.575	2.3142
	1433.68	-190.825	63.8892			1430.61	-79.3292	24.869			1430.69	-1.6634	2.3336
	1435.09	-190.948	63.7522			1432.06	-79.1765	24.9063			1432.11	-1.5588	2.3077
	1436.53	-191.043	63.8388			1433.53	-79.3722	24.8522			1433.56	-1.7857	2.4075
	1437.94	-191.158	63.8368			1434.94	-79.1426	25.1541			1434.95	-1.7394	2.4549
	1439.39	-191.267	63.9114			1436.39	-79.2608	25.0241			1436.39	-1.6843	2.4631
	1440.9	-191.613	63.9621			1437.77	-79.4913	24.9963			1437.79	-1.7172	2.3689
	1442.35	-191.43	63.878			1439.2	-79.2515	25.0352			1439.25	-1.4167	2.4041
	1443.77	-191.272	63.9898			1440.61	-79.6904	24.9845			1440.69	-1.3505	2.4238
	1445.22	-191.34	63.9096			1442.06	-79.8866	25.0024			1442.11	-1.2263	2.3695
	1446.6	-191.834	63.8989			1443.53	-79.5588	25.1304			1443.56	-1.4307	2.5452
	1448.04	-191.982	63.9163			1444.94	-79.4919	24.9502			1444.94	-1.8555	2.4094
	1449.44	-191.575	64.0256			1446.39	-79.6577	25.0305			1446.39	-1.48	2.4342
	1450.89	-191.717	64.0243			1447.77	-79.6678	25.1498			1447.79	-1.9508	2.4365
	1452.35	-191.717	63.7608			1449.21	-79.676	25.0377			1449.25	-1.7714	2.5297
	1453.77	-191.777	64.0028			1450.61	-79.7196	24.9903			1450.69	-1.7837	2.4013
	1455.22	-191.857	64.0589			1452.06	-79.4053	25.0092			1452.11	-1.5601	2.4993
	1456.61	-192.124	63.8849			1453.53	-79.6301	25.0075			1453.56	-1.4981	2.4288
	1458.04	-192.028	63.9048			1454.94	-79.8301	25.1225			1454.94	-1.5992	2.4654
	1459.44	-192.028	64.0557			1456.4	-79.3497	25.0521			1456.39	-1.5936	2.3317
	1460.89	-192.404	64.1499			1457.77	-79.701	25.0422			1457.79	-1.6479	2.5463
	1462.35	-192.202	64.1345			1459.21	-79.8988	25.1692			1459.25	-1.4225	2.4245
	1463.77	-192.303	63.9158			1460.61	-80.0705	25.0957			1460.69	-1.7487	2.4805
	1465.22	-192.442	64.1867			1462.06	-80.1507	24.9935			1462.11	-1.3525	2.2727
	1466.6	-192.525	64.2089			1463.53	-79.9743	25.2398			1463.56	-1.6967	2.2118
	1468.04	-192.589	64.2502			1464.94	-79.8654	25.2029			1464.95	-1.3908	2.5324
	1469.44	-192.629	64.0631			1466.4	-79.6466	24.999			1466.39	-1.952	2.4816
	1470.89	-192.635	64.1719			1467.77	-80.1019	25.0584			1467.79	-1.2934	2.4198
	1472.35	-192.97	64.085			1469.21	-80.0557	25.1695			1469.25	-1.8068	2.4545
	1473.77	-192.97	64.2377			1470.61	-80.2597	25.1863			1470.69	-1.8244	2.5507
	1475.22	-193.152	64.22			1472.06	-79.9173	25.0717			1472.11	-1.8222	2.5269
	1476.61	-192.567	64.1879			1473.53	-79.9299	25.0799			1473.56	-1.8007	2.3593
	1478.04	-193.021	64.3133			1474.94	-80.0716	25.019			1474.95	-1.8073	2.458
	1479.44	-193.182	64.2797			1476.4	-80.1687	25.2422			1476.39	-1.6713	2.5054
	1480.89	-193.381	64.2378			1477.77	-80.3039	25.1345			1477.8	-1.8606	2.4393
	1482.36	-193.254	64.3113			1479.21	-80.33	25.1774			1479.25	-1.5593	2.4675
	1483.82	-193.246	64.4119			1480.61	-80.0907	25.173			1480.69	-1.1289	2.4978
	1485.27	-193.456	64.2925			1482.06	-80.0349	25.0128			1482.11	-1.4098	2.463
	1486.72	-193.411	64.3381			1483.53	-80.3108	25.2116			1483.56	-1.5879	2.3954
	1488.11	-193.383	64.3328			1484.94	-79.9878	25.1149			1484.95	-1.5961	2.5493
	1489.54	-193.741	64.3144			1486.4	-80.2177	25.1931			1486.39	-1.9535	2.4521
	1490.94	-193.412	64.4531			1487.77	-80.7757	25.2707			1487.79	-1.7137	2.35
	1492.39	-193.446	64.3101			1489.21	-80.486	25.273			1489.25	-1.4923	2.4453
	1493.86	-193.613	64.2008			1490.61	-80.3696	25.2188			1490.69	-1.6443	2.5271
	1495.27	-193.338	64.3041			1492.06	-80.4255	25.2042			1492.11	-1.6204	2.3711
	1496.72	-193.779	64.5751			1493.53	-80.1975	25.2081			1493.61	-1.8903	2.5156
	1498.23	-194.327	64.3046			1495.03	-80.7063	25.3222			1495.06	-1.6627	2.5223
	1499.61	-193.874	64.4408			1496.53	-80.9086	25.1827			1496.56	-1.6638	2.4843
	1501.04	-194.286	64.4787			1497.95	-80.4727	25.3363			1497.95	-1.7383	2.5019
	1502.44	-194.197	64.4736			1499.45	-81.0683	25.1853			1499.45	-1.3132	2.3993
	1504.32	-193.958	64.5968			1500.9	-80.7406	25.2479			1500.89	-1.8618	2.3865
	1505.72	-193.886	64.5685			1502.35	-80.5626	25.2691			1502.35	-1.7681	2.4494
	1507.09	-194.311	64.6436			1503.76	-80.7256	25.2611			1503.79	-1.895	2.3935
	1508.53	-194.298	64.5259			1505.2	-80.9872	25.2965			1505.23	-1.2821	2.6252
	1509.93	-194.862	64.3803			1506.6	-80.6692	25.2623			1506.67	-2.0176	2.2715
	1511.38	-194.432	64.704			1508.05	-80.8171	25.2974			1508.09	-1.439	2.5963
	1512.84	-194.79	64.5969			1509.51	-81.0353	25.5212			1509.54	-1.6584	2.392
	1514.26	-194.628	64.7753			1510.93	-80.7639	25.3586			1510.93	-1.5173	2.3658
	1515.67	-194.738	64.3922			1512.34	-81.0221	25.4015			1512.33	-1.7863	2.4781
	1517.09	-194.676	64.5974			1513.75	-80.6945	25.3392			1513.78	-1.7595	2.4051
	1518.53	-194.592	64.4896			1515.2	-80.757	25.4068			1515.23	-1.9042	2.4918
	1519.93	-194.819	64.6137			1516.6	-81.0029	25.3856			1516.67	-1.7331	2.4433
	1521.38	-195.257	64.7146			1518.05	-81.1541	25.262			1518.09	-1.6436	2.4398
	1522.84	-195.491	64.6649			1519.51	-80.6027	25.4948			1519.55	-1.5781	2.5399
	1524.26	-195.26	64.5055			1520.93	-80.9241	25.4988			1520.93	-1.5776	2.339
	1525.67	-195.244	64.7908			1522.34	-81.3996	25.4632			1522.33	-1.8676	2.5335
	1527.08	-195.549	64.6699			1523.75	-80.7983	25.402			1523.78	-1.9046	2.3849
	1528.53	-195.09	64.3639			1525.2	-81.2605	25.4381			1525.23	-1.7288	2.4681
	1529.93	-195.274	64.6704			1526.6	-81.3632	25.4244			1526.67	-1.4268	2.4116
	1531.38	-195.425	64.8713			1528.05	-81.1201	25.3063			1528.09	-1.7607	2.3335
	1532.84	-195.891	64.8393			1529.51	-80.5938	25.5163			1529.55	-1.1482	2.4525
	1534.26	-195.193	64.7378			1530.93	-81.204	25.3414			1530.93	-1.373	2.5678
	1535.67	-195.264	64.6732			1532.34	-81.1421	25.4881			1532.34	-1.5511	2.4466
	1537.09	-195.479	64.6865			1533.75	-81.0563	25.4047			1533.78	-2.0174	2.5629
	1538.53	-195.341	64.7256			1535.2	-81.6234	25.5363			1535.23	-1.9986	2.418
	1539.93	-195.596	64.7486			1536.6	-81.1791	25.3441			1536.68	-1.5404	2.3385
	1541.38	-195.688	64.78			1538.05	-81.4642	25.4713			1538.1	-1.6845	2.5298
	1542.76	-195.989	64.9427			1539.51	-81.215	25.3846			1539.55	-1.5169	2.3951
	1544.17	-195.634	64.7461			1540.93	-81.5121	25.4702			1540.94	-1.5469	2.4541
	1545.58	-195.895	64.775			1542.34	-81.2594	25.5932			1542.34	-1.4336	2.3367
	1547.03	-195.849	64.8623			1543.75	-81.5965	25.4587			1543.78	-1.1116	2.5431
	1548.43	-196.268	64.792			1545.2	-81.7294	25.5138			1545.24	-1.8115	2.5235
	1549.88	-196.273	64.892			1546.6	-81.6732	25.5398			1546.68	-1.3061	2.4372
	1551.34	-196.367	64.9228			1548.05	-81.558	25.5605			1548.1	-1.5187	2.4883
	1552.76	-196.392	64.9152			1549.51	-81.4002	25.5147			1549.55	-1.6775	2.4697
	1554.17	-196.42	64.9585			1550.93	-81.4485	25.6541			1550.94	-1.4364	2.5327
	1555.59	-196.394	64.874			1552.34	-81.5611	25.5158			1552.34	-1.54	2.5412
	1557.03	-196.225	64.9069			1553.75	-81.6655	25.3925			1553.78	-1.8037	2.5326
	1558.43	-196.658	64.9281			1555.2	-81.4847	25.569			1555.24	-1.7371	2.5139
	1559.88	-196.91	64.7964			1556.6	-82.36	25.6098			1556.68	-1.5766	2.4038
	1561.34	-196.61	64.8721			1558.05	-81.7318	25.4477			1558.1	-1.7536	2.4168
	1562.76	-196.444	64.9541			1559.52	-81.9912	25.5049			1559.55	-1.6485	2.4085
	1564.17	-196.787	64.8503			1560.93	-81.8659	25.6186			1560.94	-1.4845	2.5315
	1565.6	-196.846	64.9238			1562.34	-81.838	25.4522			1562.34	-1.5357	2.5283
	1567.03	-196.991	64.9797			1563.75	-81.8306	25.5601			1563.78	-1.4321	2.4153
	1568.43	-197.026	64.9079			1565.2	-81.2929	25.699			1565.24	-1.3274	2.3566
	1569.88	-197.02	64.8797			1566.6	-82.3013	25.5728			1566.68	-1.8533	2.4436
	1571.34	-196.525	64.8534			1568.05	-81.6965	25.6279			1568.1	-1.8653	2.4616
	1572.76	-196.969	65.1083			1569.52	-82.1376	25.7325			1569.55	-1.7451	2.3677
	1574.17	-196.713	65.1027			1570.93	-82.4758	25.6192			1570.94	-1.7505	2.4462
	1575.59	-197.09	65.0168			1572.34	-82.0657	25.6074			1572.34	-1.5768	2.4982
	1577.03	-197.281	64.9156			1573.76	-82.1623	25.6168			1573.78	-1.2279	2.4344
	1578.43	-197.478	64.8692			1575.2	-82.0071	25.6218			1575.24	-1.7179	2.5003
	1579.88	-197.459	65.0553			1576.6	-82.2366	25.5511			1576.68	-1.6358	2.4186
	1581.34	-197.459	64.9358			1578.05	-82.2167	25.6504			1578.1	-1.6738	2.454
	1582.76	-197.186	64.9417			1579.52	-82.6448	25.5866			1579.55	-1.5554	2.5728
	1584.17	-197.666	64.9871			1580.93	-82.0665	25.5663			1580.94	-1.5269	2.4888
	1585.59	-197.498	65.1638			1582.34	-82.0232	25.6909			1582.34	-1.7409	2.4506
	1587.03	-197.55	65.2969			1583.76	-82.6756	25.68			1583.78	-1.757	2.4507
	1588.43	-197.731	65.1902			1585.2	-82.1172	25.5937			1585.24	-1.676	2.4686
	1589.88	-197.968	65.0484			1586.61	-82.4893	25.7274			1586.68	-1.6916	2.3665
	1591.34	-197.984	65.3713			1588.06	-82.4255	25.6447			1588.1	-1.5891	2.44
	1592.76	-198.338	65.1671			1589.52	-82.4532	25.7277			1589.55	-1.5667	2.4592
	1594.17	-197.771	65.002			1590.93	-82.5256	25.7134			1590.94	-1.4796	2.4813
	1595.61	-197.822	65.1645			1592.34	-82.2768	25.6343			1592.34	-1.3519	2.4636
	1597.03	-198.048	65.2939			1593.76	-82.3302	25.6125			1593.78	-1.6292	2.6338
	1598.43	-198.614	65.1542			1595.2	-82.5486	25.6968			1595.24	-1.6864	2.5855
	1599.88	-197.704	65.2118			1596.6	-82.5719	25.6559			1596.68	-1.6337	2.351
	1601.39	-197.96	65.3167			1598.05	-82.6463	25.6278			1598.1	-1.7315	2.5916
	1602.84	-197.895	65.2006			1599.52	-82.4178	25.6592			1599.55	-1.7592	2.6109
	1604.26	-198.665	65.306			1600.94	-82.8432	25.8222			1600.94	-1.841	2.413
	1605.67	-198.508	65.3159			1602.34	-82.4243	25.776			1602.34	-1.9252	2.3108
	1607.1	-198.252	65.2409			1603.76	-82.6076	25.7077			1603.78	-1.7852	2.5039
	1608.53	-198.205	65.2582			1605.2	-82.9698	25.5989			1605.24	-1.6129	2.5277
	1609.93	-198.552	65.2422			1606.6	-82.4271	25.7239			1606.68	-1.4395	2.2881
	1611.38	-198.392	65.249			1608.05	-83.0169	25.731			1608.1	-1.6679	2.5057
	1612.85	-198.679	65.444			1609.52	-82.8506	25.7329			1609.55	-1.5591	2.4773
	1614.26	-198.758	65.2509			1610.94	-82.9289	25.7757			1610.94	-1.6072	2.4804
	1615.67	-198.816	65.1896			1612.34	-82.9102	25.6679			1612.34	-1.6756	2.4011
	1617.09	-198.907	65.3216			1613.76	-82.6302	25.7441			1613.79	-1.5394	2.4616
	1618.53	-198.734	65.3044			1615.2	-82.4017	25.8151			1615.24	-1.4915	2.5327
	1619.93	-198.804	65.3662			1616.6	-82.9271	25.7073			1616.68	-1.7061	2.5695
	1621.38	-198.533	65.362			1618.06	-82.8904	25.748			1618.1	-1.613	2.4456
	1622.85	-199.25	65.3115			1619.52	-82.9954	25.7819			1619.55	-1.4485	2.4976
	1624.26	-199.102	65.4128			1620.93	-83.0047	25.8802			1620.94	-1.6169	2.433
	1625.67	-198.67	65.6442			1622.34	-83.1834	25.8552			1622.34	-1.6466	2.4061
	1627.1	-199.23	65.5962			1623.76	-82.7775	25.7743			1623.79	-1.8115	2.2807
	1628.53	-199.072	65.3348			1625.2	-83.1399	25.8203			1625.65	-1.635	2.421
	1629.93	-199.436	65.6722			1627.07	-83.3761	25.6952			1627.1	-1.8315	2.4882
	1631.39	-199.232	65.4157			1628.52	-83.0063	25.8619			1628.55	-1.7983	2.4755
	1632.85	-199.822	65.4923			1629.94	-82.8561	25.7467			1629.94	-1.343	2.4497
	1634.26	-198.795	65.4287			1631.35	-82.9753	25.6783			1631.34	-1.6388	2.4911
	1635.67	-199.301	65.5354			1632.76	-82.9903	25.8307			1632.79	-1.5083	2.6719
	1637.09	-199.466	65.5206			1634.2	-83.3735	25.8065			1634.24	-1.6811	2.472
	1638.53	-199.424	65.556			1635.6	-83.315	25.9865			1635.68	-1.6134	2.5495
	1639.93	-199.673	65.3914			1637.06	-83.8061	25.6965			1637.1	-1.6513	2.5415
	1641.39	-199.721	65.4172			1638.52	-83.2712	25.7633			1638.55	-1.812	2.499
	1642.85	-199.747	65.5416			1639.94	-83.7465	25.894			1639.94	-1.6562	2.413
	1644.26	-199.945	65.583			1641.39	-83.4319	25.8854			1641.39	-1.9264	2.5022
	1645.68	-199.67	65.5886			1642.76	-83.5244	25.8748			1642.79	-1.642	2.3499
	1647.1	-199.629	65.5925			1644.2	-83.0473	25.9446			1644.24	-1.4242	2.4993
	1648.53	-199.942	65.3279			1645.6	-83.4078	26.0263			1645.68	-1.6217	2.4688
	1649.93	-199.777	65.4537			1647.06	-83.6088	25.7448			1647.1	-1.5621	2.5599
	1651.38	-199.659	65.544			1648.52	-83.0249	25.9292			1648.55	-1.8938	2.5415
	1652.85	-200.184	65.6098			1649.94	-83.483	25.9318			1649.94	-1.5958	2.5933
	1654.26	-200.354	65.6006			1651.39	-83.295	25.939			1651.39	-1.5202	2.4482
	1655.72	-200.011	65.6995			1652.76	-83.4715	25.8721			1652.79	-1.3111	2.4839
	1657.1	-200.44	65.5932			1654.2	-83.2375	25.7785			1654.24	-1.6313	2.5268
	1658.53	-199.973	65.5331			1655.6	-83.8536	25.9035			1655.68	-1.6768	2.5734
	1659.93	-200.352	65.6986			1657.06	-83.481	26.003			1657.1	-1.6392	2.5144
	1661.39	-200.425	65.5463			1658.52	-83.7704	25.8936			1658.55	-1.8793	2.452
	1662.85	-200.146	65.6323			1659.94	-83.785	25.9687			1659.94	-1.8794	2.4586
	1664.26	-200.614	65.6422			1661.39	-83.3359	25.841			1661.39	-1.6963	2.5057
	1665.72	-200.447	65.6187			1662.77	-83.5514	25.916			1662.79	-1.6781	2.5396
	1667.11	-200.767	65.8579			1664.2	-83.5157	25.9963			1664.24	-1.449	2.5033
	1668.53	-200.297	65.53			1665.61	-84.1793	25.9665			1665.69	-1.9501	2.4512
	1669.93	-200.795	65.9141			1667.06	-83.7126	26.0019			1667.1	-1.7985	2.4999
	1671.39	-201.02	65.7436			1668.52	-83.7818	26.0023			1668.56	-1.7947	2.4352
	1672.85	-200.224	65.8094			1669.94	-84.22	26.0122			1669.94	-1.8187	2.5265
	1674.27	-200.964	65.8119			1671.39	-83.9662	26.0371			1671.39	-1.5717	2.4303
	1675.68	-201.251	65.8007			1672.84	-84.2789	26.0519			1672.84	-1.9963	2.4833
	1677.1	-200.976	65.8099			1674.25	-83.6351	26.0447			1674.26	-1.5855	2.5658
	1678.67	-201.232	65.8762			1675.66	-83.8431	26.2133			1675.73	-1.8996	2.5428
	1680.1	-201.162	65.9215			1677.1	-83.7907	25.9051			1677.19	-1.4805	2.5487
	1681.53	-200.819	65.6713			1678.56	-84.0834	26.0607			1678.6	-1.9188	2.2106
	1682.93	-201.799	65.7151			1680.02	-84.18	25.9653			1680.06	-1.5144	2.6745
	1684.39	-201.397	65.8142			1681.44	-83.8406	26.1111			1681.44	-1.6852	2.4732
	1685.85	-200.976	65.9091			1682.89	-83.7006	25.9832			1682.89	-1.6346	2.3969
	1687.27	-201.373	65.7753			1684.27	-83.9675	26.1431			1684.29	-1.6999	2.4521
	1688.68	-201.44	65.886			1685.71	-84.0085	26.0111			1685.74	-1.8048	2.5097
	1690.1	-201.053	66.0095			1687.1	-84.1924	26.0824			1687.19	-1.6391	2.5555
	1691.53	-201.149	65.8653			1688.56	-84.6057	26.0476			1688.6	-1.6643	2.4688
	1692.94	-201.584	65.7204			1690.02	-84.0851	26.0499			1690.06	-1.592	2.5459
	1694.39	-201.591	65.9436			1691.44	-84.089	26.0347			1691.44	-1.6691	2.3589
	1695.85	-201.347	65.8258			1692.89	-84.2292	26.1658			1692.89	-2.0505	2.6791
	1697.27	-201.237	65.9336			1694.27	-84.0518	25.9954			1694.29	-2.0905	2.5398
	1698.72	-201.638	65.7669			1695.71	-84.0724	26.0802			1695.74	-1.4905	2.3725
	1700.1	-201.524	66.0148			1697.11	-84.1371	26.1894			1697.19	-1.8509	2.4125
	1701.53	-201.482	65.9742			1698.56	-84.6558	26.1547			1698.6	-1.7449	2.4754
	1702.94	-201.407	65.9876			1700.03	-84.5317	26.1768			1700.06	-1.5236	2.6166
	1704.39	-201.44	65.9757			1701.44	-84.2262	26.2162			1701.45	-1.782	2.4567
	1705.85	-201.603	66.0298			1702.89	-84.1247	26.1145			1702.89	-1.4117	2.4187
	1707.27	-201.889	65.9134			1704.27	-85.0617	26.1551			1704.29	-2.0323	2.6214
	1708.69	-202.119	65.894			1705.71	-84.356	26.1703			1705.74	-1.7895	2.428
	1710.1	-201.802	65.9919			1707.11	-85.024	26.2904			1707.19	-1.6773	2.5919
	1711.53	-202.41	66.0416			1708.56	-84.2087	26.1945			1708.6	-1.6709	2.4989
	1712.94	-202.114	65.9223			1710.03	-84.4938	26.1844			1710.06	-1.4885	2.4423
	1714.39	-202.328	65.9389			1711.44	-84.4334	26.2236			1711.45	-1.6981	2.4941
	1715.85	-202.613	65.962			1712.89	-84.5629	26.1789			1712.89	-1.554	2.4618
	1717.27	-202.27	66.1002			1714.27	-84.5904	26.209			1714.29	-1.2646	2.5745
	1718.72	-201.951	66.1059			1715.71	-84.1736	26.0117			1715.74	-1.8748	2.3626
	1720.11	-202.744	66.076			1717.11	-84.6896	26.1324			1717.19	-2.0006	2.4144
	1721.53	-202.235	66.0381			1718.56	-84.6064	26.2528			1718.6	-1.6784	2.5711
	1722.94	-202.767	66.0219			1720.16	-84.7663	26.242			1720.24	-1.7849	2.3775
	1724.39	-202.444	66.0286			1721.61	-84.793	26.1473			1721.69	-1.826	2.5376
	1725.85	-202.735	66.0225			1723.06	-84.6808	26.1124			1723.11	-1.6775	2.4542
	1727.27	-202.741	65.9906			1724.53	-84.6033	26.1952			1724.56	-1.6809	2.5414
	1728.72	-202.969	65.958			1725.94	-84.6999	26.4011			1725.95	-1.594	2.3868
	1730.12	-202.263	65.9347			1727.4	-84.614	26.2135			1727.39	-1.5589	2.5848
	1731.53	-203.026	66.0376			1728.77	-85.1484	26.2487			1728.79	-1.6167	2.5131
	1732.94	-202.749	66.1253			1730.21	-84.856	26.2462			1730.25	-1.4458	2.6246
	1734.39	-202.535	66.0564			1731.61	-85.0683	26.1639			1731.69	-1.8381	2.529
	1735.85	-203.352	66.1262			1733.06	-84.7594	26.1846			1733.11	-1.5645	2.4165
	1737.27	-202.708	66.1736			1734.53	-84.8393	26.0778			1734.56	-1.792	2.5852
	1738.72	-202.904	66.1497			1735.94	-84.889	26.2018			1735.94	-1.8346	2.6029
	1740.11	-202.718	65.9093			1737.4	-85.2363	26.2117			1737.39	-1.5996	2.4138
	1741.53	-202.891	66.0444			1738.77	-84.9569	26.1267			1738.79	-1.7032	2.576
	1742.94	-203.245	66.2893			1740.21	-84.6859	26.3351			1740.25	-1.7217	2.3951
	1744.39	-203.114	66.2438			1741.61	-85.2457	26.2411			1741.69	-1.7659	2.4448
	1745.85	-203.052	66.1908			1743.06	-85.2648	26.2051			1743.11	-1.4095	2.458
	1747.27	-202.929	66.1661			1744.53	-85.0952	26.2267			1744.56	-1.5792	2.6473
	1748.72	-203.348	66.0811			1745.94	-85.122	26.2488			1745.95	-1.4913	2.6104
	1750.11	-202.998	66.3168			1747.4	-85.1855	26.2451			1747.39	-1.5728	2.4352
	1751.54	-203.175	66.2714			1748.77	-84.7565	26.2065			1748.79	-2.0511	2.4912
	1752.95	-203.428	66.0881			1750.21	-85.0326	26.2696			1750.25	-1.5874	2.4756
	1754.39	-203.303	66.1871			1751.61	-85.3736	26.2432			1751.69	-1.7867	2.4996
	1755.86	-203.656	66.2456			1753.06	-85.2284	26.2015			1753.11	-1.6059	2.5385
	1757.27	-203.648	66.1343			1754.53	-85.2326	26.3039			1754.56	-1.7369	2.5211
	1758.72	-202.886	66.2978			1755.94	-85.3354	26.3317			1755.95	-1.8498	2.5001
	1760.11	-203.597	66.2237			1757.45	-84.9551	26.3843			1757.45	-1.6764	2.5041
	1761.54	-203.592	66.1512			1758.9	-85.5263	26.2973			1758.89	-1.612	2.372
	1762.94	-203.284	66.2706			1760.27	-85.1874	26.2906			1760.3	-1.7604	2.5352
	1764.39	-203.936	66.2084			1761.71	-85.6391	26.4339			1761.75	-1.7863	2.4341
	1765.86	-203.744	66.2606			1763.11	-85.4944	26.3893			1763.2	-1.8964	2.5026
	1767.27	-203.501	66.1096			1764.56	-85.4294	26.2893			1764.61	-1.7628	2.4971
	1768.72	-203.755	66.2765			1766.03	-85.3291	26.3292			1766.06	-1.8137	2.5393
	1770.11	-203.708	66.2313			1767.45	-85.5625	26.3193			1767.45	-1.9502	2.5071
	1771.54	-203.495	66.3651			1768.94	-85.6538	26.4096			1768.95	-1.8314	2.6148
	1772.94	-203.791	66.2969			1770.44	-85.2981	26.4197			1770.45	-1.5992	2.3784
	1774.39	-203.837	66.435			1771.9	-85.0701	26.4138			1771.89	-1.829	2.5351
	1775.86	-204.092	66.4576			1773.27	-85.6928	26.4134			1773.3	-1.4434	2.5567
	1777.27	-204.305	66.4075			1774.71	-85.6518	26.3763			1774.75	-1.6478	2.6341
	1778.72	-204.305	66.2365			1776.11	-85.6611	26.3917			1776.2	-1.5835	2.4853
	1780.11	-203.924	66.3952			1777.57	-85.6532	26.3959			1777.61	-1.9151	2.5856
	1781.55	-204.168	66.4043			1779.03	-85.5374	26.2885			1779.06	-1.3614	2.692
	1782.94	-204.344	66.2665			1780.53	-85.3814	26.4121			1780.56	-1.8707	2.5013
	1784.39	-203.908	66.4223			1781.95	-85.6266	26.4027			1781.95	-1.9372	2.4747
	1785.86	-203.639	66.3905			1783.45	-85.2047	26.4298			1783.45	-1.8905	2.5121
	1787.27	-204.173	66.3625			1784.9	-85.6411	26.3076			1784.89	-1.6975	2.5894
	1788.72	-204.562	66.4559			1786.35	-85.2281	26.3623			1786.35	-1.8364	2.5597
	1790.11	-204.27	66.4044			1787.76	-85.466	26.3934			1787.8	-1.445	2.5198
	1791.54	-204.402	66.3991			1789.21	-85.29	26.4074			1789.25	-1.9205	2.5847
	1792.94	-204.714	66.3565			1790.61	-85.6848	26.3949			1790.7	-1.8177	2.6676
	1794.39	-204.901	66.5995			1792.06	-86.0075	26.3295			1792.11	-1.6881	2.6097
	1795.86	-204.114	66.5623			1793.54	-86.0368	26.3584			1793.56	-1.9409	2.5081
	1797.27	-204.451	66.3617			1794.95	-85.8626	26.4691			1794.95	-1.6769	2.5182
	1798.72	-204.781	66.629			1796.45	-86.0188	26.3163			1796.45	-1.4258	2.4049
	1800.11	-204.566	66.4977			1797.9	-86.4849	26.5146			1797.89	-1.4252	2.6481
	1801.6	-204.811	66.5164			1799.35	-85.9996	26.4365			1799.35	-1.6663	2.6465
	1803.04	-204.494	66.4813			1800.77	-85.8773	26.5028			1800.8	-1.5868	2.5257
	1804.44	-204.998	66.4157			1802.21	-85.9616	26.5658			1802.25	-1.6277	2.5902
	1805.88	-204.745	66.8373			1803.61	-86.1776	26.4884			1803.7	-2.2214	2.455
	1807.34	-205.011	66.3445			1805.06	-85.6144	26.4736			1805.1	-1.794	2.5205
	1808.76	-204.928	66.5363			1806.52	-86.1193	26.4527			1806.55	-1.9707	2.4929
	1810.17	-204.801	66.5145			1807.93	-86.0558	26.5431			1807.94	-1.7487	2.4301
	1811.58	-204.635	66.4497			1809.34	-85.9922	26.4762			1809.34	-1.3659	2.6118
	1813.03	-204.982	66.3576			1810.76	-85.9961	26.5168			1810.78	-1.6537	2.7012
	1814.43	-205.354	66.6692			1812.2	-85.9083	26.5302			1812.24	-1.9121	2.7518
	1815.88	-205.202	66.4983			1813.6	-86.1939	26.6046			1813.68	-1.8497	2.5972
	1817.34	-204.984	66.4841			1815.05	-86.2888	26.3943			1815.1	-1.9078	2.5995
	1818.76	-205.303	66.7152			1816.52	-86.2739	26.5899			1816.55	-1.8378	2.4269
	1820.17	-205.095	66.5544			1817.93	-86.2942	26.5765			1817.94	-1.7673	2.6826
	1821.6	-205.645	66.6716			1819.34	-86.3035	26.5826			1819.34	-1.2244	2.538
	1823.03	-204.986	66.5462			1820.75	-86.3514	26.5284			1820.78	-1.7226	2.421
	1824.43	-205.329	66.591			1822.2	-86.2127	26.587			1822.24	-1.5473	2.4754
	1825.88	-205.386	66.6186			1823.6	-86.0369	26.5917			1823.68	-1.7911	2.4776
	1827.34	-205.622	66.6077			1825.05	-85.9572	26.5177			1825.1	-1.7416	2.7438
	1828.76	-205.36	66.5725			1826.52	-85.8979	26.5948			1826.55	-1.7979	2.5829
	1830.17	-205.163	66.4948			1827.93	-85.8728	26.4532			1827.94	-1.7717	2.5413
	1831.6	-205.393	66.4589			1829.34	-86.2912	26.5725			1829.34	-1.9413	2.3679
	1833.03	-205.726	66.5926			1830.75	-86.1539	26.5784			1830.78	-1.8771	2.4926
	1834.44	-205.289	66.7302			1832.2	-86.1051	26.643			1832.24	-1.4807	2.5456
	1835.88	-205.213	66.5765			1833.6	-86.466	26.4608			1833.68	-1.8458	2.5171
	1837.34	-205.767	66.7174			1835.05	-86.6368	26.4699			1835.1	-1.7376	2.6149
	1838.76	-205.672	66.7415			1836.52	-86.5055	26.5159			1836.55	-1.646	2.5553
	1840.21	-205.155	66.6774			1837.93	-86.467	26.6226			1837.94	-1.7941	2.6337
	1841.61	-205.738	66.7528			1839.34	-86.4498	26.5587			1839.34	-1.8286	2.5815
	1843.03	-205.79	66.7501			1840.76	-86.8962	26.5739			1840.78	-1.9389	2.6783
	1844.43	-205.458	66.6958			1842.2	-85.8349	26.6428			1842.24	-1.9793	2.595
	1845.88	-205.379	66.6784			1843.6	-86.5161	26.4569			1843.68	-1.5323	2.6007
	1847.34	-205.723	66.7995			1845.05	-87.0602	26.553			1845.1	-1.5303	2.6211
	1848.76	-206.227	66.7491			1846.52	-86.7444	26.6255			1846.55	-1.6295	2.5953
	1850.17	-206.361	66.6903			1847.93	-86.6387	26.6			1847.94	-1.8167	2.5608
	1851.6	-205.726	66.6371			1849.34	-86.7296	26.5515			1849.34	-1.682	2.6099
	1853.03	-205.86	66.9197			1850.75	-86.622	26.4886			1850.78	-1.4455	2.5901
	1854.43	-206.095	66.8905			1852.2	-86.6048	26.6758			1852.24	-1.5883	2.4888
	1855.88	-206.09	66.7314			1853.6	-86.7939	26.7768			1853.68	-2.1152	2.4539
	1857.34	-206.309	66.5526			1855.05	-87.0521	26.6309			1855.1	-1.7923	2.3777
	1858.76	-206.839	66.9808			1856.52	-86.9061	26.579			1856.55	-1.5661	2.6635
	1860.17	-206.626	66.7584			1857.94	-86.7275	26.6235			1857.94	-1.7897	2.6178
	1861.6	-206.374	66.8121			1859.34	-86.6049	26.6489			1859.34	-1.8068	2.4852
	1863.03	-206.36	66.7719			1860.75	-87.1184	26.6254			1860.79	-1.7277	2.4991
	1864.48	-206.655	66.6812			1862.2	-87.0885	26.6619			1862.24	-1.7974	2.4499
	1865.93	-206.091	66.8695			1863.6	-86.8482	26.6268			1863.69	-1.8868	2.6208
	1867.38	-207.117	66.5935			1865.06	-87.093	26.6915			1865.1	-1.8771	2.5917
	1868.84	-206.424	66.7607			1866.52	-87.4193	26.6928			1866.55	-1.5579	2.5317
	1870.26	-206.45	66.9			1867.94	-87.079	26.8216			1867.94	-1.6063	2.5419
	1871.67	-206.526	66.9428			1869.34	-87.2057	26.595			1869.34	-1.5887	2.7191
	1873.09	-206.21	66.9294			1870.76	-87.3251	26.7573			1870.79	-1.8476	2.6609
	1874.53	-207.037	66.9318			1872.2	-86.7104	26.6764			1872.24	-1.8715	2.6226
	1875.93	-206.649	66.7025			1873.6	-86.9338	26.6413			1873.68	-1.7499	2.6077
	1877.38	-206.755	66.7178			1875.06	-86.6553	26.8529			1875.1	-1.492	2.5271
	1878.84	-206.659	66.8613			1876.52	-87.3383	26.5499			1876.55	-1.4657	2.4933
	1880.26	-206.846	66.7637			1877.94	-87.3708	26.7937			1877.94	-1.5808	2.5092
	1881.67	-206.845	66.7858			1879.34	-87.3808	26.7918			1879.34	-1.8345	2.5399
	1883.1	-206.529	66.8891			1880.76	-87.2914	26.6811			1880.79	-1.7612	2.7381
	1884.53	-206.423	66.662			1882.2	-87.3994	26.677			1882.24	-1.7953	2.5945
	1885.93	-206.707	67.0332			1883.6	-87.0758	26.7804			1883.68	-1.741	2.4869
	1887.38	-207.165	66.8999			1885.06	-87.1385	26.6739			1885.1	-1.9696	2.613
	1888.85	-206.83	66.9074			1886.52	-87.1134	26.788			1886.55	-1.8405	2.5508
	1890.26	-206.752	66.9842			1887.94	-86.935	26.6616			1887.94	-1.8049	2.5158
	1891.67	-207.065	67.1009			1889.34	-87.3033	26.8574			1889.34	-1.6904	2.5287
	1893.09	-207.154	67.0668			1890.77	-86.8317	26.8808			1890.79	-1.6533	2.5423
	1894.53	-207.155	66.9455			1892.2	-87.3354	26.77			1892.24	-1.764	2.6035
	1895.93	-207.416	67.0129			1893.6	-87.5892	26.6354			1893.68	-1.8088	2.5693
	1897.38	-207.156	66.9618			1895.06	-87.283	26.7533			1895.1	-1.9344	2.5728
	1898.85	-206.959	66.9431			1896.52	-87.5203	26.7309			1896.57	-1.7335	2.5888
	1900.26	-207.467	67.071			1898.02	-87.2783	26.7638			1898.06	-1.5659	2.5222
	1901.67	-207.12	67.0182			1899.44	-87.4163	26.8034			1899.44	-1.6847	2.6141
	1903.1	-207.126	67.0748			1900.89	-87.4779	26.7274			1900.88	-1.6409	2.5359
	1904.53	-207.146	67.0214			1902.26	-87.4549	26.7502			1902.29	-1.7239	2.7176
	1905.93	-207.146	67.0637			1903.76	-87.6216	26.989			1903.79	-1.4833	2.544
	1907.39	-207.115	67.1382			1905.2	-87.6999	26.6545			1905.24	-1.5513	2.5513
	1908.85	-207.783	67.0701			1906.6	-87.1478	26.7199			1906.68	-1.4865	2.4801
	1910.26	-207.644	67.1827			1908.06	-87.775	26.9527			1908.1	-1.3511	2.5127
	1911.68	-207.347	66.8932			1909.52	-87.7121	26.8233			1909.55	-1.8963	2.5567
	1913.09	-207.547	66.9749			1910.94	-87.3859	26.82			1910.94	-1.6007	2.6049
	1914.53	-207.764	66.8095			1912.35	-87.8766	26.7358			1912.34	-1.6652	2.7281
	1915.93	-207.616	67.0602			1913.76	-87.5485	26.7335			1913.79	-2.1059	2.4621
	1917.39	-207.45	67.3125			1915.2	-87.6892	26.8907			1915.24	-1.5028	2.5287
	1918.85	-207.871	67.0632			1916.61	-87.9687	26.7229			1916.68	-1.4054	2.4289
	1920.26	-207.944	67.1911			1918.06	-87.9515	26.8474			1918.1	-1.7713	2.522
	1921.68	-207.425	67.0095			1919.52	-87.8054	26.8121			1919.55	-1.941	2.5901
	1923.1	-208.076	67.0487			1920.94	-87.9237	26.7551			1920.94	-1.6826	2.7232
	1924.53	-207.877	67.1785			1922.39	-87.2864	27.0154			1922.39	-1.8383	2.5997
	1925.94	-208.27	67.0857			1923.76	-87.9788	26.9183			1923.79	-1.5824	2.5408
	1927.39	-207.904	67.1054			1925.2	-87.9171	26.757			1925.24	-1.9254	2.5136
	1928.85	-208.011	67.106			1926.61	-87.9418	26.8392			1926.69	-1.8993	2.5456
	1930.27	-208.157	66.992			1928.06	-87.9966	26.7383			1928.1	-1.4532	2.4335
	1931.68	-208.765	67.1379			1929.52	-87.8736	26.7989			1929.55	-1.6594	2.4933
	1933.1	-208.267	67.0478			1930.94	-87.6632	26.7863			1930.94	-1.963	2.6521
	1934.53	-208.256	67.251			1932.39	-87.8706	26.8432			1932.39	-1.6468	2.6303
	1935.94	-208.583	67.1413			1933.78	-87.6341	26.7157			1933.79	-1.6296	2.6023
	1937.39	-208.783	67.0549			1935.2	-87.7162	26.7562			1935.24	-1.6363	2.5655
	1938.85	-208.411	67.1882			1936.61	-87.8743	26.8107			1936.69	-1.5634	2.6461
	1940.27	-208.185	67.1801			1938.06	-87.7062	27.0037			1938.1	-1.6596	2.6171
	1941.68	-208.377	66.9118			1939.52	-88.0066	26.7973			1939.56	-1.8323	2.5454
	1943.1	-208.461	67.2289			1940.94	-88.1161	26.8357			1940.94	-1.7528	2.5518
	1944.55	-208.154	67.2273			1942.35	-87.8886	26.8522			1942.34	-1.8917	2.5892
	1945.95	-208.778	67.3093			1943.76	-87.7303	27.0053			1943.79	-1.7015	2.5486
	1947.39	-208.18	66.9558			1945.6	-87.9076	26.9621			1945.65	-1.6963	2.7241
	1948.85	-208.712	67.2583			1947.07	-88.1923	26.7732			1947.11	-1.5196	2.5438
	1950.27	-208.797	67.2007			1948.52	-88.2053	26.8918			1948.56	-1.5095	2.6229
	1951.72	-208.43	67.1147			1949.94	-87.692	26.9125			1949.94	-1.8445	2.5389
	1953.11	-208.409	67.192			1951.39	-88.3039	26.9469			1951.39	-1.6414	2.5439
	1954.53	-208.768	67.0868			1952.77	-88.0196	26.6432			1952.79	-1.7596	2.6083
	1955.94	-208.744	67.283			1954.2	-87.9585	26.969			1954.24	-1.8005	2.5336
	1957.39	-208.542	67.2867			1955.61	-88.0016	27.0788			1955.69	-1.5177	2.6008
	1958.85	-208.939	67.0968			1957.06	-88.0893	26.8859			1957.1	-1.8799	2.574
	1960.27	-208.723	67.2446			1958.53	-88.1298	26.9224			1958.56	-1.8631	2.4822
	1961.72	-208.655	67.2948			1959.94	-88.3441	26.9879			1959.94	-1.5765	2.5208
	1963.1	-208.918	67.1136			1961.39	-88.3941	26.8718			1961.39	-1.6192	2.6613
	1964.53	-208.776	67.3677			1962.77	-88.187	26.9811			1962.79	-1.7838	2.5902
	1965.94	-208.489	67.2605			1964.2	-88.257	27.0163			1964.25	-1.9127	2.6248
	1967.39	-208.653	67.2502			1965.61	-88.4403	26.9039			1965.69	-1.8558	2.4672
	1968.85	-208.959	67.2106			1967.06	-88.4176	26.9355			1967.11	-2.0031	2.5322
	1970.27	-209.15	67.2711			1968.53	-88.3527	27.04			1968.56	-1.8096	2.516
	1971.68	-209.601	67.299			1969.94	-88.2204	27.0028			1969.94	-1.3517	2.7183
	1973.11	-208.809	67.3579			1971.39	-88.5669	26.9347			1971.39	-1.7669	2.5896
	1974.54	-209.317	67.2348			1972.77	-88.454	26.9743			1972.81	-1.6116	2.5725
	1975.94	-209.049	67.2594			1974.26	-88.3571	27.0109			1974.29	-1.4746	2.636
	1977.39	-209.161	67.3708			1975.71	-88.2804	27.0228			1975.74	-1.8965	2.7509
	1978.85	-209.138	67.4855			1977.11	-88.4359	26.8917			1977.19	-1.7969	2.6544
	1980.27	-209.248	67.3601			1978.56	-88.7374	26.9798			1978.6	-1.5747	2.5383
	1981.72	-209.522	67.3606			1980.03	-88.6028	26.9774			1980.06	-1.6639	2.5698
	1983.11	-209.541	67.3151			1981.44	-88.9061	26.9642			1981.45	-1.9129	2.6099
	1984.53	-209.516	67.3147			1982.89	-88.7162	27.0453			1982.89	-1.9125	2.5615
	1985.94	-209.013	67.2451			1984.27	-88.5765	26.9703			1984.29	-1.5235	2.5231
	1987.39	-209.214	67.3898			1985.71	-88.4977	26.9381			1985.74	-1.6093	2.637
	1988.85	-209.395	67.2032			1987.11	-88.5226	27.0035			1987.19	-1.6678	2.6143
	1990.27	-209.531	67.4203			1988.56	-88.6051	26.9753			1988.61	-1.9327	2.5771
	1991.72	-209.413	67.2078			1990.03	-88.8234	26.9642			1990.06	-1.9601	2.5877
	1993.11	-209.657	67.5133			1991.44	-88.5918	27.0167			1991.45	-1.9189	2.5228
	1994.53	-209.434	67.2708			1992.89	-88.2916	27.0996			1992.89	-2.0581	2.6666
	1995.94	-209.256	67.3277			1994.27	-88.4375	26.958			1994.29	-1.907	2.661
	1997.39	-209.869	67.4202			1995.71	-88.8728	27.0633			1995.74	-2.0695	2.4114
	1998.85	-209.575	67.3825			1997.11	-88.9068	26.9677			1997.19	-1.7184	2.6586
	2000.27	-209.86	67.3478			1998.56	-88.4902	26.9314			1998.61	-1.378	2.6295
	2001.72	-209.964	67.4624			2000.03	-88.3522	26.9265			2000.06	-1.6219	2.59
	2003.11	-209.366	67.4594			2001.44	-88.6966	27.0383			2001.45	-2.3106	2.4689
	2004.53	-209.601	67.4517			2002.89	-88.4763	27.1786			2002.89	-1.7022	2.5321
	2005.94	-209.791	67.4592			2004.27	-89.4778	27.0383			2004.3	-1.5815	2.537
	2007.39	-209.771	67.4554			2005.71	-89.0642	27.0332			2005.75	-1.7334	2.5852
	2008.85	-209.794	67.4067			2007.11	-88.9774	27.1574			2007.19	-1.5142	2.6612
	2010.27	-210.345	67.5392			2008.56	-88.6583	27.0913			2008.61	-2.1384	2.6541
	2011.72	-210.629	67.392			2010.03	-88.8774	26.9431			2010.06	-1.6243	2.6276
	2013.11	-210.031	67.5183			2011.44	-88.8106	26.8984			2011.45	-1.6538	2.5444
	2014.54	-210.168	67.4061			2012.89	-88.8258	27.0777			2012.89	-1.8567	2.5582
	2015.94	-210.373	67.4297			2014.27	-88.6055	27.0354			2014.3	-1.9787	2.5257
	2017.39	-210.987	67.4858			2015.71	-89.0554	27.0328			2015.75	-1.7169	2.6487
	2018.85	-209.821	67.55			2017.11	-89.0764	27.0296			2017.19	-2.0944	2.6032
	2020.27	-210.053	67.5019			2018.56	-88.8737	27.0879			2018.61	-1.9507	2.4199
	2021.72	-210.154	67.4994			2020.03	-89.3238	27.0848			2020.06	-1.7536	2.5694
	2023.11	-210.205	67.5276			2021.44	-89.1992	27.1193			2021.45	-1.5556	2.6022
	2024.54	-209.812	67.3611			2022.89	-89.1172	27.0027			2022.89	-1.8424	2.5903
	2025.94	-210.362	67.6476			2024.27	-89.0168	27.0265			2024.3	-1.7157	2.6518
	2027.39	-210.158	67.5295			2025.71	-89.0217	27.2446			2025.75	-1.9728	2.7518
	2028.85	-210.076	67.4877			2027.11	-89.3417	26.9603			2027.19	-1.7525	2.5407
	2030.27	-210.549	67.5394			2028.56	-89.3412	27.1744			2028.61	-1.6465	2.5321
	2031.72	-210.232	67.5466			2030.03	-88.7553	27.0294			2030.06	-1.8872	2.6085
	2033.11	-210.981	67.607			2031.44	-89.0067	27.0881			2031.45	-1.9004	2.6038
	2034.54	-210.22	67.6616			2032.9	-89.5425	27.004			2032.89	-1.7404	2.6478
	2035.94	-210.708	67.6129			2034.27	-89.4077	27.1293			2034.3	-1.7844	2.6535
	2037.39	-209.937	67.3794			2035.71	-89.6476	27.0804			2035.75	-1.8921	2.5971
	2038.86	-210.613	67.3189			2037.11	-89.4856	27.2128			2037.19	-1.7613	2.6333
	2040.27	-210.595	67.5121			2038.56	-89.2885	27.1965			2038.61	-2.0634	2.5886
	2041.72	-210.546	67.5447			2040.03	-89.0914	27.2218			2040.06	-1.8104	2.5615
	2043.11	-210.774	67.662			2041.45	-88.8196	27.1361			2041.45	-1.7496	2.5405
	2044.54	-210.559	67.5703			2042.9	-89.1731	27.1696			2042.89	-1.9086	2.6219
	2045.94	-210.708	67.5106			2044.27	-89.1225	27.0758			2044.3	-1.5969	2.668
	2047.39	-210.561	67.7991			2045.71	-89.0642	27.0492			2045.75	-1.5046	2.6294
	2048.92	-210.519	67.7313			2047.11	-89.995	27.0901			2047.2	-1.8234	2.6645
	2050.36	-211.136	67.833			2048.56	-89.1433	27.1629			2048.61	-1.6903	2.557
	2051.77	-210.924	67.6475			2050.03	-89.2319	27.1482			2050.06	-1.6747	2.5723
	2053.22	-210.913	67.7197			2051.45	-89.4501	27.1164			2051.45	-1.7992	2.7734
	2054.61	-210.625	67.8141			2052.9	-89.7762	27.0456			2052.89	-1.8132	2.5566
	2056.04	-210.418	67.6426			2054.29	-89.6143	27.2371			2054.3	-2.0654	2.704
	2057.44	-210.525	67.3121			2055.71	-89.3119	27.2291			2055.75	-1.9206	2.6169
	2058.89	-210.99	67.6339			2057.11	-89.8397	27.1153			2057.2	-1.4458	2.6222
	2060.36	-210.954	67.677			2058.56	-89.7238	27.1149			2058.61	-2.0031	2.6676
	2061.77	-211.271	67.8471			2060.03	-89.5571	27.1106			2060.06	-1.7377	2.4919
	2063.22	-210.729	67.6969			2061.53	-89.5815	27.2827			2061.56	-1.7937	2.6338
	2064.61	-211.125	67.5173			2062.94	-89.1742	27.236			2062.95	-1.8815	2.6023
	2066.04	-211.356	67.6567			2064.45	-89.3092	27.1762			2064.45	-1.7277	2.6566
	2067.44	-211.655	67.4547			2065.9	-89.7746	27.2717			2065.89	-1.4896	2.5912
	2068.92	-211.818	67.7499			2067.28	-89.8091	27.3496			2067.3	-1.9983	2.6257
	2070.35	-211.028	67.5838			2068.71	-89.7498	27.2015			2068.75	-2.0397	2.4314
	2071.77	-211.303	67.5699			2070.11	-89.3514	27.2285			2070.2	-2.1281	2.5748
	2073.22	-211.62	67.6634			2071.57	-90.0607	27.1577			2071.61	-1.4729	2.7203
	2074.61	-211.228	67.7093			2073.03	-90.0717	27.1588			2073.06	-1.5468	2.6717
	2076.04	-211.642	67.7146			2074.45	-89.677	27.1005			2074.45	-1.7962	2.559
	2077.44	-211.595	67.7462			2075.9	-89.7497	27.2032			2075.9	-1.8338	2.6203
	2078.89	-211.164	67.7309			2077.35	-89.4097	27.3115			2077.35	-1.9431	2.5447
	2080.36	-211.235	67.7698			2078.77	-89.58	27.1188			2078.8	-1.5076	2.7441
	2081.77	-211.49	67.7419			2080.21	-89.8333	27.3218			2080.25	-1.8109	2.5513
	2083.22	-211.139	67.6784			2081.61	-89.8811	27.2281			2081.7	-1.4702	2.5677
	2084.61	-211.278	67.7138			2083.06	-89.6122	27.2067			2083.11	-1.5971	2.576
	2086.04	-211.13	67.7263			2084.53	-89.7933	27.1742			2084.56	-1.7579	2.5699
	2087.44	-211.342	67.6616			2085.95	-89.8099	27.2282			2085.95	-2.0047	2.6551
	2088.89	-211.617	67.545			2087.4	-89.9055	27.2287			2087.4	-1.6105	2.6265
	2090.36	-211.587	68.0476			2088.77	-90.1402	27.1867			2088.8	-1.5364	2.7195
	2091.82	-211.51	67.6916			2090.21	-90.1472	27.3035			2090.25	-1.64	2.5716
	2093.27	-211.211	67.7024			2091.61	-89.892	27.3009			2091.7	-1.7108	2.7462
	2094.72	-211.319	67.7925			2093.06	-89.7944	27.4264			2093.11	-1.5569	2.6646
	2096.22	-211.601	67.5416			2094.53	-89.9445	27.2474			2094.56	-2.0861	2.5727
	2097.61	-211.429	67.903			2095.95	-89.9982	27.3974			2095.95	-1.5809	2.7447
	2099.04	-211.683	67.7215			2097.45	-90.1943	27.4011			2097.45	-1.979	2.7308
	2100.44	-211.758	67.7121			2098.9	-90.0141	27.2909			2098.89	-1.7303	2.6538
	2101.89	-211.84	67.7905			2100.28	-90.2197	27.2592			2100.3	-2.0842	2.6017
	2103.36	-211.71	67.7671			2101.71	-89.793	27.2654			2101.75	-1.8786	2.6139
	2104.85	-211.815	67.7809			2103.11	-89.928	27.3031			2103.2	-1.8904	2.5227
	2106.26	-211.914	67.8583			2104.57	-90.3251	27.4016			2104.61	-1.628	2.7096
	2107.67	-211.612	67.9319			2106.02	-89.7599	27.2614			2106.05	-1.618	2.7421
	2109.09	-211.838	67.7985			2107.44	-90.0288	27.3098			2107.44	-1.7429	2.6308
	2110.53	-211.784	67.7732			2108.89	-90.5007	27.4394			2108.88	-1.7611	2.5641
	2111.93	-212.063	67.8238			2110.26	-90.1907	27.326			2110.29	-1.711	2.6528
	2113.38	-212.22	67.6921			2111.7	-90.2488	27.4038			2111.74	-1.6297	2.706
	2114.85	-212.034	67.8099			2113.1	-90.0522	27.1244			2113.18	-1.3328	2.6347
	2116.26	-212.158	67.927			2114.56	-90.3566	27.4435			2114.6	-1.7492	2.6649
	2117.68	-212.051	67.6438			2116.02	-90.0282	27.2041			2116.05	-1.7127	2.7343
	2119.09	-212.026	67.9334			2117.44	-90.4085	27.3553			2117.44	-1.8451	2.574
	2120.54	-212.145	67.9629			2118.89	-90.194	27.249			2118.88	-2.2237	2.5543
	2121.94	-212.042	67.8466			2120.26	-90.377	27.4129			2120.29	-1.3995	2.6777
	2123.39	-212.333	67.7529			2121.7	-90.6976	27.3			2121.74	-1.6361	2.6119
	2124.84	-212.414	67.7671			2123.1	-90.2284	27.4427			2123.18	-1.9755	2.6854
	2126.26	-212.063	67.9949			2124.56	-90.5964	27.4033			2124.6	-1.7911	2.6186
	2127.67	-212.03	67.7191			2126.02	-90.2878	27.3929			2126.05	-1.8986	2.7075
	2129.09	-212.265	67.7588			2127.44	-90.2074	27.2564			2127.44	-1.9939	2.6926
	2130.53	-212.452	67.9622			2128.89	-90.5407	27.3437			2128.88	-1.5865	2.5837
	2131.93	-212.453	67.9275			2130.26	-90.4906	27.3903			2130.29	-1.7948	2.562
	2133.38	-212.59	67.7857			2131.7	-90.382	27.2814			2131.74	-1.7908	2.5712
	2134.85	-212.512	67.9286			2133.1	-90.909	27.4828			2133.18	-1.9088	2.7186
	2136.26	-212.031	67.7616			2134.56	-90.3764	27.4592			2134.6	-1.7767	2.71
	2137.67	-212.336	67.8811			2136.02	-90.7975	27.3489			2136.05	-2.0977	2.6666
	2139.1	-212.104	68.0152			2137.44	-91.0149	27.2229			2137.44	-1.667	2.6934
	2140.53	-212.378	67.9212			2138.89	-90.6809	27.4232			2138.88	-1.7265	2.6911
	2141.93	-212.41	67.7379			2140.27	-90.2344	27.2403			2140.29	-1.5159	2.6349
	2143.39	-213.093	67.9381			2141.7	-90.2028	27.3673			2141.74	-1.4427	2.6757
	2144.85	-212.367	67.9528			2143.1	-90.3412	27.2656			2143.18	-1.2597	2.6769
	2146.26	-212.168	67.8904			2144.56	-90.4822	27.4049			2144.6	-1.696	2.6932
	2147.67	-212.888	67.9425			2146.02	-90.5998	27.4046			2146.05	-1.5193	2.7109
	2149.1	-212.43	67.8419			2147.44	-90.7396	27.2138			2147.44	-1.6222	2.7244
	2150.53	-212.33	68.0297			2148.89	-90.5092	27.3993			2148.88	-1.971	2.612
	2151.93	-212.795	67.9096			2150.26	-91.0188	27.4045			2150.29	-1.7553	2.6568
	2153.39	-213.049	67.8584			2151.7	-90.1543	27.497			2151.74	-1.9202	2.5953
	2154.85	-212.769	68.0524			2153.1	-90.5797	27.4827			2153.18	-1.6554	2.5981
	2156.26	-212.967	67.972			2154.56	-90.6523	27.3399			2154.6	-1.8771	2.5932
	2157.67	-212.725	68.1045			2156.02	-90.4381	27.4478			2156.06	-1.5829	2.5468
	2159.1	-213.078	67.6931			2157.44	-90.5232	27.4311			2157.44	-1.8625	2.6736
	2160.53	-212.84	67.9918			2158.89	-90.9045	27.4474			2158.88	-1.5769	2.6477
	2161.94	-213.205	68.0195			2160.27	-91.1323	27.3313			2160.29	-1.6946	2.6297
	2163.39	-213.436	68.0916			2161.7	-90.8482	27.4027			2161.74	-1.9586	2.6993
	2164.85	-213.415	68.0848			2163.1	-90.6863	27.613			2163.19	-1.8672	2.678
	2166.26	-212.971	68.0462			2164.56	-91.0305	27.3425			2164.6	-1.5232	2.5763
	2167.67	-213.277	67.8959			2166.02	-91.283	27.4079			2166.06	-1.9341	2.7747
	2169.1	-212.851	68.0094			2167.44	-90.95	27.3917			2167.44	-1.8819	2.5974
	2170.53	-213.11	68.1219			2168.89	-90.9145	27.5283			2168.89	-1.5533	2.5498
	2171.93	-213.588	68.1186			2170.26	-90.9499	27.5308			2170.29	-1.6991	2.6119
	2173.38	-213.126	67.9422			2171.7	-91.0866	27.596			2171.74	-1.6561	2.6193
	2174.85	-213.413	68.0349			2173.1	-90.7071	27.4958			2173.19	-1.8899	2.7625
	2176.26	-213.221	67.8874			2174.56	-91.1497	27.4187			2174.6	-1.7845	2.603
	2177.68	-212.899	68.2699			2176.02	-90.9131	27.4079			2176.06	-1.8984	2.5149
	2179.1	-213.29	67.8536			2177.44	-90.7165	27.5187			2177.44	-1.8882	2.5802
	2180.53	-213.122	67.9926			2178.89	-90.6623	27.4648			2178.89	-1.7885	2.6549
	2181.93	-213.153	68.1348			2180.26	-90.6782	27.5453			2180.29	-1.4054	2.5671
	2183.38	-213.055	68.0075			2181.7	-90.9722	27.4801			2181.74	-1.8013	2.4652
	2184.85	-213.73	68.0379			2183.1	-91.0053	27.4972			2183.19	-2.0755	2.7058
	2186.27	-213.562	67.9172			2184.56	-91.1632	27.6919			2184.6	-1.6109	2.5409
	2187.68	-213.748	68.2736			2186.02	-91.2612	27.4334			2186.06	-1.7138	2.561
	2189.1	-213.676	67.9659			2187.44	-91.5292	27.4767			2187.44	-1.8486	2.6265
	2190.53	-213.856	68.2464			2188.89	-91.239	27.356			2188.89	-1.8552	2.6779
	2191.94	-213.947	68.1158			2190.27	-91.112	27.5154			2190.29	-1.7782	2.7162
	2193.39	-213.671	68.0498			2191.7	-91.4428	27.5874			2191.74	-2.1009	2.5805
	2194.85	-213.512	68.1228			2193.1	-91.3372	27.5354			2193.19	-1.8509	2.6472
	2196.26	-213.509	68.3473			2194.56	-91.1406	27.6019			2194.6	-1.5621	2.6886
	2197.67	-213.52	68.0475			2196.02	-90.8841	27.4897			2196.06	-1.8355	2.6255
	2199.1	-213.631	68.094			2197.44	-91.1303	27.4906			2197.44	-1.4577	2.6839
	2200.53	-213.476	68.1718			2198.89	-91.2363	27.5941			2198.89	-1.8673	2.5146
	2201.93	-213.766	68.1514			2200.27	-91.3932	27.4794			2200.29	-1.8199	2.84
	2203.39	-213.738	68.1628			2201.71	-91.3262	27.5186			2201.74	-1.6569	2.4921
	2204.85	-213.807	68.0594			2203.11	-91.2805	27.5328			2203.19	-1.8669	2.7185
	2206.27	-213.507	68.1855			2204.56	-91.2183	27.5235			2204.65	-1.9414	2.5822
	2207.68	-213.822	68.1793			2206.07	-91.4469	27.6187			2206.11	-1.6678	2.6479
	2209.1	-213.685	67.9473			2207.53	-91.6088	27.5742			2207.56	-1.6794	2.6494
	2210.53	-213.444	67.9841			2208.94	-91.2911	27.5654			2208.94	-1.7597	2.5194
	2211.94	-213.963	68.2158			2210.39	-91.1979	27.4043			2210.39	-1.6285	2.7128
	2213.39	-213.833	68.2719			2211.77	-91.1918	27.508			2211.79	-2.1086	2.5777
	2214.85	-214.23	68.1695			2213.2	-91.4786	27.534			2213.24	-1.7042	2.6571
	2216.27	-213.781	68.1733			2214.62	-91.6709	27.5894			2214.69	-1.5358	2.6249
	2217.68	-214.045	68.1072			2216.06	-91.2033	27.4269			2216.1	-1.8404	2.4604
	2219.1	-213.757	68.1001			2217.52	-91.5888	27.3687			2217.56	-1.9758	2.5786
	2220.53	-213.523	68.0706			2218.94	-91.4733	27.6523			2218.94	-1.9399	2.612
	2221.94	-214.274	68.1726			2220.39	-91.2062	27.5677			2220.39	-1.7288	2.6555
	2223.39	-213.986	68.2305			2221.76	-91.0438	27.6269			2221.79	-1.6515	2.6599
	2224.85	-214.183	68.1264			2223.21	-91.857	27.6171			2223.25	-1.6289	2.6503
	2226.27	-214.355	68.105			2224.61	-91.6381	27.5341			2224.69	-2.2262	2.5679
	2227.68	-213.998	68.2372			2226.06	-91.8065	27.5664			2226.11	-1.7316	2.6237
	2229.1	-214.203	68.2108			2227.53	-91.6474	27.4854			2227.56	-1.7468	2.6709
	2230.53	-214.243	68.1968			2228.94	-91.5872	27.7079			2228.94	-1.9038	2.6824
	2231.94	-214.281	68.1906			2230.39	-91.7417	27.6862			2230.39	-1.786	2.5478
	2233.39	-214.708	68.2709			2231.77	-91.7302	27.6447			2231.79	-1.6971	2.675
	2234.85	-214.447	68.2998			2233.21	-91.2224	27.6064			2233.25	-1.8648	2.6055
	2236.27	-214.282	68.2548			2234.61	-91.39	27.636			2234.69	-1.7963	2.5938
	2237.72	-214.333	68.4568			2236.06	-91.7467	27.6526			2236.11	-1.8157	2.5928
	2239.11	-214.376	68.0835			2237.53	-91.7503	27.5309			2237.56	-1.8457	2.5847
	2240.53	-213.945	68.2824			2238.94	-92.1082	27.5034			2238.94	-1.8361	2.5641
	2241.94	-213.957	68.2047			2240.39	-91.5773	27.6326			2240.39	-1.8822	2.6292
	2243.39	-214.235	68.2084			2241.77	-91.9258	27.5478			2241.79	-1.4159	2.714
	2244.85	-214.446	68.2626			2243.21	-91.3929	27.5899			2243.25	-1.7137	2.5996
	2246.27	-214.841	68.1672			2244.61	-91.8536	27.6753			2244.69	-1.9441	2.7776
	2247.72	-214.684	68.1918			2246.06	-91.8595	27.6527			2246.11	-1.5345	2.723
	2249.1	-214.469	68.2637			2247.53	-91.9495	27.6367			2247.56	-1.7379	2.631
	2250.53	-214.672	68.1963			2248.94	-92.3217	27.5966			2248.95	-1.9094	2.5887
	2251.94	-214.556	68.2703			2250.4	-91.7063	27.5228			2250.39	-1.8873	2.6657
	2253.39	-214.73	68.1996			2251.77	-91.7072	27.662			2251.79	-1.9625	2.7464
	2254.85	-214.126	68.2377			2253.21	-91.8212	27.5581			2253.25	-1.9566	2.5784
	2256.27	-214.703	68.3369			2254.61	-92.1027	27.583			2254.69	-1.8166	2.5863
	2257.72	-214.521	68.2434			2256.06	-92.0011	27.6996			2256.11	-1.7475	2.6244
	2259.1	-214.611	68.217			2257.53	-92.2336	27.7132			2257.56	-1.8331	2.624
	2260.53	-214.89	68.2719			2258.94	-92.1395	27.5704			2258.95	-2.0025	2.795
	2261.94	-214.962	68.3544			2260.39	-91.9626	27.5875			2260.39	-2.034	2.6472
	2263.39	-214.841	68.4366			2261.77	-91.9679	27.7705			2261.79	-1.5947	2.6391
	2264.85	-214.528	68.2174			2263.21	-92.1342	27.6367			2263.25	-1.8939	2.6581
	2266.27	-214.735	68.4534			2264.61	-91.8735	27.5649			2264.69	-2.0858	2.806
	2267.72	-214.704	68.3893			2266.06	-92.0772	27.7112			2266.11	-1.9776	2.56
	2269.11	-214.835	68.4551			2267.53	-92.1982	27.6862			2267.56	-1.4944	2.6237
	2270.54	-214.794	68.3343			2268.94	-91.8664	27.6314			2268.95	-1.3709	2.6189
	2271.94	-214.865	68.368			2270.39	-92.3231	27.4561			2270.39	-1.8293	2.687
	2273.39	-214.517	68.439			2271.77	-91.8825	27.6409			2271.79	-1.689	2.6234
	2274.85	-215.218	68.4215			2273.21	-92.0452	27.5704			2273.25	-1.5055	2.5641
	2276.27	-215.262	68.5247			2274.61	-91.9733	27.8019			2274.69	-1.6934	2.5422
	2277.72	-215.223	68.3878			2276.06	-92.1387	27.6477			2276.11	-1.7488	2.6209
	2279.1	-215.106	68.4614			2277.53	-92.0131	27.6965			2277.56	-2.0942	2.8004
	2280.54	-214.67	68.4156			2278.94	-92.1182	27.6748			2278.94	-1.8154	2.5697
	2281.94	-215.374	68.357			2280.4	-92.2593	27.6903			2280.39	-1.8604	2.717
	2283.39	-214.947	68.4572			2281.77	-91.9809	27.5699			2281.79	-1.8706	2.6698
	2284.85	-214.817	68.2562			2283.21	-92.1219	27.6273			2283.25	-1.8345	2.6901
	2286.27	-215.294	68.5887			2284.61	-92.2303	27.7966			2284.69	-1.7961	2.6093
	2287.72	-215.043	68.2618			2286.06	-92.4772	27.7632			2286.11	-1.6594	2.6609
	2289.11	-214.986	68.3815			2287.53	-92.29	27.7342			2287.56	-1.9186	2.6471
	2290.54	-215.302	68.4108			2288.94	-92.0783	27.6937			2288.95	-1.5073	2.5137
	2291.94	-215.345	68.3868			2290.4	-92.6394	27.9919			2290.39	-1.5209	2.5475
	2293.39	-214.88	68.4281			2291.77	-92.3107	27.7718			2291.79	-2.0342	2.6623
	2294.85	-214.867	68.3259			2293.21	-92.1067	27.7803			2293.25	-2.3074	2.6544
	2296.27	-215.378	68.2579			2294.61	-92.4973	27.7248			2294.69	-1.3921	2.6373
	2297.72	-215.33	68.4762			2296.06	-92.2181	27.8243			2296.11	-1.8745	2.7045
	2299.1	-214.886	68.5068			2297.53	-92.5158	27.7114			2297.56	-1.8966	2.6455
	2300.54	-215.092	68.535			2298.94	-92.0826	27.7263			2298.95	-1.7777	2.7345
	2301.95	-215.456	68.3389			2300.4	-92.4857	27.79			2300.39	-2.0212	2.6362
	2303.39	-215.166	68.3351			2301.77	-92.4969	27.7059			2301.8	-2.058	2.6843
	2304.85	-215.445	68.3488			2303.21	-92.2821	27.7281			2303.25	-2.0034	2.6654
	2306.27	-215.509	68.4591			2304.61	-92.1844	27.6804			2304.69	-1.8182	2.6851
	2307.72	-215.517	68.3016			2306.06	-92.1706	27.721			2306.11	-2.0762	2.7366
	2309.1	-215.34	68.6015			2307.53	-92.5334	27.7766			2307.57	-2.1152	2.6615
	2310.54	-215.515	68.3754			2309.03	-92.467	27.6535			2309.06	-1.7439	2.6384
	2311.94	-215.177	68.6614			2310.45	-92.4008	27.6922			2310.45	-1.7625	2.7435
	2313.39	-215.396	68.6368			2311.9	-92.7629	27.725			2311.89	-1.8308	2.7326
	2314.86	-215.425	68.455			2313.27	-92.626	27.699			2313.3	-1.6849	2.6834
	2316.27	-215.41	68.4639			2314.71	-92.497	27.6204			2314.75	-1.9376	2.6643
	2317.72	-216.006	68.4214			2316.11	-92.5227	27.8246			2316.2	-1.9746	2.4972
	2319.11	-215.873	68.3688			2317.56	-92.6621	27.8267			2317.61	-1.8991	2.4985
	2320.54	-215.638	68.4913			2319.03	-92.4278	27.7035			2319.06	-2.1661	2.6251
	2321.94	-215.199	68.5815			2320.45	-92.5643	27.738			2320.45	-1.6657	2.6781
	2323.39	-215.558	68.6022			2321.9	-92.5243	27.7069			2321.89	-1.5939	2.7848
	2324.86	-215.185	68.5672			2323.27	-92.6734	27.7381			2323.3	-1.6585	2.6274
	2326.27	-215.948	68.3594			2324.71	-92.6983	27.7466			2324.75	-1.771	2.7278
	2327.72	-215.901	68.3535			2326.11	-92.7834	27.8234			2326.2	-1.6226	2.6163
	2329.1	-215.948	68.3708			2327.57	-92.868	27.7723			2327.61	-1.7023	2.7855
	2330.54	-215.558	68.5026			2329.03	-92.8882	27.8875			2329.06	-1.6692	2.693
	2331.94	-215.863	68.4001			2330.53	-92.6649	27.7844			2330.56	-1.924	2.6939
	2333.39	-215.701	68.4008			2331.95	-92.9131	27.7337			2331.95	-2.0706	2.6816
	2334.86	-216.09	68.39			2333.4	-92.5616	27.8509			2333.39	-1.3919	2.6074
	2336.27	-215.876	68.4146			2334.79	-92.4394	27.8988			2334.8	-1.9241	2.6883
	2337.72	-215.905	68.5903			2336.21	-92.8218	27.7992			2336.25	-2.1474	2.6895
	2339.11	-215.58	68.5527			2337.61	-92.8774	27.8157			2337.69	-1.6344	2.6635
	2340.54	-215.977	68.5523			2339.06	-93.0705	27.7542			2339.11	-1.9414	2.7517
	2341.94	-215.886	68.6331			2340.53	-92.6761	27.6881			2340.56	-1.9315	2.7658
	2343.39	-215.991	68.6421			2341.95	-92.7798	27.8228			2341.95	-1.8219	2.6339
	2344.86	-216.635	68.5926			2343.45	-92.6716	27.7606			2343.45	-1.5744	2.7015
	2346.27	-215.89	68.676			2344.9	-93.0039	27.7035			2344.89	-2.0756	2.686
	2347.72	-216.099	68.625			2346.27	-92.9297	27.6967			2346.3	-1.4478	2.7191
	2349.18	-216.232	68.5811			2347.71	-92.5401	27.7145			2347.75	-2.2235	2.5963
	2350.6	-215.8	68.5441			2349.11	-92.9792	27.8041			2349.2	-1.6915	2.7137
	2352.04	-216.106	68.5386			2350.57	-92.939	27.7546			2350.61	-1.9642	2.6381
	2353.44	-215.937	68.3863			2352.03	-93.0673	27.8037			2352.06	-1.5799	2.569
	2354.89	-216.366	68.74			2353.53	-92.9499	27.8899			2353.56	-1.7601	2.6942
	2356.36	-216.133	68.6763			2354.95	-93.2646	27.8253			2354.95	-1.6148	2.8048
	2357.77	-216.459	68.5829			2356.4	-92.7981	27.824			2356.4	-1.9759	2.631
	2359.22	-216.143	68.7198			2357.77	-92.7275	27.7426			2357.8	-1.774	2.7364
	2360.61	-216.023	68.4244			2359.21	-93.0148	27.8535			2359.25	-1.9464	2.6747
	2362.04	-216.452	68.4735			2360.61	-92.4506	27.8224			2360.7	-1.7521	2.6703
	2363.45	-216.137	68.7166			2362.06	-92.9106	27.9933			2362.11	-1.9832	2.7864
	2364.89	-216.834	68.4299			2363.53	-93.1489	27.8854			2363.56	-1.4463	2.7539
	2366.36	-216.331	68.5254			2364.95	-93.3671	27.9572			2364.95	-2.1213	2.6999
	2367.77	-216.279	68.6192			2366.4	-92.7624	27.8852			2366.4	-1.7943	2.7379
	2369.23	-216.516	68.4906			2367.77	-93.3877	27.8773			2367.8	-1.7946	2.6903
	2370.62	-216.207	68.4966			2369.21	-93.1244	27.9757			2369.25	-1.9647	2.5553
	2372.04	-216.714	68.7005			2370.61	-93.3639	27.8501			2370.7	-1.5653	2.5449
	2373.44	-216.463	68.7021			2372.07	-93.4747	27.8501			2372.11	-1.749	2.5828
	2374.89	-216.493	68.645			2373.54	-93.094	28.0566			2373.56	-1.8462	2.7151
	2376.36	-216.564	68.4982			2374.95	-93.3251	27.7623			2374.95	-2.1392	2.768
	2377.77	-216.542	68.5263			2376.4	-93.3402	27.8424			2376.4	-1.6743	2.7532
	2379.23	-216.233	68.699			2377.77	-93.5171	27.9454			2377.8	-1.8627	2.7026
	2380.61	-216.492	68.4691			2379.22	-93.5639	27.922			2379.25	-1.7373	2.8848
	2382.04	-217.116	68.6802			2380.61	-93.4426	27.8717			2380.7	-1.9057	2.6595
	2383.44	-216.667	68.5774			2382.06	-93.0997	27.8866			2382.11	-1.7365	2.6014
	2384.89	-216.91	68.6318			2383.54	-93.247	27.9574			2383.56	-1.8578	2.6959
	2386.36	-216.358	68.487			2384.95	-93.1478	27.952			2384.95	-1.5983	2.6889
	2387.77	-216.417	68.7254			2386.45	-93.0917	27.874			2386.45	-1.565	2.675
	2389.23	-216.725	68.6695			2387.9	-93.1816	27.8817			2387.9	-1.9567	2.6996
	2390.61	-216.705	68.6525			2389.35	-93.227	27.9265			2389.35	-1.9307	2.7963
	2392.04	-216.367	68.658			2390.77	-93.3845	27.9069			2390.8	-1.7007	2.6714
	2393.44	-217.271	68.7313			2392.21	-93.0242	27.9358			2392.25	-1.7287	2.6252
	2394.89	-216.722	68.8227			2393.61	-93.3328	27.8895			2393.7	-1.7441	2.6819
	2396.36	-217.201	68.7953			2395.07	-93.1757	28.054			2395.11	-2.1387	2.6127
	2397.78	-216.923	68.7051			2396.54	-93.2729	27.8276			2396.57	-1.9898	2.6933
	2399.23	-217.04	68.5556			2397.95	-93.4636	27.8407			2397.95	-1.9746	2.6674
	2400.62	-217.042	68.5758			2399.45	-93.0186	27.8514			2399.45	-1.8126	2.5953
	2402.04	-216.707	68.621			2400.9	-93.8898	27.9419			2400.9	-1.8736	2.8096
	2403.44	-216.91	68.6617			2402.35	-93.4492	28.0209			2402.35	-1.6944	2.7129
	2404.89	-216.842	68.8207			2403.78	-93.4402	27.9735			2403.8	-2.0254	2.673
	2406.35	-216.89	68.7261			2405.21	-93.4121	28.0042			2405.25	-1.9364	2.7028
	2407.77	-217.414	68.6759			2406.61	-93.3291	28.0732			2406.69	-1.6475	2.6729
	2409.18	-217.185	68.8239			2408.06	-93.3903	28.0638			2408.1	-2.0139	2.5157
	2410.59	-216.968	68.7912			2409.52	-93.5122	27.8509			2409.55	-1.7905	2.6899
	2412.03	-217.021	68.806			2410.94	-93.5089	27.9858			2410.94	-1.7939	2.7208
	2413.43	-217.264	68.5147			2412.35	-93.4746	27.9456			2412.34	-1.6817	2.7495
	2414.93	-216.793	68.7801			2413.76	-93.15	27.9088			2413.79	-1.598	2.7392
	2416.39	-216.66	68.5612			2415.2	-93.3628	28.0091			2415.24	-2.0259	2.7222
	2417.85	-216.824	68.7751			2416.61	-93.7263	27.9948			2416.68	-1.6641	2.7987
	2419.26	-217.097	68.7633			2418.06	-93.3936	28.0312			2418.1	-2.0772	2.5384
	2420.68	-217.423	68.7191			2419.52	-93.3339	27.9436			2419.55	-1.7747	2.5941
	2422.09	-217.027	68.8057			2420.94	-93.9518	28.1735			2420.95	-2.0711	2.6831
	2423.53	-217.21	68.7144			2422.35	-93.7567	27.8649			2422.34	-1.7415	2.7129
	2424.93	-217.076	68.64			2423.76	-93.3461	28.0486			2423.79	-1.8913	2.6368
	2426.39	-217.293	68.7272			2425.2	-93.6496	27.9837			2425.24	-1.8608	2.5858
	2427.85	-217.038	68.6776			2426.61	-93.8547	28.1513			2426.68	-1.9641	2.7125
	2429.26	-217.63	68.71			2428.06	-93.8615	28.0379			2428.12	-2.0655	2.731
	2430.68	-217.53	68.8507			2429.57	-93.5494	28.0005			2429.6	-1.8402	2.7138
	2432.1	-217.179	68.7973			2431.02	-93.8617	28.0167			2431.06	-1.8781	2.6541
	2433.53	-217.438	68.862			2432.44	-93.7444	27.8513			2432.44	-1.3765	2.7067
	2434.93	-217.399	68.855			2433.89	-93.8038	28.0452			2433.89	-1.8592	2.5819
	2436.39	-217.302	68.8473			2435.26	-93.8544	28.0098			2435.29	-1.5439	2.7522
	2437.85	-217.686	68.9396			2436.7	-93.7424	27.8583			2436.74	-1.9472	2.6276
	2439.26	-217.285	68.8789			2438.11	-93.9763	28.0047			2438.19	-2.0073	2.6595
	2440.68	-217.623	68.677			2439.56	-93.7051	27.9618			2439.6	-1.9456	2.5325
	2442.1	-217.703	68.8279			2441.02	-93.3463	27.9685			2441.06	-2.0832	2.7208
	2443.53	-217.417	68.7446			2442.44	-93.6176	28.0094			2442.44	-2.1297	2.5321
	2444.93	-217.004	68.8276			2443.89	-93.8742	27.9139			2443.89	-1.8255	2.7342
	2446.39	-217.579	68.8734			2445.27	-93.5465	28.0061			2445.29	-1.5837	2.6463
	2447.85	-217.539	68.6944			2446.71	-94.1801	27.9954			2447.1	-1.8477	2.6316
	2449.26	-217.604	68.8889			2448.52	-93.6898	28.0352			2448.56	-2.1047	2.7845
	2450.72	-217.549	68.6929			2449.94	-93.8507	28.1101			2449.94	-1.4237	2.7507
	2452.1	-217.686	68.8245			2451.35	-94.1445	28.1549			2451.34	-1.6883	2.687
	2453.53	-217.374	68.8645			2452.76	-94.3401	28.1696			2452.79	-1.8196	2.6877
	2454.94	-217.228	69.0103			2454.2	-94.4595	27.9856			2454.24	-1.8249	2.7404
	2456.39	-217.811	68.9178			2455.62	-94.0093	28.1212			2455.69	-1.5184	2.8119
	2457.85	-217.547	68.728			2457.06	-93.8633	27.9757			2457.1	-1.929	2.5811
	2459.27	-217.467	68.782			2458.52	-93.8386	28.1275			2458.56	-2.1875	2.5443
	2460.68	-217.682	68.7663			2459.94	-94.1432	28.1845			2459.94	-1.9387	2.6988
	2462.1	-217.691	68.9237			2461.39	-94.3529	28.0729			2461.39	-2.2602	2.787
	2463.55	-218.554	68.9418			2462.77	-94.0641	28.0172			2462.79	-2.0415	2.6745
	2464.94	-217.798	68.7219			2464.2	-93.9282	28.0417			2464.24	-1.7657	2.7806
	2466.39	-217.594	69.023			2465.61	-93.6488	28.2137			2465.69	-1.7592	2.7166
	2467.85	-217.585	68.9865			2467.06	-93.7333	28.1045			2467.1	-1.9569	2.7299
	2469.27	-217.897	68.9812			2468.52	-94.0113	28.1374			2468.56	-1.635	2.6393
	2470.72	-217.572	68.9758			2469.94	-93.9117	28.1959			2469.94	-1.816	2.7178
	2472.11	-217.994	69.0599			2471.39	-94.2525	28.0957			2471.39	-2.0731	2.6536
	2473.53	-217.921	68.7921			2472.77	-94.4584	28.2369			2472.79	-1.8345	2.6928
	2474.94	-217.835	68.7738			2474.21	-94.5038	27.9517			2474.24	-1.6587	2.6574
	2476.39	-217.588	68.9912			2475.61	-93.9165	27.9203			2475.69	-1.9907	2.7117
	2477.85	-217.938	69.0659			2477.06	-93.9665	28.189			2477.11	-1.6805	2.7527
	2479.27	-217.692	69.0228			2478.52	-94.1485	28.0826			2478.56	-2.0372	2.6986
	2480.67	-217.941	68.8512			2479.94	-94.208	28.0703			2479.94	-1.7675	2.6858
	2482.1	-217.883	68.9693			2481.39	-94.5871	27.9756			2481.39	-1.8421	2.722
	2483.53	-218.157	68.7019			2482.77	-94.3185	28.0472			2482.79	-1.8763	2.6258
	2484.94	-218.227	68.7796			2484.54	-94.5065	28.0987			2484.56	-1.8647	2.6535
	2486.39	-217.884	68.7698			2485.94	-93.9308	28.1727			2485.94	-1.756	2.6785
	2487.85	-218.43	68.828			2487.39	-94.2094	28.1498			2487.39	-1.8529	2.6812
	2489.27	-218.304	68.7905			2488.77	-94.4743	28.0359			2488.79	-1.9321	2.7102
	2490.72	-217.972	68.794			2490.21	-93.9877	28.0602			2490.24	-1.818	2.8042
	2492.12	-218.59	68.8958			2491.61	-94.2341	28.1695			2491.69	-1.8666	2.6812
	2493.54	-218.291	68.8248			2493.06	-94.0779	28.129			2493.11	-1.9224	2.7349
	2494.94	-217.916	68.9302			2494.53	-94.1648	28.1785			2494.56	-1.6288	2.5878
	2496.39	-218.359	68.8409			2495.94	-94.4961	28.2164			2495.94	-1.966	2.709
	2497.86	-218.07	68.9395			2497.4	-94.3587	28.0868			2497.39	-2.2176	2.701
	2499.27	-218.432	68.9207			2498.77	-94.6254	28.1593			2498.79	-1.974	2.6149
	2500.68	-218.08	68.9408			2500.21	-94.3331	28.0651			2500.25	-1.6361	2.675
	2502.1	-218.635	68.9476			2501.61	-94.3985	28.1181			2501.69	-1.7533	2.7233
	2503.53	-218.464	68.9472			2503.06	-94.553	28.2177			2503.11	-1.9373	2.6429
	2504.94	-218.348	68.9142			2504.53	-94.1567	28.0389			2504.56	-1.9008	2.7682
	2506.39	-217.971	69.2368			2505.94	-94.287	28.3267			2505.94	-1.8317	2.7389
	2507.85	-218.346	68.9043			2507.39	-94.3534	28.0421			2507.39	-1.8412	2.679
	2509.27	-218.324	68.765			2508.85	-94.4514	28.1952			2508.84	-1.6351	2.7074
	2510.68	-218.367	68.9078			2510.26	-94.3401	28.09			2510.29	-1.4912	2.7209
	2512.1	-218.087	68.9858			2511.72	-94.2036	28.1558			2511.75	-2.0888	2.6573
	2513.53	-217.939	69.1585			2513.11	-94.4156	28.1707			2513.19	-1.8232	2.7886
	2514.94	-218.481	68.9987			2514.56	-94.228	28.1006			2514.6	-2.1996	2.7279
	2516.39	-218.152	68.9084			2516.03	-94.9406	28.1609			2516.06	-1.7863	2.6572
	2517.85	-218.833	69.0031			2517.44	-94.5645	28.1275			2517.45	-2.1623	2.747
	2519.27	-218.228	68.8141			2518.89	-94.7037	28.1946			2518.89	-2.1626	2.6644
	2520.68	-218.039	69.0012			2520.27	-94.5621	28.16			2520.3	-2.2498	2.6681
	2522.1	-218.285	68.954			2521.71	-94.6241	28.1808			2521.74	-1.8285	2.7878
	2523.53	-218.115	69.0005			2523.11	-94.6086	28.2475			2523.19	-1.9559	2.6822
	2524.94	-218.901	68.8553			2524.56	-94.6758	28.1777			2524.61	-1.9093	2.7532
	2526.39	-218.95	68.9796			2526.03	-94.7377	28.1953			2526.06	-1.9265	2.6599
	2527.85	-218.695	69.2523			2527.44	-94.6783	28.0313			2527.45	-1.7867	2.6822
	2529.27	-218.607	69.0857			2528.89	-94.9178	28.212			2528.89	-1.5228	2.666
	2530.72	-218.669	69.0265			2530.27	-94.6678	28.201			2530.3	-1.7097	2.6793
	2532.11	-218.761	69.0006			2531.71	-94.906	28.1969			2531.75	-1.8889	2.7207
	2533.54	-218.646	68.7998			2533.11	-94.7655	28.1042			2533.19	-2.2446	2.7092
	2534.94	-218.311	68.791			2534.56	-94.9265	28.1393			2534.61	-1.4534	2.6835
	2536.39	-218.475	69.0898			2536.03	-94.8365	28.1574			2536.06	-1.9838	2.8008
	2537.85	-218.799	69.0326			2537.49	-94.6339	28.108			2537.51	-1.7643	2.6202
	2539.27	-218.876	68.7782			2538.94	-94.1927	28.3023			2538.95	-1.9066	2.6808
	2540.68	-218.823	69.0601			2540.4	-94.4014	28.0581			2540.39	-1.781	2.7066
	2542.1	-219.245	68.9914			2541.77	-94.7675	28.2979			2541.79	-2.047	2.8968
	2543.54	-219.091	69.0208			2543.21	-94.8108	28.2734			2543.25	-1.707	2.8546
	2544.94	-218.669	69.1656			2544.61	-95.0783	28.3342			2544.69	-1.9392	2.7493
	2546.39	-218.607	68.7771			2546.06	-94.7974	28.1552			2546.11	-1.5805	2.8653
	2547.85	-218.938	69.1546			2547.53	-94.4354	28.0939			2547.56	-1.8489	2.6588
	2549.27	-219.019	69.1964			2548.94	-94.773	28.236			2548.95	-1.6223	2.5925
	2550.77	-218.634	69.0815			2550.4	-94.8477	28.2016			2550.39	-1.8892	2.8068
	2552.22	-219.197	68.987			2551.77	-94.8141	28.2092			2551.79	-1.6267	2.8541
	2553.61	-218.647	69.2247			2553.21	-94.9998	28.2458			2553.25	-1.7408	2.5692
	2555.04	-218.885	68.9944			2554.61	-95.1183	28.191			2554.69	-1.8314	2.8304
	2556.44	-219.186	69.0891			2556.06	-94.7393	28.2976			2556.11	-1.9831	2.6593
	2557.89	-218.763	69.0292			2557.53	-95.2856	28.2265			2557.56	-2.0813	2.5841
	2559.35	-219.136	69.1442			2558.94	-95.0338	28.2813			2558.95	-1.6275	2.7441
	2560.77	-218.957	69.0794			2560.4	-95.1128	28.161			2560.39	-1.6286	2.6493
	2562.22	-219.23	69.1323			2561.77	-94.9693	28.2665			2561.79	-1.8118	2.7167
	2563.61	-219.057	69.1795			2563.21	-95.3602	28.3611			2563.25	-1.9314	2.6854
	2565.04	-219.199	69.1831			2564.61	-94.8956	28.271			2564.69	-1.9003	2.7339
	2566.44	-218.992	69.099			2566.06	-95.1572	28.2905			2566.11	-1.6985	2.8547
	2567.89	-218.706	69.0065			2567.53	-94.7131	28.303			2567.56	-1.8255	2.6836
	2569.35	-219.352	69.076			2568.94	-95.1022	28.4765			2568.94	-1.8394	2.7278
	2570.77	-219.064	69.0879			2570.4	-94.8951	28.3091			2570.39	-1.5929	2.7628
	2572.22	-218.721	68.9734			2571.77	-94.958	28.3217			2571.79	-1.8359	2.8735
	2573.61	-219.261	69.0791			2573.21	-94.9812	28.3762			2573.25	-1.7738	2.7363
	2575.04	-219.152	69.0627			2574.61	-95.0432	28.1471			2574.69	-2.2206	2.7668
	2576.44	-218.964	69.1161			2576.06	-94.7202	28.237			2576.11	-2.1013	2.7955
	2577.89	-219.851	68.9686			2577.53	-95.2196	28.3061			2577.56	-1.8737	2.6502
	2579.35	-219.521	68.9803			2578.99	-95.3337	28.2211			2579.02	-1.8962	2.6784
	2580.77	-219.071	69.099			2580.44	-94.9253	28.1454			2580.44	-1.961	2.6923
	2582.22	-219.365	69.0762			2581.9	-95.071	28.3237			2581.89	-2.1543	2.8227
	2583.62	-219.303	68.9563			2583.29	-95.2188	28.33			2583.3	-1.792	2.5316
	2585.04	-219.279	69.2577			2584.71	-95.6143	28.3158			2584.75	-1.8473	2.5673
	2586.44	-219.148	69.151			2586.11	-94.8825	28.405			2586.19	-1.8098	2.6193
	2587.89	-219.584	69.0017			2587.57	-95.3836	28.2905			2587.61	-2.0065	2.6532
	2589.35	-219.344	69.0723			2589.03	-95.3466	28.2723			2589.06	-1.8509	2.6949
	2590.77	-219.448	69.0616			2590.49	-94.9545	28.3878			2590.51	-1.8123	2.7978
	2592.22	-219.456	69.1562			2591.94	-95.0875	28.2379			2591.95	-1.8775	2.7921
	2593.6	-219.69	69.2217			2593.4	-95.0108	28.3627			2593.39	-1.8669	2.7474
	2595.04	-219.52	69.2161			2594.77	-94.6643	28.2324			2594.8	-2.0135	2.777
	2596.44	-219.486	69.1952			2596.21	-95.3996	28.3035			2596.25	-1.6955	2.818
	2597.89	-219.565	69.2581			2597.61	-94.9909	28.247			2597.69	-1.8791	2.7434
	2599.35	-219.837	69.323			2599.06	-95.6384	28.1265			2599.11	-1.8663	2.7594
	2600.77	-219.381	69.1441			2600.53	-95.3495	28.26			2600.56	-1.7817	2.6085
	2602.22	-219.458	69.0071			2601.95	-95.0261	28.2861			2601.95	-1.9865	2.8209
	2603.61	-219.835	69.0859			2603.4	-95.4698	28.388			2603.4	-1.7684	2.7161
	2605.04	-219.68	68.928			2604.77	-95.1987	28.3523			2604.8	-1.5612	2.7198
	2606.44	-219.638	69.3084			2606.21	-94.9477	28.3268			2606.25	-1.7441	2.7002
	2607.89	-219.792	69.1919			2607.61	-95.4481	28.259			2607.69	-2.1145	2.6478
	2609.35	-219.903	69.1478			2609.06	-95.4663	28.446			2609.11	-1.7918	2.7414
	2610.77	-219.406	68.8841			2610.53	-95.4063	28.3864			2610.56	-1.7385	2.7079
	2612.22	-219.56	69.2069			2611.95	-95.3925	28.328			2611.95	-1.59	2.7722
	2613.62	-219.342	69.2413			2613.41	-95.4716	28.4729			2613.42	-1.8775	2.8219
	2615.04	-219.719	69.0733			2614.9	-95.5031	28.2446			2614.89	-1.9444	2.6762
	2616.44	-219.993	69.1203			2616.27	-95.8064	28.2996			2616.3	-1.5725	2.7037
	2617.89	-219.611	69.3094			2617.71	-95.7782	28.3232			2617.75	-2.0725	2.8624
	2619.36	-220.102	69.1668			2619.11	-95.6551	28.4103			2619.2	-1.6897	2.6491
	2620.77	-220.089	69.2255			2620.57	-95.4588	28.4471			2620.61	-1.607	2.7125
	2622.22	-220.314	69.353			2622.03	-95.4185	28.4418			2622.06	-2.0488	2.6929
	2623.61	-219.818	69.2673			2623.53	-95.3544	28.2338			2623.56	-2.0556	2.7884
	2625.04	-219.555	69.0334			2624.95	-95.8314	28.3897			2624.95	-1.88	2.7738
	2626.44	-219.855	69.2888			2626.4	-95.4729	28.4489			2626.4	-1.9078	2.7122
	2627.89	-219.924	69.2163			2627.77	-95.5717	28.3498			2627.8	-1.8877	2.6397
	2629.36	-220.034	69.1637			2629.21	-95.4121	28.4089			2629.25	-2.1921	2.75
	2630.77	-219.767	69.1307			2630.61	-95.6196	28.4081			2630.7	-2.1027	2.74
	2632.22	-219.735	69.0921			2632.06	-95.4292	28.3314			2632.11	-1.5599	2.808
	2633.61	-220.385	69.1751			2633.53	-95.5651	28.4644			2633.56	-1.9924	2.6928
	2635.04	-219.851	69.353			2634.95	-95.9702	28.3218			2634.95	-1.6183	2.7774
	2636.44	-220.341	69.1576			2636.4	-95.4586	28.276			2636.4	-1.8373	2.7608
	2637.89	-219.785	69.1032			2637.77	-95.8469	28.3935			2637.8	-1.901	2.5426
	2639.36	-219.922	69.054			2639.21	-95.7116	28.3299			2639.25	-1.627	2.7269
	2640.77	-219.92	69.2084			2640.61	-95.6098	28.3746			2640.7	-1.904	2.7405
	2642.22	-219.779	69.2632			2642.06	-95.5788	28.4158			2642.11	-1.9618	2.7145
	2643.62	-219.888	69.2708			2643.53	-95.7553	28.3759			2643.56	-1.7597	2.7718
	2645.04	-219.956	69.1789			2644.95	-96.1372	28.6			2644.98	-2.0407	2.7548
	2646.44	-220.054	69.2325			2646.45	-95.5176	28.2327			2646.45	-1.7219	2.6798
	2647.89	-219.859	69.3482			2647.9	-95.6807	28.5171			2647.89	-1.9727	2.7642
	2649.37	-219.691	69.2593			2649.28	-95.5449	28.3391			2649.3	-1.9202	2.7183
	2650.78	-220.341	69.2497			2650.71	-95.5733	28.3001			2650.75	-1.9051	2.7299
	2652.22	-219.954	69.354			2652.12	-95.7992	28.3376			2652.2	-1.8117	2.6933
	2653.61	-220.453	69.116			2653.57	-95.7838	28.4147			2653.61	-2.0347	2.8255
	2655.04	-220.183	69.2692			2655.03	-95.6189	28.444			2655.07	-1.7687	2.6168
	2656.44	-220.272	69.0545			2656.53	-95.932	28.5703			2656.56	-1.9933	2.7534
	2657.89	-220.104	69.2741			2657.95	-95.9217	28.4231			2657.95	-1.8572	2.6789
	2659.36	-220.293	69.2523			2659.4	-95.9363	28.4511			2659.4	-1.7727	2.6727
	2660.78	-219.915	69.2098			2660.78	-95.8722	28.4825			2660.8	-1.7664	2.6579
	2662.23	-220.308	69.357			2662.21	-95.6809	28.4809			2662.25	-1.6055	2.8192
	2663.61	-220.392	69.1605			2663.61	-95.7821	28.4919			2663.7	-1.817	2.58
	2665.04	-220.368	69.2769			2665.07	-96.0825	28.4691			2665.11	-1.9259	2.7647
	2666.44	-220.266	69.2432			2666.54	-95.7794	28.5306			2666.56	-2.275	2.5263
	2667.89	-220.517	69.3797			2667.95	-95.6983	28.5438			2667.95	-1.9122	2.6239
	2669.36	-220.257	69.1121			2669.4	-95.602	28.504			2669.4	-1.55	2.8067
	2670.78	-220.185	69.2424			2670.77	-95.8247	28.4078			2670.8	-1.7269	2.778
	2672.22	-219.835	69.4112			2672.21	-96.0972	28.4361			2672.25	-2.061	2.7056
	2673.61	-220.13	69.2745			2673.61	-95.7735	28.4562			2673.7	-1.8205	2.7103
	2675.04	-220.318	69.2273			2675.07	-95.9025	28.4418			2675.11	-2.1229	2.5895
	2676.44	-220.647	69.4688			2676.54	-95.7775	28.5517			2676.57	-2.1319	2.8932
	2677.89	-220.654	69.5935			2677.95	-96.2737	28.4787			2677.97	-1.7001	2.7499
	2679.36	-220.283	69.2171			2679.45	-95.7786	28.5243			2679.45	-1.7211	2.8451
	2680.77	-220.42	69.1695			2680.9	-96.2897	28.4314			2680.9	-1.7904	2.7523
	2682.22	-220.245	69.3111			2682.29	-96.2016	28.5355			2682.3	-1.9618	2.7605
	2683.61	-220.4	69.2338			2683.71	-95.982	28.4465			2683.75	-2.0147	2.8394
	2685.04	-220.719	69.0926			2685.11	-96.358	28.4324			2685.2	-1.7171	2.7858
	2686.44	-220.614	69.2404			2686.57	-95.6234	28.365			2686.61	-1.8877	2.7178
	2687.89	-220.197	69.439			2688.03	-95.8641	28.4596			2688.07	-2.1054	2.7768
	2689.36	-220.514	69.3536			2689.54	-96.2277	28.3159			2689.57	-1.7863	2.8866
	2690.78	-220.864	69.4145			2690.95	-96.4241	28.5946			2690.95	-1.8068	2.7502
	2692.23	-220.859	69.1358			2692.45	-96.1277	28.492			2692.46	-2.0109	2.7611
	2693.61	-220.66	69.4396			2693.9	-95.9825	28.4183			2693.9	-1.9067	2.7049
	2695.04	-220.566	69.2695			2695.28	-95.8766	28.5094			2695.3	-1.9289	2.7987
	2696.44	-220.492	69.385			2696.71	-95.8441	28.4858			2696.75	-1.7668	2.7577
	2697.89	-220.74	69.2601			2698.11	-96.4805	28.5693			2698.2	-2.0558	2.6437
	2699.36	-220.821	69.3248			2699.57	-96.0839	28.4723			2699.61	-1.9598	2.5711
	2700.78	-220.336	69.33			2701.04	-95.9798	28.5065			2701.07	-1.8935	2.9331
	2702.23	-220.569	69.4938			2702.54	-96.372	28.4151			2702.57	-1.9609	2.7618
	2703.62	-220.973	69.1614			2703.95	-96.2377	28.4128			2703.95	-1.6396	2.7542
	2705.04	-220.525	69.3808			2705.45	-96.1083	28.5717			2705.45	-1.8482	2.8154
	2706.43	-220.862	69.3644			2706.9	-96.6447	28.4247			2706.89	-1.9964	2.7654
	2707.89	-221.193	69.4329			2708.26	-96.1558	28.5746			2708.29	-2.0851	2.8068
	2709.35	-221.348	69.3799			2709.71	-96.415	28.5734			2709.74	-2.0118	2.7117
	2710.77	-221.176	69.5255			2711.11	-96.3084	28.6234			2711.19	-1.8903	2.8437
	2712.18	-221.17	69.3724			2712.56	-96.1969	28.3638			2712.6	-1.9168	2.8039
	2713.59	-220.832	69.4285			2714.02	-96.0987	28.4394			2714.06	-2.1626	2.7871
	2715.03	-221.134	69.2542			2715.44	-96.1588	28.4669			2715.44	-1.4695	2.6475
	2716.43	-221.055	69.4233			2716.89	-96.5809	28.353			2716.89	-1.8293	2.6305
	2717.89	-220.822	69.4559			2718.26	-96.4414	28.5811			2718.29	-2.0569	2.7149
	2719.35	-221.133	69.2672			2719.71	-96.1203	28.3325			2719.74	-1.9569	2.8105
	2720.77	-220.798	69.4393			2721.11	-96.2179	28.4271			2721.19	-1.9189	2.729
	2722.18	-221.455	69.695			2722.56	-96.7127	28.4502			2722.6	-1.5604	2.8127
	2723.6	-220.775	69.5198			2724.02	-96.4921	28.6395			2724.06	-1.5814	2.7236
	2725.04	-221.14	69.5212			2725.44	-96.7914	28.5291			2725.45	-1.7689	2.7125
	2726.43	-221.012	69.313			2726.89	-96.287	28.4704			2726.89	-2.1463	2.9285
	2727.89	-221.118	69.3119			2728.27	-96.7455	28.5855			2728.29	-1.5897	2.7418
	2729.35	-221.073	69.2321			2729.71	-96.4317	28.5238			2729.74	-1.865	2.6943
	2730.77	-221.007	69.4255			2731.11	-96.4774	28.5866			2731.19	-1.7121	2.7618
	2732.18	-221.012	69.2962			2732.56	-96.6523	28.5597			2732.6	-2.0624	2.7409
	2733.6	-221.381	69.4754			2734.02	-96.5111	28.5939			2734.06	-1.993	2.7468
	2735.04	-220.792	69.3847			2735.44	-96.1727	28.6278			2735.44	-1.9854	2.7399
	2736.44	-221.148	69.3319			2736.89	-96.3447	28.53			2736.89	-1.6262	2.8416
	2737.89	-221.338	69.4996			2738.26	-96.4557	28.5701			2738.29	-1.8319	2.794
	2739.35	-221.485	69.359			2739.71	-96.4859	28.469			2739.74	-2.0198	2.605
	2740.77	-220.519	69.4092			2741.11	-96.659	28.4828			2741.19	-1.9946	2.7399
	2742.22	-221.084	69.4011			2742.57	-96.8221	28.4158			2742.6	-1.875	2.7281
	2743.6	-221.428	69.4127			2744.02	-96.3082	28.4692			2744.06	-1.8958	2.6763
	2745.03	-221.048	69.7258			2745.44	-96.7287	28.5816			2745.45	-2.2345	2.7412
	2746.44	-221.171	69.3173			2746.89	-96.4332	28.4554			2746.89	-1.644	2.7474
	2747.89	-221.041	69.364			2748.27	-96.5475	28.5144			2748.29	-2.0558	2.6781
	2749.35	-221.458	69.3084			2749.71	-96.4694	28.5264			2749.74	-1.8193	2.6193
	2750.77	-220.624	69.4034			2751.11	-96.4926	28.4077			2751.19	-1.6956	2.858
	2752.22	-220.991	69.2759			2752.56	-96.7487	28.599			2752.6	-1.9269	2.7395
	2753.61	-221.137	69.5631			2754.02	-96.2818	28.5421			2754.06	-2.3594	2.6751
	2755.04	-221.477	69.5272			2755.44	-96.849	28.5032			2755.45	-2.0211	2.7278
	2756.44	-221.525	69.4588			2756.89	-96.3702	28.5555			2756.89	-2.0354	2.7122
	2757.89	-221.423	69.4865			2758.27	-96.5777	28.6408			2758.29	-2.0808	2.8037
	2759.35	-221.479	69.3955			2759.71	-96.9447	28.5041			2759.74	-2.0664	2.6921
	2760.77	-222.151	69.5038			2761.11	-96.6624	28.5758			2761.19	-1.8677	2.7687
	2762.18	-221.262	69.5497			2762.56	-96.9457	28.5934			2762.6	-1.8312	2.6256
	2763.6	-221.288	69.2193			2764.02	-96.5049	28.4722			2764.06	-1.7664	2.6946
	2765.04	-221.463	69.4354			2765.44	-97.1706	28.6932			2765.44	-1.9198	2.7766
	2766.44	-221.234	69.3868			2766.89	-96.3828	28.5961			2766.89	-2.2852	2.7058
	2767.89	-221.833	69.5229			2768.27	-96.7625	28.6293			2768.29	-1.532	2.7305
	2769.35	-221.868	69.6152			2769.71	-96.4435	28.6256			2769.74	-1.7395	2.7869
	2770.77	-221.607	69.7322			2771.11	-96.8641	28.5009			2771.19	-1.7295	2.6331
	2772.22	-221.81	69.5356			2772.56	-96.6929	28.6093			2772.6	-1.8725	2.8003
	2773.6	-221.448	69.3431			2774.03	-96.6665	28.4622			2774.06	-1.5428	2.8112
	2775.04	-221.642	69.5811			2775.44	-96.5921	28.6717			2775.44	-1.8982	2.7149
	2776.44	-221.718	69.5336			2776.89	-96.7749	28.6249			2776.89	-1.9889	2.8491
	2777.89	-221.455	69.5708			2778.29	-96.6179	28.5549			2778.29	-2.0175	2.8112
	2779.35	-221.834	69.4651			2779.71	-96.8434	28.5809			2779.74	-2.1559	2.8132
	2780.77	-221.511	69.4052			2781.11	-96.8674	28.557			2781.19	-1.8955	2.8329
	2782.22	-221.44	69.4317			2782.56	-96.8539	28.5536			2782.61	-1.7432	2.6763
	2783.61	-221.613	69.5047			2784.03	-96.6753	28.5069			2784.06	-1.7793	2.8189
	2785.04	-221.627	69.6292			2785.44	-96.9738	28.6524			2785.45	-1.7343	2.7314
	2786.44	-221.592	69.2982			2786.89	-96.9099	28.591			2786.89	-1.9412	2.811
	2787.89	-221.405	69.52			2788.27	-96.8496	28.4198			2788.29	-1.6288	2.6735
	2789.35	-221.362	69.6766			2789.71	-97.0218	28.6794			2789.75	-2.0996	2.9531
	2790.77	-221.872	69.5992			2791.11	-96.712	28.7139			2791.19	-1.9256	2.728
	2792.18	-221.347	69.4481			2792.56	-96.7784	28.5633			2792.61	-1.8894	2.7652
	2793.6	-221.782	69.4375			2794.03	-97.0106	28.5464			2794.06	-2.0419	2.7876
	2795.5	-222.036	69.6793			2795.44	-97.0209	28.6112			2795.45	-2.2212	2.6305
	2796.89	-221.432	69.6096			2796.89	-97.0571	28.649			2796.89	-1.8989	2.6525
	2798.35	-221.903	69.6949			2798.27	-97.0954	28.6614			2798.3	-1.735	2.8839
	2799.77	-221.934	69.6208			2799.72	-97.3358	28.5002			2799.75	-1.9543	2.8329
	2801.22	-221.212	69.7753			2801.11	-97.1482	28.4537			2801.19	-1.597	2.6559
	2802.61	-222.117	69.439			2802.58	-97.0248	28.5374			2802.61	-1.8058	2.671
	2804.04	-221.647	69.6494			2804.03	-97.0434	28.6747			2804.06	-1.7933	2.8013
	2805.44	-221.266	69.4023			2805.67	-97.5518	28.6204			2805.74	-1.7892	2.8714
	2806.89	-222.042	69.5098			2807.11	-97.156	28.7581			2807.19	-1.9861	2.9002
	2808.35	-221.81	69.4745			2808.58	-96.8918	28.617			2808.61	-1.8527	2.8525
	2809.77	-222.098	69.6497			2810.03	-97.0576	28.621			2810.06	-2.0944	2.7344
	2811.22	-221.539	69.8177			2811.44	-97.1721	28.6102			2811.45	-1.7529	2.8349
	2812.61	-222.058	69.5526			2812.89	-97.091	28.8517			2812.89	-2.0255	2.7541
	2814.04	-222.106	69.4944			2814.27	-96.9472	28.8483			2814.29	-1.8263	2.7217
	2815.44	-221.791	69.4936			2815.71	-96.9297	28.5774			2815.75	-1.6867	2.6139
	2816.89	-222.019	69.428			2817.11	-96.9018	28.7577			2817.19	-1.6719	2.8177
	2818.35	-221.778	69.5645			2818.56	-97.2191	28.6793			2818.61	-1.8308	2.8223
	2819.77	-221.356	69.6936			2820.03	-97.2734	28.4371			2820.06	-1.8889	2.6363
	2821.22	-221.912	69.473			2821.44	-97.0459	28.5193			2821.45	-1.7941	2.7674
	2822.61	-222.134	69.4039			2822.89	-97.4894	28.6405			2822.89	-1.9051	2.7496
	2824.04	-222.31	69.6265			2824.27	-97.1781	28.6453			2824.3	-1.5146	2.6412
	2825.44	-221.437	69.6494			2825.71	-97.2954	28.7106			2825.75	-1.9512	2.7624
	2826.89	-222.378	69.5433			2827.11	-97.2114	28.5778			2827.19	-2.0021	2.674
	2828.35	-221.794	69.7822			2828.58	-96.5951	28.7615			2828.61	-2.0779	2.9586
	2829.77	-221.527	69.6076			2830.03	-97.0397	28.8174			2830.06	-1.8642	2.8824
	2831.22	-222.128	69.508			2831.44	-97.3581	28.743			2831.45	-1.7638	2.8382
	2832.61	-221.598	69.4688			2832.89	-97.6647	28.6852			2832.89	-1.763	2.7036
	2834.04	-221.967	69.7092			2834.28	-97.7923	28.8884			2834.3	-1.9573	2.764
[truncated: 3,521 more rows]

## Sheet: SI Figure 7cd
RC	Time [s]	f5 [Hz]	D5 [ppm]		CNF	Time [s]	f5 [Hz]	D5 [ppm]		TEMPO-CNF	Time [s]	f5 [Hz]	D5 [ppm]
	0	-0.2117	-0.0897			0	-0.0817	0.05			0	-0.1596	-0.0963
	1.3386	-0.0018	-0.045			1.3556	0.116	-0.0748			1.3487	0.1498	0.0466
	2.677	0.1014	-0.0609			2.703	-0.1383	0.0841			2.695	0.1746	-0.2502
	4.0178	-0.1966	0.0071			4.0507	0.1574	0.0821			4.048	0.5015	0.0108
	5.3594	0.0498	0.0341			5.4046	-0.1475	-0.0215			5.4018	0.0162	-0.023
	6.6978	-0.3219	-0.0091			6.7569	-0.2379	-0.1246			6.7549	0.1177	-0.07
	8.036	0.0443	-0.0393			8.111	0.0416	-0.0116			8.1032	-0.0414	0.0266
	9.3808	0.0967	-0.0062			9.4587	0.3132	-0.0995			9.4543	0.2159	-0.0336
	10.7201	0.3014	-0.0397			10.8091	0.2666	-0.0056			10.8063	0.0557	-0.0019
	12.0581	0.0784	0.2702			12.161	-0.0002	0.0017			12.1544	0.0813	-0.0294
	13.4056	0.1376	-0.118			13.5101	0.0229	0.0292			13.5049	-0.0771	-0.0133
	14.7446	-0.0578	-0.0135			14.8604	0.0153	-0.0204			14.8599	0.2626	0.0075
	16.0833	-0.2297	-0.0584			16.2162	-0.078	0.0139			16.2096	0.0471	0.09
	17.4231	0.1388	0.0382			17.5681	-0.0226	0.063			17.5667	-0.0122	-0.0487
	18.7662	0.253	0.0955			18.9278	-0.1792	0.0277			18.9212	-0.1713	0.0118
	20.1048	-0.0661	-0.0544			20.2823	0.1371	0.0373			20.2753	-0.0905	0.0483
	21.4457	0.0607	-0.0109			21.6369	-0.0662	-0.141			21.63	-0.0347	0.0652
	22.7905	0.0138	0.0842			22.9964	0.0783	0.0032			22.9925	-0.1439	0.1041
	24.127	0.2142	-0.0909			24.3485	-0.0764	0.0533			24.3434	-0.203	-0.0035
	25.4681	-0.2451	0.0157			25.6992	-0.1285	0.0168			25.695	-0.4291	0.0568
	26.8147	-0.1595	0.0909			27.0511	0.0081	0.0366			27.0505	-0.2597	0.1024
	28.1529	0.2142	0.0319			28.4061	0.0943	-0.0156			28.406	-0.4381	0.1432
	29.4931	-0.1076	0.0323			29.7618	-0.0342	0.0086			29.7617	0.3831	-0.1145
	30.8379	-0.2206	-0.0221			31.1182	0.0732	0.0293			31.1114	0.4783	-0.155
	32.1775	0.0733	-0.0042			32.4717	-0.1931	-0.0718			32.4654	0.0581	0.0114
	33.5158	-0.0504	-0.029			33.8217	-0.0451	0.042			33.8165	0.0953	0.0307
	34.8621	-0.35	-0.0213			35.1724	-0.063	0.0375			35.1664	0.2837	0.0038
	36.1996	0.0883	-0.0493			36.5298	-0.0642	-0.0088			36.5235	0.0523	-0.0686
	37.5404	-0.0146	-0.0389			37.8828	-0.1163	0.0702			37.8767	-0.2496	0.0703
	38.8866	0.2615	0.128			39.2361	-0.1258	-0.0263			39.229	0.4446	0.1281
	40.2254	0.0157	0.1757			40.5912	-0.1338	0.0252			40.5862	0.001	0.0401
	41.5635	-0.2089	-0.0068			41.9486	-0.1319	-0.034			41.9433	-0.0583	0.1684
	42.9093	-0.538	0.0501			43.2992	0.0026	-0.0571			43.3144	-0.1362	0.0866
	44.2524	-0.1848	0.041			44.6698	-0.0363	0.0146			44.6643	-0.34	0.0583
	45.5989	-0.4799	0.0616			46.0373	-0.1315	0.0395			46.0297	0.013	0.1118
	46.9368	-0.0906	0.1157			47.3848	-0.0994	0.0465			47.381	-0.0377	-0.0126
	48.2747	0.317	0.0524			48.7381	-0.092	-0.1243			48.7346	0.1833	0.0293
	49.614	-0.3724	0.0523			50.0918	-0.1014	0.0305			50.0852	-0.1935	0.0579
	50.9597	-0.1659	0.2374			51.4461	0.0123	-0.0103			51.4404	-0.1138	-0.0376
	52.2974	-0.1429	0.0242			52.7966	-0.2826	-0.0505			52.7987	0.2054	0.0039
	53.6358	-0.7682	0.1529			54.1547	0.0121	0.0319			54.1538	0.1105	0.1058
	54.9798	-0.4189	0.008			55.512	-0.0808	-0.0225			55.5102	0.1476	-0.065
	56.3233	-0.5014	0.1425			56.8678	0.0936	0.0085			56.8651	0.0451	0.0862
	57.6627	-0.5207	0.2719			58.2199	-0.1377	0.0717			58.2174	0.2381	0.0667
	59.0145	-0.2835	0.0625			59.5735	-0.0317	-0.0469			59.5673	0.3158	-0.0184
	60.3631	-0.2745	0.0988			60.9298	0.135	-0.0546			60.9226	0.3807	0.067
	61.7024	-0.3043	0			62.289	-0.1479	-0.0134			62.2891	-0.0552	0.1941
	63.0463	-0.0127	0.209			63.6491	-0.0141	-0.0106			63.6472	0.0189	-0.0044
	64.3919	-0.0858	0.151			65.0031	0.1323	-0.0604			65.0036	0.0483	-0.07
	65.7317	-0.1483	0.1195			66.3595	0.1277	-0.0557			66.3608	-0.1193	0.0118
	67.0742	-0.1874	0.0849			67.716	-0.2331	-0.0021			67.7097	-0.026	-0.0167
	68.419	-0.1798	0.0367			69.0709	0.0333	0.0888			69.0634	-0.3692	0.0053
	69.7606	-0.3095	0.1643			70.4229	0.1341	0.0343			70.4166	0.0906	0.157
	71.1047	-0.1776	0.1581			71.7779	0.1366	0.0407			71.7732	0.4403	0.0181
	72.442	-0.434	0.1706			73.1351	-0.1461	0.1356			73.1292	0.1986	0.0054
	73.783	-0.1569	0.1033			74.4948	0.0634	0.0294			74.4903	0.1603	0.0426
	75.1265	-0.1431	0.0835			75.8457	0.1129	0.0391			75.8451	0.0548	0.0087
	76.4706	-0.1781	0.1213			77.2	0.1754	0.0682			77.1972	0.0733	0.0193
	77.8219	-0.2863	0.0978			78.5541	0.0596	0.0377			78.5513	-0.0227	-0.0491
	79.1613	-0.0893	0.2008			79.9075	0.0081	-0.0089			79.9061	0.0699	0.0609
	80.5119	-0.4016	0.2932			81.2627	0.0857	0.0137			81.2647	0.3955	0.153
	81.8621	-0.2435	0.1523			82.6207	-0.0281	-0.0393			82.6148	-0.1258	0.0171
	83.2042	-0.3277	0.2711			83.9787	-0.0191	-0.001			83.9729	0.2362	0.1132
	84.548	-0.2867	0.0519			85.34	0.0496	0.0161			85.3394	-0.0732	-0.0053
	85.8918	-0.3581	0.1442			86.702	-0.1006	-0.0353			86.6993	0.1384	0.1537
	87.2398	-0.5336	0.2969			88.056	0.0342	0.0211			88.0547	0.2959	0.1249
	88.5824	-0.3617	0.2673			89.4099	0.024	-0.0192			89.411	0.0595	0.0087
	89.9219	-0.1351	0.2066			90.7703	-0.4175	-0.0152			90.7738	0.1133	0.1531
	91.2667	-0.1457	0.2377			92.1367	0.0883	-0.0129			92.131	0.4043	-0.0874
	92.6103	-0.2982	0.2499			93.4988	-0.0163	-0.0742			93.4976	0.4299	0.1068
	93.9563	-0.0126	0.3162			94.8533	-0.2564	0.0461			94.8608	-0.1068	0.2203
	95.2982	-0.0979	0.3448			96.216	0.0998	-0.0386			96.21	0.3481	-0.0226
	96.6376	-0.149	0.1997			97.5713	-0.2058	-0.0413			97.5649	-0.0851	0.0717
	97.99	-0.4415	0.2039			98.9282	-0.2601	0.0236			98.9226	0.2513	0.1533
	99.3335	-0.3942	0.2435			100.291	-0.0652	-0.0875			100.291	0.2112	0.1601
	100.678	-0.1982	0.2162			101.655	0.0614	-0.0587			101.656	0.1017	0.0155
	102.024	-0.2885	0.2857			103.013	-0.1144	0.0095			103.013	0.5547	0.0739
	103.373	-0.5169	0.3148			104.375	-0.0797	-0.0249			104.371	0.2186	0.0224
	104.715	-0.5173	0.326			105.733	-0.0361	0.0237			105.726	0.0625	0.1246
	106.067	-0.2731	0.373			107.087	0.1824	0.0296			107.081	0.32	0.1402
	107.419	-0.2243	0.2665			108.446	-0.0261	-0.0741			108.439	0.2744	-0.0795
	108.761	0.1163	0.1082			109.799	-0.1169	-0.0095			109.8	-0.1087	0.0481
	110.109	-0.8919	0.3312			111.159	0.0231	0.0115			111.157	0.0352	0.0534
	111.452	-0.2851	0.2969			112.519	0.0283	0.0185			112.518	0.4494	0.0612
	112.794	-0.2128	0.1201			113.88	-0.1565	0.0768			113.874	-0.0295	0.0384
	114.137	-0.3747	0.279			115.236	0.0468	0.0442			115.229	0.5326	0.097
	115.489	-0.4791	0.4006			116.59	0.1903	-0.0276			116.583	-0.0107	0.0993
	116.838	-0.4027	0.1671			117.951	0.2459	-0.0616			117.947	0.4865	-0.026
	118.183	-0.2206	0.2428			119.303	-0.0478	-0.0578			119.302	0.5138	0.2053
	119.534	-0.2979	0.2534			120.662	-0.0022	-0.0297			120.662	0.3755	0.1705
	120.882	-0.3845	0.379			122.025	0.0335	0.0363			122.02	-0.1965	0.0356
	122.225	-0.7863	0.2236			123.38	-0.0297	-0.0472			123.374	0.1955	-0.1013
	123.575	-0.4199	0.3533			124.735	-0.0306	-0.0277			124.729	0.4863	0.08
	124.923	-0.3977	0.2041			126.092	0.3394	0.0544			126.085	0.0402	0.0103
	126.266	-0.7391	0.4054			127.447	-0.2907	-0.0775			127.44	0.4027	0.0284
	127.613	-0.4363	0.211			128.801	-0.0768	0.0812			128.807	0.2239	0.0937
	128.959	-0.4182	0.2515			130.184	-0.0297	0.0334			130.178	-0.208	0.0441
	130.306	-0.394	0.1953			131.545	0.0182	0.0798			131.539	0.1553	0.1455
	131.653	-0.3897	0.2062			132.897	-0.0203	0.0667			132.895	0.6658	0.2258
	133.004	-0.4013	0.48			134.252	0.0207	0.0415			134.253	0.3691	0.0434
	134.354	-0.0728	0.4487			135.615	0.0626	-0.0482			135.617	0.2118	0.1048
	135.704	-0.2728	0.251			136.979	-0.0828	0.0665			136.979	0.1469	0.0726
	137.055	0.0128	0.4152			138.344	0.1984	-0.0022			138.342	0.1892	0.1559
	138.401	-0.469	0.3311			139.704	0.0865	-0.0083			139.702	0.1153	-0.0307
	139.75	-0.2779	0.2978			141.059	0.0847	-0.0702			141.056	0.226	0.151
	141.1	-0.3992	0.3616			142.413	0.1613	0.0102			142.412	0.4253	0.2685
	142.463	-0.3853	0.285			143.769	-0.0083	-0.042			143.773	0.1962	-0.0349
	143.812	-0.7423	0.2847			145.136	0.1794	-0.0316			145.13	0.4046	0.2057
	145.16	-0.762	0.2544			146.5	-0.1353	-0.0259			146.497	0.4666	0.0493
	146.51	-0.1034	0.5401			147.853	-0.0967	0.0015			147.857	-0.0156	0.0414
	147.87	-0.3693	0.4536			149.213	0.003	-0.0661			149.211	0.1121	0.0713
	149.218	-0.5312	0.1572			150.573	0.0777	-0.0981			150.567	0.5622	0.1375
	150.728	-0.8225	0.3763			151.928	-0.0424	-0.0057			151.927	0.336	0.1069
	152.086	-0.5853	0.3661			153.29	0.0359	-0.0446			153.292	0.0488	0.0448
	153.438	-0.2518	0.4102			154.655	-0.2056	-0.0378			154.653	0.096	0.0462
	154.78	-0.4679	0.3602			156.013	-0.0129	0.0132			156.014	0.2539	-0.0405
	156.127	-0.6061	0.3378			157.376	-0.1919	0.0298			157.377	0.2194	0.0532
	157.483	-0.6277	0.4887			158.739	0.0543	-0.0301			158.734	0.6136	0.0511
	158.835	-0.6484	0.5265			160.096	0.1148	0.0241			160.093	0.019	0.2016
	160.179	-0.3669	0.3632			161.465	-0.0794	-0.0434			161.466	0.2488	0.0573
	161.537	-0.4462	0.4963			162.826	0.1224	-0.0086			162.83	0.1426	0.2355
	162.891	-0.4853	0.4012			164.191	0.1296	-0.1697			164.185	0.3197	0.1883
	164.238	-0.8301	0.3072			165.553	-0.13	0.0177			165.553	0.4216	0.1733
	165.587	-0.6121	0.4577			166.909	-0.1194	-0.1131			166.911	0.3614	0.0988
	166.935	-0.716	0.4271			168.267	0.2019	-0.0104			168.274	-0.0938	0.2578
	168.278	-0.6524	0.4837			169.634	-0.0027	0.0691			169.627	0.2459	0.08
	169.623	-0.3013	0.3076			170.996	0.2315	-0.1051			170.992	0.2461	0.1182
	170.972	-0.3773	0.3412			172.353	0.0534	0.0424			172.358	0.3971	0.1078
	172.332	-0.8921	0.5394			173.719	0.08	-0.0186			173.716	0.3492	0.2217
	173.678	-0.5303	0.4541			175.076	0.0705	-0.0541			175.072	0.0203	0.1309
	175.039	-0.7697	0.4845			176.438	-0.014	0.0059			176.439	0.079	0.148
	176.386	-0.5675	0.3394			177.804	-0.2209	0.0222			177.805	0.2865	0.0396
	177.729	-0.2494	0.3596			179.166	0.1147	0.0292			179.163	0.3634	0.1764
	179.083	-0.6576	0.5857			180.555	-0.0395	-0.1277			180.553	0.4552	0.0498
	180.434	-0.2283	0.4256			181.909	-0.0027	0.0625			181.912	0.4428	0.2464
	181.778	-0.4396	0.4122			183.269	0.0856	-0.05			183.281	0.0025	0.186
	183.13	-0.9053	0.5908			184.644	0.1067	-0.0939			184.637	0.1719	0.1361
	184.842	-0.4818	0.4447			186.003	-0.0759	-0.0772			186.004	0.3018	0.0461
	186.196	-0.4193	0.4185			187.36	-0.0253	-0.0008			187.363	0.4615	0.2224
	187.837	-0.3554	0.6316			188.725	0.1107	0.0019			188.718	0.5576	0.2121
	189.192	-0.632	0.5103			190.084	-0.0668	0.0229			190.078	0.4621	0.0353
	190.536	-0.6584	0.4095			191.451	-0.0282	-0.0328			191.446	0.3247	0.0669
	191.886	-0.5002	0.5134			192.81	-0.1122	-0.0521			192.816	0.4493	0.2107
	193.229	-0.4243	0.5007			194.176	0.1272	-0.0096			194.173	0.8961	0.2356
	194.606	-0.7913	0.4277			195.542	-0.1268	-0.0474			195.542	0.0391	0.1248
	195.959	-0.6292	0.44			196.904	0.2617	-0.0123			196.909	0.7616	-0.027
	197.322	-0.5462	0.4173			198.265	0.3402	-0.0325			198.266	0.3332	-0.0574
	198.676	-0.2962	0.5005			199.626	-0.0895	0.0081			199.624	0.4523	0.26
	200.029	-0.3516	0.3512			200.993	0.1372	0.0424			200.997	0.526	0.1527
	201.373	-0.8907	0.4455			202.358	0.2456	0.0061			202.36	0.2125	0.1128
	202.722	-0.4754	0.4318			203.722	-0.0991	-0.1625			203.719	0.391	0.1282
	204.066	-0.497	0.4804			205.083	-0.0454	-0.016			205.103	0.3981	0.2067
	205.427	-0.41	0.5678			206.466	0.0351	0.022			206.465	0.7435	0.1599
	206.772	-1.0191	0.5138			207.826	-0.0166	-0.0631			207.835	-0.0471	0.0901
	208.131	-0.7045	0.4941			209.197	-0.0073	0.066			209.194	0.4151	0.0625
	209.483	-0.9461	0.5299			210.559	0.028	-0.0573			210.557	0.5222	0.1568
	210.829	-0.7285	0.5047			211.912	-0.0088	-0.0654			211.916	0.4112	0.1149
	212.186	-0.4499	0.4125			213.271	0.2363	-0.0247			213.28	0.2631	0.1373
	213.535	-0.7844	0.4748			214.641	-0.1511	0.0982			214.635	0.5638	0.0879
	214.887	-0.9143	0.4896			216.003	-0.1622	-0.0062			216.004	0.2758	0.0761
	216.234	-0.4462	0.6247			217.36	-0.071	0.0208			217.366	0.581	0.1988
	217.596	-0.6603	0.5314			218.722	-0.1047	-0.0501			218.719	0.3997	0.1602
	218.952	-0.7073	0.534			220.087	0.2421	-0.0298			220.081	0.4075	0.1566
	220.3	-1.0671	0.4731			221.447	0.1328	0.0619			221.454	0.4427	0.0222
	221.661	-0.753	0.6429			222.815	-0.034	-0.0081			222.822	0.4328	0.0144
	223.018	-0.9803	0.6398			224.183	-0.0362	-0.0592			224.178	0.5394	0.0696
	224.364	-0.718	0.6067			225.545	-0.0113	-0.0664			225.539	0.4153	0.1835
	225.714	-0.8298	0.6479			226.899	-0.2109	-0.0578			226.903	0.257	0.1849
	227.078	-0.8374	0.6564			228.263	0.3438	-0.0343			228.272	0.6584	0.1197
	228.438	-0.6912	0.574			229.639	0.0796	0.0101			229.632	0.7236	0.1529
	229.786	-0.6581	0.6431			230.996	-0.0123	-0.0086			231.003	0.4967	0.059
	231.148	-0.5199	0.7445			232.362	-0.061	-0.1115			232.367	0.2223	0.1445
	232.503	-0.7934	0.4965			233.728	0.1721	-0.0361			233.722	0.7525	0.0014
	233.852	-0.9144	0.5204			235.089	-0.1344	-0.0673			235.083	0.5336	0.004
	235.206	-0.4997	0.5592			236.45	0.057	-0.0925			236.456	0.2674	0.1437
	236.557	-0.4812	0.7208			237.817	-0.1679	-0.0192			237.825	0.5477	0.0988
	237.925	-0.921	0.4703			239.187	-0.1232	-0.0182			239.181	0.1977	0.0947
	239.276	-0.5741	0.6051			240.544	-0.0154	-0.0176			240.539	0.5492	0.1587
	240.632	-0.6206	0.5168			241.9	-0.1027	-0.0488			241.906	0.3102	0.0814
	241.989	-0.4476	0.5375			243.266	-0.0397	-0.0576			243.273	0.6836	0.0994
	243.34	-0.4778	0.521			244.641	-0.0326	-0.0769			244.634	0.9367	0.2203
	244.695	-0.7845	0.5292			246.002	-0.0518	-0.0487			246.007	0.8457	0.1202
	246.056	-0.6151	0.5672			247.365	-0.0697	-0.0004			247.371	0.668	0.0779
	247.411	-0.5451	0.4271			248.735	0.2149	0.0615			248.728	0.2049	0.1708
	248.764	-0.1983	0.4074			250.096	-0.0918	-0.0345			250.089	0.8125	0.0972
	250.119	0.0863	0.3776			251.458	-0.3028	0.0332			251.46	0.4117	0.2632
	251.478	-0.164	-0.0109			252.819	-0.1779	0.0783			252.825	0.8568	0.1969
	252.824	-0.5314	0.5304			254.19	0.0795	-0.0348			254.184	0.3272	0.1402
	254.178	-0.0006	0.2751			255.551	0.0482	0.0004			255.548	0.4812	0.2313
	255.532	-0.6342	0.4649			256.91	-0.1103	-0.0775			256.914	0.514	0.1814
	256.88	-0.4175	0.519			258.272	-0.0791	0.0239			258.282	0.7192	0.1296
	258.228	-0.669	0.435			259.646	-0.1209	-0.1072			259.642	0.7364	0.1179
	259.586	-0.9496	0.5105			261.009	0.0379	0.0149			261.012	0.6074	0.1374
	260.945	-0.7494	0.6239			262.37	0.1615	0.066			262.374	0.702	0.2033
	262.292	-0.5311	0.7119			263.736	0.2743	-0.0731			263.73	0.5094	0.2141
	263.655	-0.9902	0.6338			265.096	-0.0781	-0.0992			265.094	0.4846	0.0651
	265.011	-0.8909	0.6484			266.463	0.1023	0.0029			266.475	0.6665	0.1813
	266.356	-0.2287	0.5481			267.841	0.1938	-0.0795			267.85	0.558	0.1053
	267.712	-0.7889	0.6367			269.209	-0.0492	-0.0166			269.207	0.8682	0.1495
	269.068	-0.8578	0.6881			270.574	0.0553	-0.0285			270.572	0.4591	0.2456
	270.422	-0.4217	0.6076			271.933	-0.0614	-0.1452			271.932	0.8852	0.1482
	271.78	-0.6309	0.6145			273.3	0.2366	0.0524			273.311	0.3825	0.1717
	273.157	-0.6503	0.7393			274.674	0.1485	0.0378			274.671	0.51	0.2268
	274.525	-0.6917	0.5689			276.038	0.1583	0.013			276.037	0.6578	0.3255
	275.894	-0.802	0.6556			277.413	-0.0426	-0.0637			277.417	0.8017	0.1489
	277.26	-0.6251	0.57			278.781	0.0004	0.0502			278.792	0.7719	0.2759
	278.622	-0.433	0.6421			280.152	-0.0756	-0.0428			280.156	0.3252	0.2577
	279.974	-0.727	0.7531			281.537	0.0814	-0.0305			281.536	0.2487	0.25
	281.329	-0.753	0.6354			282.893	0.1431	-0.0621			282.894	0.6093	0.1565
	282.686	-0.9428	0.5389			284.255	-0.105	-0.0836			284.254	0.8406	0.1182
	284.041	-0.5138	0.7048			285.615	0.2343	-0.0772			285.614	0.7714	0.2397
	285.387	-0.7546	0.6757			286.999	0.0618	-0.0434			287.015	0.8003	0.1775
	286.742	-0.8129	0.6859			288.377	0.0897	-0.0287			288.382	0.9241	0.084
	288.111	-0.6832	0.8171			289.743	0.064	0.0342			289.74	0.4533	0.0616
	289.467	-0.7195	0.548			291.105	0.1262	0.0239			291.106	1.0684	0.083
	290.826	-0.717	0.7669			292.493	-0.0721	0.0091			292.491	0.5287	0.1744
	292.184	-0.5275	0.6598			293.854	0.1283	0.0141			293.853	0.7423	0.1201
	293.541	-0.7415	0.7443			295.214	0.1504	-0.0074			295.208	0.5398	0.1745
	294.888	-0.865	0.6751			296.574	0.1708	0.0677			296.572	0.6878	0.2198
	296.24	-0.6282	0.7703			297.94	0.0174	0.0002			297.943	0.7428	0.2117
	298.112	-1.2629	0.6731			299.322	0.2809	0.0424			299.329	0.4864	0.3418
	299.467	-0.9268	0.7102			300.707	-0.1118	0.0354			300.83	0.6587	0.1469
	300.829	-1.0589	0.7338			302.201	0.2503	-0.0374			302.203	0.6886	0.0224
	302.187	-0.5119	0.801			303.881	0.1714	0.1726			303.892	0.8745	0.0741
	303.553	-0.6534	0.6633			305.261	0.3055	0.0376			305.272	0.6853	0.2229
	304.909	-0.6211	0.7643			306.646	0.1972	0.0859			306.64	0.6507	0.0475
	306.261	-0.9356	0.7995			308.006	-0.1507	0.011			308.014	0.6374	0.1722
	307.623	-0.7016	0.8401			309.374	-0.0102	-0.0138			309.376	0.6326	0.2271
	309.008	-0.9045	0.7256			310.736	-0.1583	-0.0446			310.761	0.8717	0.2011
	310.356	-1.1524	0.8067			312.12	0.3417	-0.0622			312.121	0.969	0.2538
	311.709	-0.7564	0.7118			313.489	0.2861	-0.0606			313.489	0.5044	0.2478
	313.062	-0.9329	0.6915			314.85	0.3467	-0.1008			314.852	0.6494	0.3126
	314.42	-0.9089	0.7783			316.213	0.2684	0.0661			316.211	0.8868	0.2136
	315.785	-0.6444	0.8281			317.575	0.1157	0.0333			317.572	1.0601	0.255
	317.163	-1.3236	0.5906			318.934	0.1162	-0.0446			318.931	0.4245	0.2266
	318.517	-1.0847	0.7106			320.296	0.2662	-0.0109			320.314	0.2146	0.1337
	319.862	-0.9425	0.6641			321.675	0.0566	-0.0628			321.673	0.5326	0.1889
	321.218	-0.8488	0.6909			323.043	0.36	0.0509			323.044	0.4337	0.0706
	322.574	-0.9821	0.8117			324.404	0.3361	-0.048			324.407	0.8167	0.1792
	323.958	-0.677	0.6838			325.766	0.2287	-0.1106			325.774	0.5517	0.0621
	325.307	-0.7564	0.7706			327.148	0.2117	0.0753			327.143	0.9209	0.2904
	326.678	-1.0039	0.7989			328.513	-0.0443	-0.1557			328.518	0.6191	0.2832
	328.047	-0.8171	0.7198			329.879	-0.0515	0.0401			329.881	0.6922	0.1218
	329.393	-0.7725	0.759			331.243	0.0748	-0.0251			331.241	0.4201	0.1663
	330.748	-0.9298	0.9415			332.608	0.0317	-0.0525			332.606	0.7414	0.2094
	332.119	-0.775	0.6707			333.976	-0.1177	0.0332			333.974	0.6618	0.0875
	333.478	-0.5981	0.8135			335.341	0.1727	0.0251			335.358	0.6374	0.34
	335.221	-0.8526	0.7435			336.718	0.0228	-0.0001			336.716	0.365	0.2286
	336.617	-0.953	0.8625			338.089	0.1556	-0.021			338.086	0.7256	0.2083
	337.971	-0.9541	0.9036			339.454	0.0612	-0.0381			339.471	0.4497	0.3083
	339.339	-1.1748	0.7525			340.833	-0.1626	-0.031			340.873	1.0249	0.2503
	340.694	-0.9489	0.8118			342.234	-0.0703	-0.0448			342.231	1.5381	0.1544
	342.048	-0.8304	0.7389			343.597	0.0856	-0.0112			343.593	1.0848	0.2201
	343.405	-0.3869	0.8282			344.961	0.0419	-0.0542			344.975	0.3988	0.4009
	344.752	-0.7939	0.8379			346.336	0.0266	-0.0403			346.36	0.7678	0.2052
	346.13	-0.5911	0.8159			347.721	-0.0132	-0.0155			347.719	1.0297	0.1409
	347.506	-0.8131	0.8579			349.082	-0.0506	0.0491			349.081	0.7726	0.2491
	348.854	-1.0478	0.8201			350.449	-0.0472	0.0486			350.474	0.682	0.2812
	350.209	-0.9123	0.8997			351.841	0.2794	0.0508			351.865	0.8074	0.2808
	351.562	-0.8892	1.0269			353.224	0.0607	-0.012			353.222	0.9326	0.3065
	352.918	-0.9093	0.8696			354.586	-0.0214	-0.013			354.584	0.7224	0.2934
	354.293	-1.1048	0.9852			355.952	0.0789	-0.0356			355.976	1.1104	0.3967
	355.671	-1.318	1.157			357.337	0.0481	-0.0227			357.364	0.8016	0.3022
	357.032	-1.6676	1.1814			358.723	0.1796	-0.0164			358.72	0.9107	0.4024
	358.388	-1.9072	1.3006			360.084	0.2459	0.0627			360.083	0.9871	0.2344
	359.746	-1.7777	1.4318			361.465	-0.1263	0.0254			361.476	0.6039	0.4102
	361.126	-1.9184	1.4138			362.836	-0.2993	0.037			362.862	0.8476	0.2122
	362.48	-2.1406	1.5828			364.223	-0.2421	0.0751			364.22	1.084	0.4033
	363.842	-2.642	1.7048			365.585	-0.4798	0.2093			365.583	0.9663	0.4384
	365.203	-2.7009	1.898			366.953	-0.6771	0.2373			366.977	1.1056	0.3719
	366.563	-2.4653	2.0783			368.339	-0.8007	0.3105			368.369	1.2805	0.5554
	367.971	-2.5418	2.3139			369.728	-0.9428	0.3558			369.726	1.124	0.6656
	369.345	-2.517	2.4143			371.092	-1.0894	0.4952			371.09	1.3328	0.6072
	370.706	-2.8048	2.4949			372.463	-1.6122	0.4378			372.479	1.0231	0.5554
	372.064	-3.313	2.8492			373.837	-1.6443	0.6346			373.868	1.0862	0.6458
	373.427	-3.3118	2.8767			375.225	-1.8128	0.7879			375.222	0.9042	0.5558
	374.796	-4.0209	3.091			376.59	-2.0164	0.8913			376.588	1.2233	0.5891
	376.175	-4.2052	3.2756			377.955	-2.7377	0.8838			377.98	1.4815	0.6091
	377.538	-4.2485	3.5396			379.344	-2.7495	1.0442			379.368	1.1901	0.62
	378.89	-4.3836	3.7036			380.728	-3.116	1.0432			380.727	1.2329	0.6053
	380.248	-4.5359	3.8183			382.091	-3.1568	1.1212			382.09	1.4035	0.5797
	381.676	-4.9369	3.8768			383.457	-3.629	1.2114			383.48	1.5423	0.7408
	383.142	-5.0441	4.1455			384.841	-3.9151	1.3037			384.867	1.4421	0.5997
	384.519	-5.1244	4.2746			386.227	-4.1282	1.3892			386.225	1.4284	0.776
	385.868	-5.6039	4.4945			387.591	-4.452	1.507			387.589	1.148	0.6044
	387.231	-5.5278	4.698			388.955	-4.6922	1.5683			388.983	1.009	0.7195
	388.628	-6.3341	4.7239			390.348	-4.4743	1.6667			390.374	1.462	0.7843
	390.018	-6.0396	5.0036			391.735	-4.9203	1.7144			391.733	1.6541	0.7641
	391.369	-6.3066	5.2488			393.098	-5.438	1.7905			393.096	1.4245	0.7433
	392.731	-6.4774	5.2758			394.466	-5.6894	1.878			394.483	1.4776	0.9266
	394.13	-6.6931	5.5203			395.846	-5.9733	2.0138			395.872	1.826	0.7119
	395.519	-6.9426	5.6796			397.232	-6.1371	2.0924			397.232	1.8863	0.6818
	396.87	-7.2275	5.8028			398.598	-6.4441	2.196			398.598	1.4802	0.8021
	398.229	-7.5425	5.9818			399.967	-6.6099	2.2805			399.985	1.142	0.7079
	399.629	-7.5156	6.1287			401.348	-6.838	2.2896			401.373	1.491	0.9091
	401.021	-7.4957	6.4376			402.734	-7.3186	2.366			402.734	1.1143	0.7455
	402.372	-7.9086	6.5172			404.101	-7.2282	2.5251			404.102	1.3803	0.7931
	403.732	-8.2668	6.6648			405.47	-7.4069	2.5914			405.485	1.3399	0.785
	405.178	-8.4312	6.9183			406.851	-7.6725	2.6259			406.875	1.6902	0.9202
	406.541	-8.9347	7.1169			408.236	-8.2071	2.6751			408.234	1.7456	0.8997
	408.18	-9.0974	7.1935			409.601	-8.4546	2.737			409.601	1.7277	0.9479
	409.631	-9.3156	7.3883			410.976	-8.6029	2.8519			410.988	1.9018	0.9007
	411.038	-9.2394	7.5467			412.352	-8.7965	2.9082			412.376	1.2593	0.8077
	412.459	-9.4808	7.8459			413.738	-9.2624	3.0017			413.747	1.6559	0.6486
	413.809	-9.8569	7.8431			415.113	-9.3098	3.1069			415.114	1.4577	0.7637
	415.202	-10.2265	8.025			416.511	-9.4414	3.1278			416.534	1.2742	1.047
	416.569	-10.2221	8.1095			417.893	-9.6278	3.1777			417.897	1.5348	0.8508
	418.313	-10.2679	8.3751			419.258	-9.6942	3.3059			419.263	1.4306	0.8927
	419.702	-10.6831	8.6267			420.626	-10.339	3.312			420.675	1.6794	0.9351
	421.058	-11.0896	8.6886			422.062	-10.309	3.5495			422.059	1.4892	0.9582
	422.418	-11.0657	8.9212			423.428	-10.3721	3.4581			423.433	1.5678	1.0534
	423.808	-11.2574	9.126			424.799	-10.7428	3.5804			424.846	1.6208	0.8609
	425.204	-11.8471	9.1976			426.214	-10.7628	3.6814			426.212	1.3793	0.9863
	426.569	-11.9561	9.3945			427.582	-10.8406	3.7077			427.581	1.3303	0.9812
	427.98	-11.9415	9.5559			428.949	-11.1546	3.7172			428.988	1.5598	1.0954
	429.355	-12.0425	9.5396			430.355	-11.2335	3.8528			430.377	1.9295	1.0003
	430.717	-12.3763	9.849			431.737	-11.6167	3.8915			431.751	1.6997	0.998
	432.093	-12.894	9.9433			433.166	-11.7416	3.8428			433.163	1.7694	1.0189
	433.481	-12.8846	10.2207			434.56	-11.9579	3.9479			434.558	1.5805	0.9156
	434.859	-12.9088	10.3887			435.919	-12.0656	3.9844			435.923	1.8937	0.8347
	436.274	-13.4833	10.6328			437.29	-12.1837	4.1582			437.334	1.9745	0.9365
	437.704	-13.4886	10.7165			438.717	-12.6983	4.1597			438.715	1.6294	0.9763
	439.066	-13.5586	10.8045			440.094	-12.9077	4.217			440.092	1.8955	1.0288
	440.437	-14.1132	11.0298			441.459	-12.5827	4.1838			441.491	1.9085	1.0228
	441.827	-14.2092	11.0197			442.86	-12.866	4.3315			442.881	1.5371	0.8712
	443.207	-14.3016	11.3299			444.242	-13.2387	4.4076			444.296	1.9409	0.9051
	444.62	-14.5965	11.5236			445.681	-13.4327	4.3743			445.68	1.6399	0.9686
	446.082	-14.7996	11.5863			447.064	-13.3989	4.4572			447.063	1.8518	0.9225
	447.485	-14.9241	11.7387			448.432	-13.7063	4.4288			448.432	1.7746	1.0205
	448.861	-15.0511	11.9204			449.799	-13.9533	4.6133			449.835	1.3591	0.9644
	450.235	-15.6571	12.006			451.219	-13.9683	4.6269			451.217	1.8445	1.1103
	451.639	-15.6201	12.2741			452.581	-14.1379	4.6554			452.579	1.7962	0.9188
	453.044	-15.8733	12.4195			453.95	-14.111	4.6529			453.993	1.9246	0.9863
	454.411	-15.8501	12.5603			455.357	-14.0048	4.7273			455.386	1.6628	1.0565
	455.768	-16.2465	12.7838			456.748	-14.6616	4.8096			456.759	1.8295	0.9764
	457.19	-16.4228	12.7572			458.171	-14.6898	4.8207			458.168	1.4402	0.9259
	458.559	-16.6883	13.076			459.565	-14.7923	4.8366			459.562	1.9222	0.979
	459.942	-16.7807	13.177			460.935	-14.9911	4.7969			460.995	1.4396	1.0216
	461.315	-16.9508	13.336			462.358	-14.8874	4.9521			462.385	1.7125	1.0624
	462.708	-17.2959	13.5592			463.746	-15.0718	5.1074			463.763	1.7781	0.8565
	464.098	-17.2791	13.6758			465.172	-15.5388	5.077			465.172	1.6386	1.0101
	465.486	-17.8761	13.7288			466.568	-15.6955	5.0902			466.575	1.6434	0.9659
	466.883	-18.0184	13.9831			467.943	-15.5238	5.078			467.995	1.8163	1.0618
	468.256	-18.2138	14.0293			469.361	-15.5451	5.2456			469.386	1.925	1.0623
	469.707	-18.3305	14.2489			470.793	-15.8754	5.1763			470.825	1.7643	1.0409
	471.143	-18.5815	14.2601			472.223	-15.969	5.2956			472.22	1.7269	1.016
	472.535	-18.574	14.5394			473.597	-16.0455	5.3396			473.607	1.5917	1.0586
	473.967	-18.9775	14.7407			474.978	-16.3902	5.2336			474.999	2.0417	1.0718
	475.362	-19.3104	14.656			476.359	-16.2037	5.4028			476.386	1.5243	0.8835
	476.767	-19.4719	14.9437			477.746	-16.5094	5.3603			477.765	1.7592	1.1549
	478.192	-19.4138	15.2043			479.175	-16.4057	5.3821			479.173	1.9252	0.9998
	479.561	-19.5514	15.1213			480.57	-16.8504	5.5207			480.568	1.8873	1.1945
	480.968	-20.0431	15.4721			481.942	-16.6261	5.4981			481.997	1.8995	1.1147
	482.365	-19.7558	15.516			483.36	-16.7842	5.5388			483.389	1.8683	0.9965
	483.756	-20.2822	15.902			484.75	-17.0646	5.6079			484.76	1.6055	1.2157
	485.194	-20.9912	15.8296			486.177	-17.2563	5.6156			486.175	1.8482	1.0896
	486.563	-20.649	16.0526			487.571	-17.399	5.649			487.569	1.6725	1.0653
	487.945	-20.9763	16.0341			488.945	-17.4659	5.7795			489	1.6639	1.1459
	489.319	-21.3176	16.2582			490.363	-17.6866	5.7758			490.392	2.1136	0.9495
	490.71	-21.5232	16.4772			491.752	-17.4923	5.7741			491.767	1.4005	1.1605
	492.147	-21.5664	16.6647			493.178	-17.6506	5.7453			493.179	1.8632	1.117
	493.538	-21.9216	16.7152			494.573	-17.6667	5.7066			494.57	2.0533	1.0769
	494.914	-21.7268	16.8492			495.946	-17.8156	5.741			496	2.0442	1.2136
	496.319	-21.9028	17.0328			497.365	-17.8357	5.9928			497.391	1.7293	1.1162
	497.762	-22.1619	17.229			498.768	-18.1983	5.8458			498.769	1.8252	1.1318
	499.197	-22.6701	17.3846			500.179	-18.2269	5.8734			500.178	2.0542	1.023
	500.565	-22.6501	17.5028			501.604	-18.3076	5.924			501.612	1.8544	1.1212
	502.036	-23.1123	17.4782			503.282	-18.5445	5.9905			503.342	1.7794	1.0748
	503.417	-23.356	17.7598			504.723	-18.4344	6.0561			504.821	2.1062	1.1137
	504.824	-23.1072	17.7602			506.237	-18.6515	6.0216			506.26	1.9329	1.1125
	506.215	-23.4292	18.1354			507.673	-18.5983	6.0803			507.674	1.8897	1.0969
	507.649	-24.2552	18.2592			509.069	-19.0444	6.0778			509.067	1.9827	0.8388
	509.041	-24.3678	18.3407			510.451	-19.0199	6.0877			510.495	1.9115	1.2901
	510.419	-24.4418	18.5356			511.86	-19.1002	6.1133			511.884	1.8524	1.1385
	511.822	-24.6038	18.67			513.244	-18.9505	6.2325			513.26	1.6476	1.2138
	513.216	-24.8741	18.8158			514.819	-19.0092	6.1742			514.852	1.7186	1.1922
	514.651	-25.0203	18.7845			516.225	-19.1803	6.2503			516.247	1.9433	0.9944
	516.041	-24.967	19.0026			517.62	-19.1281	6.3248			517.628	2.3802	1.1621
	517.472	-25.6849	19.1269			519.059	-19.4015	6.3475			519.082	2.1677	1.0624
	518.881	-25.63	19.5064			520.455	-19.5315	6.3762			520.512	2.0965	1.1112
	520.343	-25.763	19.4148			521.887	-19.4494	6.2909			521.918	1.71	1.0898
	521.715	-25.844	19.6618			523.29	-19.4931	6.3407			523.342	2.2506	1.1346
	523.153	-26.1307	19.8785			524.754	-19.9388	6.335			524.774	1.9065	1.1343
	524.544	-26.5847	19.8282			526.52	-19.8867	6.3444			526.522	1.8781	1.1552
	525.92	-26.5617	19.9766			527.904	-19.9155	6.4441			527.938	1.8782	1.2877
	527.322	-26.845	20.1297			529.327	-19.8501	6.5028			529.327	2.4722	1.1897
	528.764	-26.9378	20.3968			530.702	-20.0396	6.5034			530.711	2.1326	1.1702
	530.202	-26.9369	20.429			532.174	-19.9363	6.5374			532.173	1.5629	1.0951
	531.569	-27.5394	20.531			533.552	-19.9993	6.6124			533.603	2.0029	1.2066
	533.185	-27.8349	20.8769			534.966	-20.1615	6.5776			534.995	1.8329	1.0231
	534.568	-28.0288	20.6636			536.668	-20.1362	6.6155			536.781	2.0533	1.2206
	535.998	-28.2367	21.1493			538.174	-20.3828	6.6002			538.173	2.0609	1.2032
	537.374	-28.5117	21.2205			539.559	-20.3567	6.5862			539.604	1.8651	1.1375
	538.763	-28.3775	21.0986			540.967	-20.7547	6.7193			540.992	2.5252	1.1188
	540.205	-28.4595	21.4105			542.355	-20.6673	6.5971			542.366	1.3821	1.261
	541.655	-28.7027	21.6389			543.785	-20.8602	6.6591			543.814	1.9213	1.2066
	543.069	-29.3266	21.7403			545.201	-20.8289	6.6833			545.216	1.7732	1.1847
	544.522	-29.4807	21.7365			546.632	-20.7348	6.6526			546.653	1.8366	1.2417
	545.921	-29.7154	22.1575			548.018	-20.9939	6.6127			548.039	1.9369	1.1076
	547.328	-29.5801	22.0887			549.403	-21.0607	6.6631			549.473	2.1389	1.187
	548.72	-30.2152	22.1781			550.844	-21.2736	6.7597			550.871	1.9004	1.176
	550.159	-30.1313	22.5259			552.284	-20.9185	6.7451			552.284	2.0138	1.0674
	551.57	-30.4328	22.5875			553.703	-21.4396	6.7546			553.713	2.0192	1.1473
	553.023	-30.2368	22.722			555.155	-21.0752	6.8685			555.168	1.9726	1.064
	554.426	-30.8639	22.8058			556.547	-21.2538	6.9205			556.606	2.3325	1.1331
	555.864	-31.0998	22.9841			557.965	-21.3431	6.7683			558.023	1.9299	1.2546
	557.268	-31.162	23.0149			559.395	-21.2839	6.874			559.476	1.9931	1.2779
	558.707	-31.2904	23.1803			560.846	-21.3488	6.8705			560.866	1.9891	1.2228
	560.16	-31.1404	23.1733			562.284	-21.496	6.9185			562.284	2.2867	1.176
	561.619	-31.8888	23.3759			563.704	-21.6413	6.9719			563.713	2.1235	1.2804
	563.073	-31.8932	23.4087			565.155	-21.8133	7.0138			565.169	1.9602	1.2561
	564.524	-32.0022	23.4723			566.549	-21.8958	7.1235			566.608	2.2415	1.2067
	565.979	-32.363	23.7429			567.995	-21.9852	6.9839			568.025	2.1908	1.1193
	567.447	-32.1618	23.8728			569.396	-21.9904	7.0781			569.476	1.8996	1.3296
	568.866	-32.5974	23.939			570.846	-22.2999	7.093			570.873	1.8077	1.1233
	570.269	-33.1108	24.231			572.288	-22.0357	6.9565			572.313	1.9421	1.1053
	571.722	-32.7056	24.0927			573.707	-22.0592	6.9942			573.717	2.0669	1.1325
	573.163	-33.1714	24.3844			575.157	-22.0635	7.0279			575.169	1.9802	1.3036
	574.574	-33.7327	24.5411			576.553	-21.9405	7.1333			576.609	2.0144	1.249
	576.049	-33.7906	24.7099			577.995	-22.1066	6.916			578.026	2.0678	1.0926
	577.526	-34.2126	24.6703			579.397	-22.2599	7.1083			579.477	2.0461	1.2885
	578.982	-34.0991	24.9574			580.851	-22.5921	7.2028			580.934	2.3121	1.1717
	580.426	-34.4023	25.1051			582.339	-22.5246	7.1535			582.376	2.192	1.211
	581.868	-34.8505	25.334			583.755	-22.5678	7.2167			583.773	2.3951	1.3374
	583.272	-34.356	25.2588			585.209	-22.8333	7.261			585.221	2.5102	1.1708
	584.724	-35.3779	25.4276			586.621	-22.664	7.2895			586.661	2.4632	1.2127
	586.167	-35.2365	25.6188			588.049	-22.7132	7.1784			588.112	2.4328	1.0739
	587.664	-35.4938	25.6606			589.496	-22.7458	7.2796			589.526	2.5166	1.2862
	589.075	-35.6353	25.8048			590.901	-22.9828	7.2264			590.98	2.4392	1.2358
	590.527	-35.4882	25.8262			592.348	-23.0082	7.2197			592.375	2.4465	1.1477
	591.922	-35.9725	26.1028			593.791	-22.6208	7.2865			593.824	1.7647	1.2532
	593.37	-36.225	26.2487			595.207	-22.9249	7.2512			595.219	2.0788	1.2732
	594.772	-36.394	26.3073			596.675	-23.0607	7.2738			596.672	2.6129	1.1653
	596.225	-36.2052	26.4992			598.052	-23.1897	7.3108			598.113	2.4565	1.2867
	597.666	-36.7806	26.5373			599.497	-22.9324	7.3512			599.528	2.1841	1.1866
	599.077	-36.5742	26.6178			600.906	-22.9403	7.2825			600.942	2.1641	1.2435
	600.576	-37.3534	26.9112			602.32	-23.2283	7.3759			602.318	2.5064	1.3218
	602	-37.3783	26.8511			603.698	-23.2034	7.3693			603.707	1.7207	1.2036
	603.365	-37.5557	27.2468			605.11	-23.3113	7.4049			605.142	2.1535	1.2985
	604.715	-37.7701	27.2126			606.505	-23.2259	7.4938			606.509	2.2889	1.2595
	606.146	-37.9953	27.2753			607.882	-23.6349	7.4484			607.937	2.0162	1.1624
	607.556	-37.95	27.3891			609.321	-23.3003	7.412			609.319	2.1068	1.3
	608.964	-38.5814	27.4552			610.699	-23.4786	7.2694			610.708	2.2074	1.2383
	610.366	-38.4098	27.5122			612.11	-23.5934	7.4524			612.143	2.5113	1.3008
	611.761	-39.1536	27.82			613.507	-23.6666	7.5604			613.51	2.1535	1.339
	613.195	-38.9801	27.8527			614.883	-23.4653	7.4619			614.937	2.0532	1.2474
	614.564	-38.837	27.8892			616.322	-23.6156	7.5801			616.321	1.7929	1.1576
	615.947	-39.2337	28.1877			617.7	-23.6963	7.5121			617.71	2.2521	1.2258
	617.316	-39.4245	27.9755			619.111	-23.9782	7.5266			619.144	1.8379	1.2069
	618.715	-39.5482	28.1952			620.507	-23.6879	7.5434			620.511	2.1896	1.2927
	620.148	-40.2503	28.2908			621.883	-23.9938	7.5452			621.966	2.7741	1.4069
	621.542	-39.8661	28.3777			623.331	-24.0422	7.6031			623.381	2.1647	1.2021
	622.921	-39.8589	28.6641			624.777	-24.1055	7.5787			624.774	2.54	1.2828
	624.321	-40.3475	28.6838			626.16	-23.6145	7.535			626.164	2.4642	1.2646
	625.716	-40.4182	28.8165			627.53	-24.1846	7.5514			627.596	2.3354	1.2794
	627.15	-40.636	28.943			628.962	-23.929	7.4655			628.988	2.4896	1.2465
	628.539	-40.7337	28.9646			630.349	-24.1089	7.6867			630.37	2.4319	1.2404
	629.918	-40.9035	29.0231			631.778	-24.2852	7.5585			631.776	1.7914	1.1959
	631.318	-41.3706	29.2027			633.163	-24.1863	7.6748			633.165	2.0604	1.2609
	632.717	-41.3536	29.2971			634.538	-24.3984	7.6741			634.598	2.4067	1.2718
	634.151	-41.4108	29.3651			635.961	-24.4144	7.6743			635.987	1.9889	1.2689
	635.561	-41.8421	29.4925			637.349	-24.5546	7.621			637.371	2.2419	1.3171
	636.947	-41.5925	29.5351			638.778	-24.4229	7.6384			638.778	2.3097	1.2852
	638.322	-42.1232	29.6527			640.162	-24.4087	7.6962			640.166	2.1874	1.3226
	639.717	-42.4763	29.6006			641.533	-24.755	7.6544			641.598	2.2984	1.304
	641.151	-42.4733	29.8028			642.977	-24.4979	7.6459			642.991	1.97	1.3814
	642.543	-42.3028	30.123			644.351	-24.2417	7.751			644.37	1.852	1.2794
	643.919	-42.7505	30.0598			645.78	-24.3343	7.8153			645.78	2.4754	1.3258
	645.322	-42.8814	30.0615			647.164	-24.6449	7.7586			647.168	2.2047	1.1395
	646.718	-42.9092	30.2509			648.531	-24.4471	7.7551			648.599	2.2401	1.1857
	648.151	-42.8734	30.3007			649.976	-24.8741	7.7337			649.99	2.1519	1.1347
	649.544	-43.6151	30.4185			651.352	-24.4373	7.757			651.371	2.3445	1.3543
	650.921	-43.9042	30.5187			652.779	-24.8241	7.7364			652.78	2.5069	1.3111
	652.325	-43.6548	30.5592			654.165	-25.0125	7.8528			654.168	2.2213	1.2824
	653.717	-43.9391	30.641			655.539	-24.8891	7.8588			655.601	2.1264	1.2019
	655.153	-43.8825	30.9239			656.965	-24.7395	7.837			656.992	2.8886	1.3879
	656.56	-43.9635	30.7671			658.354	-24.8557	7.9191			658.371	2.123	1.1832
	657.95	-44.4619	31.0143			659.781	-25.2169	7.9234			659.781	1.9522	1.2541
	659.325	-44.4472	31.032			661.167	-25.1272	7.8238			661.169	2.5092	1.3625
	660.766	-44.4982	31.1245			662.54	-24.8128	7.7981			662.603	2.4913	1.3576
	662.201	-44.7456	31.1945			663.971	-25.2227	7.8884			664.014	2.2484	1.1953
	663.561	-44.9374	31.316			665.391	-25.0026	7.8027			665.448	2.8665	1.306
	664.967	-44.9999	31.4548			666.83	-25.0465	7.8512			666.828	2.2415	1.3439
	666.371	-45.6124	31.4064			668.204	-25.1358	7.8048			668.215	2.6579	1.4418
	667.767	-45.5491	31.5241			669.62	-25.2452	7.8741			669.652	2.4787	1.3032
	669.202	-45.7874	31.5659			671.012	-25.3827	7.9566			671.017	2.4005	1.3043
	670.57	-45.8423	31.7292			672.387	-25.4419	8.024			672.448	2.2634	1.3761
	671.968	-45.6999	31.9567			673.847	-25.1524	7.9939			673.876	2.3296	1.3218
	673.372	-46.1139	31.9893			675.282	-25.5973	7.9229			675.294	2.421	1.2312
	674.767	-45.964	31.9699			676.67	-25.4825	7.9992			676.671	2.8361	1.2836
	676.205	-46.3681	31.818			678.044	-25.5603	7.9544			678.105	2.0752	1.3603
	677.655	-46.7249	32.2167			679.471	-25.7198	8.0261			679.498	2.4644	1.2716
	679.063	-46.4882	32.1702			680.859	-25.6661	7.9683			680.873	2.3764	1.2292
	680.467	-46.4705	32.2595			682.284	-25.0384	7.9964			682.283	2.8681	1.4406
	681.871	-46.959	32.4054			683.666	-25.6856	8.0371			683.67	2.4975	1.3514
	683.269	-46.7743	32.4866			685.043	-25.6495	7.9328			685.119	2.097	1.3153
	684.704	-47.3512	32.6531			686.488	-25.4108	8.0368			686.516	2.4134	1.4257
	686.065	-46.522	32.6493			687.89	-25.6227	7.9245			687.969	2.5547	1.2995
	687.467	-47.5099	32.5877			689.338	-25.6174	8.0558			689.376	2.5229	1.2424
	688.877	-47.9337	32.7955			690.785	-25.9434	8.0183			690.813	2.2739	1.3084
	690.27	-47.8721	32.7875			692.206	-26.0176	8.1881			692.218	2.3202	1.2906
	691.706	-47.7964	32.9884			694.111	-25.8732	8.1417			694.154	2.4437	1.2137
	693.159	-47.3548	32.9879			695.543	-25.9816	8.1143			695.607	2.3173	1.2475
	694.548	-48.1588	33.019			696.972	-25.8178	8.0756			697.017	2.5141	1.4583
	695.926	-48.3102	33.0774			698.388	-26.051	8.073			698.469	2.4039	1.415
	697.331	-47.8679	33.1762			699.841	-25.9333	8.1261			699.876	2.2858	1.234
	698.77	-48.2415	33.3189			701.287	-25.8884	8.1384			701.289	2.0368	1.4847
	700.208	-48.2187	33.3736			702.668	-26.0908	8.1353			702.673	2.1824	1.4105
	701.724	-48.4145	33.4388			704.045	-26.019	8.072			704.112	2.4871	1.3318
	703.16	-48.7721	33.4432			705.489	-26.0516	8.1694			705.518	2.0083	1.3828
	704.563	-48.6277	33.4876			706.891	-26.2166	8.1396			706.971	2.1511	1.2886
	705.971	-49.141	33.6422			708.339	-26.1554	8.1877			708.377	2.3906	1.2762
	707.387	-49.6136	33.5697			709.789	-26.3415	8.0721			709.818	2.3401	1.2658
	708.826	-49.5193	33.6635			711.208	-26.1203	8.0591			711.22	2.6091	1.341
	710.273	-49.7833	33.8252			712.626	-26.4389	8.1729			712.658	2.3364	1.2965
	711.711	-49.7054	33.9178			714.046	-26.2493	8.1986			714.11	2.3773	1.363
	713.162	-49.8383	33.7662			715.489	-26.2927	8.1085			715.519	2.4165	1.4365
	714.565	-49.8456	34.0539			716.892	-26.0843	8.2618			716.971	2.6158	1.2373
	715.932	-49.9689	33.8648			718.34	-26.3857	8.1624			718.378	2.3229	1.2927
	717.428	-50.1965	34.1835			719.803	-26.3559	8.2195			719.846	2.7029	1.363
	718.868	-50.4619	34.3364			721.212	-26.4105	8.1907			721.223	2.572	1.3072
	720.285	-49.8132	34.2536			722.625	-26.5957	8.3373			722.658	2.62	1.3435
	721.707	-50.7776	34.1546			724.047	-26.3848	8.2293			724.126	2.8445	1.2961
	723.175	-50.5251	34.4058			725.493	-26.7868	8.2727			725.521	2.5479	1.4165
	724.564	-50.8524	34.3392			726.894	-26.3876	8.3662			726.973	2.4775	1.4725
	725.997	-50.4853	34.3966			728.342	-26.3941	8.2416			728.379	2.8388	1.3011
	727.377	-50.8433	34.6244			729.792	-26.7095	8.3313			729.819	3.1771	1.4384
	728.769	-50.6129	34.5967			731.21	-26.732	8.3364			731.221	2.4293	1.4185
	730.208	-50.8009	34.8185			732.627	-26.8006	8.3258			732.661	2.2106	1.4485
	732.036	-51.3594	34.6513			734.047	-26.8727	8.3375			734.114	2.2979	1.416
	733.419	-51.2281	34.7587			735.491	-26.5188	8.3035			735.522	2.2959	1.4303
	734.824	-51.1534	34.8785			736.894	-26.6429	8.3084			736.974	2.2876	1.4246
	736.366	-51.5259	34.9336			738.342	-26.8434	8.2331			738.379	2.3624	1.3158
	737.723	-51.7298	35.0619			739.793	-26.6808	8.325			739.832	2.4695	1.4266
	739.149	-51.509	34.8497			741.212	-26.845	8.324			741.223	2.6563	1.2139
	740.539	-51.6457	34.9974			742.627	-26.8209	8.2814			742.662	2.5282	1.3185
	742.194	-51.8678	35.1901			744.047	-26.6224	8.3813			744.161	2.6913	1.3809
	743.564	-51.9388	35.1327			745.548	-26.8404	8.3396			745.616	2.6712	1.2958
	744.993	-52.2485	35.1666			747.008	-27.2996	8.3294			747.024	2.6187	1.4352
	746.471	-51.9881	35.4272			748.396	-27.0539	8.3868			748.474	2.388	1.2761
	747.978	-52.0399	35.4676			749.845	-27.2719	8.4183			749.881	2.4169	1.3616
	749.374	-52.5218	35.4274			751.294	-27.0775	8.3704			751.323	2.6288	1.3244
	750.839	-52.5141	35.5393			752.713	-27.1078	8.4219			752.724	2.5818	1.4253
	752.218	-52.4157	35.4815			754.164	-27.08	8.4059			754.177	2.4203	1.4389
	753.65	-52.4231	35.7563			755.548	-27.2626	8.5622			755.616	2.8744	1.3407
	755.059	-52.4731	35.6118			756.994	-27.3305	8.5721			757.026	2.7213	1.5176
	756.452	-52.9195	35.7132			758.395	-27.1684	8.4676			758.476	2.8251	1.3593
	757.833	-52.9382	35.6345			759.847	-27.491	8.5069			759.883	2.2267	1.2761
	759.219	-52.7759	35.8909			761.296	-27.2816	8.4519			761.325	2.5836	1.284
	760.651	-53.021	35.7676			762.714	-27.0842	8.4633			762.724	2.4763	1.2761
	762.1	-53.2644	35.8148			764.166	-27.0616	8.4795			764.18	2.4108	1.2893
	763.546	-52.88	35.9329			765.551	-27.4875	8.4998			765.617	2.4842	1.4725
	764.923	-53.3064	35.9569			766.996	-27.4028	8.4405			767.025	3.0196	1.3192
	766.33	-53.4428	36.0021			768.396	-27.3307	8.4898			768.476	2.9115	1.2471
	767.719	-53.8533	36.0882			769.846	-27.159	8.3817			769.881	2.887	1.4441
	769.152	-53.4696	36.1858			771.296	-27.5427	8.458			771.325	2.2935	1.4826
	770.545	-53.4126	36.0777			772.716	-27.6273	8.5318			772.726	2.7744	1.417
	771.921	-53.7206	36.2717			774.166	-27.3058	8.5834			774.181	2.447	1.5333
	773.324	-53.9835	36.2927			775.55	-27.2918	8.5929			775.62	2.6142	1.3845
	774.718	-53.6237	36.3132			777.003	-27.4386	8.4954			777.026	2.4686	1.3625
	776.154	-53.7534	36.3855			778.398	-27.4977	8.4866			778.477	2.1073	1.4886
	778.069	-53.6303	36.1536			779.847	-27.6682	8.4917			779.882	2.6063	1.3589
	779.522	-54.3033	36.3613			781.299	-27.9582	8.5511			781.326	2.5752	1.3343
	780.933	-53.7848	36.4317			782.717	-27.6359	8.491			782.727	2.8178	1.4993
	782.374	-54.1866	36.5279			784.167	-27.3008	8.6813			784.182	2.7181	1.3904
	783.774	-54.5823	36.542			785.554	-27.8294	8.5712			785.62	2.8159	1.381
	785.216	-54.7255	36.7056			786.997	-27.721	8.5768			787.027	2.7937	1.5451
	786.777	-54.4009	36.6466			788.417	-27.5431	8.6887			788.479	2.7232	1.4284
	788.216	-54.439	36.7117			789.849	-27.7667	8.6058			789.884	2.7562	1.3891
	789.667	-54.5137	36.7477			791.299	-27.8514	8.6153			791.328	2.9402	1.5345
	791.12	-54.8534	36.7186			792.718	-28.0721	8.6867			792.727	2.6399	1.4075
	792.571	-54.8132	36.7279			794.169	-27.9554	8.6201			794.183	2.993	1.3877
	794.025	-54.7341	36.7947			795.554	-28.136	8.6675			795.622	2.68	1.3075
	795.432	-55.4904	36.8084			796.998	-28.1192	8.6117			797.042	3.2774	1.4814
	796.875	-55.0934	36.7713			798.408	-28.1097	8.6251			798.479	2.6694	1.4804
	798.278	-55.3378	36.9598			799.848	-28.1237	8.5871			799.885	2.3393	1.3648
	799.716	-55.4304	36.9811			801.302	-28.0539	8.6942			801.328	2.8437	1.4419
	801.17	-55.1106	36.9032			802.719	-28.1257	8.6135			802.729	3.0105	1.4433
	802.572	-55.1835	36.9628			804.169	-27.8337	8.7556			804.184	2.7797	1.5197
	804.025	-55.6603	36.9613			805.555	-27.8485	8.7766			805.624	2.7696	1.3247
	805.43	-55.5117	37.0575			806.999	-28.3056	8.6664			807.029	2.6573	1.3848
	806.875	-55.5213	37.1972			808.399	-28.0306	8.76			808.481	2.7329	1.3551
	808.278	-55.2247	37.1396			809.849	-28.0405	8.6917			809.901	2.9872	1.5302
	809.718	-55.7888	37.2134			811.303	-28.1777	8.6558			811.329	2.7542	1.2755
	811.171	-55.487	37.2583			812.719	-28.2151	8.7914			812.731	2.9328	1.4159
	812.573	-55.663	37.3501			814.171	-28.0649	8.5837			814.184	3.1977	1.3735
	814.027	-55.8321	37.2933			815.553	-28.4345	8.8009			815.625	2.6829	1.5335
	815.437	-55.8446	37.3396			817	-28.2564	8.6632			817.03	2.8857	1.4362
	816.876	-55.465	37.3805			818.4	-28.2387	8.6968			818.481	3.1191	1.3774
	818.279	-55.7529	37.2874			819.851	-28.2861	8.816			819.889	2.606	1.6042
	819.719	-55.8712	37.3775			821.304	-28.5754	8.8403			821.329	2.1771	1.4374
	821.173	-56.2838	37.497			822.721	-28.4007	8.7352			822.731	2.6608	1.4762
	822.572	-56.0045	37.7464			824.172	-28.4358	8.7552			824.186	3.1272	1.4793
	824.027	-56.5833	37.4935			825.555	-28.5798	8.9405			825.673	2.6454	1.4128
	825.438	-56.2543	37.7306			827.056	-28.7581	8.6712			827.128	2.8415	1.5842
	826.878	-56.1046	37.6382			828.499	-28.563	8.6795			828.53	2.9612	1.4571
	828.281	-55.9443	37.6533			829.902	-28.5026	8.7741			829.983	2.6751	1.4657
	829.78	-56.2308	37.6422			831.351	-28.827	8.7106			831.39	2.6622	1.4664
	831.234	-56.4636	37.6905			832.807	-28.6926	8.8667			832.831	2.7725	1.3937
	832.673	-56.4432	37.7829			834.221	-28.568	8.7554			834.234	2.813	1.3751
	834.076	-56.5907	37.7357			835.675	-28.5905	8.8251			835.686	2.8341	1.4824
	835.526	-56.4456	37.6814			837.052	-28.6152	8.8149			837.13	2.431	1.4113
	836.937	-56.592	37.746			838.502	-28.2484	8.8293			838.531	2.8729	1.5451
	838.381	-56.5382	37.7028			839.904	-28.5595	8.9244			839.984	2.7148	1.4929
	839.781	-56.6398	37.9505			841.351	-28.678	8.7931			841.393	2.8109	1.488
	841.235	-57.4226	37.8999			842.808	-28.4954	8.7749			842.832	3.0623	1.422
	842.674	-56.4807	37.8526			844.223	-28.6573	8.7855			844.235	3.1752	1.4872
	844.077	-56.8651	37.777			845.675	-28.9105	8.8109			845.687	2.5791	1.5109
	845.527	-56.694	37.8528			847.058	-28.6334	8.8451			847.131	2.873	1.37
	846.934	-57.1298	37.9084			848.501	-28.5324	8.9396			848.531	2.9537	1.3994
	848.38	-57.3178	38.0453			849.906	-28.6278	8.902			849.985	2.7183	1.381
	849.781	-57.3888	38.0938			851.354	-28.8682	8.9092			851.388	2.8044	1.4885
	851.236	-57.537	37.9557			852.811	-28.6445	8.8191			852.833	2.7681	1.382
	852.676	-57.7261	37.9616			854.223	-28.9974	8.8712			854.236	3.2826	1.4713
	854.078	-57.3379	38.1825			855.677	-29.0055	8.8765			855.687	2.8911	1.4212
	855.528	-57.675	38.0542			857.058	-28.7925	8.8645			857.132	2.9776	1.3787
	856.939	-57.6562	38.0285			858.504	-28.8539	8.9231			858.533	2.7451	1.445
	858.382	-57.3416	38.1394			859.906	-29.1096	8.8735			859.986	2.8896	1.5313
	859.783	-57.4704	38.3024			861.355	-28.9682	8.964			861.396	2.7925	1.4188
	861.236	-57.9156	38.3732			862.812	-28.9098	8.9509			862.834	3.0217	1.3813
	862.677	-57.4907	38.2058			864.225	-28.9714	8.8754			864.237	3.3406	1.4854
	864.078	-57.457	38.2006			865.678	-29.0407	8.8976			865.689	2.5732	1.5843
	865.529	-57.7435	38.3097			867.07	-28.9028	8.9186			867.135	3.113	1.4867
	866.938	-57.4759	38.3968			868.504	-29.0484	8.8826			868.562	2.7562	1.5963
	868.382	-57.6842	38.3973			869.956	-28.9019	9.036			870.034	3.1766	1.4906
	869.834	-57.7122	38.3478			871.405	-29.2249	8.9762			871.491	2.9258	1.5948
	871.285	-57.6944	38.5828			872.857	-29.0732	8.9221			872.912	2.5677	1.5026
	872.736	-57.5724	38.362			874.356	-29.2271	8.9747			874.394	3.0042	1.6369
	874.181	-57.7955	38.5113			875.813	-29.3384	8.9205			875.837	2.9599	1.5888
	875.579	-57.6121	38.4793			877.226	-29.3258	9.0794			877.238	2.5908	1.554
	877.031	-58.0968	38.5503			878.679	-29.0966	8.9721			878.691	3.1502	1.5079
	878.442	-57.9064	38.616			880.06	-29.1229	9.0903			880.135	2.8191	1.5528
	879.883	-58.1147	38.6545			881.505	-29.6016	9.0185			881.534	2.5917	1.4137
	881.286	-57.98	38.5949			882.907	-29.2092	8.9575			882.99	3.0214	1.3443
	882.738	-58.0651	38.6333			884.356	-29.5027	9.0089			884.438	2.8013	1.5049
	884.182	-58.3238	38.7851			885.862	-29.2814	8.9634			885.897	2.7101	1.5736
	885.578	-58.4528	38.8636			887.314	-29.2205	9.0714			887.337	3.059	1.492
	887.031	-58.3221	38.7566			888.727	-29.1318	8.9541			888.738	3.0849	1.4723
	888.444	-58.2837	38.6708			890.179	-29.4362	9.1331			890.237	2.9293	1.4485
	889.887	-58.1956	38.7054			891.68	-29.2766	9.0334			891.692	2.6374	1.506
	891.287	-58.3413	38.8103			893.065	-29.5889	8.955			893.137	3.1504	1.5066
	892.738	-58.1914	38.7668			894.506	-29.3831	9.1273			894.536	3.0933	1.4311
	894.182	-58.4601	38.8507			895.907	-29.6087	8.9994			895.99	2.8547	1.4596
	895.988	-58.3991	38.919			897.357	-29.7339	8.9758			897.395	2.873	1.4516
	897.446	-58.5147	38.9113			898.831	-29.3937	9.1526			898.838	3.1374	1.506
	898.885	-58.6172	38.8642			900.275	-29.2842	9.0113			900.292	2.6958	1.3603
	900.287	-58.6873	39.0253			901.72	-29.3912	8.9653			901.72	3.0354	1.4078
	901.74	-59.1362	38.8627			903.122	-29.8559	9.1327			903.156	2.9917	1.5203
	903.156	-59.1677	39.0194			904.54	-29.453	9.0322			904.607	3.0125	1.4246
	904.56	-58.3503	38.9496			905.987	-29.4637	9.0212			906.032	3.4902	1.5365
	905.954	-58.5001	39.0167			907.4	-29.6285	9.0057			907.468	2.5625	1.4529
	907.335	-58.8399	39.1405			908.839	-29.8533	9.1183			908.876	2.8117	1.5617
	908.719	-58.975	39.0735			910.288	-29.9773	9.1484			910.281	2.9421	1.4018
	910.154	-58.6008	39.0663			911.668	-29.8977	9.0442			911.675	2.7485	1.5474
	911.561	-58.934	39.1349			913.074	-29.7061	9.1215			913.11	3.0392	1.504
	912.967	-58.8497	39.1733			914.487	-29.7363	9.1577			914.516	3.3263	1.5192
	914.426	-58.9565	39.1002			916.053	-29.8775	8.9313			916.11	3.0995	1.5338
	915.833	-59.1935	39.1317			917.487	-29.7853	9.1377			917.517	2.7246	1.521
	917.222	-58.9447	39.2745			918.889	-30.0571	9.1118			918.968	2.8244	1.4902
	918.654	-59.1693	39.1636			920.339	-30.2244	9.1105			920.379	3.2275	1.5558
	920.043	-59.1641	39.2407			921.79	-29.8959	9.1386			921.783	3.1148	1.4255
	921.429	-59.0985	39.253			923.173	-29.8196	9.226			923.176	2.6463	1.4075
	922.819	-58.8305	39.3654			924.545	-30.121	9.1588			924.61	3.3112	1.4929
	924.223	-59.278	39.2647			925.977	-30.0805	9.2108			926.018	3.3838	1.6865
	925.656	-58.9518	39.3679			927.395	-29.9912	9.1679			927.469	3.0201	1.6237
	927.065	-58.9572	39.2474			928.841	-29.9829	9.1234			928.874	2.8783	1.5176
	928.467	-59.3871	39.4274			930.289	-29.9125	9.1127			930.32	2.8768	1.5092
	929.876	-59.423	39.4128			931.711	-29.7221	9.1796			931.721	3.3112	1.5551
	931.27	-59.2172	39.4545			933.163	-29.9488	9.3316			933.176	2.63	1.4497
	932.704	-59.2491	39.4159			934.543	-29.9934	9.0833			934.613	3.027	1.6221
	934.064	-59.6199	39.6379			935.99	-29.9461	9.2334			936.019	3.0018	1.4619
	935.467	-59.4279	39.557			937.391	-30.0528	9.0811			937.47	2.8734	1.3957
	936.875	-59.3504	39.4861			938.841	-30.2904	9.1693			938.88	2.9397	1.5082
	938.284	-59.5798	39.4394			940.291	-30.1204	9.2201			940.288	2.8159	1.6033
	939.706	-59.4468	39.4366			941.674	-29.922	9.1771			941.676	3.2374	1.6003
	941.16	-59.5351	39.5121			943.046	-30.1948	9.1584			943.114	2.7734	1.5111
	942.562	-59.5866	39.4783			944.504	-30.1576	9.2957			944.519	2.5542	1.5782
	943.969	-59.8676	39.6524			945.892	-30.0003	9.2545			945.972	3.1443	1.6649
	945.378	-59.4941	39.6465			947.34	-29.8791	9.2042			947.38	3.1675	1.509
	946.771	-59.5142	39.6125			948.794	-30.0758	9.2336			948.821	3.0127	1.5256
	948.206	-59.6432	39.3208			950.212	-30.0396	9.1455			950.225	3.2043	1.5851
	949.578	-59.7228	39.6291			951.625	-29.9967	9.2196			951.66	2.9928	1.5942
	951.017	-60.057	39.4715			953.045	-30.2967	9.1623			953.129	3.0847	1.5497
	952.379	-60.0314	39.5752			954.492	-30.1108	9.1873			954.52	3.1022	1.5151
	953.771	-60.0526	39.6611			955.892	-30.371	9.2846			955.973	3.4762	1.5913
	955.208	-59.7573	39.8888			957.341	-30.4059	9.2114			957.382	3.2546	1.4951
	956.66	-59.7258	39.629			958.794	-30.3725	9.3499			958.823	2.9789	1.7307
	958.066	-60.0657	39.8402			960.213	-30.2406	9.329			960.239	3.126	1.6278
	959.47	-59.6678	39.9487			961.629	-30.0493	9.2714			961.663	2.9989	1.6666
	960.923	-60.2138	39.8012			963.045	-30.3794	9.2733			963.116	2.9689	1.6124
	962.369	-60.0761	39.8615			964.504	-30.2406	9.2251			964.531	3.0847	1.5183
	963.771	-59.9326	40.0294			965.897	-30.5189	9.2973			965.975	3.128	1.486
	965.209	-60.0713	39.774			967.343	-30.3822	9.2387			967.383	3.2228	1.6501
	966.661	-59.9036	40.0613			968.796	-30.1582	9.1543			968.822	3.1463	1.5741
	968.067	-60.4176	39.9501			970.214	-30.2668	9.1418			970.225	3.5117	1.5275
	969.47	-60.0442	39.9594			971.627	-30.3012	9.3018			971.663	2.9755	1.5683
	970.927	-60.2556	39.9981			973.045	-30.5021	9.4277			973.118	3.3095	1.4258
	972.338	-60.2481	39.9593			974.491	-30.4415	9.1702			974.522	3.069	1.5457
	973.725	-60.0147	39.9306			975.894	-30.2074	9.354			975.976	2.8583	1.7143
	975.163	-60.41	40.0133			977.452	-30.5834	9.1881			977.488	2.8814	1.5346
	976.566	-60.1807	39.8077			978.849	-30.3405	9.4033			978.88	3.396	1.476
	977.972	-60.1763	39.9157			980.295	-30.5109	9.3702			980.325	3.1381	1.5438
	979.429	-60.2785	40.0434			981.716	-30.6363	9.3555			981.727	2.8824	1.6963
	980.87	-60.0132	39.9607			983.128	-30.5553	9.2502			983.167	3.2709	1.6057
	982.274	-60.1822	40.0404			984.548	-30.3234	9.4268			984.617	3.2953	1.5796
	983.71	-60.4672	40.1388			985.994	-30.7059	9.3924			986.024	3.2147	1.5438
	985.164	-60.2855	40.0796			987.394	-30.3387	9.2596			987.475	2.8934	1.507
	986.568	-60.1655	40.0834			988.845	-30.5093	9.3567			988.884	3.4529	1.6557
	988.067	-60.6492	39.9869			990.296	-30.6582	9.4527			990.326	3.2917	1.604
	989.471	-60.7055	40.274			991.717	-30.4549	9.3991			991.726	3.4778	1.525
	990.929	-60.5421	40.0849			993.13	-30.5599	9.272			993.167	3.0473	1.6516
	992.429	-60.2913	40.0606			994.546	-30.6634	9.3604			994.618	3.3795	1.5776
	993.872	-60.7782	40.2204			995.995	-30.7125	9.3476			996.023	3.117	1.5679
	995.275	-60.6789	40.3226			997.395	-30.7836	9.3089			997.475	3.0236	1.5061
	996.711	-60.7229	40.2798			998.845	-30.7913	9.2496			998.88	3.3486	1.5745
	998.166	-60.7412	40.4482			1000.3	-30.5135	9.3025			1000.33	3.1462	1.6148
	999.567	-60.7284	40.1021			1001.72	-30.9799	9.3356			1001.73	3.4092	1.5119
	1001.02	-60.6302	40.2543			1003.17	-30.8071	9.3845			1003.18	3.298	1.662
	1002.38	-60.6797	40.3248			1004.55	-30.757	9.4066			1004.62	3.1332	1.6614
	1003.78	-60.8045	40.3359			1005.99	-30.8695	9.381			1006.02	3.3672	1.7728
	1005.21	-61.0888	40.4294			1007.4	-30.3451	9.4412			1007.48	3.0336	1.5825
	1006.67	-61.0633	40.3293			1008.85	-30.6653	9.2905			1008.89	3.1356	1.5189
	1008.07	-61.3079	40.3142			1010.3	-31.0306	9.5158			1010.33	3.229	1.6924
	1009.52	-61.0688	40.2146			1011.72	-30.945	9.4136			1011.78	3.1834	1.7742
	1010.93	-60.766	40.3859			1013.22	-30.9729	9.264			1013.23	3.0468	1.5221
	1012.37	-60.5594	40.3784			1014.67	-31.0678	9.2859			1014.68	3.068	1.5154
	1013.78	-61.2472	40.5423			1016.05	-30.8331	9.3736			1016.12	3.2037	1.496
	1015.22	-61.1548	40.4735			1017.49	-30.8336	9.452			1017.53	3.3412	1.4826
	1016.67	-60.7782	40.3751			1018.9	-31.2849	9.4033			1018.98	3.5226	1.6049
	1018.07	-61.491	40.5994			1020.35	-30.9119	9.4749			1020.4	3.027	1.6613
	1019.52	-61.0472	40.5083			1021.8	-31.0397	9.4188			1021.83	3.1577	1.5148
	1020.93	-61.519	40.5054			1023.22	-30.9244	9.3789			1023.23	3.3312	1.5504
	1022.38	-61.2618	40.4729			1024.67	-30.9594	9.5256			1024.68	3.4975	1.5432
	1023.78	-61.0782	40.4855			1026.05	-31.1276	9.3701			1026.13	3.4127	1.5893
	1025.22	-61.551	40.4302			1027.5	-30.8027	9.5637			1027.53	3.1037	1.5694
	1026.67	-61.3429	40.4401			1028.9	-31.084	9.4768			1028.98	3.4402	1.6248
	1028.07	-61.2504	40.5381			1030.35	-30.8358	9.5419			1030.39	3.47	1.6282
	1029.52	-61.2859	40.6656			1031.8	-31.1255	9.4823			1031.83	3.1634	1.5309
	1030.93	-60.9821	40.5579			1033.22	-31.0719	9.4934			1033.23	3.2508	1.4934
	1032.38	-61.1957	40.6213			1034.67	-31.0525	9.5721			1034.68	3.3422	1.6381
	1033.78	-60.9236	40.531			1036.05	-31.1633	9.4228			1036.13	3.4552	1.5404
	1035.28	-61.4013	40.7012			1037.5	-31.3573	9.4678			1037.53	3.5612	1.5632
	1036.72	-61.0909	40.5747			1038.9	-31.4921	9.582			1038.98	3.5812	1.6232
	1038.17	-61.6683	40.6061			1040.35	-31.3485	9.365			1040.39	3.3786	1.634
	1039.57	-61.2932	40.8044			1041.8	-31.1614	9.4161			1041.83	3.5004	1.5407
	1041.02	-61.5747	40.7405			1043.22	-31.2792	9.5304			1043.24	3.3823	1.6625
	1042.44	-61.2966	40.5869			1044.67	-31.1105	9.5328			1044.68	3.3019	1.6749
	1043.88	-61.6235	40.8144			1046.06	-31.316	9.4995			1046.13	2.8975	1.6211
	1045.28	-61.3693	40.6846			1047.5	-31.2144	9.4579			1047.53	3.1693	1.5148
	1046.73	-61.5949	40.6854			1048.9	-31.4588	9.5215			1048.98	2.7111	1.6881
	1048.17	-61.4787	40.4951			1050.35	-31.4105	9.5077			1050.39	3.6276	1.6964
	1049.57	-61.3502	40.5609			1051.81	-31.2629	9.4305			1051.83	3.1245	1.7195
	1051.02	-61.101	40.8217			1053.22	-31.6796	9.4937			1053.23	3.4197	1.6717
	1052.44	-61.3299	40.8146			1054.67	-31.2208	9.4678			1054.68	3.4909	1.6097
	1053.88	-61.6413	40.8542			1056.06	-31.2052	9.4837			1056.13	3.3767	1.5893
	1055.28	-61.8113	40.8678			1057.5	-31.2665	9.5932			1057.53	3.5922	1.5696
	1056.72	-61.5186	40.8005			1058.9	-31.342	9.5751			1058.98	3.4479	1.6069
	1058.17	-61.6925	40.8792			1060.35	-30.963	9.6132			1060.39	3.3435	1.5862
	1059.57	-61.72	40.8648			1061.81	-31.3133	9.5475			1061.83	3.2361	1.6481
	1061.03	-61.6163	40.9407			1063.22	-31.332	9.6161			1063.23	3.4812	1.5199
	1062.43	-61.9452	41.0663			1064.68	-31.6149	9.6133			1064.69	3.2856	1.6438
	1063.88	-61.9828	40.9237			1066.05	-31.3577	9.5121			1066.13	3.4946	1.6403
	1065.28	-61.6723	40.8393			1067.51	-31.2295	9.6927			1067.54	3.71	1.5611
	1066.72	-62.2794	41.0256			1068.91	-31.5367	9.5534			1068.98	3.3255	1.6472
	1068.17	-61.7735	41.1096			1070.35	-31.5844	9.7571			1070.39	3.223	1.5851
	1069.57	-61.7986	41.016			1071.81	-31.4955	9.5253			1071.83	3.5732	1.6407
	1071.03	-61.6897	40.9247			1073.22	-31.387	9.4969			1073.29	3.5025	1.6764
	1072.44	-61.8553	41.0543			1074.72	-31.5202	9.4576			1074.73	3.4329	1.6647
	1073.88	-61.9146	41.0627			1076.18	-31.1965	9.4167			1076.19	3.242	1.7079
	1075.28	-62.1345	40.9917			1077.55	-31.3479	9.56			1077.63	3.38	1.6255
	1076.72	-61.4815	40.9852			1079	-31.4915	9.5401			1079.03	3.4816	1.6022
	1078.18	-61.6084	41.2621			1080.4	-31.4096	9.5124			1080.48	3.5724	1.5275
	1079.57	-62.3502	41.0348			1081.88	-31.4403	9.5062			1081.89	3.4252	1.5942
	1081.03	-61.9938	41.0538			1083.31	-31.4188	9.4476			1083.35	3.3285	1.6749
	1082.44	-62.3717	41.2129			1084.81	-31.1957	9.604			1084.83	3.2449	1.6659
	1083.88	-62.1982	41.1712			1086.22	-31.4151	9.5558			1086.24	3.3802	1.6474
	1085.28	-62.0993	41.0181			1087.68	-31.6331	9.5526			1087.69	3.1604	1.6336
	1086.72	-62.1654	41.0938			1089.06	-31.3449	9.5669			1089.13	3.4876	1.6677
	1088.18	-61.7797	41.1878			1090.5	-31.382	9.5866			1090.53	3.1453	1.6356
	1089.57	-62.4479	41.0746			1091.9	-31.6307	9.6168			1092	3.2223	1.5798
	1091.03	-62.0461	41.2149			1093.36	-31.6356	9.566			1093.39	3.4569	1.627
	1092.44	-61.9329	41.1389			1094.81	-31.5815	9.6784			1094.83	3.5391	1.6869
	1093.94	-62.412	41.2655			1096.22	-31.7073	9.5809			1096.24	3.4893	1.6211
	1095.38	-62.1074	41.3344			1097.68	-31.5375	9.6209			1097.69	3.6773	1.6542
	1096.78	-62.6066	41.1508			1099.06	-31.6368	9.5671			1099.13	3.3176	1.7005
	1098.24	-62.1096	41.3101			1100.5	-31.7398	9.6349			1100.58	3.5988	1.7087
	1099.68	-62.8082	41.1671			1101.95	-31.4412	9.646			1102.03	3.6029	1.6646
	1101.08	-62.6518	41.2638			1103.4	-31.5917	9.6284			1103.48	3.3861	1.6483
	1102.53	-62.369	41.2712			1104.85	-31.8289	9.5567			1104.89	3.506	1.5952
	1103.94	-62.2502	41.2935			1106.31	-31.7992	9.6035			1106.34	3.5585	1.6122
	1105.38	-62.9643	41.2725			1107.73	-31.5025	9.6057			1107.74	3.4933	1.6208
	1106.78	-62.4469	41.1921			1109.18	-31.7662	9.5967			1109.19	3.3716	1.6343
	1108.24	-62.6928	41.2537			1110.57	-31.7689	9.6409			1110.63	3.2378	1.7604
	1109.68	-62.5751	41.4228			1112	-31.7824	9.6896			1112.03	3.4618	1.673
	1111.08	-62.6312	41.2399			1113.4	-31.7536	9.5926			1113.48	3.532	1.5061
	1112.53	-62.4065	41.3907			1114.87	-31.6475	9.6108			1114.9	3.8202	1.6316
	1113.95	-62.2678	41.2903			1116.31	-31.775	9.6296			1116.34	3.8268	1.6505
	1115.38	-62.4178	41.5118			1117.73	-31.6282	9.6441			1117.74	3.7151	1.8354
	1116.78	-62.5901	41.567			1119.18	-31.8273	9.5442			1119.19	3.6483	1.8107
	1118.24	-62.5208	41.5241			1120.56	-31.7437	9.5449			1120.63	3.4559	1.6637
	1119.68	-62.8229	41.4247			1122	-31.8212	9.6305			1122.03	3.5913	1.6207
	1121.08	-62.4275	41.5462			1123.45	-31.83	9.6285			1123.53	3.539	1.5538
	1122.53	-62.6977	41.3865			1124.9	-31.9816	9.626			1124.99	3.6627	1.7487
	1123.94	-62.8456	41.477			1126.35	-31.9769	9.6904			1126.4	3.5942	1.7029
	1125.38	-62.2929	41.3389			1127.81	-31.7929	9.6562			1127.84	3.5179	1.5826
	1126.78	-62.7418	41.5528			1129.23	-31.8857	9.6516			1129.24	3.2861	1.7189
	1128.23	-62.7879	41.6983			1130.7	-31.9394	9.6313			1130.74	3.5397	1.8448
	1129.68	-62.792	41.4895			1132.18	-31.8129	9.6297			1132.19	3.5058	1.6282
	1131.08	-63.2504	41.6403			1133.56	-31.657	9.746			1133.63	3.8152	1.841
	1132.53	-62.3761	41.4327			1135	-31.6112	9.6159			1135.03	3.9389	1.6608
	1133.95	-62.7325	41.4858			1136.4	-31.9369	9.7038			1136.49	3.6811	1.7171
	1135.39	-62.4012	41.6384			1137.85	-32.0888	9.679			1137.91	3.4799	1.6999
	1136.79	-62.6295	41.4654			1139.32	-31.921	9.6969			1139.35	3.5652	1.6391
	1138.24	-62.8217	41.604			1140.82	-31.9172	9.678			1140.84	3.3985	1.7799
	1139.68	-63.0629	41.5027			1142.23	-32.1041	9.6728			1142.24	3.6763	1.7197
	1141.08	-62.9804	41.6457			1143.68	-32.0398	9.7493			1143.69	3.7098	1.7097
	1142.53	-63.1687	41.6057			1145.07	-31.8867	9.7097			1145.14	3.9085	1.7613
	1143.96	-62.9949	41.6266			1146.5	-32.2437	9.6454			1146.53	4.0276	1.5803
	1145.39	-62.6574	41.4677			1147.91	-32.0411	9.7343			1147.99	3.2723	1.8326
	1146.79	-63.0357	41.7579			1149.35	-32.0846	9.6778			1149.4	4.0472	1.7699
	1148.24	-62.911	41.7743			1150.82	-31.8513	9.6522			1150.84	3.5963	1.7893
	1149.68	-62.7441	41.612			1152.23	-32.2268	9.708			1152.24	3.9225	1.7212
	1151.08	-62.7335	41.5502			1153.68	-32.1159	9.658			1153.69	3.6415	1.5289
	1152.53	-62.9488	41.6923			1155.06	-31.7752	9.6414			1155.14	3.4286	1.62
	1153.94	-63.3214	41.7391			1156.52	-32.0496	9.7577			1156.58	3.4535	1.4898
	1155.39	-63.4045	41.7046			1157.96	-32.2745	9.7238			1158.04	3.7538	1.6136
	1156.79	-63.3287	41.6804			1159.41	-32.1259	9.8022			1159.49	3.6466	1.7021
	1158.24	-62.7086	41.774			1160.87	-32.162	9.7275			1160.9	3.6891	1.787
	1159.68	-62.8142	41.725			1162.32	-32.2153	9.619			1162.34	3.9626	1.6727
	1161.08	-62.8404	41.5175			1163.73	-32.2477	9.81			1163.74	3.748	1.6569
	1162.53	-63.1184	41.64			1165.18	-31.9132	9.6462			1165.2	3.621	1.762
	1163.94	-63.1652	41.7132			1166.57	-32.1262	9.8011			1166.64	3.5603	1.8023
	1165.39	-63.1073	41.7945			1168.01	-32.2537	9.7072			1168.04	3.7194	1.7144
	1166.79	-62.7906	41.9392			1169.41	-32.321	9.7866			1169.49	3.6526	1.5626
	1168.24	-63.2301	41.7558			1170.86	-32.2932	9.7511			1170.9	3.9114	1.6867
	1169.68	-63.3818	41.7468			1172.32	-32.3686	9.7831			1172.34	3.8224	1.6322
	1171.08	-63.2754	41.7804			1173.73	-32.2298	9.7257			1173.74	3.6936	1.8981
	1172.53	-62.9322	41.6842			1175.18	-32.4327	9.7602			1175.2	3.4798	1.7221
	1173.95	-63.2129	41.9293			1176.57	-32.2815	9.7289			1176.68	3.4531	1.6527
	1175.39	-63.0095	41.7364			1178.06	-32.394	9.8374			1178.14	3.7876	1.7266
	1176.79	-63.1087	41.9469			1179.51	-32.6629	9.71			1179.54	3.3744	1.6506
	1178.24	-63.3135	41.7645			1180.91	-32.2504	9.7798			1180.99	3.7353	1.5791
	1179.68	-63.1076	41.8605			1182.36	-32.3087	9.6822			1182.4	3.535	1.7136
	1181.08	-63.355	41.7999			1183.82	-32.2663	9.8132			1183.84	3.4125	1.9041
	1182.53	-63.0001	41.8572			1185.23	-32.3557	9.8573			1185.25	3.5947	1.6588
	1183.95	-63.0981	42.0643			1186.69	-32.22	9.8214			1186.7	3.8707	1.6138
	1185.39	-63.5452	41.9575			1188.07	-32.6462	9.7201			1188.14	3.8989	1.7329
	1186.79	-63.1653	41.9174			1189.52	-32.8745	9.7136			1189.58	3.2581	1.8873
	1188.24	-63.0354	41.9358			1190.96	-32.3491	9.7591			1191.04	3.5946	1.7079
	1189.69	-63.1476	41.9468			1192.41	-32.4831	9.8624			1192.49	3.9383	1.6868
	1191.08	-63.1369	41.8768			1193.86	-32.3029	9.7622			1193.9	3.9467	1.8011
	1192.53	-63.8005	41.8866			1195.38	-32.3648	9.8162			1195.4	3.8697	1.6865
	1193.95	-63.3517	42.1334			1196.82	-32.3998	9.856			1196.84	4.0758	1.629
	1195.39	-63.1143	42.0636			1198.23	-32.323	9.7601			1198.25	3.827	1.7026
	1196.79	-63.5981	41.9698			1199.7	-32.478	9.952			1199.74	3.66	1.718
	1198.25	-63.6518	42.1136			1201.19	-32.2462	9.7766			1201.2	3.8391	1.741
	1200.04	-63.3636	41.9908			1202.57	-32.2782	9.7396			1202.62	3.8873	1.7243
	1201.45	-63.3423	42.0442			1203.99	-32.4113	9.776			1204.02	3.5892	1.7329
	1202.89	-63.5719	41.8612			1205.39	-32.3351	9.8917			1205.47	3.6188	1.6372
	1204.28	-63.5512	42.002			1206.84	-32.4167	9.8406			1206.9	3.6346	1.6402
	1205.71	-63.3902	42.1079			1208.3	-32.3494	9.765			1208.32	3.7502	1.7672
	1207.16	-63.04	42.0929			1209.73	-32.2956	9.6894			1209.73	3.4488	1.7627
	1208.57	-64.197	42.0918			1211.13	-32.8367	9.8338			1211.16	3.5853	1.7289
	1210.02	-63.5666	42.0875			1212.55	-32.5339	9.9074			1212.62	4.0795	1.8715
	1211.38	-63.7754	42.2486			1213.99	-32.6971	9.8487			1214.02	4.0311	1.7174
	1212.77	-63.5113	42.1058			1215.39	-32.6389	9.8929			1215.47	3.9389	1.7712
	1214.21	-64.1829	42.2848			1216.84	-32.7321	9.834			1216.88	3.7023	1.7172
	1215.66	-63.9518	42.3065			1218.3	-32.788	9.8292			1218.32	3.8394	1.8598
	1217.07	-63.6863	42.293			1219.72	-32.5738	9.8734			1219.73	3.2659	1.6669
	1218.47	-63.9114	42.0408			1221.13	-32.7123	9.7646			1221.17	3.8134	1.7575
	1219.93	-63.3996	42.3676			1222.55	-32.7801	9.8223			1222.62	3.8087	1.7551
	1221.37	-63.3468	41.9469			1223.99	-32.7886	9.8847			1224.02	4.3208	1.6751
	1222.78	-63.8815	42.2368			1225.39	-32.4699	9.9539			1225.47	3.679	1.7838
	1224.21	-63.512	42.4328			1226.84	-32.7895	9.9183			1226.88	3.9781	1.9034
	1225.66	-63.6975	42.2016			1228.3	-32.65	9.9488			1228.33	3.9377	1.7754
	1227.09	-64.0326	42.175			1229.73	-32.7068	9.7749			1229.73	3.8561	1.8691
	1228.52	-63.4333	42.2232			1231.13	-32.8485	9.8624			1231.17	3.7586	1.7764
	1229.94	-63.6582	42.2734			1232.55	-32.8433	9.8086			1232.62	3.9905	1.7336
	1231.34	-63.6141	42.2641			1234	-32.8185	9.7711			1234.02	4.0009	1.7553
	1232.78	-63.5631	42.2648			1235.4	-32.8801	9.8937			1235.47	3.5268	1.751
	1234.21	-64.0408	42.4125			1236.84	-32.8457	9.8457			1236.88	4.1255	1.8324
	1235.66	-63.7449	42.3041			1238.3	-32.9701	9.8916			1238.33	4.1677	1.7084
	1237.07	-63.8645	42.2258			1239.72	-32.831	9.8793			1239.73	3.8758	1.6833
	1238.52	-63.5898	42.3172			1241.13	-32.8466	9.8775			1241.17	3.9076	1.7602
	1239.93	-64.0425	42.2988			1242.55	-32.8248	9.8655			1242.62	3.7042	1.8431
	1241.37	-64.2923	42.2637			1243.99	-32.749	9.8658			1244.04	3.9681	1.8021
	1242.78	-64.3595	42.2648			1245.41	-32.9159	9.7885			1245.48	3.8688	1.7789
	1244.21	-63.8576	42.3365			1246.85	-32.7047	9.8555			1246.88	3.8638	1.699
	1245.67	-63.5253	42.5192			1248.3	-32.9442	9.9394			1248.33	3.6609	1.5855
	1247.07	-64.2502	42.4028			1249.72	-32.7997	9.945			1249.73	3.4567	1.8445
	1248.52	-63.4833	42.4862			1251.13	-32.8651	9.9433			1251.17	3.8218	1.8022
	1249.93	-64.072	42.4175			1252.55	-33.0001	9.8958			1252.62	3.6021	1.8695
	1251.37	-64.0471	42.4338			1254	-32.962	9.9119			1254.03	4.0116	1.6667
	1252.78	-64.1914	42.3058			1255.4	-33.0156	9.9223			1255.48	3.6946	1.8084
	1254.21	-64.1035	42.5228			1256.85	-32.9607	9.9343			1256.89	4.0388	1.8418
	1255.66	-64.171	42.6374			1258.3	-33.1697	9.9451			1258.34	3.8661	1.8821
	1257.07	-63.8756	42.729			1259.72	-33.0819	9.9909			1259.73	4.1132	1.8369
	1258.52	-64.5479	42.4656			1261.17	-33.0532	9.8891			1261.18	4.067	1.8421
	1259.93	-64.1682	42.4748			1262.55	-33.1006	9.9996			1262.62	4.0843	1.8493
	1261.37	-64.0367	42.4219			1264	-33.1573	9.9496			1264.03	3.8935	1.8265
	1262.78	-64.1133	42.4689			1265.4	-32.9681	9.8901			1265.48	4.2071	1.5984
	1264.22	-63.881	42.576			1266.85	-32.8703	9.9424			1266.88	3.693	1.7859
	1265.67	-64.4986	42.5964			1268.3	-33.0099	10.0165			1268.33	4.025	1.7853
	1267.07	-64.3477	42.5832			1269.73	-33.1029	9.9271			1269.74	4.1215	1.9687
	1268.52	-64.1582	42.5173			1271.17	-33.0399	9.9731			1271.18	3.7658	1.7499
	1269.93	-64.1395	42.4992			1272.56	-32.9877	9.8967			1272.62	4.0301	1.6686
	1271.38	-64.2881	42.6758			1274	-33.0782	9.9942			1274.03	4.1815	1.6639
	1272.78	-63.8139	42.5416			1275.4	-33.0341	9.9856			1275.48	3.7432	1.7924
	1274.22	-64.5596	42.6062			1276.85	-32.9715	10.0023			1276.89	4.332	1.9546
	1275.67	-63.9209	42.7038			1278.3	-32.8166	9.9597			1278.34	4.0743	1.8627
	1277.07	-64.4075	42.5264			1279.72	-32.9521	9.9462			1279.73	3.8306	1.8992
	1278.52	-64.4596	42.7568			1281.17	-33.1014	9.9306			1281.19	3.6506	1.8739
	1279.94	-63.8478	42.7144			1282.55	-32.9271	9.9482			1282.62	4.27	1.6738
	1281.38	-64.6226	42.6966			1284	-32.7431	10.1306			1284.03	4.0476	1.7718
	1282.79	-64.6888	42.6276			1285.4	-33.0475	10.0507			1285.48	3.8498	1.9038
	1284.22	-64.2544	42.7503			1286.85	-33.164	10.0709			1286.89	3.7998	1.732
	1285.67	-64.1545	42.9027			1288.3	-33.1769	10.0191			1288.33	4.2348	1.8559
	1287.12	-64.0213	42.7099			1289.72	-33.2744	9.967			1289.73	3.9375	1.8147
	1288.57	-64.0475	42.7226			1291.17	-33.2018	9.9333			1291.18	3.9615	1.725
	1290.02	-64.2171	42.7566			1292.57	-33.2976	9.9519			1292.62	4.1086	1.745
	1291.44	-64.8111	42.8127			1294	-33.2834	9.9787			1294.03	3.9652	1.6493
	1292.88	-64.6174	42.8168			1295.4	-33.1995	9.9366			1295.48	3.9365	1.7321
	1294.28	-64.0562	42.7195			1296.85	-33.2801	10.0521			1296.89	3.9369	1.8626
	1295.72	-64.1111	42.6928			1298.3	-33.466	10.0077			1298.33	3.915	1.7934
	1297.47	-64.3441	42.4743			1299.72	-33.4267	9.9861			1299.73	3.9445	1.7741
	1298.93	-64.6135	42.8633			1301.17	-33.4088	9.9927			1301.19	4.0931	1.8199
	1300.38	-64.5884	42.8483			1302.56	-33.1002	9.9618			1302.62	4.3173	1.7096
	1301.78	-64.1511	42.6887			1304	-33.2232	9.9008			1304.03	3.9933	1.8782
	1303.22	-64.2765	42.8126			1305.4	-33.1773	10.072			1305.48	4.0204	1.8093
	1304.67	-64.3169	42.8114			1306.85	-33.4847	10.0448			1306.89	3.8692	1.7066
	1306.07	-64.6242	42.8739			1308.3	-33.4434	9.9998			1308.35	3.9697	1.7525
	1307.52	-64.4769	42.9328			1309.81	-33.1886	9.9213			1309.83	4.1433	1.7913
	1308.94	-64.7479	42.6328			1311.24	-33.4545	10.0043			1311.23	3.7417	1.7922
	1310.38	-64.5989	42.9227			1312.67	-33.1876	10.0155			1312.69	4.3166	1.6758
	1311.78	-65.1024	43.0191			1314.07	-33.3793	9.95			1314.14	3.8963	1.7501
	1313.22	-64.6224	42.8016			1315.51	-33.3911	9.9467			1315.53	4.1606	1.7983
	1314.67	-64.7263	42.8657			1316.9	-33.7492	10.1377			1316.98	4.3389	1.6449
	1316.09	-64.6616	42.9917			1318.35	-33.3384	9.9726			1318.4	3.9789	1.9675
	1317.52	-64.5654	42.9537			1319.81	-33.45	10.1213			1319.84	4.3689	1.7685
	1318.93	-64.8248	42.8404			1321.23	-33.5677	10.0189			1321.24	4.2939	1.737
	1320.38	-64.3914	42.9823			1322.68	-33.3639	10.0339			1322.69	4.2526	1.7458
	1321.78	-64.4325	42.9289			1324.06	-33.7277	9.9932			1324.13	3.9237	1.83
	1323.22	-64.9437	42.8528			1325.5	-33.3446	10.0951			1325.53	4.2121	1.8501
	1324.67	-64.5961	42.8279			1326.9	-33.2055	10.0615			1326.98	3.647	1.852
	1326.09	-64.6331	42.9841			1328.35	-33.5051	10.0082			1328.39	3.964	1.8884
	1327.53	-65.1758	42.9791			1329.81	-33.4135	10.0825			1329.83	4.343	1.7982
	1328.94	-64.7475	42.7921			1331.23	-33.4313	9.9896			1331.24	3.9032	1.8164
	1330.38	-64.8495	42.8922			1332.68	-33.4903	10.0227			1332.69	3.5812	1.9061
	1331.78	-64.9115	42.8267			1334.06	-33.3979	10.091			1334.13	3.9674	1.8159
	1333.22	-64.7916	43.1113			1335.5	-33.1863	10.0907			1335.53	4.1411	1.8065
	1334.67	-64.8088	43.0073			1336.9	-33.5246	10.1689			1336.98	3.9282	1.7893
	1336.08	-64.4854	43.0227			1338.35	-33.3753	10.1271			1338.4	3.8974	1.7277
	1337.53	-64.9715	43.1024			1339.81	-33.3585	10.0691			1339.84	4.1813	1.8121
	1338.94	-65.2288	43.065			1341.23	-33.484	10.0271			1341.24	3.9146	1.8775
	1340.38	-64.9263	43.0497			1342.68	-33.7655	10.12			1342.69	4.1805	1.7793
	1341.78	-64.7356	43.0824			1344.06	-33.3432	10.0806			1344.13	4.1162	1.7997
	1343.24	-64.9721	42.8384			1345.5	-33.2472	10.0136			1345.53	3.8604	1.844
	1344.67	-64.8487	43.0353			1346.9	-33.574	10.0722			1346.98	3.8228	1.9432
	1346.1	-65.0668	43.0036			1348.35	-33.663	10.1749			1348.4	3.8468	1.8171
	1347.53	-64.7844	43.0907			1349.81	-33.692	10.0794			1349.84	3.8689	1.9016
	1348.94	-65.3756	43.1253			1351.23	-33.699	10.1567			1351.24	4.0062	1.8983
	1350.38	-64.678	43.0047			1352.68	-33.7591	10.101			1352.69	3.8786	1.8638
	1351.78	-64.8426	43.1172			1354.07	-33.6119	9.9765			1354.13	4.4616	1.7994
	1353.22	-64.9547	43.1476			1355.51	-33.4838	10.0744			1355.54	4.1759	1.8581
	1354.68	-64.9946	43.1344			1356.91	-33.4799	10.1432			1356.98	4.2713	1.9312
	1356.08	-64.5749	43.0403			1358.35	-33.4721	10.0741			1358.39	4.0341	1.8093
	1357.53	-64.6893	43.2199			1359.81	-33.5176	10.0373			1359.84	4.3033	1.8056
	1358.94	-64.7749	43.0538			1361.23	-34.02	10.0766			1361.26	3.9733	1.7837
	1360.38	-65.1832	43.239			1362.73	-33.7062	10.0765			1362.74	4.4265	1.9453
	1361.78	-64.9313	43.0385			1364.18	-33.7184	10.0059			1364.19	4.3767	1.8459
	1363.22	-64.7201	43.1556			1365.56	-33.9219	10.1212			1365.64	4.338	1.9457
	1364.68	-65.1129	43.2308			1367	-33.5663	10.1119			1367.03	4.2065	1.911
	1366.08	-64.8463	43.2374			1368.4	-33.7531	10.1114			1368.48	4.5978	1.9232
	1367.53	-65.1602	42.9241			1369.85	-33.6868	10.1958			1369.9	3.8367	1.6997
	1368.94	-65.344	43.0899			1371.31	-33.7621	10.2895			1371.34	4.273	1.9061
	1370.38	-65.1168	43.2422			1372.73	-33.7852	10.1044			1372.74	4.106	1.8961
	1371.78	-65.4634	43.2023			1374.18	-33.8923	10.1017			1374.19	4.0314	1.9271
	1373.23	-65.1095	43.1749			1375.56	-33.7203	10.1097			1375.68	3.9049	1.7932
	1374.68	-65.4853	43.1702			1377.06	-33.7112	10.105			1377.14	4.0646	1.802
	1376.08	-65.2976	43.0585			1378.5	-33.9896	10.0483			1378.53	3.6703	1.8997
	1377.53	-64.9984	43.1641			1379.91	-33.8676	10.0895			1379.99	4.4412	1.9017
	1378.94	-65.0475	43.2551			1381.35	-33.8853	10.0254			1381.44	4.4742	1.7405
	1380.38	-65.3189	43.1831			1382.86	-33.9197	10.0434			1382.9	3.9938	1.8304
	1381.79	-65.0244	43.232			1384.32	-33.8806	10.0839			1384.34	4.2838	1.7905
	1383.24	-65.2874	43.2316			1385.73	-33.932	10.148			1385.74	4.2427	1.8341
	1384.68	-65.0438	43.0814			1387.18	-33.7466	10.1021			1387.19	4.476	1.8166
	1386.08	-64.7228	43.2095			1388.57	-33.6752	10.1352			1388.64	4.3993	1.9821
	1387.53	-65.9083	43.3583			1390	-33.7755	10.2271			1390.03	4.4552	1.928
	1388.94	-65.247	43.1232			1391.4	-33.6826	10.1847			1391.48	4.1166	1.9144
	1390.39	-65.0657	43.1965			1392.87	-33.8483	10.1662			1392.9	4.0498	1.8834
	1391.79	-65.2747	43.2476			1394.32	-34.0311	10.2202			1394.34	4.1535	1.9713
	1393.24	-65.2514	43.5486			1395.75	-33.4739	10.211			1395.79	4.2305	1.7182
	1394.68	-65.4968	43.4761			1397.23	-33.8375	10.1888			1397.24	4.5042	1.9656
	1396.08	-65.4065	43.19			1398.68	-34.0702	10.1813			1398.69	4.6632	1.7999
	1397.53	-65.0496	43.3008			1400.06	-33.8124	10.1708			1400.14	4.659	1.8812
	1398.94	-65.7593	43.3249			1401.5	-33.7829	10.1891			1401.53	4.397	1.9401
	1400.38	-65.4621	43.3811			1402.9	-33.8168	10.2227			1402.99	4.2031	1.8298
	1401.79	-65.5537	43.5846			1404.35	-33.8544	10.0989			1404.4	4.2691	1.9881
	1403.24	-65.0053	43.2361			1405.82	-33.9148	10.1809			1405.84	3.7504	1.9613
	1404.68	-65.4107	43.3696			1407.23	-34.233	10.2284			1407.24	4.271	1.8852
	1406.08	-65.0325	43.288			1408.68	-34.1565	10.0697			1408.7	4.3358	1.8654
	1407.53	-65.4729	43.3902			1410.07	-34.0206	10.1328			1410.14	4.1366	1.9671
	1408.94	-65.364	43.4674			1411.51	-33.9327	10.1219			1411.54	4.1352	1.9345
	1410.39	-65.5044	43.4468			1412.91	-34.2146	10.2668			1412.99	4.4184	1.9748
	1412.29	-65.3349	43.4554			1414.35	-34.04	10.2178			1414.4	4.2708	1.91
	1413.74	-65.3789	43.5742			1415.82	-34.1235	10.2397			1415.84	4.2361	1.6571
	1415.18	-65.1478	43.4918			1417.23	-33.9994	10.1995			1417.25	4.3214	1.9689
	1416.58	-65.2067	43.4653			1418.69	-34.362	10.198			1418.7	4.0532	1.9823
	1418.03	-66.0056	43.4237			1420.08	-34.3663	10.2909			1420.14	4.3283	2.0607
	1419.44	-65.556	43.5449			1421.5	-33.885	10.1646			1421.53	4.2655	1.7676
	1420.88	-65.1264	43.6157			1422.91	-33.8643	10.1978			1422.99	4.5444	1.7946
	1422.29	-64.9952	43.5439			1424.35	-34.1663	10.2402			1424.4	4.343	1.8397
	1423.74	-65.3437	43.5627			1425.82	-34.3927	10.2312			1425.84	4.3014	1.8222
	1425.18	-65.3544	43.5644			1427.23	-33.9505	10.1853			1427.25	4.4547	1.9681
	1426.58	-65.5665	43.4983			1428.69	-34.1829	10.1032			1428.7	4.6066	1.8415
	1428.03	-65.3201	43.4645			1430.06	-34.1699	10.1805			1430.14	4.3348	1.9058
	1429.44	-65.3099	43.4424			1431.51	-34.2983	10.1705			1431.54	4.178	1.7752
	1430.89	-65.4868	43.6161			1432.91	-34.3478	10.2379			1432.99	4.5448	1.8122
	1432.29	-65.575	43.3424			1434.35	-34.0312	10.2496			1434.4	4.4591	1.8268
	1433.73	-65.5108	43.4137			1435.82	-34.218	10.37			1435.84	4.0683	1.8615
	1435.18	-65.7395	43.5097			1437.23	-34.3064	10.1985			1437.25	4.2986	1.8843
	1436.58	-65.9752	43.7289			1438.69	-33.9099	10.1534			1438.7	4.2519	1.9115
	1438.03	-65.6188	43.5988			1440.07	-34.1913	10.163			1440.14	4.1892	1.9072
	1439.48	-65.1095	43.5048			1441.51	-34.3907	10.2364			1441.56	4.4684	1.8769
	1440.95	-65.3773	43.6034			1442.96	-34.3671	10.2219			1443.04	4.5681	1.9475
	1442.39	-65.3236	43.6952			1444.41	-34.2827	10.2833			1444.49	4.1238	1.9018
	1443.79	-65.6431	43.5817			1445.86	-34.3836	10.2595			1445.9	4.7544	1.9189
	1445.24	-66.0585	43.6529			1447.32	-34.1908	10.2033			1447.35	4.4421	1.8359
	1446.68	-65.5936	43.6057			1448.82	-34.1012	10.284			1448.84	4.4504	1.8743
	1448.08	-65.6878	43.5674			1450.23	-34.4684	10.23			1450.25	4.3084	1.9145
	1449.53	-65.7606	43.8298			1451.69	-34.2799	10.2522			1451.7	4.3428	1.9873
	1450.94	-65.4344	43.5981			1453.07	-34.1475	10.3107			1453.14	4.2526	1.8279
	1452.39	-65.9043	43.6729			1454.51	-34.3714	10.2874			1454.54	4.8778	1.8777
	1453.79	-65.6587	43.7116			1455.91	-34.1996	10.3434			1455.99	4.2707	1.9682
	1455.24	-65.5497	43.779			1457.36	-34.0441	10.2487			1457.4	4.32	1.9552
	1456.69	-65.7238	43.6789			1458.82	-34.1244	10.3153			1458.85	4.3573	1.8687
	1458.08	-65.6567	43.5922			1460.32	-34.0011	10.3838			1460.37	4.1162	2.0027
	1459.53	-66.0836	43.8823			1461.83	-34.1141	10.2881			1461.84	4.4767	1.9804
	1460.95	-65.613	43.6427			1463.24	-34.3374	10.3447			1463.25	4.1319	1.9698
	1462.39	-65.4541	43.661			1464.69	-34.3829	10.2499			1464.7	4.1901	1.8383
	1463.79	-65.7339	43.6557			1466.07	-34.2381	10.2914			1466.15	4.5714	2.0221
	1465.24	-65.7258	43.8343			1467.51	-34.2442	10.2893			1467.54	4.6874	1.9134
	1466.69	-65.6721	43.725			1468.91	-34.4749	10.4423			1468.99	4.2467	1.8856
	1468.08	-65.6074	43.9598			1470.36	-34.2818	10.2586			1470.4	4.8359	1.9915
	1469.53	-65.6839	43.6751			1471.82	-34.4553	10.2817			1471.85	4.7324	1.9416
	1470.95	-65.8559	43.8001			1473.24	-34.3693	10.2868			1473.25	4.5317	1.9758
	1472.39	-65.9719	43.8629			1474.69	-34.6141	10.2507			1474.7	4.5409	1.9132
	1473.79	-65.7266	43.6077			1476.07	-34.7616	10.3485			1476.16	4.6835	1.8521
	1475.25	-65.6659	43.6855			1477.56	-34.3979	10.2388			1477.64	4.2733	1.9933
	1476.69	-65.5927	43.8213			1479.01	-34.6197	10.3047			1479.06	4.4547	1.8259
	1478.08	-66.2148	43.8561			1480.43	-34.4479	10.2925			1480.49	4.3399	1.8442
	1479.53	-66.078	43.7828			1481.86	-34.4948	10.3653			1481.91	4.4817	1.9555
	1480.95	-65.7889	43.8895			1483.32	-34.3967	10.3326			1483.35	4.5389	1.8557
	1482.39	-65.6479	44.1036			1484.83	-34.4336	10.3048			1484.85	4.3563	1.9422
	1483.84	-66.2156	44.0176			1486.24	-34.5836	10.2675			1486.25	4.7148	2.046
	1485.29	-65.9221	43.8273			1487.69	-34.5804	10.1776			1487.7	4.7376	1.8296
	1486.74	-66.0962	44.0001			1489.07	-34.4131	10.2946			1489.15	4.2797	2.0418
	1488.19	-65.5572	43.841			1490.53	-34.1016	10.341			1490.54	4.7122	1.9408
	1489.58	-66.3778	43.9742			1491.91	-34.3106	10.3121			1491.99	4.552	1.9885
	1491.03	-65.9184	43.9932			1493.36	-34.4592	10.2868			1493.44	4.5617	1.9282
	1492.45	-65.3261	43.7112			1494.87	-34.5169	10.2702			1494.91	4.9105	2.0641
	1493.89	-66.1331	43.9598			1496.33	-34.4074	10.2821			1496.35	4.8671	2.0068
	1495.3	-65.9656	43.8332			1497.83	-34.6519	10.3244			1497.85	4.3194	1.9928
	1496.79	-65.9401	43.9129			1499.32	-34.2011	10.3143			1499.35	4.8505	1.9281
	1498.25	-66.0225	43.8199			1500.83	-34.4201	10.2612			1500.85	4.606	1.9123
	1499.69	-65.9903	43.8338			1502.33	-34.4809	10.2495			1502.35	4.7439	2.0021
	1501.09	-66.1163	43.8727			1503.82	-34.5723	10.3322			1503.83	4.6857	1.9637
	1502.53	-66.0919	43.9721			1505.22	-34.5335	10.2108			1505.25	4.8083	2.1173
	1504.34	-65.6701	43.8894			1506.63	-34.4848	10.3537			1506.67	4.4476	2.0379
	1505.73	-65.9165	44.1695			1508.05	-34.4378	10.3136			1508.13	4.4967	2.055
	1507.17	-66.1763	43.983			1509.5	-34.5798	10.2138			1509.53	4.7331	1.957
	1508.57	-65.598	43.9195			1510.9	-34.3811	10.3478			1510.98	4.4961	1.8737
	1510.02	-66.4772	44.0766			1512.35	-34.6011	10.3623			1512.39	4.6142	1.9413
	1511.43	-65.8331	44.0009			1513.81	-34.7828	10.3605			1513.83	4.6053	2.0517
	1512.87	-65.6352	44.0619			1515.22	-34.5506	10.3626			1515.23	4.6622	2.0482
	1514.28	-66.4226	44.123			1516.63	-34.7447	10.2246			1516.67	4.2867	1.9994
	1515.72	-65.9165	44.1191			1518.05	-34.9249	10.3034			1518.13	4.5226	1.9429
	1517.17	-65.8024	44.1847			1519.5	-34.6727	10.4451			1519.53	4.7968	1.8323
	1518.57	-65.9564	44.1418			1520.9	-34.7617	10.2857			1520.98	4.0704	1.7792
	1520.02	-66.0379	43.9574			1522.35	-34.6637	10.3267			1522.4	5.1769	1.8781
	1521.43	-66.0216	44.0213			1523.81	-34.5384	10.3753			1523.83	4.4931	2.1556
	1522.88	-66.2432	44.0444			1525.22	-34.7513	10.3964			1525.23	4.3941	2.155
	1524.28	-66.3233	43.9952			1526.63	-34.4149	10.4477			1526.67	4.622	1.8985
	1525.72	-65.9542	44.1882			1528.05	-34.5967	10.3705			1528.13	4.5892	1.9037
	1527.17	-66.0034	44.2205			1529.5	-34.6619	10.3341			1529.53	4.6802	2.0411
	1528.57	-66.0257	44.2293			1530.9	-34.691	10.423			1530.98	4.7528	2.0229
	1530.02	-66.2364	44.2363			1532.35	-34.8716	10.3517			1532.39	4.5176	2.0503
	1531.44	-66.4622	44.1933			1533.81	-35.0022	10.2884			1533.83	4.6216	2.0154
	1532.88	-66.0254	44.0386			1535.22	-34.6133	10.4074			1535.23	4.7787	1.9846
	1534.28	-66.2241	44.1334			1536.63	-34.774	10.3529			1536.67	4.6469	1.7047
	1535.72	-66.2617	44.3535			1538.05	-34.6922	10.4137			1538.13	4.6408	1.959
	1537.17	-66.1598	44.1937			1539.5	-34.837	10.404			1539.53	4.4958	1.8286
	1538.57	-66.0252	44.1992			1540.9	-35.0588	10.3914			1540.98	4.6243	1.9668
	1540.02	-66.0851	44.1782			1542.35	-34.7224	10.3596			1542.39	4.7447	1.9796
	1541.39	-66.3593	44.3001			1543.81	-35.002	10.3133			1543.83	4.5799	2.0142
	1542.78	-66.3574	44.2577			1545.22	-34.882	10.3351			1545.24	4.7321	2.0009
	1544.22	-66.3334	44.2399			1546.63	-34.8501	10.3344			1546.68	4.732	2.0786
	1545.67	-66.411	44.2383			1548.05	-34.6096	10.2766			1548.13	4.8861	2.0463
	1547.07	-66.0519	44.1993			1549.5	-34.8569	10.3588			1549.53	4.437	2.0314
	1548.52	-66.2337	44.1937			1550.9	-34.9795	10.3811			1550.98	4.6664	1.9216
	1549.94	-65.9682	44.0554			1552.35	-34.8871	10.4045			1552.39	4.8641	2.1362
	1551.38	-66.0805	44.3684			1553.81	-34.8801	10.3957			1553.83	4.8152	1.9221
	1552.78	-66.5551	44.2943			1555.23	-34.7248	10.2731			1555.25	4.991	1.9404
	1554.22	-66.401	44.1748			1556.68	-34.7297	10.3627			1556.69	4.7063	2.1245
	1555.67	-66.4191	44.5003			1558.06	-34.8582	10.3718			1558.13	4.5529	1.998
	1557.07	-66.4746	44.324			1559.51	-34.7718	10.3858			1559.54	4.7958	1.9696
	1558.52	-66.4657	44.2342			1560.91	-34.7055	10.3846			1560.98	4.6959	1.9647
	1559.94	-66.2157	44.2242			1562.35	-34.6744	10.2814			1562.39	4.6216	1.9605
	1561.38	-66.2966	44.2109			1563.81	-34.9269	10.3937			1563.83	4.8585	2.1527
	1562.78	-66.4204	44.186			1565.23	-34.7951	10.3498			1565.24	4.8325	1.9548
	1564.24	-66.2903	44.3125			1566.68	-34.9077	10.477			1566.69	4.9322	2.1646
	1565.67	-66.316	44.3259			1568.06	-35.0782	10.3946			1568.13	4.8482	2.0362
	1567.07	-66.7511	44.4222			1569.5	-35.1672	10.4562			1569.53	4.5956	2.086
	1568.52	-66.0662	44.1951			1570.9	-34.8529	10.4158			1570.98	4.6624	2.1205
	1569.94	-65.9009	44.3405			1572.35	-34.9124	10.3744			1572.39	4.5947	2.0936
	1571.38	-66.6097	44.4485			1573.81	-35.0302	10.3573			1573.83	5.0483	2.0945
	1572.78	-66.6348	44.3099			1575.23	-34.8576	10.4718			1575.24	4.9359	1.9946
	1574.22	-66.7053	44.392			1576.68	-34.9566	10.3194			1576.69	4.8066	1.8717
	1575.67	-66.7991	44.5672			1578.06	-34.9395	10.3225			1578.13	5.1877	1.9284
	1577.07	-66.6181	44.3379			1579.5	-34.9084	10.4678			1579.53	4.7702	1.9732
	1578.52	-66.5254	44.3404			1580.9	-34.9744	10.474			1580.98	4.6711	2.0299
	1579.94	-66.4249	44.3245			1582.35	-34.7894	10.393			1582.36	4.681	1.9002
	1581.38	-66.4656	44.3136			1583.81	-34.9601	10.4932			1583.84	5.1894	2.1085
	1582.78	-66.4093	44.5395			1585.23	-34.9685	10.4973			1585.24	4.7869	2.0059
	1584.22	-66.4121	44.366			1586.64	-35.0062	10.3955			1586.68	4.3922	1.9718
	1585.67	-66.2182	44.3256			1588.05	-35.1123	10.4737			1588.13	5.2105	2.0256
	1587.07	-66.4103	44.2957			1589.5	-35.2739	10.4307			1589.53	5.0435	1.7877
	1588.53	-66.4289	44.292			1590.9	-35.0101	10.4877			1590.98	4.5988	1.9746
	1589.94	-66.7463	44.4808			1592.35	-35.0059	10.4717			1592.4	4.8083	1.8888
	1591.38	-66.7438	44.4237			1593.81	-35.0209	10.3785			1593.84	4.6644	2.0691
	1592.78	-66.2758	44.6385			1595.23	-34.9714	10.4649			1595.24	4.9388	2.0458
	1594.22	-66.7484	44.512			1596.64	-35.0196	10.356			1596.68	5.0673	2.0277
	1595.67	-66.3418	44.5265			1598.06	-35.0782	10.5265			1598.13	4.755	2.0075
	1597.08	-66.5471	44.6447			1599.5	-34.9587	10.436			1599.53	4.6589	2.0788
	1598.53	-66.4152	44.3828			1600.92	-35.1634	10.3906			1600.98	4.6016	1.9008
	1599.94	-66.2647	44.4946			1602.35	-35.0527	10.3005			1602.39	5.0581	2.0556
	1601.44	-66.5802	44.3844			1603.81	-35.0655	10.4714			1603.84	4.5079	1.9912
	1602.88	-66.7898	44.6782			1605.23	-35.1413	10.4821			1605.24	4.4819	1.9769
	1604.28	-66.8674	44.4546			1606.64	-35.1579	10.4986			1606.68	4.9285	2.0962
	1605.72	-66.6969	44.5641			1608.06	-35.1582	10.4501			1608.13	4.54	1.997
	1607.18	-66.9332	44.4372			1609.5	-34.8939	10.3835			1609.53	4.6309	2.0086
	1608.58	-66.7732	44.3173			1610.9	-35.2843	10.4975			1610.98	4.6621	1.9268
	1610.03	-66.6836	44.578			1612.35	-35.0766	10.4782			1612.4	4.9334	1.9718
	1611.44	-66.6524	44.4695			1613.83	-35.2614	10.4724			1613.84	5.0227	2.1111
	1612.88	-66.8943	44.6188			1615.23	-35.0534	10.4192			1615.24	5.0103	2.0621
	1614.28	-66.7605	44.5978			1616.68	-35.2785	10.4702			1616.69	4.9466	1.9398
	1615.72	-66.5854	44.7116			1618.06	-35.1298	10.4169			1618.13	4.5719	1.9318
	1617.18	-66.5737	44.6321			1619.5	-35.2564	10.3628			1619.53	4.8652	2.0727
	1618.57	-66.3982	44.6981			1620.9	-35.1755	10.4497			1620.98	4.7776	2.0081
	1620.03	-66.7794	44.6516			1622.35	-35.3618	10.4535			1622.4	4.8364	2.02
	1621.44	-66.3392	44.4733			1623.81	-35.4265	10.497			1623.84	4.8357	1.9677
	1622.88	-66.4367	44.6257			1625.23	-35.4044	10.5474			1625.24	4.9581	2.1352
	1624.29	-66.8692	44.6401			1626.68	-35.0728	10.5126			1626.69	5.1693	2.2058
	1625.72	-66.5444	44.7108			1628.06	-35.3231	10.4955			1628.14	4.7727	2.0418
	1627.18	-67.1521	44.7046			1629.5	-35.2232	10.522			1629.53	5.1637	1.9989
	1628.57	-67.0889	44.7897			1630.91	-35.3833	10.4993			1630.98	5.0928	2.044
	1630.03	-66.7449	44.7039			1632.35	-35.2326	10.4822			1632.43	5.0724	1.9041
	1631.44	-67.0868	44.6761			1633.86	-35.1616	10.4475			1633.91	4.6153	2.1634
	1632.88	-66.8306	44.4667			1635.36	-35.0314	10.5256			1635.4	4.9315	1.9908
	1634.29	-66.8199	44.7572			1636.81	-35.1681	10.5178			1636.84	5.1823	2.2155
	1635.72	-66.8603	44.7071			1638.23	-35.155	10.5678			1638.24	4.8167	1.9647
	1637.18	-66.9173	44.6937			1639.68	-35.2333	10.5206			1639.69	5.0369	1.9517
	1638.58	-66.4606	44.7103			1641.06	-35.1993	10.4643			1641.14	4.7627	2.0618
	1640.03	-66.4937	44.7741			1642.5	-35.3915	10.4316			1642.53	4.9427	2.0313
	1641.44	-66.7924	44.7385			1643.91	-35.2546	10.5451			1643.99	4.8846	2.0269
	1642.88	-66.9953	44.7614			1645.35	-35.1713	10.6057			1645.4	4.5368	2.0396
	1644.29	-66.7294	44.7001			1646.82	-35.2499	10.4485			1646.85	4.5406	1.8745
	1645.73	-66.4563	44.6466			1648.23	-35.201	10.5394			1648.25	5.0124	1.8983
	1647.18	-67.3248	44.9355			1649.73	-35.3613	10.5032			1649.74	5.0577	2.0299
	1648.58	-67.2709	44.8326			1651.18	-35.4614	10.5012			1651.2	5.0855	2.0004
	1650.03	-67.2531	44.7527			1652.57	-35.3588	10.5079			1652.64	4.7268	2.1182
	1651.44	-66.9385	44.668			1654	-35.5687	10.519			1654.03	5.0809	1.9718
	1652.88	-66.9464	44.7936			1655.4	-35.4037	10.5693			1655.49	4.992	2.0711
	1654.29	-66.8581	44.7292			1656.86	-35.3051	10.4938			1656.9	4.8953	1.9618
	1655.74	-67.2567	44.8565			1658.31	-35.3469	10.4483			1658.34	5.26	2.1838
	1657.18	-66.8994	44.7807			1659.73	-35.475	10.5956			1659.74	4.9578	2.1115
	1658.58	-67.0611	44.7158			1661.18	-35.4464	10.4612			1661.2	5.2201	1.9985
	1660.03	-67.079	44.6991			1662.57	-35.3128	10.473			1662.64	4.9315	2.1014
	1661.44	-66.8254	44.681			1664	-35.2836	10.5347			1664.03	4.7697	2.1131
	1662.88	-66.6796	44.6436			1665.43	-35.4575	10.5223			1665.49	5.0919	1.9648
	1664.29	-67.4932	44.7962			1666.85	-35.2335	10.467			1666.9	5.0369	2.0035
	1665.74	-67.1645	44.8672			1668.32	-35.3743	10.5407			1668.34	5.1309	2.0717
	1667.18	-67.0543	44.8013			1669.73	-35.2432	10.5799			1669.74	4.8629	2.0314
	1668.58	-66.7904	44.6792			1671.18	-35.0492	10.4637			1671.2	4.6382	1.9124
	1670.03	-67.1308	44.8068			1672.56	-35.1626	10.55			1672.64	4.5282	2.1161
	1671.44	-67.0775	44.8385			1674	-35.4566	10.4864			1674.04	5.197	2.0674
	1672.88	-66.6567	44.8081			1675.4	-35.3431	10.4403			1675.5	5.4804	2.1118
	1674.29	-66.6516	44.9556			1676.86	-35.2865	10.5074			1676.9	5.1222	2.1406
	1675.73	-67.3805	45.0536			1678.32	-35.3834	10.5791			1678.34	5.3776	1.892
	1677.18	-66.8828	44.9927			1679.73	-35.4161	10.5234			1679.74	4.5228	2.0153
	1678.73	-66.8851	44.8681			1681.18	-35.4501	10.5118			1681.2	5.0045	1.9314
	1680.18	-67.0385	44.7755			1682.57	-35.1959	10.4865			1682.64	5.0511	1.9394
	1681.58	-67.3764	44.9801			1684	-35.6125	10.5783			1684.04	4.9121	2.0993
	1683.03	-67.31	44.9226			1685.41	-35.5761	10.5168			1685.49	5.008	2.2283
	1684.45	-66.5957	44.6682			1686.85	-35.4749	10.4797			1686.9	5.0775	2.149
	1685.88	-67.391	44.9223			1688.32	-35.5479	10.5076			1688.34	5.1968	1.9675
	1687.29	-67.1824	44.9864			1689.73	-35.8135	10.5753			1689.75	5.4321	2.0886
	1688.73	-66.7228	44.9493			1691.18	-35.4138	10.5552			1691.2	4.7998	2.1774
	1690.18	-67.2504	44.7321			1692.57	-35.6066	10.4716			1692.64	4.8938	2.0097
	1691.58	-67.0552	44.7783			1694.01	-35.6248	10.5686			1694.04	4.8406	2.0819
	1693.03	-67.3839	44.7992			1695.4	-35.4719	10.5672			1695.49	5.013	1.9953
	1694.45	-66.9408	45.0877			1696.86	-35.6187	10.4613			1696.9	4.9965	1.9936
	1695.89	-67.462	44.951			1698.32	-35.3433	10.552			1698.34	4.5548	2.2449
	1697.29	-66.8996	45.1097			1699.73	-35.41	10.5521			1699.75	5.0145	2.0166
	1698.74	-66.9807	44.968			1701.18	-35.4036	10.6605			1701.2	4.7342	2.053
	1700.18	-67.4572	45.0054			1702.56	-35.3558	10.5361			1702.64	4.9345	2.0935
	1701.58	-66.9695	44.9723			1704.01	-35.7648	10.6134			1704.04	5.1101	2.0348
	1703.03	-66.4692	44.9683			1705.4	-35.4644	10.5762			1705.49	5.2954	2.0552
	1704.45	-66.8785	44.9851			1706.86	-35.7951	10.5784			1706.9	5.024	1.9844
	1705.89	-67.2053	45.0712			1708.32	-35.7945	10.5707			1708.34	5.1667	2.1682
	1707.29	-66.9808	45.0531			1709.73	-35.5111	10.5316			1709.75	5.176	2.0351
	1708.74	-66.8484	44.9961			1711.19	-35.5019	10.5855			1711.2	5.1215	2.1077
	1710.18	-67.4942	45.1234			1712.57	-35.5516	10.5706			1712.64	4.9045	2.0561
	1711.58	-66.8169	45.1752			1714	-35.5923	10.578			1714.04	5.0154	1.9527
	1713.03	-67.3501	45.0899			1715.41	-35.6745	10.5843			1715.49	4.8649	2.0381
	1714.45	-67.5922	44.9672			1716.86	-35.5895	10.6693			1716.9	5.3091	2.0224
	1715.89	-67.086	45.0256			1718.32	-35.7176	10.6147			1718.35	5.2083	2.1949
	1717.29	-66.9028	45.165			1719.82	-35.7521	10.5439			1719.84	5.0796	2.093
	1718.74	-66.943	45.0469			1721.23	-35.8104	10.6814			1721.25	4.9822	2.1146
	1720.18	-67.5162	45.0014			1722.69	-35.5869	10.552			1722.7	4.8317	1.9858
	1721.58	-67.1101	45.1835			1724.06	-35.3145	10.5435			1724.14	5.4547	2.0902
	1723.03	-67.6812	45.084			1725.51	-35.5646	10.6341			1725.54	5.0341	2.2855
	1724.45	-67.2264	45.128			1726.92	-35.6363	10.586			1726.99	4.9908	2.084
	1725.89	-66.8544	45.1364			1728.36	-35.8572	10.5512			1728.44	4.879	2.2106
	1727.29	-67.5222	45.0948			1729.87	-35.806	10.6777			1729.9	5.0649	2.1362
	1728.74	-67.4839	45.3328			1731.32	-35.6972	10.744			1731.35	5.0124	2.1051
	1730.18	-67.3351	45.1268			1732.83	-35.8872	10.6316			1732.85	5.2374	2.0176
	1731.58	-67.6155	45.2041			1734.24	-35.8285	10.599			1734.25	4.8888	2.1526
	1733.03	-67.7096	45.1793			1735.69	-35.9587	10.6097			1735.7	4.8503	1.987
	1734.45	-67.3302	45.2272			1737.06	-35.6639	10.6721			1737.14	5.0293	2.1827
	1735.89	-67.3287	45.3462			1738.51	-35.6906	10.7065			1738.54	4.9841	2.0068
	1737.29	-67.3069	45.2518			1739.9	-35.8078	10.5665			1739.99	5.067	2.1435
	1738.74	-67.7969	45.1247			1741.36	-35.6	10.6463			1741.4	5.1857	2.1102
	1740.19	-67.6274	45.0398			1742.82	-35.707	10.5685			1742.84	5.1697	2.0433
	1741.58	-67.4727	45.1267			1744.24	-35.8257	10.6845			1744.25	5.0661	2.2255
	1743.03	-67.6548	45.1554			1745.69	-35.6628	10.6122			1745.7	5.0626	2.1298
	1744.45	-67.2357	45.3943			1747.07	-35.823	10.5676			1747.14	5.1324	2.257
	1745.89	-67.8076	45.1981			1748.51	-35.8609	10.6537			1748.54	5.2376	2.1519
	1747.29	-67.3167	45.2159			1749.9	-36.0924	10.5986			1749.99	5.1447	2.0418
	1748.74	-67.4143	45.2264			1751.36	-36.0512	10.6344			1751.41	5.1878	2.2143
	1750.19	-66.9689	45.19			1752.82	-35.8559	10.5964			1752.85	5.1436	2.0656
	1751.58	-67.3037	45.345			1754.32	-35.7677	10.7279			1754.35	4.9727	2.1663
	1753.03	-67.3976	45.1156			1755.82	-35.9727	10.6657			1755.85	5.1281	2.2471
	1754.45	-66.9463	45.2893			1757.24	-35.6725	10.6149			1757.25	4.8438	2.1113
	1755.89	-67.6136	45.3497			1758.69	-35.7144	10.7075			1758.7	5.1998	2.1103
	1757.29	-67.2744	45.3503			1760.07	-35.7124	10.6817			1760.14	5.4145	1.9842
	1758.74	-67.662	45.4238			1761.5	-35.8819	10.555			1761.54	5.2224	2.0432
	1760.19	-67.6131	45.313			1762.9	-35.8269	10.6844			1762.99	5.1078	2.1229
	1761.59	-67.6786	45.4287			1764.36	-35.9425	10.8045			1764.44	5.4232	2.2007
	1763.03	-67.7817	45.3722			1765.87	-35.9705	10.6094			1765.91	5.5333	2.203
	1764.45	-67.4364	45.1541			1767.32	-35.8702	10.6003			1767.35	5.3638	2.1844
	1765.89	-67.9242	45.4996			1768.82	-35.7725	10.6448			1768.85	5.4968	2.2159
	1767.29	-67.4171	45.3286			1770.24	-35.9862	10.6308			1770.25	5.3412	2.2898
	1768.75	-67.5295	45.1452			1771.69	-35.7068	10.6669			1771.7	5.4385	2.0929
	1770.19	-67.8271	45.3865			1773.08	-36.1053	10.5964			1773.15	5.1918	1.9909
	1771.58	-67.39	45.2939			1774.51	-35.7644	10.5962			1774.54	5.2587	2.0913
	1773.03	-67.8854	45.525			1775.91	-36.0863	10.6396			1775.99	5.2852	2.2861
	1774.45	-67.5299	45.3043			1777.36	-35.861	10.6917			1777.41	5.5121	2.2964
	1775.89	-68.0112	45.4948			1778.83	-35.9198	10.6588			1778.85	5.2956	2.2611
	1777.29	-67.5706	45.3972			1780.24	-35.9767	10.6577			1780.25	5.1741	2.2187
	1778.75	-67.7823	45.4049			1781.69	-36.1411	10.7217			1781.7	5.2777	2.0725
	1780.2	-67.2379	45.5282			1783.07	-36.0434	10.7369			1783.15	4.9781	2.111
	1781.59	-67.6781	45.5707			1784.5	-35.7641	10.7963			1784.54	5.3354	2.1209
	1783.04	-67.3274	45.32			1785.91	-35.8695	10.5652			1785.99	5.2491	2.0009
	1784.45	-67.298	45.4499			1787.36	-36.0166	10.663			1787.44	5.3781	2.2407
	1785.89	-67.49	45.409			1788.87	-36.1467	10.6925			1788.9	5.2993	1.9639
	1787.3	-67.6927	45.5395			1790.32	-35.9505	10.6304			1790.35	5.1693	2.2175
	1788.75	-67.4049	45.3225			1791.83	-36.0527	10.694			1792.23	5.2694	2.2249
	1790.19	-68.2139	45.4541			1793.69	-35.8955	10.702			1793.7	5.0236	2.3013
	1791.59	-68.0075	45.4134			1795.07	-35.9388	10.6135			1795.15	4.9886	2.1722
	1793.04	-67.4706	45.4695			1796.51	-35.77	10.7441			1796.54	5.413	2.047
	1794.45	-68.1708	45.3939			1797.91	-35.8851	10.8046			1797.99	5.2546	2.1127
	1795.89	-67.7681	45.6795			1799.36	-35.9688	10.6586			1799.44	5.0729	2.2764
	1797.29	-67.4388	45.3389			1800.87	-36.0876	10.706			1800.91	5.2331	2.1206
	1798.75	-67.5787	45.2655			1802.33	-36.0269	10.7813			1802.35	5.4489	2.0484
	1800.24	-67.6703	45.4434			1803.74	-35.8335	10.7002			1803.74	5.2427	2.13
	1801.69	-67.7649	45.4784			1805.18	-36.0894	10.7494			1805.19	5.3131	2.1683
	1803.09	-67.6463	45.5768			1806.58	-36.1358	10.6531			1806.63	5.2013	2.1636
	1804.52	-67.901	45.5882			1808	-35.9277	10.6875			1808.03	5.2577	2.182
	1805.94	-67.8335	45.5153			1809.39	-36.0402	10.6583			1809.48	4.9086	2.2281
	1807.38	-67.7182	45.3493			1810.85	-36.1328	10.6345			1810.89	5.5875	2.0414
	1808.78	-67.834	45.5633			1812.31	-36.1679	10.6872			1812.34	5.6241	2.0176
	1810.22	-67.7216	45.6288			1813.73	-36.0034	10.637			1813.79	5.3163	2.1223
	1811.67	-67.4459	45.7357			1815.18	-36.2148	10.647			1815.19	5.3115	2.1306
	1813.07	-67.3502	45.7223			1816.55	-36.3408	10.72			1816.63	5.4877	2.1263
	1814.52	-67.6505	45.5639			1818	-36.2917	10.7213			1818.03	5.3174	2.1559
	1815.93	-67.4443	45.4935			1819.4	-35.8726	10.7009			1819.48	5.2303	2.1945
	1817.38	-67.8269	45.555			1820.85	-36.2263	10.5789			1820.89	5.6587	2.07
	1818.78	-67.9805	45.5454			1822.31	-36.1125	10.6934			1822.34	5.2944	2.2723
	1820.24	-67.6268	45.5912			1823.73	-35.9986	10.6542			1823.74	4.8858	2.1587
	1821.67	-67.7173	45.6273			1825.14	-35.9325	10.5854			1825.18	5.2763	2.2163
	1823.07	-67.8522	45.7269			1826.55	-36.2392	10.6301			1826.63	5.3756	2.0448
	1824.53	-68.0692	45.7997			1828	-36.0866	10.7227			1828.03	5.1572	2.0671
	1825.93	-67.976	45.5966			1829.39	-36.3991	10.6963			1829.48	5.3079	2.0765
	1827.38	-68.1096	45.6291			1830.85	-36.3135	10.6835			1830.89	5.4487	2.1791
	1828.78	-67.6741	45.6335			1832.31	-36.3787	10.7183			1832.34	5.5383	2.2296
	1830.22	-67.5913	45.6227			1833.73	-36.0555	10.7274			1833.74	5.6586	2.1847
	1831.67	-67.236	45.6509			1835.13	-36.1392	10.7457			1835.18	5.5122	2.1638
	1833.07	-68.3374	45.6179			1836.55	-36.1413	10.7942			1836.63	5.5368	2.2355
	1834.53	-68.1616	45.5265			1838	-36.0297	10.7068			1838.03	5.2936	2.1767
	1835.95	-67.9561	45.5533			1839.4	-36.0618	10.7456			1839.48	5.0113	2.1904
	1837.38	-67.9511	45.6915			1840.85	-36.1088	10.6249			1840.89	5.2463	2.0642
	1838.78	-68.1805	45.7499			1842.31	-36.2133	10.7509			1842.34	5.5072	2.0991
	1840.24	-67.4802	45.6218			1843.73	-36.0044	10.6764			1843.74	5.5887	2.1312
	1841.67	-67.6413	45.4593			1845.13	-35.9718	10.7447			1845.18	5.0164	2.0521
	1843.08	-67.8422	45.7427			1846.56	-36.0725	10.7452			1846.63	5.9621	2.1619
	1844.52	-67.9064	45.7038			1848	-36.3088	10.7418			1848.03	5.2031	2.1622
	1845.94	-67.6584	45.8306			1849.4	-36.1468	10.8017			1849.48	5.5911	2.1114
	1847.38	-68.1014	45.7384			1850.85	-36.2845	10.6895			1850.89	5.3829	2.0851
	1848.78	-67.6256	45.8473			1852.31	-36.0773	10.7285			1852.34	5.5885	2.2037
	1850.22	-67.8989	45.7366			1853.73	-36.2623	10.6851			1853.74	5.8531	2.0802
	1851.67	-67.656	45.7565			1855.13	-36.14	10.7118			1855.18	5.2941	2.1576
	1853.07	-67.8516	45.8217			1856.55	-36.3183	10.7246			1856.63	5.4245	2.1604
	1854.53	-67.7017	45.8731			1858	-36.321	10.7816			1858.03	4.9256	2.2754
	1855.94	-67.3186	45.7865			1859.4	-36.3343	10.7744			1859.48	5.6757	2.1479
	1857.38	-67.9169	45.704			1860.85	-36.3787	10.6575			1860.89	5.2683	2.2373
	1858.78	-67.9017	45.7372			1862.31	-36.2812	10.8435			1862.34	5.7133	2.1972
	1860.22	-68.2113	45.7965			1863.73	-36.5771	10.6891			1863.74	5.4222	2.1301
	1861.67	-68.0108	45.5814			1865.18	-36.1598	10.7715			1865.19	5.6511	2.1338
	1863.12	-67.7143	45.8764			1866.56	-36.3825	10.7759			1866.63	5.5544	2.2274
	1864.57	-68.1811	45.8026			1868	-36.1345	10.7078			1868.03	5.4121	2.2514
	1866.03	-68.5297	45.932			1869.4	-36.4154	10.8302			1869.48	5.6896	2.0695
	1867.44	-67.9432	45.9217			1870.85	-36.0246	10.7533			1870.89	5.636	2.2324
	1868.88	-68.2971	45.8956			1872.31	-36.1661	10.7019			1872.34	5.5515	2.197
	1870.28	-68.0631	45.7919			1873.73	-36.4378	10.6656			1873.74	5.554	2.0499
	1871.72	-67.7485	45.8372			1875.18	-36.4632	10.6684			1875.19	5.3602	2.2657
	1873.18	-68.2251	45.875			1876.56	-36.5459	10.6705			1876.63	5.5875	2.0219
	1874.58	-68.3466	45.8472			1878	-36.4559	10.7579			1878.03	5.4155	2.2089
	1876.03	-67.9965	45.8683			1879.4	-36.3036	10.5967			1879.48	5.3817	2.2316
	1877.44	-68.2976	45.9238			1880.85	-36.2219	10.7002			1880.9	5.5706	2.2422
	1878.88	-68.3165	45.9094			1882.31	-36.2611	10.5588			1882.34	5.7368	2.157
	1880.29	-68.1428	45.6971			1883.73	-36.444	10.7679			1883.74	5.6386	2.2737
	1881.72	-68.2477	46.0103			1885.18	-36.573	10.7297			1885.19	5.3939	2.0861
	1883.18	-68.1766	45.7767			1886.56	-36.2604	10.6745			1886.63	5.3595	2.1447
	1884.57	-68.2838	45.8446			1888	-36.167	10.7743			1888.03	5.3633	2.3685
	1886.03	-67.9168	45.8031			1889.4	-36.2293	10.7723			1889.48	5.6622	2.1834
	1887.44	-67.9909	45.6973			1890.85	-36.3757	10.7742			1890.9	5.6259	2.1706
	1888.88	-68.1234	45.8613			1892.31	-36.548	10.71			1892.35	5.6192	2.0517
	1890.29	-68.1469	45.8992			1893.73	-36.2236	10.7868			1893.74	5.5216	2.2295
	1891.72	-68.1324	45.9196			1895.18	-36.2879	10.6921			1895.19	5.363	2.1881
	1893.18	-68.2687	45.6617			1896.57	-36.455	10.7547			1896.63	5.6035	2.2488
	1894.58	-67.9455	45.8134			1898	-36.427	10.6953			1898.03	5.6579	2.3247
	1896.03	-68.2817	46.1323			1899.4	-36.5649	10.7556			1899.48	5.6139	2.2238
	1897.44	-68.0615	45.9544			1900.85	-36.3588	10.7539			1900.9	5.5968	2.2587
	1898.88	-67.9835	45.8911			1902.31	-36.666	10.7911			1902.34	5.2981	2.1785
	1900.29	-68.6848	46.0528			1903.73	-36.4244	10.8302			1903.74	5.86	2.1528
	1901.72	-68.1548	45.9527			1905.18	-36.2997	10.7952			1905.19	5.4393	2.3035
	1903.18	-68.361	45.9732			1906.56	-36.2885	10.8251			1906.63	5.814	2.223
	1904.58	-67.8339	46.1003			1908	-36.2939	10.7976			1908.03	6.03	2.2968
	1906.03	-68.4382	45.9078			1909.4	-36.4865	10.7564			1909.48	5.7403	2.1305
	1907.44	-68.1935	46.0045			1910.85	-36.6201	10.7028			1910.9	5.345	2.1774
	1908.88	-68.1615	45.918			1912.31	-36.3478	10.8661			1912.34	5.6901	2.206
	1910.29	-68.1978	45.9377			1913.73	-36.5721	10.8846			1913.74	5.2261	2.346
	1911.73	-67.8867	46.0678			1915.18	-36.6743	10.77			1915.2	5.5136	2.2084
	1913.18	-67.9985	45.8338			1916.56	-36.585	10.8481			1916.64	5.3514	2.2065
	1914.58	-68.1564	46.072			1918	-36.3987	10.7382			1918.03	5.7955	2.1649
	1916.03	-68.066	46.0723			1919.4	-36.4529	10.8441			1919.48	5.7774	2.1268
	1917.45	-67.6021	46.0798			1920.85	-36.6023	10.7566			1920.9	5.3889	2.1196
	1918.88	-68.4458	46.1794			1922.31	-36.6338	10.9023			1922.34	5.6753	2.212
	1920.29	-68.2981	46.0952			1923.73	-36.3316	10.8444			1923.74	5.7373	2.2577
	1921.73	-68.0328	46.0931			1925.18	-36.534	10.7208			1925.2	5.8089	2.2651
	1923.18	-68.2295	46.0904			1926.56	-36.2437	10.7622			1926.64	6.0349	2.2575
	1924.58	-67.9558	46.1219			1928	-36.5075	10.7814			1928.03	5.288	2.2434
	1926.03	-68.0396	45.9518			1929.4	-36.5687	10.9239			1929.48	5.8638	2.2126
	1927.45	-68.5072	46.111			1930.85	-36.4483	10.7818			1930.9	5.7862	2.4284
	1928.88	-67.8609	46.1164			1932.32	-36.4453	10.8526			1932.34	6.1021	2.2904
	1930.29	-67.9689	46.0505			1933.73	-36.5144	10.7781			1933.74	5.6543	2.2612
	1931.73	-68.4951	46.2338			1935.18	-36.5149	10.7634			1935.2	5.855	2.2064
	1933.18	-67.8953	46.0618			1936.56	-36.6762	10.8347			1936.64	5.9393	2.1542
	1934.58	-68.1412	46.1728			1938	-36.9551	10.7655			1938.04	5.7204	2.3116
	1936.03	-68.5025	46.1324			1939.4	-36.6385	10.8488			1939.48	5.7333	2.2348
	1937.44	-68.2031	46.0286			1940.85	-36.6396	10.856			1940.9	5.8838	2.2077
	1938.88	-68.3481	45.9517			1942.32	-36.7211	10.7708			1942.34	5.5553	2.282
	1940.29	-68.4181	46.1663			1943.73	-36.7266	10.8209			1943.74	5.9566	2.2457
	1941.73	-68.8324	46.0117			1945.18	-36.5244	10.8208			1945.2	6.2823	2.318
	1943.18	-68.2616	46.0076			1946.56	-36.4781	10.8577			1946.64	5.9119	2.2075
	1944.6	-68.0711	46.0957			1948	-36.6191	10.8485			1948.05	5.5023	2.2341
	1946.03	-68.3899	46.2619			1949.41	-36.4264	10.8152			1949.48	5.5807	2.2764
	1947.45	-68.439	46.1469			1950.86	-36.5191	10.7993			1950.9	5.8623	2.2581
	1948.89	-68.0956	46.1305			1952.32	-36.693	10.8411			1952.34	5.8735	2.2822
	1950.29	-68.5324	46.0463			1953.73	-36.3852	10.7611			1953.74	6.0198	2.4112
	1951.74	-68.2651	46.1429			1955.18	-36.7876	10.9448			1955.2	5.2403	2.2751
	1953.18	-68.4441	46.1391			1956.57	-36.4509	10.8585			1956.64	5.5923	2.2299
	1954.58	-68.275	46.0938			1958	-36.6453	10.7676			1958.04	5.5603	2.3434
	1956.03	-68.3278	46.0669			1959.4	-36.4931	10.8009			1959.49	5.9003	2.1539
	1957.45	-68.6012	46.2476			1960.87	-36.6563	10.8833			1960.9	5.7899	2.3281
	1958.9	-68.3532	46.2482			1962.32	-36.7069	10.9235			1962.34	6.091	2.1374
	1960.29	-68.397	46.2985			1963.73	-36.564	10.7787			1963.74	5.9599	2.3093
	1961.74	-68.1612	46.2847			1965.18	-36.6726	10.7663			1965.2	5.9387	2.1919
	1963.18	-68.4814	46.2324			1966.56	-36.69	10.916			1966.64	5.7979	2.3946
	1964.58	-68.3528	46.1434			1968	-36.5042	10.9377			1968.03	5.8323	2.2041
	1966.03	-68.451	46.1951			1969.4	-36.3525	10.8062			1969.49	6.0817	2.2442
	1967.45	-68.4956	46.3537			1970.86	-36.7349	10.8357			1970.9	5.7095	2.253
	1968.89	-68.4016	46.2058			1972.32	-36.8619	10.9526			1972.34	5.6535	2.2252
	1970.29	-68.0484	46.2949			1973.74	-36.769	10.8969			1973.75	5.6725	2.2122
	1971.73	-68.6529	46.1452			1975.19	-36.8095	10.8396			1975.2	5.902	2.1842
	1973.18	-67.9961	46.1771			1976.56	-36.5378	10.7683			1976.65	5.699	2.2185
	1974.58	-68.3081	46.1487			1978.01	-36.9439	10.9502			1978.04	5.5504	2.3608
	1976.03	-68.4372	46.2359			1979.4	-36.6568	10.9157			1979.49	6.0515	2.1982
	1977.45	-68.797	46.2906			1980.86	-36.5661	10.9151			1980.9	5.7018	2.4508
	1978.89	-68.5575	46.2439			1982.32	-36.8485	10.8729			1982.34	5.9258	2.3218
	1980.29	-68.6638	46.3653			1983.74	-36.8803	10.8019			1983.75	5.4745	2.2451
	1981.74	-68.4785	46.2388			1985.19	-36.7027	10.8888			1985.2	5.68	2.218
	1983.18	-68.7719	46.4836			1986.56	-36.567	10.7921			1986.64	5.7712	2.3279
	1984.58	-68.4705	46.1896			1988	-36.6844	10.946			1988.05	5.7777	2.3109
	1986.03	-68.5653	46.4046			1989.41	-36.8112	10.8475			1989.49	5.8508	2.3717
	1987.45	-68.7388	46.2353			1990.86	-36.8819	10.8833			1990.9	5.7113	2.2064
	1988.89	-68.8444	46.3029			1992.32	-36.7751	10.9093			1992.34	5.6398	2.2561
	1990.29	-68.4711	46.0901			1993.75	-36.7861	10.8082			1993.8	5.8296	2.2773
	1991.74	-68.7673	46.3887			1995.23	-36.7986	10.8629			1995.26	5.4403	2.3173
	1993.18	-68.9233	46.2088			1996.74	-36.7086	10.8308			1996.75	5.7114	2.3847
	1994.58	-68.6439	46.4657			1998.19	-36.7194	10.9477			1998.23	5.9508	2.3415
	1996.03	-68.6048	46.3576			1999.64	-36.8866	10.8561			1999.69	5.9891	2.178
	1997.45	-68.4232	46.1993			2001.06	-36.7564	10.8628			2001.14	5.553	2.3092
	1998.89	-68.6974	46.3361			2002.5	-36.7971	10.8941			2002.54	5.6153	2.3185
	2000.29	-68.8319	46.2213			2003.91	-37.0828	10.8274			2004	5.9233	2.3742
	2001.74	-68.769	46.4471			2005.36	-36.5803	10.9172			2005.4	6.0081	2.3319
	2003.18	-68.5952	46.3534			2006.82	-36.7634	10.9126			2006.86	5.8482	2.2767
	2004.58	-68.6536	46.3186			2008.24	-36.8808	10.8199			2008.26	6.0064	2.2928
	2006.03	-68.7315	46.3379			2009.74	-36.6986	10.8909			2009.75	6.3368	2.1945
	2007.45	-68.709	46.533			2011.19	-36.7315	10.9145			2011.2	5.7247	2.255
	2008.89	-68.4318	46.5219			2012.57	-36.8125	10.864			2012.64	6.198	2.1551
	2010.29	-68.8665	46.5078			2014.01	-36.9009	10.9584			2014.04	5.4123	2.2899
	2011.74	-68.7977	46.4272			2015.4	-36.9252	10.8037			2015.49	5.6976	2.3279
	2013.19	-68.6738	46.3952			2016.86	-36.8973	10.8334			2016.91	6.0498	2.3443
	2014.58	-68.216	46.5917			2018.32	-36.7078	10.7871			2018.35	5.9155	2.2361
	2016.03	-68.6532	46.4423			2019.74	-36.8351	10.8937			2019.75	5.632	2.3409
	2017.45	-68.8172	46.4735			2021.19	-36.8146	10.8821			2021.2	5.8133	2.3679
	2018.89	-68.4219	46.3557			2022.57	-36.9859	10.8635			2022.64	6.1391	2.126
	2020.29	-68.5517	46.5117			2024.01	-37.0628	10.7867			2024.04	5.6003	2.1535
	2021.74	-69.1714	46.6019			2025.4	-36.7615	10.9843			2025.49	5.7364	2.2503
	2023.19	-68.6789	46.6388			2026.86	-36.9608	10.8667			2026.9	5.9314	2.2706
	2024.58	-68.9121	46.3172			2028.32	-36.6052	10.9056			2028.35	5.7517	2.4066
	2026.03	-68.2604	46.5208			2029.82	-37.1101	10.9043			2029.85	6.0345	2.3055
	2027.45	-68.8398	46.3671			2031.24	-36.8823	10.9096			2031.25	5.9071	2.2598
	2028.89	-68.5148	46.4871			2032.69	-37.0784	10.9863			2032.7	5.7315	2.3866
	2030.29	-68.9562	46.4665			2034.06	-36.8913	10.9423			2034.15	6.2428	2.1883
	2031.74	-68.5572	46.47			2035.5	-36.6857	10.8937			2035.54	5.9514	2.3177
	2033.19	-68.7687	46.5455			2036.92	-36.5936	10.9364			2036.99	5.576	2.2386
	2034.59	-68.5594	46.4056			2038.36	-36.8431	10.9708			2038.41	5.641	2.3809
	2036.04	-68.7029	46.5432			2039.82	-37.0584	11.014			2039.85	5.7971	2.1281
	2037.45	-68.6334	46.5428			2041.32	-37.058	10.8692			2041.35	6.2224	2.2762
	2038.89	-69.0266	46.4145			2042.82	-37.1071	10.8535			2042.85	5.94	2.3181
	2040.29	-68.8072	46.6575			2044.24	-37.2421	10.9951			2044.25	6.1796	2.3582
	2041.74	-68.6303	46.5753			2045.69	-37.2423	10.9638			2045.7	6.0581	2.3665
	2043.19	-68.7009	46.6287			2047.07	-36.8634	10.9636			2047.15	5.9282	2.3129
	2044.59	-68.8943	46.5793			2048.51	-37.0058	10.9748			2048.54	6.2426	2.4557
	2046.04	-68.9102	46.431			2049.91	-36.8326	10.878			2049.99	6.3254	2.1526
	2047.45	-68.8595	46.4928			2051.36	-36.9309	10.891			2051.44	6.0765	2.4331
	2048.95	-68.5463	46.581			2052.87	-36.7055	10.9067			2052.91	5.7214	2.16
	2050.39	-68.8979	46.6155			2054.32	-36.6056	10.9158			2054.38	6.1581	2.2831
	2051.79	-69.1395	46.6344			2055.82	-36.7415	10.9678			2055.85	5.9422	2.4054
	2053.25	-69.2203	46.7415			2057.32	-37.1626	10.9084			2057.35	6.1132	2.2513
	2054.69	-68.6104	46.6377			2058.82	-36.8544	10.9099			2058.85	5.9956	2.1897
	2056.08	-68.6016	46.4982			2060.24	-36.96	11.0208			2060.25	5.9219	2.3147
	2057.53	-68.5884	46.6725			2061.69	-36.8342	10.885			2061.7	6.2724	2.4199
	2058.95	-68.4045	46.761			2063.06	-36.7046	10.8394			2063.15	6.2627	2.435
	2060.39	-69.1334	46.4894			2064.51	-37.1551	10.955			2064.54	6.6122	2.3576
	2061.79	-68.4715	46.6622			2065.91	-37.0279	10.8283			2065.99	5.7693	2.4105
	2063.25	-69.073	46.6176			2067.36	-36.7771	10.9108			2067.41	6.0643	2.361
	2064.69	-69.0356	46.7445			2068.83	-37.2039	11.0184			2068.85	5.712	2.3441
	2066.08	-69.041	46.6337			2070.32	-36.8766	10.9202			2070.36	6.0239	2.3965
	2067.53	-68.8283	46.674			2071.83	-37.1104	11.0214			2071.85	5.6156	2.3296
	2068.95	-69.0351	46.7675			2073.37	-36.988	10.9276			2073.41	6.0376	2.3458
	2070.39	-69.0181	46.635			2074.83	-36.689	10.8931			2074.85	6.1252	2.5092
	2071.79	-69.2225	46.6282			2076.24	-36.7814	10.9318			2076.25	6.325	2.3327
	2073.25	-68.745	46.8094			2077.69	-37.0524	10.9235			2077.7	6.0353	2.3585
	2074.69	-69.1582	46.7069			2079.07	-37.0459	10.942			2079.15	6.0649	2.333
	2076.08	-69.252	46.6967			2080.51	-37.0529	10.9159			2080.54	5.9672	2.3271
	2077.54	-68.8067	46.6699			2081.91	-37.1384	11.0129			2081.99	6.1875	2.4125
	2078.95	-69.0753	46.7622			2083.36	-37.0886	10.8941			2083.41	5.8373	2.3784
	2080.39	-69.1896	46.7815			2084.83	-37.0802	10.9242			2084.85	6.2571	2.4703
	2081.79	-68.99	46.8332			2086.32	-37.1992	10.9466			2086.35	6.1589	2.2418
	2083.25	-69.1279	46.74			2087.83	-37.1883	10.9701			2087.85	5.8872	2.3031
	2084.69	-69.2365	46.693			2089.24	-37.1466	10.9262			2089.27	6.2069	2.3877
	2086.08	-69.2958	46.6818			2090.74	-37.3128	10.9055			2090.75	6.0217	2.3986
	2087.54	-69.3213	46.6657			2092.19	-37.1403	10.8563			2092.21	6.046	2.422
	2088.95	-68.7621	46.7546			2093.57	-36.9014	10.8304			2093.65	5.9236	2.3448
	2090.39	-69.2372	46.7501			2095.01	-37.1844	11.0619			2095.04	6.2651	2.3034
	2091.85	-69.189	46.9128			2096.41	-37.177	11.099			2096.49	6.3545	2.2673
	2093.3	-68.9424	46.9744			2097.86	-37.0193	10.966			2097.91	5.7795	2.3861
	2094.79	-68.5955	46.8186			2099.33	-37.0919	10.8078			2099.35	5.9192	2.3188
	2096.25	-69.1169	46.7932			2100.83	-37.0764	11.0269			2100.85	6.0702	2.3749
	2097.69	-68.9393	46.8731			2102.33	-37.3004	10.9808			2102.35	6.2202	2.2696
	2099.09	-69.1013	46.7205			2103.83	-37.0042	10.9656			2103.84	6.3089	2.3311
	2100.54	-68.7903	46.7233			2105.23	-36.9071	10.9002			2105.24	5.7175	2.2515
	2101.95	-69.0752	46.797			2106.68	-37.1898	11.0133			2106.69	5.7722	2.3288
	2103.39	-69.1787	46.9353			2108.06	-37.2808	10.9854			2108.13	6.1277	2.3431
	2104.88	-69.1891	46.8041			2109.5	-37.5295	10.9121			2109.53	6.3756	2.4517
	2106.28	-69.0471	46.9136			2110.9	-36.931	10.9486			2110.98	6.558	2.3233
	2107.72	-69.0218	46.8041			2112.35	-37.1192	10.9474			2112.4	6.2197	2.3825
	2109.17	-69.3367	46.809			2113.81	-37.2611	11.0932			2113.84	6.1994	2.3874
	2110.58	-69.0744	46.9832			2115.23	-37.0471	10.8429			2115.24	5.8637	2.5006
	2112.03	-69.3909	46.9451			2116.68	-37.0838	10.8984			2116.69	6.205	2.3222
	2113.45	-69.0774	46.922			2118.06	-37.1512	10.9817			2118.14	6.3199	2.2761
	2114.88	-69.1105	46.8273			2119.5	-37.2401	10.8801			2119.53	6.2669	2.3445
	2116.29	-69.0055	46.8321			2120.9	-36.9877	11.0569			2120.98	6.0879	2.3463
	2117.72	-69.0818	46.8559			2122.35	-36.9484	10.9811			2122.4	6.1045	2.3496
	2119.19	-68.5262	46.6661			2123.81	-37.4112	10.9509			2123.84	6.266	2.3773
	2120.58	-69.2502	46.7205			2125.23	-37.4328	10.937			2125.24	6.4053	2.3647
	2122.03	-69.0931	47.0325			2126.68	-37.1797	10.9592			2126.69	6.3346	2.2542
	2123.44	-68.7941	46.9578			2128.06	-36.7969	11.0249			2128.14	6.1528	2.3508
	2124.88	-69.4332	46.9259			2129.5	-37.2531	11.1398			2129.53	5.9982	2.328
	2126.29	-69.0462	46.9413			2130.91	-36.9237	10.9003			2130.98	5.958	2.338
	2127.72	-69.3299	46.9031			2132.35	-37.3981	10.9158			2132.43	6.1986	2.5458
	2129.18	-69.1149	46.965			2133.86	-36.9868	11.0562			2133.9	6.1953	2.3957
	2130.58	-69.0074	46.9401			2135.31	-37.1614	10.9476			2135.34	5.8414	2.4559
	2132.03	-68.5955	46.9785			2136.73	-37.139	11.0036			2136.74	6.1788	2.3494
	2133.44	-69.2008	46.9453			2138.18	-37.0821	11.0269			2138.19	6.231	2.4142
	2134.88	-68.8488	46.8108			2139.56	-37.2755	10.8631			2139.63	6.2404	2.4329
	2136.28	-68.9505	46.9284			2141	-37.312	10.9937			2141.03	6.2792	2.2566
	2137.72	-68.9084	46.9673			2142.4	-37.3033	10.9505			2142.48	5.8343	2.333
	2139.18	-68.361	47.0554			2143.85	-37.0873	11.0126			2143.9	6.3801	2.3717
	2140.58	-69.3673	46.8208			2145.31	-37.0126	10.8764			2145.34	6.092	2.4771
	2142.03	-69.2703	46.8513			2146.73	-37.3346	10.9901			2146.74	6.3686	2.4339
	2143.44	-68.8626	46.9139			2148.18	-37.3566	11.0203			2148.19	6.4666	2.3557
	2144.88	-69.7382	47.0651			2149.56	-37.4273	10.9637			2149.63	6.3285	2.3077
	2146.29	-69.4076	47.0457			2151	-37.2756	10.8956			2151.03	6.0027	2.3022
	2147.72	-68.9775	46.7952			2152.4	-37.2374	10.9727			2152.48	6.1526	2.3459
	2149.18	-69.2707	46.8313			2153.85	-37.4435	10.9369			2153.9	6.2996	2.295
	2150.58	-69.1327	46.9459			2155.31	-37.4229	10.9574			2155.34	5.9945	2.4742
	2152.03	-69.5168	47.1404			2156.73	-37.2499	10.9341			2156.74	6.4828	2.3845
	2153.43	-69.3277	46.8006			2158.18	-37.3471	10.9551			2158.19	6.1109	2.3469
	2154.88	-69.083	46.9329			2159.56	-37.349	11.0154			2159.63	6.415	2.4846
	2156.29	-69.3916	46.9381			2161	-37.3358	11.0224			2161.03	6.6425	2.2067
	2157.72	-69.5429	47.0292			2162.4	-37.3634	10.9914			2162.49	6.3167	2.3503
	2159.18	-69.1748	46.9125			2163.85	-37.2745	10.9957			2163.9	6.5965	2.3124
	2160.58	-69.4969	47.1997			2165.31	-37.3298	11.0217			2165.34	6.0442	2.4353
	2162.03	-69.8328	46.8474			2166.75	-37.0333	11.018			2166.79	6.2063	2.3289
	2163.44	-69.2039	47.1538			2168.23	-37.4678	11.0449			2168.24	5.9935	2.4296
	2164.88	-69.1563	47.0182			2169.68	-37.2387	11.0677			2169.7	6.1551	2.6296
	2166.29	-69.2873	47.0455			2171.06	-37.5313	10.9611			2171.14	6.4869	2.4027
	2167.73	-69.6054	47.1187			2172.5	-37.0895	11.0261			2172.53	6.5358	2.3251
	2169.18	-69.2804	46.9862			2173.9	-37.4393	10.9336			2173.99	6.8485	2.2993
	2170.58	-68.9727	46.9697			2175.35	-37.1801	11.0188			2175.4	6.5514	2.2219
	2172.03	-69.7885	47.1014			2176.81	-37.2384	11.0423			2176.84	5.941	2.466
	2173.44	-69.3121	47.1378			2178.23	-37.2977	10.9757			2178.24	6.3272	2.4302
	2174.88	-69.6252	47.2936			2179.68	-37.3127	11.0368			2179.69	6.238	2.3908
	2176.29	-69.2138	47.1958			2181.06	-37.1563	11.0233			2181.14	6.3714	2.3914
	2177.73	-69.3454	46.8412			2182.5	-37.5314	11.066			2182.53	5.9622	2.3247
	2179.18	-69.5197	47.1294			2183.9	-37.4978	11.0941			2183.99	6.328	2.3672
	2180.58	-69.7732	47.0396			2185.35	-37.6318	11.1005			2185.4	6.6215	2.3372
	2182.03	-69.4797	47.1536			2186.82	-37.2425	11.033			2186.84	5.9059	2.3372
	2183.45	-69.5294	47.199			2188.23	-37.4377	11.0508			2188.24	6.5125	2.3966
	2184.88	-69.5192	47.1506			2189.68	-37.3699	11.0072			2189.7	6.1999	2.3867
	2186.29	-69.1265	47.1468			2191.07	-37.2421	10.9495			2191.14	6.2208	2.4068
	2187.73	-69.2633	47.372			2192.5	-37.5329	10.9716			2192.53	6.0335	2.3861
	2189.18	-69.3209	47.3434			2193.9	-37.6358	11.1121			2193.99	6.7236	2.347
	2190.58	-69.85	47.1581			2195.35	-37.4028	11.0901			2195.44	6.1755	2.2629
	2192.03	-69.1178	47.0698			2196.86	-37.4402	11.0125			2196.9	6.4685	2.3226
	2193.44	-69.7042	46.9906			2198.32	-37.2966	11.0317			2198.37	6.0681	2.3759
	2194.88	-69.814	47.2644			2199.82	-37.2719	11.0374			2199.85	5.9814	2.5577
	2196.29	-69.8952	47.3052			2201.23	-37.2538	11.1116			2201.24	6.2452	2.3913
	2197.73	-69.0443	47.2049			2202.68	-37.172	11.021			2202.7	6.793	2.3405
	2199.18	-69.5557	47.3194			2204.07	-37.2356	10.9896			2204.15	6.4174	2.3595
	2200.58	-69.1441	47.3204			2205.51	-37.3726	11.033			2205.53	6.326	2.416
	2202.03	-69.1793	47.2503			2206.91	-37.2875	11.0518			2206.99	6.1908	2.4076
	2203.45	-68.8689	47.1041			2208.35	-37.8089	10.9693			2208.4	6.5844	2.4791
	2204.89	-69.5231	47.1728			2209.82	-37.2215	10.9829			2209.84	6.6875	2.2473
	2206.29	-69.8141	47.3735			2211.23	-37.818	11.0607			2211.24	6.5489	2.3546
	2207.73	-69.4146	47.3524			2212.69	-37.6458	10.9997			2212.7	6.2473	2.3797
	2209.18	-69.5798	47.3764			2214.06	-37.1783	11.0515			2214.14	6.2091	2.3594
	2210.58	-69.29	47.2698			2215.5	-37.5907	10.9897			2215.54	6.4135	2.4513
	2212.05	-69.2562	47.4329			2216.9	-37.2721	11.111			2216.99	6.369	2.4213
	2213.45	-69.5907	47.5009			2218.35	-37.3044	10.9993			2218.4	6.2507	2.3192
	2214.89	-69.6946	47.128			2219.82	-37.5395	11.0202			2219.84	6.3368	2.6231
	2216.29	-69.434	47.2787			2221.23	-37.6379	11.0961			2221.25	6.3193	2.4114
	2217.73	-69.5715	47.3693			2222.69	-37.4877	11.0369			2222.7	6.0801	2.4234
	2219.18	-69.4797	47.1786			2224.06	-37.4974	11.1054			2224.14	6.3506	2.4334
	2220.58	-69.8684	47.2965			2225.5	-37.4469	11.0364			2225.54	6.7906	2.5362
	2222.03	-69.8233	47.4042			2226.9	-37.6349	10.9711			2226.99	6.505	2.3107
	2223.45	-69.1535	47.2917			2228.36	-37.5453	11.0708			2228.4	6.3454	2.3465
	2224.9	-69.1448	47.4588			2229.82	-37.6488	11.0728			2229.84	6.3488	2.5577
	2226.29	-69.2215	47.188			2231.23	-37.4127	11.0702			2231.25	6.4151	2.5223
	2227.73	-69.9409	47.2701			2232.69	-37.317	11.0646			2232.7	6.4304	2.2959
	2229.18	-69.6609	47.3942			2234.06	-37.4485	11.1087			2234.14	6.6506	2.5101
	2230.58	-69.7912	47.2014			2235.5	-37.6972	11.1384			2235.54	6.4942	2.3754
	2232.03	-69.9617	47.3889			2236.92	-37.4047	11.1193			2236.99	6.2157	2.3821
	2233.45	-69.6132	47.2906			2238.35	-37.4992	10.9459			2238.4	6.5139	2.5428
	2234.89	-70.0624	47.1472			2239.82	-37.5803	10.9917			2239.86	6.2269	2.3997
	2236.29	-69.6487	47.5704			2241.23	-37.6262	11.0572			2241.25	6.628	2.4958
	2237.74	-69.2843	47.3075			2242.69	-37.8339	11.0675			2242.7	5.9791	2.2949
	2239.18	-69.4885	47.5425			2244.06	-37.5234	10.9787			2244.14	6.4066	2.4004
	2240.58	-69.7781	47.6132			2245.5	-37.6305	11.1777			2245.54	6.1149	2.4081
	2242.03	-69.4539	47.1291			2246.9	-37.5786	11.087			2246.99	6.6609	2.4261
	2243.45	-69.6062	47.3074			2248.36	-37.509	11.1159			2248.4	6.3952	2.4688
	2244.89	-69.8661	47.3178			2249.82	-37.6966	11.1227			2249.84	6.2026	2.4604
	2246.29	-69.4714	47.2986			2251.23	-37.6345	11.0073			2251.25	6.6687	2.3552
	2247.74	-69.5416	47.4398			2252.69	-37.5542	10.9274			2252.7	6.8239	2.3915
	2249.18	-69.3983	47.3642			2254.06	-37.6375	11.1162			2254.14	6.3686	2.538
	2250.58	-69.4229	47.3334			2255.5	-37.624	11.0352			2255.54	6.465	2.3848
	2252.03	-69.3189	47.5295			2256.9	-37.687	11.0163			2256.99	6.3143	2.3725
	2253.44	-69.4897	47.3914			2258.36	-37.3151	11.1612			2258.4	6.6832	2.49
	2254.89	-69.76	47.4316			2259.87	-37.4749	11.1001			2259.9	6.6624	2.4071
	2256.29	-69.3453	47.4727			2261.32	-37.7414	11.0495			2261.35	6.3384	2.3575
	2257.74	-69.7141	47.207			2262.82	-37.6775	11.0927			2263.23	6.4676	2.4324
	2259.18	-69.6551	47.5427			2264.64	-37.6485	11.1153			2264.69	6.1835	2.3938
	2260.58	-69.4859	47.4671			2266.06	-37.5242	10.9802			2266.14	6.2079	2.4329
	2262.03	-69.4805	47.4106			2267.5	-37.8267	11.0916			2267.54	6.3262	2.3522
	2263.45	-69.7464	47.4767			2268.9	-37.49	11.117			2268.99	6.6591	2.4393
	2264.91	-69.7503	47.4271			2270.36	-37.633	10.9967			2270.4	6.3228	2.4127
	2266.29	-69.7661	47.5441			2271.82	-37.514	11.1049			2271.85	6.3788	2.5263
	2267.74	-69.8125	47.696			2273.23	-37.4167	11.0872			2273.25	6.8675	2.5457
	2269.18	-69.9437	47.5033			2274.69	-37.6432	11.2404			2274.7	6.4525	2.3698
	2270.58	-70.29	47.4603			2276.06	-37.5407	11.0694			2276.14	6.4495	2.438
	2272.03	-69.7128	47.509			2277.5	-37.781	11.069			2277.54	6.654	2.556
	2273.45	-69.5889	47.6074			2278.91	-37.78	11.1101			2278.99	6.3933	2.5362
	2274.89	-69.7311	47.4624			2280.36	-37.6298	10.98			2280.4	6.6454	2.4956
	2276.29	-69.4355	47.4093			2281.82	-37.9012	11.0878			2281.84	6.4299	2.6197
	2277.74	-69.6454	47.5643			2283.24	-37.6795	11.0665			2283.25	6.4543	2.3755
	2279.19	-69.6233	47.6221			2284.69	-37.711	11.0741			2284.7	6.6998	2.5352
	2280.58	-69.7809	47.4354			2286.07	-37.71	11.0505			2286.14	6.7417	2.4857
	2282.03	-70.1552	47.5082			2287.5	-37.6404	11.0618			2287.54	6.4286	2.5343
	2283.45	-69.694	47.5055			2288.91	-37.6709	11.1993			2288.99	6.7049	2.4242
	2284.89	-69.182	47.4435			2290.36	-37.7301	11.0536			2290.41	6.3652	2.3386
	2286.29	-69.8955	47.5943			2291.82	-37.6822	11.0874			2291.84	6.4944	2.4075
	2287.74	-70.0496	47.4957			2293.24	-37.753	11.0696			2293.25	6.3922	2.5554
	2289.19	-69.1816	47.5326			2294.69	-37.7596	11.0116			2294.7	6.4679	2.5961
	2290.58	-69.8422	47.5703			2296.07	-37.657	11.1257			2296.16	6.4084	2.5573
	2292.03	-69.4229	47.5548			2297.56	-37.4911	11.0266			2297.64	6.5609	2.3452
	2293.44	-70.35	47.5141			2299	-37.5892	11.0838			2299.04	6.6293	2.4754
	2294.89	-69.7813	47.4975			2300.4	-37.754	11.0473			2300.49	6.9046	2.4553
	2296.29	-70.1702	47.6682			2301.86	-37.6653	11.1844			2301.91	6.634	2.461
	2297.74	-69.927	47.5286			2303.32	-37.932	11.1031			2303.35	6.3089	2.4584
	2299.19	-69.8898	47.6858			2304.74	-37.5733	11.1587			2304.75	6.6743	2.5669
	2300.58	-70.1753	47.53			2306.19	-37.6785	11.0241			2306.2	6.5115	2.5462
	2302.03	-70.1072	47.7189			2307.57	-37.6328	11.1038			2307.64	6.9483	2.5948
	2303.45	-69.8003	47.6818			2309.01	-37.7441	11.0907			2309.04	6.5996	2.5043
	2304.89	-69.8286	47.6346			2310.4	-37.7216	11.142			2310.49	6.3903	2.5167
	2306.29	-69.5171	47.6988			2311.86	-37.589	11.1179			2311.9	6.4245	2.522
	2307.75	-69.5991	47.5152			2313.32	-37.9611	11.1731			2313.35	6.9492	2.439
	2309.19	-69.7787	47.6063			2314.8	-37.6933	11.1107			2314.84	6.9518	2.4338
	2310.59	-69.8302	47.6415			2316.36	-37.8094	11.027			2316.41	6.8579	2.4375
	2312.03	-69.7249	47.4992			2317.82	-37.7929	11.1356			2317.85	6.5862	2.3218
	2313.45	-69.8534	47.6405			2319.24	-37.7061	11.097			2319.25	6.7461	2.5501
	2314.89	-69.8086	47.7904			2320.69	-37.856	11.1659			2320.7	6.3815	2.4386
	2316.29	-70.1866	47.7157			2322.06	-37.4476	11.0598			2322.15	6.7139	2.4774
	2317.74	-69.4472	47.6114			2323.5	-37.6427	11.2337			2323.54	6.5226	2.5578
	2319.19	-69.5778	47.586			2324.91	-37.9099	11.139			2324.99	6.4565	2.4597
	2320.58	-70.117	47.8539			2326.36	-37.6236	11.1456			2326.4	6.4088	2.4053
	2322.04	-70.0802	47.7454			2327.82	-37.4723	11.1968			2327.85	6.9608	2.6564
	2323.45	-70.1751	47.7574			2329.32	-37.925	11.0661			2329.35	6.5638	2.5084
	2324.89	-70.1047	47.7589			2330.82	-37.8742	11.1067			2330.85	6.8935	2.4334
	2326.29	-70.3127	47.6566			2332.24	-37.7534	11.1909			2332.25	6.8172	2.5821
	2327.75	-69.977	47.8075			2333.69	-38.0991	11.1033			2333.7	6.7038	2.6132
	2329.19	-70.2232	47.7256			2335.07	-37.5288	11.0968			2335.15	7.1455	2.4828
	2330.58	-69.6784	47.7068			2336.51	-37.8441	11.1149			2336.54	6.8793	2.5706
	2332.03	-69.8523	47.7517			2337.91	-37.8877	11.1309			2337.99	6.3547	2.489
	2333.45	-69.8355	47.6369			2339.36	-37.6287	11.1284			2339.4	6.65	2.515
	2334.89	-69.7727	47.69			2340.82	-37.7759	11.1626			2340.85	6.8825	2.471
	2336.29	-70.0035	47.7862			2342.24	-38.0904	11.1035			2342.25	6.7259	2.6438
	2337.75	-70.0271	47.9318			2343.71	-37.8136	11.1865			2343.75	6.7253	2.5555
	2339.19	-70.2542	47.6953			2345.19	-37.9801	11.1231			2345.2	6.7708	2.4735
	2340.59	-69.7845	47.6825			2346.57	-37.7629	11.194			2346.65	6.721	2.5457
	2342.04	-69.8463	47.9089			2348.01	-37.9287	11.2251			2348.04	6.6921	2.5322
	2343.45	-69.963	47.7649			2349.41	-37.76	11.0732			2349.49	6.6795	2.6543
	2344.89	-70.3343	47.7596			2350.86	-37.9456	11.2227			2350.91	6.4538	2.5556
	2346.29	-70.2321	47.7312			2352.33	-37.9483	11.3332			2352.35	6.6679	2.4676
	2347.75	-70.2693	47.8222			2353.83	-37.9479	11.1813			2353.85	7.0235	2.5653
	2349.24	-70.2154	47.8728			2355.32	-37.8706	11.0511			2355.35	6.6991	2.6087
	2350.69	-69.5604	47.9518			2356.82	-37.5515	11.1445			2356.85	6.4825	2.5167
	2352.09	-69.9161	47.7741			2358.32	-37.7982	11.1831			2358.35	6.7865	2.6048
	2353.53	-69.971	47.8186			2359.82	-37.7698	11.2906			2359.85	7.0073	2.4062
	2354.95	-70.0735	47.7336			2361.24	-38.054	11.1259			2361.25	6.7158	2.5488
	2356.39	-70.7815	47.7621			2362.71	-37.9768	11.1696			2362.75	6.6449	2.6905
	2357.79	-70.0418	47.8546			2364.19	-37.8962	11.1766			2364.2	6.5151	2.3979
	2359.25	-70.098	47.814			2365.57	-38.3609	11.0104			2365.65	6.7418	2.4293
	2360.69	-70.0292	47.7946			2367.01	-37.8229	11.145			2367.04	7.0299	2.4902
	2362.1	-70.2921	48.0304			2368.41	-37.8984	11.1294			2368.49	6.7461	2.5457
	2363.53	-70.2478	47.7235			2369.86	-37.9641	11.0791			2369.91	6.9582	2.4802
	2364.95	-70.2206	47.9493			2371.33	-37.6045	11.0695			2371.35	7.078	2.416
	2366.4	-69.5938	47.8979			2372.83	-37.8364	11.1729			2372.85	6.7195	2.601
	2367.79	-69.8788	48.0385			2374.32	-37.9824	11.2207			2374.35	6.8156	2.5167
	2369.25	-70.0618	47.816			2375.83	-38.0771	11.1659			2375.85	6.8231	2.4374
	2370.69	-70.1774	47.9606			2377.33	-38.0104	11.1435			2377.35	6.8201	2.4825
	2372.08	-70.1943	48.0034			2378.83	-38.2449	11.1639			2378.85	6.7428	2.5405
	2373.53	-70.4658	47.8692			2380.32	-38.1252	11.1847			2380.36	6.6034	2.6046
	2374.95	-69.9536	48.0251			2381.83	-38.035	11.1535			2381.85	6.3509	2.4334
	2376.39	-70.1195	47.9511			2383.33	-37.9208	11.2532			2383.36	7.0663	2.508
	2377.79	-70.5744	47.919			2384.83	-37.9328	11.1322			2384.85	6.747	2.5186
	2379.25	-70.26	47.9019			2386.33	-38.3406	11.1737			2386.35	6.8348	2.5857
	2380.69	-70.0578	47.9635			2387.83	-37.8945	11.1784			2387.85	6.8739	2.6303
	2382.09	-70.116	47.6476			2389.33	-37.932	11.2215			2389.35	7.0996	2.5593
	2383.54	-69.6103	48.0216			2390.83	-37.8677	11.012			2390.86	7.0228	2.5189
	2384.95	-69.7978	47.8249			2392.24	-38.0622	11.2796			2392.25	6.5692	2.4508
	2386.39	-70.1917	47.8276			2393.69	-37.9839	11.1609			2393.71	6.8716	2.5155
	2387.8	-69.9943	47.853			2395.07	-37.983	11.1645			2395.15	6.8131	2.493
	2389.25	-70.2598	47.8117			2396.51	-37.907	11.0758			2396.54	7.2253	2.5195
	2390.69	-70.4189	47.9874			2397.91	-37.8384	11.1378			2397.99	6.8185	2.6185
	2392.09	-70.442	48.0005			2399.36	-37.7904	11.1738			2399.44	6.7909	2.3155
	2393.54	-70.3461	47.9795			2400.88	-37.8748	11.1457			2400.91	6.9936	2.4767
	2394.95	-70.0781	47.842			2402.33	-38.1245	11.1609			2402.38	6.7732	2.5922
	2396.39	-69.9908	47.9608			2403.83	-38.0276	11.274			2403.85	6.9874	2.5828
	2397.8	-70.4786	47.9111			2405.24	-38.1465	11.2085			2405.24	7.1428	2.5291
	2399.25	-70.4335	47.831			2406.69	-38.2148	11.172			2406.7	6.7498	2.5134
	2400.69	-70.6991	48.1364			2408.06	-37.9874	11.2444			2408.13	7.1704	2.5525
	2402.09	-69.619	48.1019			2409.5	-38.2383	11.2112			2409.53	7.1164	2.5571
	2403.53	-70.4691	47.9543			2410.9	-38.0252	11.1654			2410.99	7.1308	2.5128
	2404.95	-70.218	47.9363			2412.35	-37.6772	11.3314			2412.4	6.7998	2.7104
	2406.38	-70.4936	47.9035			2413.81	-37.8645	11.2059			2413.84	7.3627	2.5162
	2407.79	-70.8084	47.9665			2415.23	-38.0296	11.1734			2415.24	6.704	2.4117
	2409.23	-69.9374	47.9214			2416.64	-37.9589	11.1258			2416.68	7.0493	2.4973
	2410.68	-70.1017	48.055			2418.05	-37.743	11.157			2418.14	6.997	2.4925
	2412.08	-70.8039	48.1465			2419.5	-37.969	11.276			2419.53	7.1975	2.5156
	2413.53	-70.1018	47.9191			2420.9	-37.9173	11.1998			2420.99	6.8025	2.5177
	2415.03	-70.1353	47.9264			2422.35	-37.7774	11.2			2422.4	6.9451	2.4302
	2416.44	-69.9308	47.9412			2423.83	-38.3414	11.226			2423.84	7.2515	2.718
	2417.88	-70.0785	48.0135			2425.23	-38.0726	11.2006			2425.24	7.2921	2.4352
	2419.29	-69.8754	47.8921			2426.68	-38.2569	11.2186			2426.7	6.8988	2.5792
	2420.72	-70.369	47.9796			2428.06	-38.106	11.2038			2428.14	7.0505	2.5646
	2422.18	-70.1686	47.9732			2429.5	-38.3027	11.3168			2429.53	6.9002	2.6703
	2423.58	-70.3048	48.0405			2430.9	-38.0803	11.1386			2430.98	7.0603	2.587
	2425.03	-70.1611	47.9543			2432.35	-38.369	11.1794			2432.4	7.2305	2.556
	2426.44	-69.9907	47.9406			2433.82	-38.4885	11.2718			2433.84	7.1547	2.7117
	2427.88	-70.0979	47.9829			2435.23	-38.0106	11.1709			2435.24	6.8608	2.5543
	2429.29	-69.8046	47.9317			2436.68	-38.2414	11.2335			2436.7	7.0967	2.7398
	2430.73	-69.8082	48.0547			2438.06	-38.026	11.1356			2438.14	7.3888	2.5118
	2432.18	-70.493	48.0259			2439.5	-38.2899	11.2723			2439.53	6.9781	2.5586
	2433.58	-70.1556	48.1348			2440.9	-38.1147	11.3729			2440.99	6.8706	2.5981
	2435.03	-70.238	48.1992			2442.35	-38.1613	11.1258			2442.44	7.0921	2.6115
	2436.44	-70.392	48.0896			2443.86	-38.0662	11.2268			2443.9	7.1681	2.516
	2437.89	-70.145	48.1641			2445.32	-38.3849	11.1335			2445.34	6.9597	2.5422
	2439.29	-70.2686	48.0219			2446.73	-37.8931	11.3053			2446.74	6.9948	2.5803
	2440.73	-69.938	47.8931			2448.18	-37.969	11.1458			2448.2	7.0809	2.5368
	2442.18	-69.8318	48.0619			2449.56	-38.1794	11.3213			2449.64	6.9693	2.6167
	2443.58	-70.3206	48.0972			2451	-37.9027	11.1478			2451.03	6.9667	2.7426
	2445.03	-70.313	47.8873			2452.4	-38.2151	11.2897			2452.49	6.9931	2.6182
	2446.44	-70.1985	48.021			2453.86	-38.109	11.1947			2453.9	6.698	2.5049
	2447.88	-69.9956	48.0469			2455.36	-38.2771	11.2151			2455.4	6.9057	2.6617
	2449.29	-70.2484	48.0453			2456.82	-38.1637	11.1608			2456.86	6.8177	2.4013
	2450.74	-69.9124	48.0908			2458.23	-38.1158	11.2038			2458.24	6.8838	2.5416
	2452.18	-69.8534	48.0414			2459.68	-38.0997	11.2363			2459.7	6.8714	2.5976
	2453.58	-70.313	48.0812			2461.06	-38.2441	11.1326			2461.14	7.2548	2.659
	2455.03	-69.8091	48.0632			2462.5	-38.0575	11.2809			2462.53	7.2212	2.5553
	2456.45	-70.3286	48.0903			2463.9	-38.2008	11.3584			2463.99	7.027	2.5232
	2457.89	-70.2976	48.0967			2465.35	-38.2247	11.1937			2465.4	6.8885	2.4976
	2459.29	-70.051	48.012			2466.82	-38.0901	11.2741			2466.84	7.0234	2.4837
	2460.73	-70.1077	48.1293			2468.23	-38.1863	11.2661			2468.24	7.2839	2.5602
	2462.18	-70.4169	48.101			2469.69	-38.2165	11.187			2469.7	7.2664	2.5315
	2463.59	-69.8298	48.0615			2471.09	-38.2742	11.1022			2471.14	7.1169	2.4963
	2465.03	-70.3944	48.3058			2472.5	-38.0912	11.2943			2472.54	6.8229	2.6629
	2466.44	-70.3812	47.988			2473.9	-38.4487	11.1688			2473.99	7.1693	2.7557
	2467.89	-70.102	48.1563			2475.35	-37.9943	11.1942			2475.4	6.9023	2.6241
	2469.29	-70.3681	48.2651			2476.82	-38.1733	11.301			2476.84	6.701	2.6459
	2470.74	-69.6021	48.2142			2478.23	-38.009	11.2001			2478.25	6.6571	2.498
	2472.18	-70.2852	48.1392			2479.69	-37.9362	11.2715			2479.7	6.7923	2.4941
	2473.58	-70.6914	48.079			2481.06	-38.1534	11.2581			2481.14	7.2618	2.4482
	2475.03	-70.2328	48.1739			2482.52	-38.5745	11.2406			2482.58	6.864	2.5507
	2476.45	-70.3631	48.1749			2483.96	-38.2575	11.2188			2484.04	7.2554	2.5472
	2477.89	-70.2718	48.1157			2485.4	-38.3685	11.2002			2485.49	7.0021	2.5994
	2479.29	-70.3722	48.0918			2486.86	-38.1145	11.186			2486.9	7.2577	2.5032
	2480.73	-70.1185	48.0848			2488.32	-38.1336	11.2333			2488.34	6.9005	2.6422
	2482.18	-70.1526	48.072			2489.73	-38.3305	11.2536			2489.74	7.0198	2.6337
	2483.58	-70.2305	48.2077			2491.19	-38.179	11.1594			2491.2	7.4299	2.5298
	2485.03	-70.5317	48.1973			2492.57	-38.3429	11.2216			2492.64	6.8995	2.6108
	2486.44	-69.7104	48.2814			2494	-38.2361	11.283			2494.04	7.2961	2.7344
	2487.89	-70.5324	48.3381			2495.4	-38.0375	11.2328			2495.49	7.3429	2.7041
	2489.29	-70.8044	48.2338			2496.86	-38.2939	11.25			2496.9	7.3573	2.6737
	2490.74	-69.8101	48.1823			2498.32	-38.1706	11.267			2498.34	7.073	2.6732
	2492.18	-69.8743	48.3373			2499.78	-38.4608	11.2573			2499.8	6.9178	2.5418
	2493.58	-70.31	48.2117			2501.23	-38.1567	11.2466			2501.25	7.2399	2.5136
	2495.03	-70.0388	48.3278			2502.69	-38.2435	11.2562			2502.7	6.9324	2.5677
	2496.45	-70.5893	48.3508			2504.07	-38.195	11.2226			2504.14	7.1841	2.4867
	2497.89	-70.1565	48.3147			2505.5	-38.3422	11.2101			2505.54	7.2788	2.4763
	2499.29	-70.435	48.3629			2506.9	-38.0272	11.3165			2506.99	7.0613	2.6815
	2500.73	-70.3386	48.2324			2508.36	-38.1209	11.272			2508.4	7.0941	2.7662
	2502.18	-70.249	48.3457			2509.82	-38.6318	11.2237			2509.84	7.0905	2.5203
	2503.58	-70.4889	48.1672			2511.23	-37.9751	11.2692			2511.25	7.2957	2.7246
	2505.03	-70.4121	48.2382			2512.69	-38.4514	11.3239			2512.7	7.2417	2.621
	2506.44	-70.4923	48.2495			2514.07	-37.9541	11.3217			2514.14	6.8469	2.5204
	2507.89	-70.073	48.3083			2515.5	-38.3062	11.3489			2515.54	7.1242	2.6176
	2509.29	-70.3937	48.3538			2516.9	-38.3018	11.3572			2516.99	7.26	2.682
	2510.73	-70.4178	48.3102			2518.36	-38.3139	11.3249			2518.41	7.0298	2.5604
	2512.18	-70.5155	48.3342			2519.82	-38.1351	11.2833			2519.84	7.0402	2.5377
	2513.58	-70.4913	48.3412			2521.23	-38.1876	11.2647			2521.25	7.3818	2.7115
	2515.03	-70.7852	48.3313			2522.69	-38.2626	11.2855			2522.7	7.2072	2.5634
	2516.45	-70.2233	48.3479			2524.06	-38.3495	11.1762			2524.14	7.3269	2.5111
	2517.89	-70.3549	48.2646			2525.5	-38.3311	11.1813			2525.54	7.1537	2.5876
	2519.29	-70.4832	48.3096			2526.9	-38.5657	11.253			2526.99	6.8211	2.5997
	2520.73	-70.6261	48.3598			2528.36	-37.9909	11.2714			2528.4	7.517	2.6705
	2522.18	-70.4337	48.2111			2529.82	-38.2762	11.2669			2529.84	7.3261	2.6644
	2523.58	-70.6216	48.4248			2531.23	-38.1618	11.2895			2531.25	7.2679	2.5393
	2525.03	-70.6553	48.2956			2532.69	-38.4474	11.151			2532.7	7.2008	2.5557
	2526.45	-70.6083	48.3969			2534.06	-38.3739	11.4359			2534.14	7.3733	2.6404
	2527.89	-70.3831	48.3892			2535.5	-38.3898	11.148			2535.54	7.218	2.5357
	2529.29	-70.6652	48.261			2536.91	-38.3352	11.3233			2536.99	6.9755	2.6105
	2530.74	-70.6573	48.2475			2538.36	-38.2608	11.2557			2538.4	7.1356	2.6759
	2532.18	-70.4641	48.3605			2539.83	-38.2601	11.222			2539.85	7.7337	2.6719
	2533.58	-70.668	48.3269			2541.24	-38.4252	11.2219			2541.25	6.9532	2.5467
	2535.03	-70.6902	48.3851			2542.69	-38.3627	11.2146			2542.7	7.0076	2.564
	2536.44	-70.3503	48.3319			2544.07	-38.4875	11.2323			2544.14	7.0532	2.6456
	2537.89	-70.6081	48.3713			2545.5	-38.2464	11.2847			2545.54	7.1948	2.5901
	2539.29	-70.0269	48.5396			2546.9	-38.1949	11.3935			2546.99	7.0408	2.5412
	2540.73	-70.451	48.3294			2548.36	-38.155	11.2854			2548.4	6.716	2.6461
	2542.18	-70.7721	48.5735			2549.82	-38.3657	11.2133			2549.85	7.1196	2.5392
	2543.58	-70.2815	48.446			2551.24	-38.3229	11.276			2551.25	7.5519	2.5254
	2545.03	-70.4613	48.559			2552.69	-38.3799	11.1808			2552.7	7.4378	2.746
	2546.45	-70.5213	48.5529			2554.06	-38.3614	11.2015			2554.14	7.2458	2.6574
	2547.89	-70.4329	48.279			2555.5	-38.3628	11.2681			2555.54	7.1026	2.7026
	2549.41	-70.6579	48.3919			2556.91	-38.1841	11.2655			2556.99	7.1592	2.825
	2550.79	-70.2942	48.5886			2558.36	-38.3956	11.2923			2558.41	7.3603	2.5866
	2552.24	-70.2355	48.5726			2559.82	-38.1752	11.2483			2559.84	7.1534	2.5996
	2553.68	-70.5535	48.4031			2561.24	-38.1884	11.2585			2561.25	7.2277	2.7051
	2555.08	-70.2393	48.3381			2562.69	-38.6777	11.2725			2562.7	7.3433	2.6931
	2556.53	-70.3428	48.4792			2564.07	-38.2943	11.2207			2564.14	7.1007	2.5257
	2557.95	-70.7207	48.4518			2565.5	-38.4518	11.3808			2565.54	7.2298	2.6876
	2559.39	-70.6983	48.5149			2566.91	-38.5752	11.2872			2566.99	7.3427	2.6262
	2560.79	-70.6742	48.4909			2568.36	-38.5733	11.2136			2568.41	7.1377	2.5511
	2562.25	-70.6412	48.4641			2569.82	-38.2965	11.3277			2569.85	7.0709	2.7109
	2563.68	-70.8263	48.4433			2571.24	-38.2376	11.1668			2571.25	7.3887	2.7717
	2565.08	-70.5002	48.4788			2572.69	-38.4103	11.1642			2572.7	7.3213	2.5781
	2566.53	-70.675	48.5409			2574.14	-38.275	11.2172			2574.19	7.5367	2.5547
	2567.95	-70.5452	48.464			2575.56	-38.2849	11.2902			2575.64	7.1248	2.7601
	2569.39	-70.6449	48.3816			2577.01	-38.2563	11.2247			2577.05	6.9643	2.5983
	2570.79	-70.8143	48.5954			2578.42	-38.3083	11.3427			2578.49	7.0915	2.6173
	2572.25	-70.4647	48.5323			2579.87	-38.244	11.2554			2579.92	7.1949	2.5467
	2573.68	-70.5053	48.6261			2581.37	-38.5295	11.268			2581.41	7.5999	2.6645
	2575.08	-70.5504	48.5853			2582.84	-38.3644	11.2045			2582.85	7.6968	2.724
	2576.53	-70.4877	48.5871			2584.32	-38.4915	11.2198			2584.35	7.6488	2.7833
	2577.95	-70.461	48.5329			2585.74	-38.5457	11.342			2585.75	7.4961	2.7413
	2579.39	-70.6754	48.5371			2587.19	-38.3996	11.3088			2587.2	7.165	2.648
	2580.79	-70.6246	48.7205			2588.57	-38.2197	11.3236			2588.64	7.4128	2.7278
	2582.25	-70.6198	48.4683			2590.01	-38.5255	11.2122			2590.04	7.236	2.6714
	2583.69	-70.7016	48.648			2591.41	-38.319	11.3626			2591.49	7.4385	2.7655
	2585.08	-70.6794	48.5442			2592.86	-38.3877	11.3242			2592.91	7.4831	2.5838
	2586.53	-70.7082	48.553			2594.32	-38.5125	11.3242			2594.35	7.3977	2.482
	2587.95	-70.8625	48.4937			2595.82	-38.4352	11.3224			2595.85	7.507	2.4884
	2589.39	-70.7033	48.6928			2597.24	-38.678	11.3809			2597.26	7.5108	2.6456
	2590.79	-71.0033	48.4306			2598.74	-38.5431	11.2774			2598.75	7.389	2.5751
	2592.25	-70.7528	48.5337			2600.19	-38.4187	11.2836			2600.2	7.5418	2.6952
	2593.69	-70.5114	48.5517			2601.56	-38.7966	11.3349			2601.64	7.4754	2.4998
	2595.08	-70.5885	48.681			2603.01	-38.3505	11.354			2603.04	7.1791	2.6044
	2596.53	-70.6308	48.7218			2604.41	-38.6898	11.347			2604.49	7.1625	2.6833
	2597.95	-70.7778	48.5901			2605.86	-38.3058	11.3645			2605.91	7.5	2.5997
	2599.39	-70.4715	48.6415			2607.32	-38.5874	11.2582			2607.35	7.5707	2.7478
	2600.79	-70.5386	48.5966			2608.74	-38.5034	11.4307			2608.75	7.6192	2.6767
	2602.25	-70.8635	48.6575			2610.19	-38.7888	11.2651			2610.22	7.6543	2.4744
	2603.69	-70.5842	48.7329			2611.64	-38.6178	11.3197			2611.69	7.377	2.6475
	2605.08	-70.7533	48.5527			2613.06	-38.5674	11.3076			2613.15	7.0027	2.5933
	2606.53	-70.7212	48.7151			2614.51	-38.2934	11.3072			2614.54	7.3885	2.5973
	2607.95	-70.6522	48.7244			2615.92	-38.4178	11.3506			2615.99	7.5355	2.7724
	2609.39	-70.6948	48.6066			2617.36	-38.3616	11.3367			2617.41	7.4106	2.639
	2610.79	-70.6827	48.6723			2618.83	-38.4483	11.1843			2618.85	7.6846	2.726
	2612.25	-70.3834	48.6172			2620.24	-38.5774	11.3226			2620.25	6.9946	2.6679
	2613.69	-70.8226	48.7384			2621.69	-38.4973	11.3111			2621.7	7.3579	2.5342
	2615.08	-70.9135	48.7055			2623.07	-38.5782	11.2821			2623.15	7.4602	2.7141
	2616.53	-70.7599	48.6558			2624.51	-38.4831	11.2789			2624.54	7.4838	2.5971
	2617.95	-70.8388	48.6415			2625.91	-38.7086	11.3716			2625.99	7.5775	2.5867
	2619.39	-70.8518	48.6324			2627.36	-38.5001	11.2203			2627.41	7.5299	2.6385
	2620.8	-70.5007	48.8639			2628.83	-38.4561	11.2513			2628.86	7.5969	2.6657
	2622.25	-70.8065	48.6751			2630.24	-38.4663	11.2708			2630.25	7.3363	2.7248
	2623.69	-70.3014	48.7108			2631.69	-38.7852	11.2795			2631.7	7.1818	2.7614
	2625.09	-70.9403	48.6929			2633.07	-38.5092	11.4092			2633.15	7.4903	2.6315
	2626.54	-70.3376	48.753			2634.51	-38.502	11.4119			2634.54	7.5753	2.6936
	2627.95	-70.8281	48.5942			2635.91	-38.5818	11.4308			2635.99	7.4926	2.6462
	2629.39	-70.4414	48.6898			2637.36	-38.354	11.269			2637.41	7.4969	2.5901
	2630.8	-70.8111	48.6379			2638.83	-38.1344	11.3427			2638.85	7.4701	2.689
	2632.25	-70.9295	48.6593			2640.24	-38.5534	11.282			2640.25	7.3468	2.7942
	2633.69	-71.059	48.7215			2641.71	-38.7034	11.3068			2641.75	7.514	2.6978
	2635.09	-70.7336	48.8253			2643.19	-38.6929	11.3073			2643.2	7.7568	2.7942
	2636.54	-70.8975	48.7575			2644.57	-38.4099	11.3945			2644.65	7.7898	2.76
	2637.95	-71.0033	48.8276			2646.01	-38.6777	11.3274			2646.04	7.3304	2.6794
	2639.39	-70.9411	48.7749			2647.41	-38.5736	11.2556			2647.49	7.1974	2.6141
	2640.79	-70.8092	48.8034			2648.86	-38.6045	11.2576			2648.9	7.8458	2.7167
	2642.25	-71.0928	48.7257			2650.33	-38.6818	11.3149			2650.37	7.0214	2.8409
	2643.69	-70.4957	48.7633			2651.83	-38.5391	11.3491			2651.85	8.0186	2.611
	2645.09	-70.7586	48.7519			2653.25	-38.5087	11.3438			2653.25	7.8438	2.7122
	2646.53	-70.8493	48.8962			2654.69	-38.3025	11.3805			2654.7	7.3329	2.575
	2647.95	-70.725	48.7211			2656.07	-38.7327	11.4089			2656.15	7.6781	2.5977
	2649.39	-71.2583	48.8813			2657.51	-38.5761	11.2858			2657.54	7.6595	2.833
	2650.79	-70.6316	48.8695			2658.91	-38.7393	11.3985			2658.99	7.5492	2.7988
	2652.25	-70.8167	48.8887			2660.36	-38.4454	11.3814			2660.41	7.3777	2.6553
	2653.69	-70.6812	48.7636			2661.83	-38.5544	11.3577			2661.85	7.7269	2.7544
	2655.09	-70.9395	48.804			2663.24	-38.4865	11.3447			2663.25	7.6669	2.7399
	2656.54	-70.9926	48.8319			2664.69	-38.3586	11.382			2664.7	7.5112	2.8121
	2657.95	-71.0787	48.8989			2666.07	-38.7032	11.4029			2666.15	7.8073	2.6924
	2659.39	-70.756	48.9129			2667.56	-38.698	11.3912			2667.65	7.4705	2.7573
	2660.8	-70.9313	48.809			2669.01	-38.7587	11.3328			2669.04	7.7148	2.5555
	2662.25	-70.8873	48.847			2670.41	-38.4496	11.315			2670.49	7.4832	2.7366
	2663.69	-70.7689	48.7738			2671.86	-38.5348	11.291			2671.91	7.3006	2.7265
	2665.09	-71.2989	48.9264			2673.33	-38.5173	11.2775			2673.36	7.7777	2.7256
	2666.54	-70.7566	48.8643			2674.83	-38.7777	11.4111			2674.85	7.8229	2.6898
	2667.95	-70.7024	49.0478			2676.33	-38.6006	11.2282			2676.35	7.2914	2.8147
	2669.4	-70.7053	48.7813			2677.74	-38.5429	11.3857			2677.75	7.8033	2.8206
	2670.8	-71.1354	48.731			2679.19	-38.673	11.3789			2679.21	7.6786	2.701
	2672.25	-71.0612	49.0184			2680.57	-38.6894	11.4158			2680.65	7.572	2.6717
	2673.69	-70.544	48.7961			2682.03	-38.68	11.3509			2682.04	7.451	2.6032
	2675.09	-70.6918	48.8495			2683.41	-38.9039	11.4222			2683.5	7.8353	2.7491
	2676.54	-71.1741	48.9415			2684.86	-38.7384	11.4196			2684.91	7.5027	2.6494
	2677.95	-70.9453	48.8076			2686.33	-38.7844	11.3275			2686.35	7.5172	2.6906
	2679.4	-71.0075	48.9745			2687.74	-38.5891	11.2615			2687.75	7.5135	2.7894
	2680.8	-70.7157	49.0172			2689.19	-38.8509	11.472			2689.21	7.2913	2.8738
	2682.25	-70.9524	48.7752			2690.57	-38.7567	11.2894			2690.65	7.5967	2.7294
	2683.69	-71.2845	48.89			2692.01	-38.9708	11.3019			2692.04	7.4426	2.7063
	2685.09	-70.9848	49.0395			2693.41	-38.9292	11.4261			2693.49	7.6911	2.6948
	2686.54	-70.975	48.8067			2694.86	-38.5998	11.3723			2694.91	7.6548	2.7599
	2687.95	-71.0481	48.9566			2696.33	-38.7307	11.4112			2696.35	7.2827	2.6281
	2689.4	-70.5739	48.9324			2697.83	-38.8669	11.2547			2697.85	7.4585	2.8019
	2690.8	-70.9631	48.9194			2699.33	-38.9422	11.3694			2699.35	7.6201	2.714
	2692.25	-70.7018	48.9212			2700.83	-38.7078	11.2605			2700.85	7.7642	2.7105
	2693.69	-71.4732	48.972			2702.24	-38.7276	11.4359			2702.25	7.7719	2.7974
	2695.09	-71.7288	48.9455			2703.69	-38.6515	11.3758			2703.71	7.403	2.732
	2696.54	-70.8381	48.9902			2705.15	-38.6523	11.3257			2705.19	7.7989	2.797
	2697.95	-71.1245	48.977			2706.56	-38.7258	11.3708			2706.64	7.6164	2.8642
	2699.4	-71.2176	48.8813			2708.01	-38.7638	11.407			2708.04	7.7388	2.7296
	2700.8	-70.6614	49.0219			2709.4	-38.7471	11.4372			2709.49	7.6459	2.7045
	2702.25	-70.8116	48.9443			2710.85	-38.769	11.4079			2710.9	7.5439	2.7643
	2703.69	-70.9736	48.8401			2712.32	-38.8122	11.3088			2712.34	7.6885	2.702
	2705.08	-71.0607	48.9983			2713.73	-38.8451	11.4135			2713.74	7.846	2.7496
	2706.53	-70.9462	48.9642			2715.18	-38.807	11.3855			2715.21	7.9184	2.7396
	2707.95	-70.5777	49.0348			2716.58	-38.7371	11.2677			2716.64	7.635	2.7453
	2709.39	-71.5426	49.024			2718	-38.942	11.389			2718.04	7.8818	2.7372
	2710.79	-71.2065	49.2201			2719.4	-38.8281	11.3592			2719.49	7.4824	2.85
	2712.23	-71.0852	49.0867			2720.86	-38.6939	11.2757			2720.9	7.8582	2.6423
	2713.68	-71.3396	49.0916			2722.31	-38.7016	11.356			2722.34	7.6355	2.8148
	2715.08	-71.0681	48.8988			2723.73	-38.5268	11.4271			2723.74	7.3931	2.7672
	2716.53	-71.0506	48.977			2725.18	-38.7221	11.2961			2725.2	7.9512	2.8096
	2717.95	-71.1366	49.0674			2726.56	-38.6911	11.4152			2726.64	7.604	2.7872
	2719.39	-70.5842	49.0742			2728.01	-38.7051	11.4961			2728.04	7.5628	2.8381
	2720.79	-71.1987	49.0537			2729.4	-38.9512	11.2894			2729.49	7.7678	2.7291
	2722.23	-71.0458	49.0217			2730.87	-38.9107	11.4622			2730.91	7.5089	2.7276
	2723.68	-71.1978	49.0768			2732.32	-38.662	11.4129			2732.34	7.7673	2.7335
	2725.08	-71.1682	49.0959			2733.73	-38.6318	11.3813			2733.74	7.5945	2.8134
	2726.53	-70.9121	49.0004			2735.18	-38.646	11.305			2735.2	7.758	2.6326
	2727.94	-70.9737	49.0994			2736.57	-38.7256	11.3387			2736.64	7.7292	2.6408
	2729.39	-70.8074	49.1101			2738	-38.6177	11.401			2738.04	7.9276	2.8136
	2730.79	-70.7534	49.1681			2739.4	-39.0113	11.4087			2739.49	7.4551	2.7457
	2732.23	-71.2872	49.0319			2740.86	-38.5587	11.3307			2740.9	7.5375	2.8268
	2733.68	-71.0811	49.1223			2742.32	-38.7856	11.3011			2742.34	7.5999	2.8607
	2735.08	-71.1574	49.0288			2743.74	-38.8528	11.4877			2743.74	7.8412	2.8186
	2736.53	-71.1943	49.1726			2745.18	-38.654	11.4253			2745.2	7.7002	2.869
	2737.95	-70.9793	49.1345			2746.56	-38.8079	11.4312			2746.64	7.9799	2.7646
	2739.39	-71.3201	49.0055			2748	-38.9555	11.3484			2748.04	7.6977	2.7475
	2740.79	-71.2556	49.2426			2749.4	-38.8267	11.3715			2749.5	7.5565	2.7971
	2742.24	-71.0799	49.3104			2750.86	-38.9412	11.3173			2750.9	7.9589	2.7315
	2743.68	-71.2587	49.0478			2752.32	-38.7293	11.3366			2752.34	7.7673	2.7426
	2745.08	-71.0991	48.8879			2753.73	-38.4537	11.3225			2753.74	7.8242	2.7056
	2746.53	-71.0287	49.0558			2755.18	-38.8801	11.4095			2755.2	7.8524	2.8778
	2747.95	-71.1358	49.0872			2756.56	-39.0282	11.3661			2756.64	7.3421	2.9073
	2749.39	-71.3125	49.2161			2758	-38.8808	11.3891			2758.04	7.7733	2.855
	2750.79	-71.1729	49.2363			2759.4	-38.8945	11.309			2759.49	7.7633	2.6646
	2752.24	-71.1988	49.2647			2760.87	-38.6671	11.4511			2760.9	7.8251	2.7896
	2753.68	-70.8333	48.9055			2762.32	-38.922	11.3188			2762.34	7.8418	2.8213
	2755.08	-71.2415	49.1627			2763.73	-38.5853	11.3732			2763.74	7.6113	2.7872
	2756.53	-71.2532	49.2731			2765.19	-38.6925	11.2797			2765.2	7.844	2.6829
	2757.94	-71.1867	49.1594			2766.57	-38.6544	11.4144			2766.64	7.402	2.7983
	2759.39	-71.3634	49.1896			2768.02	-38.8643	11.3518			2768.04	8.1865	2.8706
	2760.79	-70.8532	49.2296			2769.4	-38.8664	11.4227			2769.49	7.3829	2.8111
	2762.23	-71.1092	49.0285			2770.86	-38.6	11.4428			2770.9	7.3918	2.8371
	2763.68	-71.6237	49.3538			2772.32	-38.8967	11.3629			2772.34	7.7047	2.7967
	2765.08	-70.9347	49.2452			2773.73	-38.724	11.3835			2773.76	7.672	2.7914
	2766.53	-71.3134	49.1267			2775.23	-38.9354	11.4376			2775.25	7.592	2.7315
	2767.95	-71.2961	49.1647			2776.69	-38.8262	11.2969			2776.7	7.7195	2.6772
	2769.39	-71.0223	49.2491			2778.06	-38.8326	11.3938			2778.14	7.6467	2.6989
	2770.79	-71.464	49.138			2779.5	-39.0452	11.3936			2779.54	7.6475	2.8229
	2772.24	-71.2412	49.1335			2780.9	-38.9259	11.4767			2780.99	7.6816	2.7576
	2773.68	-71.0875	49.2068			2782.36	-39.088	11.4321			2782.4	7.4921	2.8701
	2775.08	-71.0864	49.3238			2783.82	-38.926	11.3122			2783.84	7.7918	2.8595
	2776.53	-71.1161	49.0723			2785.23	-38.6399	11.4341			2785.26	7.5376	2.5466
	2777.95	-71.0599	49.2442			2786.73	-38.8471	11.4403			2786.74	7.6584	2.7934
	2779.39	-71.1789	49.2036			2788.19	-38.8614	11.3771			2788.2	7.6076	2.6373
	2780.79	-70.5843	49.1907			2789.56	-38.8676	11.378			2789.64	7.5464	2.8556
	2782.24	-71.2004	49.2651			2791	-38.7931	11.3684			2791.04	7.8158	2.733
	2783.68	-71.0857	49.2802			2792.4	-38.8948	11.484			2792.49	7.7959	2.8537
	2785.08	-71.2802	49.217			2793.86	-38.925	11.401			2793.9	8.1372	2.624
	2786.53	-71.153	49.1059			2795.32	-39.0994	11.3771			2795.35	7.7065	2.7008
	2787.95	-71.3253	49.2527			2796.74	-38.9539	11.4127			2796.75	7.7749	2.8416
	2789.39	-70.9883	49.3387			2798.19	-38.9309	11.4512			2798.2	8.0736	2.778
	2790.79	-71.2717	49.2792			2799.57	-38.9316	11.4817			2799.64	8.0122	2.7124
	2792.23	-71.3668	49.0992			2801	-38.8715	11.4149			2801.04	7.9608	2.5973
	2793.68	-71.356	49.0998			2802.4	-38.8909	11.3942			2802.49	7.9775	2.8209
	2795.54	-71.1478	49.2984			2803.86	-38.7239	11.4515			2803.9	7.9581	2.811
	2796.95	-71.408	49.2964			2805.32	-38.9624	11.4507			2805.34	7.8432	2.8823
	2798.39	-71.3697	49.356			2806.74	-38.7564	11.4543			2806.75	7.589	2.9122
	2799.79	-71.0943	49.1415			2808.19	-38.8765	11.4163			2808.2	8.1106	2.8292
	2801.24	-71.1622	49.309			2809.56	-38.8694	11.4002			2809.64	7.6264	2.7649
	2802.68	-71.2804	49.271			2811	-38.7311	11.3543			2811.05	7.7671	2.8143
	2804.08	-71.345	49.2336			2812.41	-38.8591	11.4718			2812.49	8.0234	2.7492
	2805.53	-71.0632	49.2468			2813.87	-38.9126	11.4198			2813.9	7.5728	2.735
	2806.94	-71.0739	49.3287			2815.32	-38.8383	11.4514			2815.34	7.7646	2.7366
	2808.39	-71.446	49.3219			2816.74	-38.7229	11.3579			2816.75	7.6265	2.7186
	2809.79	-71.7023	49.4491			2818.19	-38.7118	11.4107			2818.2	7.7651	2.7709
	2811.25	-71.4917	49.3744			2819.58	-39.2709	11.4119			2819.69	7.8	2.9395
	2812.68	-71.4728	49.4204			2821.06	-38.833	11.3927			2821.14	8.2354	2.7325
	2814.08	-71.5353	49.4556			2822.51	-39.1843	11.3371			2822.54	7.6897	2.7961
	2815.53	-70.9907	49.3279			2823.91	-38.867	11.4265			2823.99	8.2247	2.9336
	2816.95	-71.536	49.4455			2825.36	-38.7034	11.5003			2825.41	7.9112	2.7306
	2818.39	-71.4365	49.263			2826.82	-38.811	11.4894			2826.84	7.6888	2.8082
	2819.79	-71.2447	49.4532			2828.24	-38.8419	11.3526			2828.25	8.1014	2.7513
	2821.25	-71.2166	49.4724			2829.69	-38.5155	11.3759			2829.7	7.8197	2.7385
	2822.68	-71.2287	49.3844			2831.07	-39.2619	11.3803			2831.14	7.8693	2.7388
	2824.08	-70.9768	49.371			2832.5	-39.026	11.4041			2832.54	7.6147	2.8794
	2825.53	-71.3437	49.2615			2833.91	-39.0517	11.4149			2834.01	8.2116	2.7391
	2826.95	-70.9952	49.198			2835.36	-38.8777	11.4499			2835.4	7.875	2.8631
	2828.39	-71.2959	49.4088			2836.84	-38.8149	11.4453			2836.85	7.2422	2.8864
	2829.79	-71.3576	49.3519			2838.24	-39.2823	11.4427			2838.25	8.0723	2.8743
	2831.25	-71.267	49.3944			2839.69	-38.9317	11.5211			2839.7	7.9578	2.7705
	2832.69	-71.7003	49.2989			2841.07	-38.957	11.352			2841.14	7.9532	2.7812
	2834.08	-71.5461	49.4172			2842.5	-38.9622	11.3913			2842.54	8.0828	2.8145
[truncated: 3,521 more rows]
