# Supplementary material for: Capturing colloidal nano- and microplastics with plant-based nanocellulose networks
Source: Nat Commun. 2022 Apr 5;13:1814. doi: 10.1038/s41467-022-29446-7 (PMC8983699; doi:10.1038/s41467-022-29446-7)
Supplement: Supplementary file 5 — Source Data [file 41467_2022_29446_MOESM5_ESM.zip › Source Data/SI Figure 8.xlsx]

## Sheet: SI Figure 8ab
RC	Time [s]	f5 [Hz]	D5 [ppm]		CNF	Time [s]	f5 [Hz]	D5 [ppm]		TEMPO-CNF	Time [s]	f5 [Hz]	D5 [ppm]
	0	-0.2097	0.0259			0	-0.0225	0.1655			0	0.0734	0.0413
	1.3529	-0.0259	0.036			1.3535	0.0545	0.0408			1.3524	0.2154	-0.1085
	2.7044	-0.1376	0.0122			2.704	-0.0024	0.0022			2.7038	0.1828	0.0375
	4.058	-0.0438	-0.0503			4.0536	-0.0928	0.012			4.0524	0.0986	-0.0228
	5.4101	-0.0165	0.0928			5.4046	0.2429	-0.0097			5.404	-0.0843	0.0347
	6.7647	-0.1214	0.0755			6.7557	0.0531	-0.0166			6.7568	-0.0139	-0.1281
	8.1252	0.1642	-0.0709			8.1122	-0.042	0.0253			8.1055	-0.217	0.0912
	9.4784	0.0734	0.0715			9.4632	0.103	-0.0511			9.4602	-0.0872	0.0266
	10.8314	0.0549	-0.0303			10.8119	-0.1152	0.0255			10.8116	-0.1051	-0.0766
	12.198	0.265	-0.0262			12.1625	-0.2689	0.1137			12.1607	0.1111	0.039
	13.5532	-0.2396	0.0381			13.5183	0.0441	-0.0831			13.5113	-0.0369	0.1556
	14.9089	-0.0171	-0.0158			14.8652	0.0545	0.0451			14.8655	-0.1355	0.0493
	16.2622	0.0266	-0.041			16.214	0.2324	-0.075			16.214	0.0591	-0.03
	17.6185	0.0473	0.045			17.5689	-0.108	-0.0184			17.5637	0.0758	-0.02
	18.9739	0.0133	-0.0663			18.9225	0.1069	-0.0355			18.9191	0.0314	-0.0217
	20.332	0.1213	-0.0067			20.2711	0.1893	-0.046			20.2707	-0.1861	-0.0565
	21.689	-0.2027	-0.0128			21.6246	-0.1835	-0.0058			21.6242	-0.054	0.0069
	23.0407	0.013	0.018			22.9771	-0.1866	-0.0429			22.9772	0.16	0.007
	24.3963	-0.0116	0.016			24.3282	0.007	-0.129			24.3282	-0.0492	-0.0252
	25.7504	0.1145	-0.0551			25.6767	0.0196	0.0694			25.6765	-0.1004	0.0724
	27.1077	0.1324	-0.0556			27.0272	-0.0854	0.0138			27.027	0.0621	-0.0722
	28.4668	-0.0413	0.061			28.38	-0.2134	0.0915			28.3795	-0.1744	0.0348
	29.8192	0.0558	0.0796			29.7304	0.0179	-0.0282			29.7306	-0.213	0.0812
	31.1732	-0.1157	0.0019			31.0858	0.1742	-0.0066			31.085	0.0334	0.0054
	32.5298	0.0966	0.0677			32.4332	-0.1346	0.0214			32.434	-0.0288	-0.0702
	33.8835	-0.1998	0.0028			33.7861	-0.0439	0.045			33.7862	-0.133	0.0113
	35.2392	0.1269	-0.0329			35.1355	-0.0341	-0.0486			35.1352	0.2458	-0.0536
	36.5971	0.0422	0.0219			36.4835	-0.0489	-0.103			36.4833	-0.1004	-0.0997
	37.9509	0.091	0.1176			37.8345	-0.2362	-0.0583			37.8347	-0.0702	-0.0428
	39.3042	-0.1368	0.0049			39.1876	0.1654	-0.0484			39.1875	0.0048	-0.0267
	40.6607	0.1414	0.0198			40.5369	0.3177	0.0475			40.5367	-0.333	0.1166
	42.0136	-0.0026	0.04			41.888	-0.0462	-0.0322			41.8885	0.0488	0.0401
	43.3677	0.049	-0.0157			43.2419	-0.141	0.0574			43.2422	-0.0843	-0.0646
	44.7228	0.1264	-0.0118			44.5932	0.0605	0.0057			44.592	-0.1515	0.0272
	46.077	0.1626	0.0723			45.944	-0.0862	0.0056			45.9434	-0.1191	-0.0354
	47.432	0.0005	-0.1066			47.2976	0.1695	0.0769			47.2971	-0.1838	-0.011
	48.7908	-0.112	-0.0101			48.664	0.3425	0.0003			48.6586	-0.2034	0.0173
	50.1467	0.1897	0.1455			50.0156	-0.0635	0.0202			50.0122	0.0119	0.0791
	51.5019	0.087	-0.0523			51.3684	-0.0133	-0.0129			51.3657	-0.238	-0.0399
	52.8545	-0.0151	0.029			52.7209	-0.0627	0.0637			52.7209	0.152	0.0007
	54.2061	-0.0258	0.0193			54.076	0.0397	-0.0762			54.0766	0.0444	0.0153
	55.5616	-0.0481	0.0305			55.4299	-0.0799	0.0729			55.4278	0.0032	0.0277
	56.9189	-0.1844	-0.1214			56.7833	0.0882	0.0295			56.7843	-0.1259	0.1234
	58.2787	0.2859	0.0116			58.1346	-0.1654	-0.0123			58.1338	-0.0396	0.0025
	59.6374	0.0241	-0.048			59.489	0.0118	0.0108			59.4888	-0.2569	0.1026
	60.9876	-0.1352	0.0033			60.8398	-0.0127	-0.0309			60.8403	0.0797	-0.033
	62.3463	0.0705	-0.026			62.1931	0.035	-0.0866			62.1933	0.0773	-0.028
	63.7025	-0.1197	-0.0407			63.5461	0.1343	0.0125			63.5464	0.1115	-0.0668
	65.0594	0.1945	0.108			64.8954	0.4032	0.0362			64.8954	0.025	0.0351
	66.4131	0.1801	0.0205			66.2488	0.0015	0.0088			66.2496	-0.0312	-0.0509
	67.7718	-0.1279	-0.1051			67.5997	0.0312	0.1572			67.5989	-0.199	-0.0868
	69.1386	-0.0171	0.04			68.9572	0.1742	-0.0159			68.9563	0.0196	-0.0053
	70.4903	-0.0484	0.0387			70.3093	0.1365	-0.0909			70.3084	0.0572	0.0253
	71.848	0.033	0.0428			71.6638	-0.0834	0.1205			71.6584	-0.0038	-0.0569
	73.2023	0.1232	0.1282			73.0169	0.0885	-0.0687			73.012	-0.0489	-0.0298
	74.5601	-0.1772	-0.0373			74.3651	0.3594	-0.0372			74.3645	-0.2759	0.0039
	75.9161	-0.1305	0.1299			75.7198	-0.1199	-0.0285			75.7202	-0.1369	0.0476
	77.278	-0.1313	0.0699			77.0805	-0.1078	-0.0846			77.0743	0.3917	-0.0126
	78.6384	0.0524	0.0375			78.4326	-0.0548	-0.0126			78.4333	-0.0873	-0.0532
	79.9905	-0.0079	0.0192			79.7879	-0.0264	0.0753			79.7877	-0.1634	-0.067
	81.3467	-0.1905	-0.0483			81.1421	0.0134	-0.0295			81.1419	0.255	-0.0102
	82.7002	-0.0109	0.089			82.4952	-0.0408	-0.0576			82.4954	-0.0717	-0.0445
	84.058	-0.0165	0.0617			83.8432	-0.1737	0.0591			83.8433	-0.1224	0.007
	85.4143	0.1017	-0.0319			85.194	-0.1925	0.0436			85.1943	-0.2613	-0.1148
	86.7736	-0.0298	-0.0688			86.5465	0.2499	-0.0141			86.546	0.0734	0.0525
	88.1314	-0.1177	0.0114			87.9018	0.0293	-0.0771			87.9015	-0.0206	-0.0647
	89.4907	-0.0472	0.0483			89.2599	0.2514	-0.0363			89.2601	-0.0863	0.0075
	90.8504	0.1375	0.0588			90.6148	-0.0016	-0.0131			90.6077	0.1726	0.0281
	92.2047	0.2465	-0.0867			91.9766	0.0074	0.0426			91.9705	0.0752	-0.0146
	93.5606	-0.0462	-0.0139			93.3301	0.1658	0.0164			93.3299	-0.0691	0.0735
	94.9168	-0.099	-0.0084			94.6844	0.0976	0.005			94.6854	-0.1324	-0.0549
	96.2738	-0.0221	0.0334			96.0379	0.1932	0.0405			96.037	0.0176	0.1102
	97.6318	0.2621	0.0447			97.7218	0.0256	-0.0383			97.7218	-0.0825	0.1009
	98.9929	0.0117	0.0978			99.0838	-0.221	0.0362			99.0789	0.2041	0.028
	100.352	-0.1161	0.0144			100.439	0.2795	-0.0489			100.439	-0.0185	0.0433
	101.704	0.2229	-0.0685			101.796	0.2517	0.0729			101.796	0.0313	-0.0506
	103.062	-0.0991	0.0445			103.15	0.0019	-0.0138			103.148	-0.0259	-0.0154
	104.421	0.3037	-0.0221			104.505	-0.0366	0.0063			104.505	-0.1046	0.1001
	105.786	-0.2239	0.0729			105.86	0.0541	0.054			105.86	0.0048	-0.0416
	107.15	0.0677	0.0653			107.213	-0.0226	0.0345			107.214	-0.1686	0.001
	108.519	0.2241	-0.0475			108.569	0.1266	0.0414			108.563	0.0017	-0.0033
	109.885	-0.2029	0.1051			109.929	-0.034	0.0458			109.923	-0.1306	-0.0199
	111.241	0.334	-0.0599			111.283	0.0129	0.0434			111.283	0.0703	0.0439
	112.599	0.1259	0.0099			112.639	0.1855	0.053			112.638	-0.1092	-0.1348
	113.955	-0.1925	-0.0164			113.996	-0.0896	0.0028			113.996	-0.0471	-0.0717
	115.322	0.1392	-0.1722			115.351	-0.187	0.0409			115.352	0.0275	0.0153
	116.683	-0.0956	0.0839			116.704	-0.0795	0.016			116.704	-0.1349	-0.0242
	118.037	-0.0702	-0.0447			118.062	-0.0437	-0.0621			118.056	-0.1347	0.053
	119.396	0.1044	0.0214			119.433	0.0411	0.0582			119.427	-0.2421	-0.0405
	120.753	-0.0569	-0.0044			120.789	-0.0821	-0.0428			120.789	-0.1591	-0.0531
	122.115	0.0321	-0.0161			122.147	-0.0474	0.0234			122.146	-0.152	0.0201
	123.475	-0.0559	0.06			123.503	0.3132	-0.0413			123.503	-0.1788	-0.0569
	124.838	0.0464	0.0462			124.857	-0.1713	-0.0993			124.857	-0.24	-0.1009
	126.197	0.145	-0.0886			126.218	-0.0908	0.0543			126.218	-0.1143	0.0616
	127.551	-0.0987	0.0905			127.579	-0.0118	0.1044			127.57	-0.2206	-0.0809
	128.913	-0.0385	-0.0306			128.938	0.1488	0.0162			128.934	-0.3264	0.0497
	130.273	0.1365	0.054			130.292	-0.0392	-0.0183			130.292	0.1053	0.1363
	131.634	-0.0695	0.097			131.66	0.1813	-0.0256			131.656	-0.107	0.0416
	132.991	0.1826	-0.0026			133.021	-0.0399	0.0307			133.016	0.0656	0.0891
	134.351	-0.0888	0.0051			134.382	0.069	0.0203			134.373	0.1029	0.1469
	135.708	-0.209	0.0207			135.736	0.1809	-0.0178			135.736	-0.1143	0.0463
	137.067	0.0899	0.0623			137.095	0.0114	0.0161			137.095	-0.266	0.0436
	138.423	0.105	0.0355			138.452	0.0256	0.0878			138.452	0.0033	0.0059
	139.789	0.1445	-0.0274			139.814	-0.1245	-0.0692			139.813	-0.0701	-0.0215
	141.148	-0.0599	0.0097			141.17	-0.0256	0.0769			141.164	-0.014	-0.0152
	142.503	0.0571	0.0215			142.535	0.2203	-0.0309			142.527	-0.1561	0.0494
	143.865	-0.1291	-0.0134			143.892	0.1258	-0.031			143.89	-0.1317	-0.1162
	145.226	0.0716	0.0024			145.246	0.0465	0.0125			145.246	-0.1727	-0.1169
	146.581	-0.2451	0.0306			146.603	-0.3062	0.0251			146.601	-0.5016	-0.0153
	147.943	0.1978	0.1032			147.96	-0.0707	-0.0232			147.959	-0.2343	-0.091
	149.31	0.0117	0.1247			149.318	-0.1438	0.0235			149.318	-0.1162	0.0189
	150.669	0.1034	0.0381			150.676	-0.0543	0.0134			150.671	-0.0635	-0.0309
	152.031	-0.1891	0.0919			152.036	-0.1255	-0.0164			152.031	0.0798	-0.042
	153.388	0.0335	0.0042			153.393	-0.2173	-0.0629			153.389	-0.2638	-0.0346
	154.745	0.0825	-0.0561			154.745	0.0322	0.0816			154.745	-0.2847	-0.0327
	156.103	0.0958	0.0917			156.106	0.1202	-0.0011			156.104	0.003	-0.0039
	157.461	0.0725	0.0434			157.483	-0.0945	-0.1466			157.477	-0.1936	0.0857
	158.822	0.1773	0.0578			158.839	-0.1936	-0.0603			158.84	-0.4634	0.0468
	160.182	-0.0792	0.0074			160.194	0.02	0.0585			160.195	-0.0744	0.0163
	161.54	0.2577	-0.0083			161.557	0.3835	-0.0878			161.553	-0.1383	0.0152
	162.902	-0.107	-0.0329			162.91	-0.162	0.0177			162.91	-0.071	0.0427
	164.263	-0.0605	0.1117			164.268	0.0245	-0.0445			164.268	0.0383	-0.0128
	165.624	-0.0391	-0.0239			165.64	-0.0126	-0.0321			165.635	-0.3543	0.0103
	166.988	-0.1695	0.031			166.994	-0.0283	-0.0246			166.993	-0.1303	-0.0339
	168.349	0.4632	0.0537			168.349	0.0181	-0.0785			168.348	-0.0639	0.0979
	169.707	0.0412	0.1445			169.701	0.3425	-0.037			169.701	0.0307	-0.0176
	171.064	0.1455	0.0299			171.054	0.0022	0.0423			171.051	-0.0673	-0.0534
	172.423	-0.0189	0.099			172.422	0.1621	-0.0934			172.419	0.1267	0.005
	173.788	0.1109	0.0873			173.773	-0.0366	0.0147			173.774	-0.2181	-0.0869
	175.151	0.0332	-0.0116			175.13	0.1454	0.0629			175.124	-0.0829	0.0338
	176.507	0.129	-0.0093			176.49	-0.0123	-0.0196			176.487	-0.1202	-0.0297
	177.868	0.012	-0.0006			177.843	-0.0276	0.0589			177.843	-0.3492	-0.0129
	179.232	-0.2813	0.0003			179.2	0.1053	-0.0079			179.199	-0.2157	-0.0169
	180.597	-0.0116	0.0715			180.564	0.0517	-0.1078			180.558	-0.0805	0.1295
	181.956	0.0877	0.0031			181.925	-0.1372	0.054			181.919	0.0882	-0.022
	183.321	0.1941	0.0735			183.282	-0.0899	-0.0527			183.282	-0.4979	0.0365
	184.685	0.3857	-0.0324			184.641	0.2413	-0.0276			184.635	-0.1858	0.0478
	186.046	-0.1185	0.0963			185.996	0.1019	-0.0497			185.996	-0.3683	-0.0992
	187.406	0.1501	-0.0791			187.353	-0.1585	-0.0078			187.353	-0.1026	-0.0206
	188.772	-0.0515	0.0492			188.704	-0.0128	-0.0509			188.704	-0.0975	-0.1526
	190.139	0.1267	-0.1165			190.059	0.038	0.0757			190.056	-0.4521	0.0864
	191.5	-0.0538	0.097			191.423	-0.0397	-0.0956			191.417	0.1871	-0.0246
	192.863	0.2649	-0.1415			192.781	0.0574	-0.0039			192.781	0.0084	-0.0043
	194.219	0.2357	-0.0087			194.138	0.0008	-0.0955			194.134	-0.2149	-0.1285
	195.578	0.2381	0.0517			195.496	0.0597	-0.0237			195.492	-0.2469	-0.1387
	196.942	0.0393	-0.0726			196.856	0.0251	0.0054			196.855	-0.3103	-0.0659
	198.305	-0.0107	0.0216			198.21	-0.2172	-0.0181			198.21	-0.1403	0.0568
	199.666	0.0804	-0.0235			199.576	0.0203	-0.1235			199.568	-0.4159	-0.0832
	201.031	0.0751	0.1008			200.936	-0.208	-0.0459			200.931	-0.2905	0.009
	202.396	-0.0177	0.1108			202.289	0.2098	-0.0517			202.289	-0.0269	-0.0136
	203.757	0.2674	0.0868			203.651	-0.1692	0.0561			203.647	0.0446	-0.0938
	205.122	-0.0461	0.0233			205.007	-0.0088	-0.0836			205.007	-0.1624	0.0109
	206.483	-0.1521	-0.0044			206.373	-0.334	-0.0431			206.367	-0.1097	0.0004
	207.86	0.0467	0.0733			207.731	0.2613	-0.1099			207.731	-0.2933	0.021
	209.221	0.0762	0.158			209.088	-0.2364	-0.025			209.084	-0.2655	-0.0085
	210.586	0.0743	-0.0661			210.452	0.0264	0.024			210.448	-0.0048	0.0059
	211.952	-0.0049	0.007			211.847	-0.0764	0.0667			211.822	-0.3847	0.0072
	213.319	-0.1631	-0.0004			213.202	-0.1442	-0.0837			213.202	-0.2701	-0.0288
	214.683	0.1681	0.0204			214.567	0.0155	0.0118			214.56	-0.0002	0.0312
	216.042	0.0648	-0.0078			215.925	0.0849	-0.0376			215.921	-0.2475	-0.0011
	217.404	0.1849	-0.0094			217.283	-0.0606	-0.0417			217.283	0.0117	-0.0678
	218.762	0.1379	-0.0251			218.64	-0.2431	-0.0645			218.636	-0.1157	-0.0586
	220.126	0.0545	0.0438			220	-0.0277	0.0431			219.996	-0.214	-0.0393
	221.489	0.0094	0.0785			221.375	-0.1646	-0.0263			221.37	-0.1738	0.0546
	222.851	0.2924	0.0197			222.735	0.178	-0.1026			222.734	-0.047	-0.0047
	224.215	0.0054	0.0778			224.098	-0.0446	0.0103			224.092	-0.1777	0.0313
	225.578	0.0677	0.0469			225.456	0.1697	-0.0267			225.456	-0.2972	-0.0307
	226.942	-0.0456	0.0137			226.814	0.0328	-0.1255			226.814	0.0767	-0.0288
	228.306	0.0924	-0.0732			228.167	0.1911	0.1041			228.162	-0.1124	0.0585
	229.672	-0.1251	0.0396			229.524	-0.2504	-0.0116			229.52	-0.1235	0.0746
	231.034	-0.1394	-0.0301			230.88	0.187	0.0662			230.876	-0.2389	0.0664
	232.396	0.277	0.031			232.242	-0.1019	0.0537			232.238	-0.2878	0.0578
	233.76	-0.0489	-0.0248			233.617	0.0886	-0.0103			233.603	-0.0618	0.0751
	235.127	0.0623	0.0903			234.975	0.0045	-0.0895			234.972	-0.3753	0.1826
	236.49	-0.0996	-0.0374			236.327	-0.1022	0.0092			236.327	-0.0649	0.022
	237.855	-0.0251	0.0376			237.684	-0.0894	0.0074			237.678	0.0769	-0.0086
	239.214	0.2523	-0.0192			239.042	0.0919	-0.0071			239.038	-0.1194	-0.0741
	240.592	0.0931	-0.0921			240.41	0.191	-0.0352			240.408	-0.0691	0.0331
	241.952	0.2067	-0.0151			241.767	0.281	-0.1218			241.766	-0.022	0.002
	243.315	-0.0719	0.1095			243.132	0.262	-0.0521			243.127	-0.2709	0.0023
	244.675	0.2441	-0.0385			244.495	-0.0597	-0.0187			244.489	-0.1411	0.0049
	246.037	0.047	0.0389			245.847	0.2941	-0.0521			245.846	0.0014	0.1189
	247.403	0.3472	0.0759			247.214	0.219	-0.1563			247.199	0.0224	-0.0475
	248.764	0.2287	-0.0801			248.576	0.2188	0.0053			248.569	0.215	-0.0166
	250.128	0.2376	0.103			249.996	0.107	-0.1027			249.934	0.4027	-0.0918
	251.492	0.2478	0.0865			251.354	0.571	-0.0632			251.354	0.6353	-0.0079
	252.858	0.1193	-0.0153			252.717	0.6479	-0.009			252.717	0.5201	-0.097
	254.22	0.1551	-0.0221			254.092	0.3984	-0.0714			254.087	0.248	-0.0853
	255.581	0.2271	-0.0646			255.459	0.3692	-0.0903			255.458	0.3617	-0.0116
	256.944	0.3845	0.0559			256.819	0.3344	-0.0541			256.819	0.2341	-0.0669
	258.311	0.0827	0.0055			258.183	0.5278	0.0564			258.177	0.2298	-0.1058
	259.676	-0.0252	0.0421			259.542	0.4072	-0.0773			259.537	0.3764	0.0116
	261.039	0.3025	-0.0101			260.914	0.3763	-0.0057			260.913	0.475	0.0312
	262.404	0.0545	0.0374			262.272	0.3806	-0.0459			262.272	0.0837	0.0534
	263.764	0.1717	0.0506			263.639	0.3019	-0.0705			263.635	0.2315	-0.0752
	265.131	0.0434	0.0809			264.995	0.4662	-0.082			264.99	0.2312	0.0605
	266.493	0.0031	-0.0476			266.354	0.4089	-0.0428			266.353	0.1516	-0.0739
	267.858	0.1361	0.0348			267.717	0.2843	-0.0901			267.717	0.315	-0.0706
	269.218	-0.0777	0.086			269.092	0.1616	-0.1115			269.088	0.1355	-0.0474
	270.582	0.0411	0.0087			270.464	0.3265	-0.0259			270.462	0.1243	-0.0377
	271.944	-0.1797	0.0246			271.825	0.2997	0.0045			271.825	0.4678	-0.0294
	273.315	-0.1136	-0.0009			273.182	0.1903	-0.0109			273.18	0.2131	0.0019
	274.679	-0.1005	0.0459			274.54	0.0918	0.0197			274.537	0.1374	0.019
	276.039	0.1375	0.0768			275.902	0.2982	-0.1146			275.899	0.4456	-0.0444
	277.406	0.2985	0.0223			277.257	0.3722	-0.07			277.257	0.1183	-0.0574
	278.767	0.0429	0.0275			278.627	0.3875	-0.0306			278.613	0.305	-0.0195
	280.137	0.1767	0.0403			279.988	0.6131	-0.1551			279.985	0.0774	0.0564
	281.497	-0.121	0.0581			281.346	0.6047	0.0808			281.345	0.2825	-0.1236
	282.867	0.1883	0.0987			282.702	0.5331	0.0569			282.7	0.3425	0.0224
	284.227	-0.1808	0.0104			284.078	0.2929	-0.0117			284.061	0.2266	0.0379
	285.587	-0.1439	0.0699			285.439	-0.0593	-0.1413			285.434	0.2939	-0.0515
	286.955	-0.0588	0.005			286.803	0.3123	-0.1034			286.804	0.2231	-0.0781
	288.318	0.2889	0.0243			288.163	0.6106	-0.1481			288.159	0.3375	-0.0194
	289.696	0.2553	-0.0562			289.525	0.6025	0.1295			289.52	-0.0646	0.0746
	291.073	0.1688	-0.0017			290.883	0.2114	0.0039			290.877	0.0923	0.0148
	292.442	0.0296	0.0611			292.26	0.3608	-0.1245			292.259	0.146	-0.0164
	293.815	0.0173	-0.0215			293.629	0.2356	0.0454			293.621	0.2431	-0.1347
	295.181	0.2739	0.0352			294.992	0.2046	0.0093			294.988	0.0752	-0.0621
	296.542	0.0934	-0.0097			296.349	0.2746	-0.0624			296.349	0.311	-0.0984
	297.906	-0.0869	0.0084			297.707	0.3324	0.003			297.707	0.1353	-0.0168
	299.275	0.3204	0.0978			299.082	0.228	-0.0044			299.066	-0.0604	-0.0096
	300.654	-0.2631	0.0101			300.45	0.1013	0.0203			300.443	0.0397	-0.0256
	302.016	-0.0499	0.0598			301.809	0.3525	-0.0471			301.809	0.3357	-0.0286
	303.376	-0.0711	0.0425			303.168	0.4314	-0.0226			303.163	-0.0174	0.0128
	304.746	-0.1711	-0.003			304.531	0.126	-0.063			304.525	0.1746	-0.111
	306.119	-0.1437	0.0407			305.898	0.0865	0.0453			305.892	0.0807	-0.0483
	307.482	-0.0642	0.0914			307.264	0.4027	0.034			307.264	0.0489	0.0585
	308.859	-0.2035	0.0431			308.649	0.3719	-0.072			308.643	0.1187	-0.1116
	310.221	-0.104	0.0123			310.008	0.2438	0.0692			310.003	0.3694	-0.0616
	311.584	-0.0044	0.0699			311.366	0.2595	-0.0278			311.365	0.099	0.0204
	312.948	-0.0522	0.1042			312.723	0.2541	-0.1027			312.723	0.1655	-0.0147
	314.316	0.0394	0.0147			314.101	0.4794	-0.091			314.096	0.1983	-0.0659
	315.681	0.0487	-0.041			315.477	0.1733	-0.0258			315.473	-0.1738	-0.0484
	317.044	0.2746	0.0618			316.84	0.5411	-0.0942			316.84	0.2091	0.0303
	318.406	0.1904	0.0043			318.202	0.261	-0.0252			318.198	0.0043	0.018
	319.767	-0.027	0.0014			319.593	0.2206	0.0014			319.56	0.1296	-0.0115
	321.137	-0.1636	0.1047			320.966	0.3758	0.0416			320.962	0.4287	-0.1508
	322.5	0.1327	0.0247			322.324	0.352	-0.0375			322.324	-0.0586	0.0311
	323.861	0.1361	0.0553			323.688	0.0604	0.0701			323.682	0.0837	-0.0522
	325.241	-0.074	0.0042			325.048	0.221	-0.051			325.043	0.1864	-0.0157
	326.604	-0.0317	0.1079			326.432	0.1695	0.0052			326.426	0.2722	0.0056
	327.972	0.0574	0.069			327.809	0.5341	0.0826			327.808	0.109	0.0799
	329.346	-0.025	0.0503			329.173	0.2588	0.0122			329.167	0.4365	-0.0019
	330.71	0.1168	0.0726			330.534	0.4315	-0.0709			330.53	-0.0449	-0.0203
	332.07	0.1324	0.1016			331.897	0.5697	0.019			331.891	-0.0264	0.0473
	333.438	-0.2172	0.0379			333.267	0.1598	-0.0691			333.267	0.1287	-0.1021
	334.818	0.2004	0.0567			334.649	0.3422	-0.0415			334.643	0.2381	-0.078
	336.185	0.1655	0.1293			336.008	0.2975	-0.1135			336.005	-0.1616	-0.1025
	337.548	0.2421	-0.038			337.372	0.3715	-0.1014			337.368	0.117	0.0177
	338.909	0.2531	0.0092			338.733	0.3552	-0.0449			338.733	0.1892	0.0106
	340.276	0.095	0.0898			340.105	0.4279	-0.06			340.1	0.1473	-0.0134
	341.642	-0.0187	0.0059			341.49	0.693	0.0016			341.475	0.137	-0.0099
	343.005	-0.0166	0.0547			342.848	0.1961	-0.006			342.848	0.1853	0.0341
	344.371	0.0843	-0.0007			344.21	0.2442	-0.0429			344.204	0.3088	-0.0248
	345.735	-0.1371	0.0091			345.59	0.5797	-0.0515			345.567	0.1861	-0.0105
	347.489	-0.2157	0.0552			346.981	0.4218	-0.1149			346.977	0.1222	0.021
	348.874	0.17	0.1456			348.34	0.4776	-0.0147			348.339	0.197	0.0304
	350.238	0.1704	0.0181			349.704	0.5645	-0.0103			349.698	-0.1757	0.0254
	351.609	0.0984	0.0607			351.089	0.4242	-0.0358			351.057	-0.071	0.0608
	352.978	0.3425	0.0255			352.453	0.0992	-0.0072			352.448	-0.2299	0.128
	354.352	0.0794	0.0015			353.822	0.4438	-0.0326			353.822	-0.5765	0.327
	355.711	-0.1224	0.1138			355.184	0.3354	-0.0696			355.178	-0.6259	0.3781
	357.076	0.0026	0.151			356.544	-0.022	-0.0054			356.539	-0.9052	0.364
	358.445	-0.0766	0.1403			357.94	0.0513	0.1147			357.932	-0.9783	0.5293
	359.85	-0.3449	0.1414			359.314	-0.1468	0.0219			359.314	-1.3555	0.6336
	361.286	-0.3138	0.2542			360.677	-0.1152	0.1101			360.671	-1.5042	0.772
	362.657	-0.6567	0.2185			362.043	-0.5148	0.1859			362.037	-1.8686	0.903
	364.076	-0.709	0.4082			363.44	-0.8605	0.3324			363.433	-2.0475	0.8993
	365.447	-0.7099	0.3723			364.817	-0.9968	0.3157			364.817	-2.3259	1.0643
	366.85	-1.1646	0.4288			366.176	-1.3379	0.4151			366.171	-2.6507	1.1706
	368.221	-1.5272	0.553			367.541	-1.9604	0.5439			367.536	-2.8953	1.3558
	369.64	-2.0761	0.689			368.942	-2.2845	0.5859			368.934	-3.4081	1.312
	371.005	-2.3527	0.7496			370.332	-2.5282	0.7925			370.332	-3.5417	1.5137
	372.377	-2.7027	0.784			371.699	-2.8307	0.9085			371.694	-3.6281	1.4656
	373.795	-3.1093	0.9734			373.14	-3.7235	1.0016			373.106	-4.0209	1.7135
	375.164	-3.6173	1.0795			374.51	-3.9986	1.1804			374.504	-4.4047	1.9293
	376.753	-4.1873	1.1957			375.873	-4.3869	1.3602			375.869	-4.5948	2.0474
	378.146	-4.8466	1.364			377.24	-5.0371	1.4766			377.239	-5.0595	2.1059
	379.53	-5.4618	1.5925			378.645	-5.5351	1.6454			378.61	-4.6383	2.1822
	380.901	-5.9467	1.7741			380.011	-5.9911	1.7618			380.005	-5.5604	2.2658
	382.266	-6.6188	1.8437			381.375	-6.4582	1.8509			381.368	-6.157	2.3598
	383.65	-7.1988	2.1398			382.733	-6.952	1.9461			382.733	-5.934	2.483
	385.031	-7.8823	2.1676			384.144	-7.5732	2.1924			384.115	-6.3826	2.6082
	386.402	-8.8233	2.4959			385.51	-7.6931	2.326			385.504	-6.5001	2.699
	387.768	-9.3472	2.6069			386.875	-8.5603	2.4996			386.87	-6.8568	2.8958
	389.151	-9.7868	2.7107			388.237	-9.198	2.7305			388.237	-6.8737	2.8546
	390.531	-10.6195	3.0232			389.647	-9.6718	2.7657			389.613	-7.2243	3.0862
	391.909	-11.4924	3.2211			391.01	-10.1522	2.792			391.007	-7.5164	3.0833
	393.309	-12.1724	3.3558			392.373	-10.4973	3.0293			392.368	-8.0084	3.2899
	394.701	-12.5761	3.5902			393.743	-11.0484	3.1378			393.74	-8.2337	3.4353
	396.067	-13.7827	3.6761			395.147	-11.4501	3.3039			395.11	-8.2734	3.5046
	397.438	-14.5578	3.787			396.512	-12.1406	3.4945			396.505	-8.7661	3.6255
	398.857	-14.9413	4.1262			397.878	-12.6694	3.6209			397.871	-8.9054	3.7026
	400.224	-15.9155	4.3652			399.24	-13.0745	3.6852			399.24	-9.3559	3.7941
	401.591	-16.6873	4.5945			400.649	-13.7807	3.9153			400.615	-9.6409	4.1002
	403.008	-17.4354	4.7994			402.022	-14.1009	3.9617			402.01	-9.8912	4.0961
	404.383	-18.281	4.9769			403.388	-14.965	4.2261			403.382	-9.8269	4.1931
	405.753	-18.9813	5.1023			404.779	-15.0349	4.266			404.779	-10.2536	4.2895
	407.123	-19.8719	5.3147			406.17	-15.442	4.4035			406.163	-10.9064	4.2986
	408.537	-20.6281	5.661			407.541	-15.926	4.6175			407.538	-10.9502	4.464
	409.908	-21.1633	5.6933			408.947	-16.6688	4.6516			408.941	-11.0559	4.6343
	411.31	-22.102	5.8979			410.322	-17.2798	4.9824			410.327	-11.4684	4.5391
	412.741	-22.99	6.1645			411.728	-17.5493	4.9651			411.68	-11.6376	4.8232
	414.113	-23.5368	6.3256			413.103	-17.9003	5.1325			413.087	-11.7007	4.9267
	415.488	-24.7032	6.5149			414.493	-18.7189	5.2006			414.491	-12.3728	4.9931
	416.933	-25.2775	6.7503			415.86	-19.4368	5.3104			415.864	-12.6843	5.2051
	418.313	-26.1405	6.972			417.219	-19.8584	5.432			417.223	-12.6962	5.1864
	419.702	-26.955	7.1831			418.671	-20.3127	5.5872			418.665	-12.8335	5.341
	421.077	-27.4756	7.2984			420.04	-20.988	5.6898			420.039	-13.4899	5.369
	422.499	-28.3863	7.6199			421.445	-21.1636	5.9058			421.443	-13.5787	5.4943
	423.881	-29.5109	7.6923			422.825	-21.6671	6.0947			422.83	-13.6368	5.494
	425.361	-30.2455	7.9728			424.183	-22.3325	6.2322			424.181	-13.8688	5.6109
	426.728	-30.9912	8.2387			425.544	-22.7284	6.327			425.543	-14.1815	5.8517
	428.101	-31.6789	8.3695			426.949	-23.2488	6.3212			426.946	-14.202	5.884
	429.488	-32.5991	8.4768			428.328	-23.8387	6.5903			428.332	-14.5223	6.0404
	430.977	-33.4839	8.6725			429.703	-24.165	6.7253			429.701	-15.3274	6.202
	432.363	-34.4193	8.9456			431.105	-24.8748	6.8298			431.06	-15.3103	6.1978
	433.724	-34.7217	9.0832			432.495	-25.3062	7.0636			432.492	-15.6955	6.3858
	435.08	-35.6788	9.3613			433.846	-25.888	7.0288			433.85	-15.9645	6.4968
	436.533	-36.8757	9.5398			435.218	-26.489	7.2417			435.212	-16.0047	6.5202
	437.898	-37.7386	9.6894			436.655	-26.9783	7.3015			436.619	-16.6283	6.6736
	439.317	-38.5878	9.8572			438.027	-27.4467	7.5479			438.015	-16.3871	6.6829
	440.702	-38.8933	10.0647			439.404	-27.7994	7.6385			439.402	-17.0241	6.8062
	442.055	-39.7273	10.3835			440.828	-28.1477	7.7032			440.832	-17.4381	6.9593
	443.462	-40.5591	10.578			442.189	-28.6792	7.8925			442.188	-17.6244	7.1444
	444.864	-41.1703	10.6089			443.563	-29.044	8.0037			443.558	-17.4357	7.1301
	446.224	-42.1254	10.8118			444.953	-29.7584	8.0925			444.951	-17.959	7.1939
	447.577	-43.2178	11.0945			446.366	-30.1174	8.2385			446.37	-18.4315	7.4049
	448.984	-43.7942	11.3525			447.729	-30.6968	8.3817			447.734	-18.1708	7.3565
	450.374	-44.6486	11.4166			449.22	-31.2216	8.4266			449.17	-18.528	7.5426
	451.816	-45.4301	11.5377			450.611	-31.6097	8.5786			450.59	-19.1998	7.5674
	453.204	-45.9687	11.697			452.001	-32.0807	8.686			451.998	-19.4473	7.6955
	454.551	-46.9146	11.9015			453.369	-32.2259	8.922			453.369	-19.557	7.8615
	455.97	-47.5286	12.0534			454.74	-33.2056	9.0524			454.743	-19.7663	7.9048
	457.367	-48.4716	12.3685			456.221	-33.7716	9.0427			456.17	-20.1596	8.036
	458.87	-49.3774	12.4954			457.658	-34.2695	9.3121			457.609	-20.1656	7.9873
	460.224	-50.0961	12.6948			459.029	-34.649	9.3136			459.015	-20.226	8.0573
	461.635	-51.1495	12.8118			460.386	-35.0301	9.4666			460.385	-21.0613	8.3607
	462.985	-51.6255	13.0126			461.784	-36.1357	9.6392			461.788	-21.1576	8.302
	464.387	-52.2377	13.284			463.174	-36.0762	9.8453			463.17	-21.1404	8.4145
	465.747	-53.1406	13.3674			464.612	-36.5063	9.9048			464.561	-21.2188	8.6031
	467.104	-53.8966	13.5682			466.003	-37.0429	10.0624			466.002	-21.8254	8.7905
	468.486	-54.871	13.8276			467.372	-37.6103	10.1181			467.373	-21.8129	8.6784
	469.933	-55.8052	13.9576			468.786	-38.1826	10.2766			468.79	-22.4253	8.8816
	471.321	-56.0074	14.1441			470.176	-38.852	10.496			470.171	-22.2993	8.9969
	472.706	-57.1112	14.3129			471.613	-39.1376	10.4313			471.56	-22.6856	9.0988
	474.055	-58.0826	14.5729			473.005	-39.8143	10.5785			473.003	-23.0293	9.198
	475.409	-58.4352	14.7418			474.379	-40.2397	10.6941			474.374	-22.8458	9.3523
	476.774	-59.5953	14.7899			475.786	-40.7135	10.935			475.79	-23.5127	9.3329
	478.161	-60.3251	15.0414			477.177	-41.2289	11.0495			477.173	-23.5068	9.3756
	479.535	-61.0107	15.1294			478.614	-41.6945	11.0546			478.562	-24.1199	9.602
	480.9	-61.7839	15.2278			480.006	-42.0871	11.1759			480.004	-24.0235	9.7144
	482.255	-62.5168	15.553			481.374	-42.7528	11.3594			481.373	-24.4092	9.6911
	483.616	-63.5206	15.5683			482.785	-43.3575	11.4534			482.79	-25.0928	9.8495
	485.037	-64.3723	15.8605			484.186	-43.67	11.6151			484.183	-25.092	9.8434
	486.461	-64.9179	16.0601			485.616	-44.1284	11.7124			485.563	-25.419	10.0162
	487.87	-66.0189	16.1716			487.007	-44.4082	11.951			487.005	-25.7949	10.0871
	489.224	-66.6024	16.4391			488.375	-45.1841	11.9109			488.375	-25.8682	10.2654
	490.584	-67.2989	16.5853			489.792	-45.7007	12.1001			489.796	-25.9624	10.2238
	491.956	-68.0265	16.6384			491.18	-46.215	12.163			491.178	-26.2685	10.3244
	493.372	-69.0121	16.9048			492.616	-46.6355	12.326			492.565	-26.6561	10.4684
	494.726	-69.6789	17.0006			494.034	-47.29	12.455			494.02	-26.9322	10.4918
	496.081	-70.3073	17.1309			495.46	-48.0104	12.5868			495.459	-27.0214	10.4281
	497.438	-71.2035	17.2749			496.839	-48.1869	12.7649			496.843	-27.0296	10.5764
	498.89	-71.8938	17.5778			498.227	-48.7903	12.8641			498.219	-27.5047	10.8731
	500.374	-72.472	17.6687			499.666	-48.9776	12.9744			499.631	-27.5879	10.8318
	501.728	-73.5635	17.8538			501.035	-49.3406	13.0774			501.019	-28.1263	10.9223
	503.087	-74.2357	18.0368			502.393	-50.1793	13.0624			502.391	-28.1961	11.048
	504.49	-75.1419	18.1796			503.793	-50.7225	13.2525			503.797	-28.2622	11.1414
	505.89	-76.0757	18.3703			505.18	-51.3351	13.4101			505.18	-28.8947	11.1299
	507.253	-76.6221	18.4765			506.62	-51.8752	13.5022			506.566	-28.9168	11.2864
	508.622	-77.592	18.5796			508.012	-52.1918	13.6338			508.009	-28.9179	11.2982
	509.994	-78.2892	18.7362			509.38	-52.388	13.8064			509.378	-29.5989	11.453
	511.439	-79.1506	18.9858			510.838	-53.353	13.8747			510.794	-29.385	11.4612
	512.88	-79.7253	19.1066			512.228	-53.6443	13.945			512.221	-29.4659	11.5431
	514.251	-80.5583	19.2815			513.669	-54.0398	14.1277			513.636	-29.9586	11.6428
	515.616	-81.2587	19.4247			515.039	-54.6326	14.2681			515.023	-30.2568	11.751
	516.994	-82.0902	19.6051			516.538	-55.1605	14.2507			516.52	-30.2588	11.8148
	518.393	-82.7605	19.6488			517.965	-55.7481	14.5962			517.963	-30.7113	11.8562
	519.758	-83.6383	20.016			519.379	-55.9612	14.5843			519.379	-30.9623	11.855
	521.119	-84.3433	20.1022			520.796	-56.6724	14.7143			520.8	-31.0134	12.071
	522.496	-85.2501	20.2745			522.186	-57.2032	14.7913			522.184	-31.0939	12.0363
	523.893	-86.0611	20.265			523.624	-57.5015	14.9722			523.569	-31.7103	12.3382
	525.257	-86.4452	20.5423			525.037	-58.134	15.0756			525.014	-31.5709	12.2563
	526.623	-87.3495	20.6626			526.493	-58.6366	15.0989			526.465	-31.9646	12.3826
	527.996	-88.2265	20.7833			527.886	-59.1914	15.1143			527.882	-32.2159	12.5673
	529.394	-88.749	21.0695			529.302	-59.5728	15.4359			529.305	-32.701	12.5236
	530.757	-89.5184	21.1375			530.731	-60.1159	15.5443			530.721	-32.4209	12.5862
	532.124	-90.2815	21.2233			532.17	-60.8787	15.6115			532.137	-32.9959	12.7447
	533.5	-91.1305	21.5087			533.589	-60.8909	15.6245			533.525	-33.2524	12.7918
	534.894	-91.8663	21.4952			535.04	-61.6396	15.9649			535.013	-33.5593	12.7598
	536.259	-92.6906	21.6939			536.468	-62.1672	15.9271			536.466	-33.6303	12.9853
	537.624	-93.5172	21.9373			537.845	-62.8546	15.9366			537.849	-34.0196	13.0051
	538.998	-94.2203	21.9942			539.28	-63.1442	16.286			539.221	-33.9857	13.0751
	540.396	-95.1964	22.2775			540.733	-63.3934	16.3545			540.722	-34.1475	13.2441
	541.759	-95.5793	22.4018			542.175	-64.3081	16.46			542.153	-34.4685	13.3228
	543.126	-96.4077	22.4438			543.627	-64.7024	16.4732			543.57	-34.6656	13.3039
	544.542	-97.2075	22.5925			545.132	-65.0733	16.543			545.086	-35.0962	13.3989
	545.983	-98.4371	22.7507			546.543	-65.8273	16.7579			546.524	-35.3897	13.4673
	547.444	-98.9511	22.8366			547.994	-66.2716	16.9008			547.969	-35.175	13.4886
	548.88	-99.7518	23.0011			549.387	-66.5165	16.9158			549.383	-35.3661	13.6761
	550.256	-100.12	23.1588			550.804	-67.4744	17.2369			550.807	-35.623	13.6338
	551.628	-101.007	23.1417			552.232	-67.9131	17.2522			552.226	-35.9979	13.762
	552.999	-101.755	23.4192			553.676	-68.5633	17.286			553.641	-36.377	13.8631
	554.397	-102.636	23.5959			555.128	-68.6272	17.4003			555.073	-36.054	13.9729
	555.789	-103.412	23.7543			556.544	-69.166	17.4725			556.524	-36.7918	13.9743
	557.219	-104.415	23.8705			557.995	-69.8905	17.6479			557.971	-37.3406	14.1908
	558.597	-105.345	24.0231			559.385	-70.4008	17.7158			559.384	-37.3201	14.1072
	559.999	-105.95	24.1424			560.833	-70.7514	17.8413			560.838	-37.4228	14.1328
	561.399	-106.747	24.2739			562.234	-71.121	18.0186			562.223	-37.5461	14.2484
	562.759	-107.256	24.3707			563.688	-71.6306	18.0832			563.671	-37.9952	14.3935
	564.221	-108.001	24.5769			565.129	-72.4165	18.144			565.076	-37.9626	14.4555
	565.6	-108.852	24.8039			566.545	-72.8039	18.4593			566.525	-38.1569	14.419
	567	-109.381	24.9873			567.995	-73.1515	18.4174			567.971	-38.5056	14.5161
	568.399	-110.067	24.9992			569.389	-73.6677	18.4886			569.384	-38.5223	14.6634
	569.789	-110.815	25.1772			570.834	-74.0818	18.6052			570.839	-38.8161	14.6771
	571.221	-111.65	25.2608			572.235	-74.831	18.7706			572.227	-38.9089	14.6894
	572.599	-112.316	25.3508			573.69	-75.3197	18.8923			573.672	-39.6026	14.7835
	574.001	-113.174	25.5009			575.178	-75.8467	18.9541			575.127	-39.7248	14.8465
	575.4	-114.264	25.6687			576.632	-76.1651	19.1223			576.576	-39.6574	14.8854
	576.792	-114.5	25.836			578.047	-76.8986	19.1754			578.03	-39.8611	14.9664
	578.175	-115.53	25.9565			579.498	-77.2542	19.3031			579.474	-39.9432	15.0567
	579.549	-116.05	26.0816			580.891	-78.1072	19.2786			580.887	-40.188	15.1977
	580.945	-117.006	26.2603			582.334	-78.545	19.5281			582.338	-40.3641	15.1815
	582.4	-117.725	26.391			583.739	-78.6535	19.5911			583.727	-40.6257	15.1984
	583.77	-118.573	26.4564			585.19	-78.75	19.6723			585.177	-40.9046	15.3753
	585.173	-119.144	26.5635			586.634	-79.7983	19.7345			586.577	-41.2953	15.4624
	586.604	-120.103	26.6908			588.047	-80.2068	19.8187			588.03	-41.202	15.651
	588.004	-120.851	26.8026			589.499	-81.0866	20.1245			589.476	-41.5573	15.61
	589.451	-121.507	27.0494			590.894	-81.004	20.1216			590.89	-41.2383	15.4983
	590.886	-122.278	27.1949			592.39	-81.5492	20.1041			592.387	-41.8802	15.6396
	592.262	-122.994	27.2062			593.838	-82.2935	20.4385			593.843	-41.911	15.7926
	593.666	-123.513	27.3105			595.239	-82.6096	20.3502			595.233	-42.1964	15.7402
	595.054	-124.587	27.5772			596.693	-83.0739	20.4549			596.676	-42.4443	15.9044
	596.422	-125.274	27.5449			598.136	-83.6814	20.5266			598.079	-42.5125	15.8068
	597.797	-125.669	27.8505			599.55	-84.0614	20.637			599.529	-42.9207	16.0552
	599.18	-126.576	27.7819			600.96	-84.7447	20.9435			600.958	-43.0879	16.0754
	600.555	-127.867	27.9977			602.393	-85.1729	20.908			602.343	-43.1219	16.0921
	601.984	-128.094	28.0882			603.788	-85.736	21.1107			603.791	-43.5442	16.2254
	603.364	-128.931	28.1896			605.178	-86.0301	21.279			605.177	-43.498	16.1711
	604.714	-129.635	28.3332			606.607	-86.5068	21.2669			606.567	-43.8978	16.2529
	606.12	-130.374	28.4237			608.005	-87.2748	21.3325			608.002	-43.6929	16.2634
	607.486	-131.322	28.6889			609.365	-87.7371	21.5239			609.369	-44.0287	16.3461
	608.886	-131.473	28.7466			610.722	-88.1659	21.5356			610.725	-44.18	16.435
	610.246	-132.572	28.6692			612.154	-88.5453	21.761			612.129	-44.2293	16.4589
	611.6	-133.683	28.8743			613.53	-89.462	21.7759			613.519	-44.766	16.62
	612.952	-133.977	28.9684			614.88	-89.5393	21.7839			614.882	-44.6805	16.6461
	614.365	-135.085	29.1504			616.248	-89.7919	22.0029			616.252	-44.8381	16.7742
	615.716	-135.66	29.3263			617.657	-90.5007	22.0589			617.631	-45.317	16.6368
	617.063	-136.176	29.4637			619.03	-91.1817	22.2282			619.023	-45.462	16.7021
	618.471	-136.952	29.4885			620.386	-91.2895	22.2472			620.382	-45.3845	16.6852
	619.865	-137.755	29.5324			621.747	-91.4498	22.242			621.75	-45.4299	16.8863
	621.216	-138.247	29.6451			623.156	-92.2293	22.4699			623.131	-45.8305	16.8562
	622.563	-139.049	29.8076			624.531	-92.5639	22.5936			624.521	-45.9241	17.0392
	623.967	-139.795	29.9118			625.888	-93.3126	22.5435			625.885	-46.1138	16.8659
	625.324	-140.611	29.9727			627.293	-93.7328	22.6167			627.298	-46.0412	17.012
	626.706	-141.454	30.137			628.68	-94.0805	22.8063			628.679	-46.2663	17.0872
	628.054	-142.11	30.2366			630.109	-94.5952	22.8335			630.071	-46.7849	17.2051
	629.403	-142.574	30.415			631.51	-95.0159	23.0871			631.507	-46.5724	17.2138
	630.754	-143.227	30.5289			632.869	-95.7905	23.0626			632.871	-46.9154	17.2189
	632.116	-143.79	30.7136			634.251	-96.1411	23.0643			634.255	-47.2326	17.3486
	633.488	-144.547	30.7143			635.658	-96.5208	23.3555			635.634	-47.4091	17.4193
	634.889	-145.688	30.7744			637.031	-97.1711	23.3812			637.024	-47.6248	17.3523
	636.25	-146.209	30.9998			638.391	-97.4521	23.3353			638.388	-47.4623	17.3277
	637.663	-146.903	31.2066			639.793	-98.4748	23.5662			639.797	-47.7011	17.4196
	639.058	-147.301	31.1464			641.183	-98.7152	23.5141			641.181	-48.0709	17.6191
	640.466	-148.076	31.1748			642.612	-98.8045	23.6661			642.571	-47.6886	17.6735
	641.938	-148.916	31.3902			644.011	-99.6302	23.8492			644.009	-48.0783	17.6607
	643.322	-149.601	31.4072			645.369	-99.8295	24.0026			645.373	-48.499	17.6985
	644.706	-150.408	31.5154			646.754	-100.344	23.8682			646.758	-48.8726	17.71
	646.053	-151.063	31.6026			648.159	-100.708	24.0494			648.135	-48.5991	17.7871
	647.405	-151.945	31.8216			649.532	-101.447	24.0111			649.523	-48.777	17.8331
	648.76	-152.353	31.8748			650.985	-101.678	24.1888			650.963	-48.9983	17.8284
	650.123	-153.357	32.026			652.369	-102.242	24.2142			652.372	-49.1243	17.8073
	651.489	-153.541	31.9913			653.809	-102.439	24.3598			653.798	-49.2843	17.9532
	652.891	-154.576	32.1979			655.186	-103.24	24.436			655.185	-49.6397	17.9264
	654.252	-155.185	32.1539			656.615	-103.612	24.6348			656.571	-49.5574	18.1651
	655.615	-155.96	32.4324			658.012	-104.268	24.5159			658.012	-49.5244	18.1726
	656.99	-156.821	32.6181			659.374	-104.671	24.7425			659.374	-49.8178	18.209
	658.392	-157.7	32.4986			660.796	-105.107	24.901			660.8	-50.02	18.1817
	659.753	-157.837	32.6401			662.186	-105.669	24.8336			662.186	-50.2467	18.1595
	661.119	-159.022	32.7549			663.614	-105.955	24.9765			663.571	-50.413	18.212
	662.491	-159.405	32.9175			665.031	-106.383	25.1844			665.013	-50.3612	18.351
	663.892	-160.578	32.9545			666.486	-107.215	25.2307			666.464	-50.6247	18.2831
	665.255	-160.522	33.1569			667.878	-107.516	25.3322			667.875	-51.0864	18.4956
	666.663	-161.536	33.051			669.345	-108.305	25.4506			669.349	-50.98	18.411
	668.038	-162.566	33.3563			670.727	-108.375	25.5101			670.726	-51.0295	18.4605
	669.405	-163.215	33.5239			672.161	-109.324	25.4933			672.135	-51.1284	18.4655
	670.825	-163.476	33.4561			673.615	-109.31	25.764			673.575	-51.2606	18.5242
	672.211	-164.504	33.6176			675.033	-109.692	25.742			675.015	-51.5142	18.6093
	673.559	-164.555	33.5968			676.415	-110.284	25.931			676.388	-51.6527	18.7859
	674.913	-165.693	33.6848			677.799	-110.601	25.9241			677.803	-51.7669	18.7225
	676.327	-166.36	33.8687			679.19	-111.416	26.0449			679.188	-52.0175	18.7412
	677.756	-167.206	34.0329			680.616	-111.695	26.059			680.574	-52.1552	18.8142
	679.118	-167.796	34.0185			682.034	-111.954	26.1728			682.016	-52.0136	18.9046
	680.492	-168.876	34.2004			683.487	-112.829	26.2769			683.467	-52.1007	18.9277
	681.898	-169.157	34.2337			684.872	-113.503	26.3653			684.876	-52.2779	18.7919
	683.254	-169.902	34.3602			686.304	-113.653	26.5898			686.308	-52.634	18.8518
	684.718	-170.94	34.4462			687.728	-114.368	26.5172			687.725	-52.5441	18.9671
	686.09	-171.335	34.584			689.165	-114.559	26.4568			689.138	-52.9065	19.0851
	687.492	-171.976	34.6432			690.537	-115.418	26.7579			690.528	-53.1701	19.0603
	688.981	-172.709	34.7035			691.987	-115.708	26.7607			691.969	-53.1441	19.0262
	690.374	-173.489	34.8575			693.376	-115.967	26.9164			693.376	-53.4904	19.0754
	691.727	-174.112	34.8173			694.799	-116.522	26.9064			694.803	-53.3181	19.0219
	693.093	-174.553	34.8444			696.19	-116.777	27.1273			696.188	-53.3268	19.1252
	694.503	-175.562	34.9989			697.619	-117.102	27.1086			697.577	-53.5509	19.2
	695.895	-176.109	35.1328			699.035	-117.765	27.1322			699.019	-53.6303	19.1531
	697.256	-176.744	35.1488			700.475	-118.394	27.2764			700.47	-53.6871	19.2976
	698.622	-177.245	35.2155			701.882	-118.898	27.3272			701.878	-54.1299	19.4408
	699.994	-178.27	35.3642			703.303	-119.277	27.3645			703.308	-53.8035	19.3499
	701.717	-179.053	35.4548			704.692	-119.497	27.5066			704.69	-54.2392	19.2918
	703.066	-179.777	35.5148			706.118	-120.296	27.521			706.077	-54.2246	19.4139
	704.419	-180.151	35.5186			707.537	-120.801	27.6349			707.518	-54.3734	19.3621
	705.782	-180.856	35.7769			708.99	-121.198	27.8056			708.973	-54.2402	19.4411
	707.169	-181.885	35.8199			710.381	-121.908	27.8539			710.377	-54.2002	19.4991
	708.597	-182.037	35.9276			711.827	-122.548	27.8101			711.831	-54.6501	19.5896
	709.993	-183.046	35.9929			713.228	-122.295	28.0081			713.233	-54.4715	19.5642
	711.397	-183.426	36.025			714.683	-123.096	28.1887			714.676	-54.7031	19.6389
	712.756	-184.408	36.2374			716.121	-123.615	28.2271			716.08	-54.9176	19.6117
	714.122	-185.353	36.2798			717.54	-124.274	28.3096			717.52	-55.0151	19.7055
	715.495	-185.964	36.1862			718.991	-124.361	28.3727			718.974	-55.1957	19.7347
	716.897	-186.27	36.456			720.382	-125.029	28.4404			720.379	-55.5682	19.7837
	718.258	-187.01	36.5059			721.828	-125.179	28.6139			721.832	-55.2635	19.7996
	719.628	-187.703	36.5173			723.23	-125.844	28.7495			723.23	-55.7247	19.7425
	720.996	-188.169	36.7595			724.683	-126.194	28.6968			724.677	-55.9185	19.6909
	722.399	-188.933	36.6491			726.121	-126.819	28.856			726.081	-55.4429	19.8167
	723.758	-189.881	36.9103			727.541	-127.066	28.7914			727.524	-55.8203	19.8353
	725.128	-190.444	36.8267			729.04	-127.702	28.8294			729.023	-55.8381	19.8921
	726.498	-190.995	36.964			730.493	-128.326	28.968			730.474	-56.1886	19.9321
	727.898	-191.538	36.9991			731.888	-128.821	29.0781			731.883	-56.2287	19.9707
	729.332	-192.217	37.0708			733.329	-129.349	29.2075			733.333	-56.1938	19.9594
	730.718	-193.094	37.0561			734.733	-129.716	29.2112			734.731	-56.766	19.9793
	732.097	-193.334	37.1553			736.184	-130.185	29.2597			736.181	-56.567	20.0164
	733.502	-194.16	37.4053			737.672	-130.4	29.441			737.63	-56.539	19.971
	734.917	-195.094	37.3472			739.04	-130.988	29.5481			739.035	-56.4585	19.9824
	736.287	-195.614	37.4904			740.494	-131.379	29.4178			740.476	-56.8311	20.0716
	737.683	-195.966	37.3988			741.888	-132.078	29.5861			741.882	-56.7837	20.0739
	739.044	-197.232	37.6187			743.385	-132.495	29.6074			743.383	-56.8147	20.086
	740.846	-197.933	37.7081			744.831	-132.839	29.6986			744.834	-57.1857	20.1174
	742.221	-198.359	37.8593			746.232	-133.347	29.9186			746.234	-56.8663	20.2058
	743.569	-199.552	37.9634			747.686	-133.813	29.8619			747.68	-57.632	20.2187
	744.946	-199.908	37.8857			749.127	-134.344	30.0536			749.083	-57.3107	20.35
	746.382	-200.172	37.9928			750.542	-134.558	29.9765			750.525	-57.1563	20.2981
	747.731	-201.046	37.9189			751.993	-135.2	30.1686			751.979	-57.4933	20.3244
	749.105	-201.955	38.1851			753.384	-135.635	30.2104			753.383	-57.3415	20.391
	750.5	-202.451	38.1965			754.831	-135.854	30.1729			754.835	-57.8662	20.4604
	751.9	-202.997	38.1933			756.233	-136.647	30.3258			756.235	-57.936	20.3472
	753.261	-203.852	38.2084			757.689	-136.859	30.356			757.681	-58.1076	20.4008
	754.665	-204.093	38.3355			759.127	-137.388	30.5358			759.084	-58.0862	20.377
	756.046	-205.268	38.4243			760.544	-138.178	30.5108			760.527	-58.0432	20.357
	757.413	-205.466	38.4738			761.996	-138.195	30.6129			761.993	-58.1177	20.5724
	758.882	-206.387	38.4593			763.386	-138.931	30.7473			763.383	-58.3117	20.4883
	760.235	-206.943	38.599			764.833	-139.249	30.8555			764.837	-58.2413	20.5355
	761.607	-207.764	38.6818			766.235	-139.635	30.8884			766.238	-58.4737	20.5736
	762.999	-208.482	38.8656			767.69	-140.226	30.9037			767.681	-58.3166	20.6039
	764.403	-209.123	38.8809			769.128	-140.529	30.9935			769.085	-58.7834	20.6878
	766.933	-210.112	39.0588			770.559	-141.223	31.0515			770.538	-58.6599	20.6573
	768.337	-210.568	39.0641			771.996	-141.247	31.113			771.981	-58.715	20.6936
	769.784	-211.384	39.067			773.391	-141.911	31.0466			773.385	-58.6177	20.7265
	771.176	-212.294	39.2122			774.834	-142.547	31.3968			774.838	-59.0196	20.6831
	772.549	-212.726	39.3248			776.235	-143.309	31.4026			776.237	-58.9005	20.8076
	773.92	-213.348	39.2555			777.691	-143.377	31.3774			777.682	-59.1666	20.6537
	775.386	-214.161	39.3755			779.13	-144.012	31.4857			779.088	-58.8402	20.6339
	776.763	-214.636	39.3551			780.544	-144.255	31.4321			780.529	-59.1814	20.7053
	778.176	-215.408	39.4228			781.996	-144.641	31.6088			781.984	-59.655	20.813
	779.549	-215.94	39.5432			783.391	-144.932	31.6587			783.386	-59.049	20.7667
	780.949	-216.708	39.7703			784.835	-145.788	31.8857			784.839	-59.5757	20.7617
	782.387	-217.17	39.6649			786.235	-145.942	31.8249			786.237	-59.6308	20.8169
	783.763	-217.882	39.5979			787.691	-146.685	31.8182			787.684	-59.1207	20.8311
	785.177	-218.216	39.8103			789.13	-147.144	31.8888			789.087	-59.6463	20.8189
	786.55	-219.1	39.8829			790.592	-147.442	32.0782			790.57	-59.9567	20.8148
	787.949	-219.574	39.8938			792.045	-147.815	32.1796			792.032	-59.8381	20.8886
	789.387	-220.265	39.9703			793.5	-148.587	32.2463			793.483	-59.8931	21.0433
	790.763	-220.934	40.0803			794.998	-148.964	32.267			794.985	-59.7411	21.0118
	792.178	-221.639	40.199			796.388	-149.178	32.3209			796.387	-60.1264	21.0533
	793.551	-221.988	40.1008			797.892	-149.777	32.3567			797.889	-60.1913	20.9536
	794.918	-222.771	40.1158			799.335	-150.227	32.307			799.34	-60.3256	20.9756
	796.339	-223.412	40.4599			800.739	-150.719	32.5551			800.739	-60.4003	21.0465
	797.729	-224.416	40.3601			802.19	-151.079	32.6411			802.187	-60.2122	21.0962
	799.105	-224.99	40.4814			803.633	-151.514	32.6692			803.587	-60.5436	21.1673
	800.503	-225.127	40.618			805.048	-152.249	32.8486			805.043	-60.4445	21.0824
	801.905	-225.752	40.5441			806.499	-152.734	32.8382			806.486	-60.2558	21.0729
	803.296	-226.143	40.4878			807.892	-152.979	32.7749			807.89	-60.5925	21.0605
	804.68	-227.17	40.6533			809.394	-153.145	32.9675			809.388	-60.7133	21.1427
	806.052	-227.985	40.6498			810.84	-153.845	32.9913			810.843	-60.8046	21.1816
	807.451	-228.342	40.6067			812.239	-154.355	33.0346			812.244	-60.8128	21.1994
	808.889	-229.375	40.8506			813.692	-154.505	33.104			813.686	-61.1377	21.2537
	810.314	-230.001	40.7242			815.134	-155.228	33.1822			815.091	-60.6818	21.2116
	811.732	-230.054	40.9433			816.549	-155.554	33.2115			816.542	-60.8434	21.1584
	813.11	-231.025	40.9895			818.003	-156.363	33.2288			817.989	-60.6703	21.3248
	814.505	-231.708	41.1019			819.392	-156.678	33.4386			819.389	-60.9434	21.2283
	815.907	-232.418	40.9897			820.838	-157.045	33.2966			820.843	-60.9785	21.319
	817.345	-232.842	41.1204			822.24	-157.219	33.4972			822.238	-61.1075	21.2895
	818.728	-233.495	41.1165			823.695	-157.769	33.5042			823.688	-61.2871	21.3404
	820.114	-234.195	41.2743			825.134	-158.24	33.5976			825.092	-61.542	21.3934
	821.506	-234.613	41.3177			826.637	-158.902	33.6631			826.59	-61.3035	21.299
	822.908	-235.196	41.2896			828.059	-158.832	33.8112			828.044	-61.5228	21.2985
	824.299	-236.319	41.4247			829.502	-159.461	33.7893			829.489	-61.6225	21.4183
	825.731	-236.725	41.4556			830.898	-160.109	33.804			830.892	-61.55	21.3847
	827.113	-236.692	41.4307			832.34	-160.566	33.8754			832.343	-61.5196	21.3815
	828.506	-237.762	41.446			833.742	-160.832	33.9705			833.74	-61.8015	21.4361
	829.908	-238.272	41.4907			835.194	-161.378	33.9512			835.192	-61.9723	21.3907
	831.268	-239.175	41.6044			836.639	-161.64	33.9824			836.592	-61.7619	21.3964
	832.682	-239.69	41.743			838.055	-162.04	34.1062			838.045	-61.6907	21.2782
	834.053	-240.158	41.6498			839.504	-162.521	34.2769			839.49	-61.7066	21.3585
	835.454	-240.939	41.7647			840.895	-162.688	34.2968			840.891	-61.9998	21.3822
	836.894	-241.474	41.871			842.339	-163.239	34.3633			842.343	-61.9708	21.4219
	838.3	-242.157	41.7582			843.745	-163.656	34.3531			843.745	-61.7545	21.5108
	839.727	-242.612	41.9083			845.194	-164.31	34.4616			845.191	-62.1809	21.6488
	841.111	-243.229	41.9537			846.64	-164.372	34.474			846.593	-62.3779	21.548
	842.524	-244.01	42.1033			848.054	-165.173	34.5851			848.047	-62.2647	21.5769
	843.964	-244.465	42.0569			849.504	-165.359	34.7006			849.492	-62.5074	21.6187
	845.408	-244.805	42.0876			850.897	-165.881	34.6336			850.893	-62.2627	21.4212
	846.846	-245.755	42.1278			852.341	-166.783	34.7596			852.345	-62.5936	21.6188
	848.231	-246.344	42.2401			853.744	-166.832	34.8583			853.744	-62.5901	21.6616
	849.612	-246.664	42.2285			855.196	-167.481	34.8688			855.192	-62.1442	21.5739
	851.009	-247.627	42.3238			856.641	-167.654	34.8703			856.594	-62.4857	21.6175
	852.462	-248.586	42.3738			858.053	-168.036	35.022			858.048	-62.3421	21.6059
	853.881	-248.529	42.3923			859.506	-168.181	34.9432			859.493	-62.4902	21.7039
	855.557	-249.64	42.3911			861.005	-168.956	35.1116			860.994	-62.5869	21.7095
	856.957	-250.185	42.5566			862.396	-169.444	35.1395			862.394	-62.9888	21.7759
	858.41	-250.666	42.5502			863.898	-170.138	35.3421			863.894	-62.9196	21.6595
	859.848	-251.229	42.5815			865.342	-169.901	35.4055			865.346	-62.9211	21.6622
	861.238	-252.051	42.4963			866.746	-170.9	35.421			866.747	-63.0052	21.6998
	862.619	-252.341	42.4777			868.198	-171.178	35.4981			868.195	-62.9807	21.7401
	864.012	-253.028	42.6103			869.643	-171.412	35.2545			869.596	-62.7715	21.7483
	865.458	-253.514	42.7218			871.054	-171.765	35.466			871.05	-62.9886	21.6306
	866.912	-254.371	42.7658			872.508	-172.717	35.6322			872.495	-62.5969	21.6512
	868.35	-254.502	42.7428			873.895	-172.786	35.5984			873.895	-63.2155	21.8887
	869.816	-255.308	42.7773			875.342	-173.33	35.6889			875.346	-63.0587	21.8499
	871.271	-255.958	42.7743			876.748	-173.495	35.6568			876.748	-62.9706	21.8202
	872.771	-256.725	42.9767			878.199	-174.108	35.7682			878.196	-63.2769	21.6829
	874.223	-257.515	42.9599			879.645	-174.253	35.7965			879.596	-63.0635	21.8086
	875.616	-258.187	43.0535			881.055	-174.732	35.862			881.051	-63.4418	21.8783
	877.056	-258.179	43.0441			882.508	-174.982	35.9214			882.498	-63.4299	21.7935
	878.459	-259.088	42.9941			883.903	-175.551	36.0734			883.898	-63.2994	21.8714
	879.913	-259.383	42.985			885.344	-176.166	36.0646			885.348	-63.2813	21.8565
	881.351	-260.216	43.0204			886.749	-176.236	36.0285			886.75	-63.5907	21.7998
	882.77	-260.681	43.3122			888.2	-176.816	36.1993			888.197	-63.376	21.9224
	884.273	-261.4	43.2163			889.646	-177.201	36.1251			889.596	-63.5582	21.9231
	885.771	-261.985	43.1521			891.057	-177.643	36.2201			891.05	-63.4448	22.0814
	887.225	-262.629	43.2206			892.51	-177.998	36.3711			892.5	-63.543	21.912
	888.616	-263.102	43.361			893.903	-178.438	36.3092			893.898	-63.9016	21.8901
	890.013	-264.039	43.381			895.344	-178.973	36.4211			895.348	-63.5296	21.8119
	891.461	-264.416	43.342			896.749	-179.397	36.5075			896.751	-63.892	22.0017
	892.96	-265.124	43.443			898.201	-179.638	36.442			898.198	-63.8615	21.8942
	894.415	-265.732	43.3433			899.648	-179.894	36.6169			899.598	-63.7175	22.0365
	895.852	-266.186	43.3692			901.046	-180.608	36.5051			901.032	-63.9094	21.9802
	897.273	-266.508	43.5982			902.489	-180.629	36.6411			902.469	-64.0598	22.0432
	898.725	-267.417	43.4667			903.877	-181.058	36.5842			903.877	-64.1762	21.9673
	900.179	-267.852	43.653			905.305	-181.35	36.6121			905.308	-64.0426	22.1278
	901.557	-268.608	43.552			906.694	-182.049	36.7873			906.693	-64.0585	21.9949
	902.942	-268.667	43.6375			908.116	-182.109	36.8262			908.08	-64.3809	22.0026
	904.376	-269.055	43.6983			909.535	-182.629	36.7482			909.517	-64.4156	21.9898
	905.731	-270.273	43.6355			910.987	-182.945	36.8605			910.972	-64.5374	22.0061
	907.093	-270.732	43.6839			912.377	-183.48	36.9899			912.377	-64.1693	22.1076
	908.495	-271.42	43.7411			913.777	-183.914	36.9261			913.782	-64.4576	22.1395
	909.896	-272.057	43.9049			915.192	-184.355	36.9287			915.19	-64.2852	21.9925
	911.255	-272.242	43.7985			916.619	-185.004	37.0245			916.58	-64.3102	22.1762
	912.628	-272.979	43.8841			918.036	-184.881	37.1574			918.019	-64.346	22.0282
	913.995	-273.066	43.9414			919.489	-185.582	37.0994			919.471	-64.4227	22.1813
	915.397	-274.052	43.8553			920.881	-186.026	37.2235			920.878	-63.8361	22.0787
	916.755	-274.767	43.92			922.307	-186.412	37.24			922.311	-64.1517	22.1728
	918.129	-274.803	43.9795			923.73	-186.746	37.3966			923.732	-64.6536	22.1829
	919.495	-275.541	43.9403			925.165	-186.929	37.3227			925.14	-64.7605	22.1324
	920.897	-276.031	43.9894			926.539	-187.103	37.4055			926.532	-64.4316	22.148
	922.256	-276.462	44.1896			927.99	-187.587	37.4327			927.972	-64.8004	22.0444
	923.627	-277.161	44.2428			929.385	-188.251	37.6674			929.378	-64.759	22.2904
	924.995	-277.711	44.1179			930.806	-188.602	37.6072			930.809	-64.6043	22.3254
	926.398	-278.2	44.1843			932.229	-188.949	37.6339			932.232	-64.9778	22.2594
	927.756	-278.819	44.0385			933.683	-189.499	37.5347			933.678	-64.8062	22.1914
	929.128	-279.502	44.1969			935.166	-190.246	37.6521			935.133	-64.6457	22.2089
	930.497	-279.735	44.2176			936.539	-189.758	37.5896			936.534	-64.5333	22.2349
	931.898	-280.301	44.1261			937.991	-190.6	37.8113			937.975	-64.791	22.3074
	933.257	-280.933	44.2876			939.383	-191.044	37.8383			939.379	-65.2198	22.232
	934.634	-281.375	44.2827			940.827	-191.43	37.8342			940.831	-64.9707	22.1836
	935.997	-281.603	44.367			942.231	-191.677	37.7944			942.234	-65.0707	22.334
	937.4	-282.566	44.3047			943.683	-192.167	37.9843			943.68	-64.8416	22.2357
	938.757	-282.963	44.4322			945.121	-192.241	37.896			945.083	-64.848	22.1604
	940.131	-283.771	44.3958			946.541	-192.835	38.0094			946.535	-64.9591	22.3252
	941.833	-284.077	44.4184			947.991	-192.707	37.9687			947.976	-64.9894	22.3068
	943.219	-284.286	44.4974			949.383	-193.404	38.0193			949.379	-64.8495	22.2082
	944.601	-284.982	44.5682			950.829	-193.811	38.1575			950.833	-64.9837	22.3683
	945.997	-285.76	44.5255			952.23	-193.912	38.1321			952.234	-65.3064	22.1669
	947.4	-286.321	44.4607			953.684	-194.336	38.167			953.681	-65.3181	22.2619
	948.757	-286.849	44.4977			955.122	-194.531	38.1494			955.083	-64.98	22.2901
	950.133	-287.188	44.4914			956.539	-195.04	38.3544			956.523	-65.1728	22.1932
	951.499	-287.649	44.6129			957.991	-195.566	38.4132			957.978	-65.3154	22.3543
	952.899	-288.803	44.5334			959.39	-195.764	38.364			959.381	-65.0281	22.277
	954.259	-288.787	44.5016			960.828	-196.171	38.4739			960.833	-65.2605	22.357
	955.634	-289.455	44.7283			962.231	-196.585	38.4717			962.231	-65.2872	22.4109
	956.998	-289.736	44.6737			963.685	-197.079	38.4837			963.682	-65.375	22.4661
	958.449	-290.645	44.6154			965.123	-197.339	38.4885			965.084	-65.384	22.2442
	959.881	-290.994	44.7376			966.54	-197.854	38.5315			966.524	-65.5128	22.2786
	961.258	-291.445	44.6991			967.991	-197.976	38.5914			967.979	-65.4084	22.3572
	962.634	-291.681	44.6073			969.386	-198.09	38.6427			969.381	-65.5787	22.3055
	963.999	-292.516	44.9238			970.83	-198.819	38.5667			970.834	-65.8084	22.3496
	965.401	-293.067	44.663			972.232	-199.134	38.8512			972.236	-65.7188	22.4251
	966.787	-293.406	44.7141			973.686	-199.501	38.7099			973.681	-65.9323	22.3606
	968.175	-294.018	44.8032			975.124	-199.916	38.8087			975.086	-65.4734	22.4253
	969.547	-294.562	44.9073			976.54	-199.927	38.7529			976.525	-65.564	22.4138
	970.918	-294.991	44.8403			977.993	-200.984	38.9829			977.98	-65.8977	22.3512
	972.289	-295.492	44.9062			979.388	-201.146	38.9817			979.381	-65.7246	22.3973
	973.68	-295.459	44.7329			980.83	-201.308	38.9983			980.835	-65.6467	22.4244
	975.046	-296.615	44.8787			982.232	-201.827	38.9565			982.235	-65.7499	22.2948
	976.448	-296.732	44.9549			983.688	-201.916	39.1023			983.682	-65.5515	22.4614
	977.882	-297.246	44.961			985.124	-201.996	39.1209			985.087	-65.9598	22.3587
	979.259	-297.836	44.8577			986.543	-202.704	39.1402			986.527	-65.7016	22.2778
	980.637	-298.707	44.9855			987.994	-202.812	39.1581			987.982	-66.0073	22.4626
	982	-298.985	44.9339			989.496	-203.042	39.1625			989.479	-65.9501	22.4684
	983.402	-299.33	45.0069			990.889	-203.641	39.2869			990.884	-65.8346	22.5168
	984.76	-299.907	44.93			992.331	-203.955	39.3414			992.335	-65.8746	22.418
	986.139	-300.334	45.0855			993.734	-204.748	39.3317			993.736	-65.7616	22.467
	987.501	-300.872	45.0116			995.187	-204.727	39.3049			995.184	-65.9455	22.4305
	988.902	-301.425	44.9936			996.626	-204.785	39.2177			996.585	-65.9235	22.4114
	990.291	-301.834	45.0182			998.043	-205.765	39.4125			998.029	-65.5888	22.4305
	991.68	-302.267	45.0377			999.497	-205.703	39.4472			999.48	-66.2242	22.4155
	993.049	-302.808	45.0534			1000.95	-206.452	39.6633			1000.93	-66.0913	22.5001
	994.449	-303.168	45.1214			1002.39	-206.452	39.3763			1002.38	-65.7444	22.4981
	995.884	-303.737	45.1399			1003.83	-206.52	39.4575			1003.84	-66.1765	22.571
	997.26	-304.238	45.123			1005.24	-207.072	39.5907			1005.24	-66.1092	22.3891
	998.681	-304.923	45.1456			1006.7	-207.041	39.5451			1006.68	-66.0744	22.4621
	1000.05	-305.286	45.2563			1008.13	-207.845	39.6161			1008.09	-66.1148	22.4351
	1001.45	-305.641	45.1426			1009.54	-208.349	39.634			1009.53	-66.3194	22.4543
	1002.93	-305.792	45.1573			1011	-208.226	39.6816			1010.98	-66.3133	22.487
	1004.34	-306.673	45.0582			1012.39	-208.57	39.6446			1012.39	-66.3568	22.6448
	1005.72	-306.771	45.277			1013.83	-208.957	39.7078			1013.84	-66.1145	22.4674
	1007.1	-307.575	45.1585			1015.24	-209.249	39.9103			1015.24	-66.2053	22.6014
	1008.5	-308.278	45.3175			1016.69	-209.859	39.8887			1016.68	-66.0747	22.4891
	1009.95	-307.991	45.2188			1018.13	-210.177	39.7932			1018.09	-66.3905	22.6133
	1011.39	-308.947	45.2852			1019.54	-210.181	39.8153			1019.53	-66.3896	22.4864
	1012.76	-309.255	45.2125			1021	-210.363	39.8747			1020.98	-66.1698	22.5647
	1014.18	-310.118	45.0318			1022.39	-210.764	39.8776			1022.39	-66.6669	22.5748
	1015.61	-310.388	45.3256			1023.84	-210.917	39.8571			1023.84	-66.61	22.5523
	1017	-311.19	45.244			1025.24	-211.837	39.9834			1025.24	-66.201	22.5069
	1018.4	-311.345	45.2613			1026.69	-211.915	40.0279			1026.69	-66.9074	22.7424
	1019.79	-312.003	45.3566			1028.14	-211.94	40.0474			1028.09	-66.6205	22.6148
	1021.18	-312.327	45.3233			1029.55	-212.56	40.1251			1029.54	-66.5108	22.6727
	1022.55	-312.595	45.2911			1031	-212.746	40.0649			1030.98	-66.2748	22.4569
	1023.95	-313.247	45.31			1032.39	-212.832	40.0845			1032.39	-66.5236	22.6719
	1025.39	-313.64	45.4617			1033.83	-213.605	40.1602			1033.84	-66.6738	22.5881
	1026.76	-314.149	45.395			1035.24	-213.449	40.0562			1035.24	-66.4859	22.6441
	1028.17	-314.904	45.4936			1036.69	-214.13	40.2831			1036.69	-66.7891	22.6298
	1029.55	-314.788	45.2992			1038.13	-214.108	40.1763			1038.09	-66.7326	22.6753
	1030.95	-315.47	45.44			1039.55	-214.514	40.3			1039.53	-66.6962	22.7599
	1032.41	-316.033	45.4594			1041	-214.895	40.2829			1040.99	-66.5276	22.4892
	1033.79	-316.459	45.2287			1042.39	-214.999	40.3589			1042.39	-66.8165	22.6524
	1035.18	-317.308	45.5462			1043.84	-215.531	40.4312			1043.84	-66.6752	22.5857
	1036.55	-317.391	45.2722			1045.24	-215.278	40.3628			1045.24	-66.8051	22.513
	1037.95	-317.951	45.3915			1046.69	-215.781	40.3183			1046.69	-66.8228	22.5741
	1039.39	-318.528	45.4817			1048.13	-216.307	40.5238			1048.09	-66.6803	22.6715
	1040.76	-318.838	45.4311			1049.55	-216.476	40.3831			1049.53	-66.5152	22.6183
	1042.19	-318.906	45.4829			1051	-216.783	40.4498			1050.99	-66.5627	22.6796
	1043.55	-319.574	45.3527			1052.39	-217.148	40.5655			1052.39	-66.6784	22.7284
	1044.95	-320.356	45.4324			1053.84	-217.392	40.6321			1053.84	-67.0979	22.6348
	1046.39	-320.288	45.464			1055.24	-217.954	40.512			1055.24	-66.6439	22.6811
	1047.81	-320.919	45.3843			1056.69	-217.845	40.5894			1056.69	-66.5894	22.7149
	1049.23	-321.25	45.4759			1058.13	-218.587	40.7606			1058.09	-66.5022	22.5269
	1050.61	-321.851	45.5309			1059.55	-218.826	40.7733			1059.54	-66.809	22.7751
	1052.01	-322.31	45.3623			1061	-219.027	40.6869			1060.99	-67.1737	22.6867
	1053.41	-322.568	45.4594			1062.39	-219.164	40.5475			1062.39	-66.9747	22.812
	1054.8	-323.155	45.4466			1063.84	-219.804	40.7117			1063.84	-66.8362	22.7612
	1056.23	-323.49	45.4853			1065.24	-219.775	40.7164			1065.25	-67.4162	22.7705
	1057.61	-324.043	45.4708			1066.69	-220.03	40.5987			1066.69	-66.7013	22.6848
	1059.01	-324.583	45.5378			1068.13	-220.237	40.8018			1068.09	-67.0717	22.698
	1060.45	-324.879	45.4624			1069.56	-220.87	40.7045			1069.55	-67.2259	22.6882
	1061.89	-325.098	45.4503			1071	-221.106	40.7762			1070.99	-66.7442	22.6723
	1063.27	-325.583	45.4943			1072.39	-221.18	40.8541			1072.39	-67.0473	22.8701
	1064.69	-326.209	45.6083			1073.84	-221.74	40.8696			1073.84	-67.2862	22.6793
	1066.05	-326.875	45.4921			1075.24	-221.678	40.9994			1075.25	-67.0085	22.8974
	1067.45	-327.009	45.4961			1076.7	-222.293	41.0368			1076.69	-67.4578	22.6079
	1068.89	-327.458	45.5361			1078.13	-222.316	40.7709			1078.09	-67.152	22.7724
	1070.27	-327.863	45.5072			1079.55	-221.951	40.9697			1079.55	-67.0908	22.7211
	1071.69	-328.381	45.5639			1081	-222.871	40.9371			1080.99	-67.4509	22.7575
	1073.05	-328.962	45.5697			1082.39	-223.23	40.9207			1082.39	-67.082	22.7095
	1074.45	-329.199	45.5432			1083.84	-223.367	41.0818			1083.84	-67.1265	22.7571
	1075.89	-329.51	45.5732			1085.24	-223.38	41.0948			1085.25	-67.234	22.7722
	1077.27	-329.899	45.5612			1086.69	-223.687	40.9766			1086.69	-67.2587	22.6455
	1078.72	-330.176	45.5856			1088.13	-223.739	41.0487			1088.09	-67.0277	22.8779
	1080.1	-330.4	45.4802			1089.55	-223.99	41.1575			1089.55	-67.2289	22.8096
	1081.51	-330.919	45.625			1091.05	-225.066	41.3639			1091.04	-67.124	22.7605
	1082.95	-331.47	45.5191			1092.5	-224.845	41.1275			1092.49	-67.3622	22.6662
	1084.41	-332.235	45.6751			1093.9	-225.162	41.2512			1093.89	-67.5243	22.8601
	1085.77	-332.218	45.5694			1095.34	-225.494	41.1007			1095.34	-67.3421	22.7748
	1087.22	-332.805	45.5342			1096.74	-225.896	41.2976			1096.74	-67.2894	22.7089
	1088.61	-333.009	45.6515			1098.19	-225.589	41.2992			1098.19	-67.5903	22.7883
	1090.06	-333.565	45.5416			1099.64	-226.387	41.3579			1099.6	-67.5273	22.8646
	1091.46	-334.117	45.4888			1101.05	-226.733	41.3566			1101.05	-67.9223	22.7899
	1092.89	-334.216	45.5818			1102.5	-227.05	41.3546			1102.49	-67.3402	22.8696
	1094.3	-334.526	45.5433			1103.9	-226.854	41.1849			1103.89	-67.626	22.8159
	1095.73	-334.936	45.6753			1105.34	-227.262	41.4252			1105.34	-67.5896	22.7587
	1097.11	-335.608	45.6521			1106.74	-227.418	41.2987			1106.75	-67.3918	22.8568
	1098.51	-336.262	45.5244			1108.2	-227.798	41.3793			1108.2	-67.5012	22.8757
	1099.98	-336.359	45.5711			1109.64	-228.092	41.2973			1109.6	-67.3578	22.8393
	1101.41	-336.434	45.6099			1111.05	-228.484	41.2652			1111.05	-67.5148	22.8126
	1102.8	-337.296	45.6371			1112.5	-228.761	41.513			1112.5	-67.4632	22.8105
	1104.24	-337.708	45.6313			1113.9	-228.584	41.5225			1113.89	-67.6257	22.8682
	1105.62	-337.918	45.4914			1115.34	-229.098	41.5085			1115.34	-67.925	22.8916
	1107.01	-338.42	45.5609			1116.75	-229.321	41.6295			1116.75	-67.422	22.8636
	1108.46	-338.539	45.5503			1118.2	-228.961	41.4893			1118.2	-67.5683	22.8927
	1109.91	-339.44	45.4358			1119.64	-229.848	41.6055			1119.6	-67.6345	22.8801
	1111.35	-339.457	45.5474			1121.05	-230.043	41.6406			1121.05	-67.6128	22.8149
	1112.77	-339.792	45.5405			1122.5	-229.778	41.5415			1122.5	-67.9869	22.9792
	1114.22	-340.185	45.516			1123.9	-230.173	41.582			1123.89	-67.7361	22.7983
	1115.62	-340.275	45.6068			1125.34	-230.53	41.5481			1125.34	-67.7949	22.9084
	1117.01	-340.897	45.5604			1126.74	-231.106	41.6077			1126.74	-67.5665	22.8357
	1118.46	-341.076	45.6061			1128.2	-230.911	41.7448			1128.2	-67.6455	22.9451
	1119.91	-341.522	45.3709			1129.64	-231.481	41.7042			1129.6	-67.6519	22.7721
	1121.35	-341.886	45.4566			1131.05	-231.475	41.7489			1131.05	-67.9212	22.8277
	1122.77	-342.386	45.5616			1132.51	-231.585	41.5964			1132.5	-67.8862	22.9254
	1124.22	-343.159	45.6615			1133.9	-231.856	41.7892			1133.9	-67.6384	22.8781
	1125.61	-342.969	45.5664			1135.34	-232.287	41.6337			1135.35	-67.8063	22.91
	1127.01	-343.632	45.5531			1136.75	-232.558	41.774			1136.75	-67.8182	23.0225
	1128.46	-343.94	45.4599			1138.2	-232.318	41.6555			1138.2	-68.0091	22.8877
	1129.91	-344.788	45.3928			1139.64	-233.233	41.718			1139.6	-68.1626	22.9187
	1131.35	-344.818	45.407			1141.05	-233.033	41.874			1141.05	-68.3039	22.8668
	1132.77	-344.861	45.5813			1142.51	-232.971	41.8352			1142.5	-67.8733	22.7866
	1134.22	-345.483	45.5557			1143.9	-233.82	41.8739			1143.9	-67.7946	22.8867
	1135.67	-345.751	45.5571			1145.34	-233.554	41.8167			1145.35	-68.1102	22.9911
	1137.06	-346.394	45.489			1146.75	-233.972	41.9487			1146.75	-67.8288	22.8711
	1138.46	-346.529	45.6134			1148.2	-234.194	42.018			1148.2	-68.3509	22.7757
	1139.91	-346.612	45.6919			1149.64	-234.714	42.0218			1149.6	-67.9818	22.9791
	1141.3	-347.302	45.581			1151.06	-234.611	42.0546			1151.05	-67.8124	22.8659
	1142.77	-347.85	45.3033			1152.51	-234.692	41.8607			1152.5	-67.7943	22.8301
	1144.24	-347.523	45.5519			1153.9	-235.021	41.95			1153.9	-68.2188	22.9375
	1145.63	-348.335	45.5297			1155.34	-235.125	41.8588			1155.35	-68.1529	22.97
	1147.01	-348.451	45.4135			1156.75	-235.328	41.9651			1156.75	-68.306	22.8216
	1148.46	-349.188	45.5067			1158.2	-235.68	42.0376			1158.2	-67.9619	22.8507
	1149.91	-348.953	45.5665			1159.64	-236.099	42.1951			1159.6	-68.0699	22.9693
	1151.35	-349.323	45.4654			1161.06	-236.143	41.9475			1161.05	-67.9093	22.946
	1152.74	-349.856	45.3601			1162.51	-236.495	42.0709			1162.5	-68.3387	22.9989
	1154.22	-350.301	45.326			1163.9	-236.495	42.0411			1163.9	-68.1996	22.9927
	1155.62	-350.426	45.4449			1165.36	-236.577	42.1119			1165.35	-68.252	23.0024
	1157.06	-350.589	45.4788			1166.75	-237.276	42.1366			1166.75	-67.8799	22.8999
	1158.46	-350.96	45.4195			1168.2	-237.517	42.0746			1168.2	-68.3282	22.9766
	1159.91	-351.664	45.3666			1169.64	-237.643	42.1525			1169.6	-68.4389	23.052
	1161.35	-351.93	45.3649			1171.06	-237.162	41.9809			1171.05	-68.7531	23.0127
	1162.77	-352.239	45.6358			1172.51	-237.987	42.0977			1172.5	-68.2419	22.9475
	1164.23	-352.073	45.4226			1173.9	-238.291	42.1187			1173.9	-68.1077	22.9721
	1165.62	-353.026	45.4017			1175.34	-238.181	42.1373			1175.35	-68.3919	23.0789
	1167.01	-353.283	45.5059			1176.75	-238.334	42.264			1176.75	-68.5267	23.0212
	1168.46	-353.238	45.4485			1178.2	-238.451	42.239			1178.2	-68.265	23.0875
	1169.91	-353.911	45.4703			1179.65	-238.891	42.2686			1179.6	-68.4472	22.9938
	1171.31	-354.186	45.4478			1181.06	-238.697	42.1804			1181.06	-68.2851	22.9321
	1172.77	-354.55	45.3802			1182.51	-238.835	42.265			1182.5	-68.3735	22.9353
	1174.23	-354.935	45.3677			1183.9	-239.314	42.1829			1183.9	-68.3674	23.0759
	1175.62	-355.377	45.3343			1185.4	-239.468	42.2932			1185.4	-68.4717	22.8923
	1177.02	-355.346	45.4414			1186.85	-239.599	42.3542			1186.85	-68.2728	23.0323
	1178.46	-355.94	45.4077			1188.25	-239.839	42.2644			1188.25	-68.5692	22.9026
	1179.96	-356.346	45.3828			1189.7	-240.203	42.2739			1189.7	-68.5093	22.9229
	1181.4	-356.181	45.3589			1191.15	-240.454	42.4487			1191.1	-68.2065	23.0888
	1182.85	-356.696	45.2821			1192.56	-240.397	42.2364			1192.56	-68.3345	22.9767
	1184.27	-357.125	45.5251			1194.01	-240.657	42.2169			1194	-68.3884	22.9662
	1185.73	-357.531	45.275			1195.4	-240.982	42.3463			1195.4	-68.7083	22.9877
	1187.12	-357.826	45.1487			1196.85	-240.671	42.3622			1196.85	-68.2455	23.0538
	1188.53	-357.957	45.2603			1198.25	-241.485	42.2566			1198.26	-68.5651	22.9079
	1189.97	-357.978	45.2849			1199.7	-241.233	42.4694			1199.7	-68.2904	22.984
	1191.42	-358.437	45.2569			1201.13	-241.668	42.2574			1201.1	-68.464	23.0697
	1192.85	-358.693	45.2446			1202.54	-241.827	42.4479			1202.54	-68.5789	23.0744
	1194.27	-359.26	45.3147			1203.99	-241.897	42.4214			1203.98	-68.1453	23.0025
	1195.73	-359.56	45.2635			1205.39	-241.965	42.4225			1205.38	-68.6057	23.1408
	1197.12	-359.402	45.2415			1206.83	-242.096	42.5115			1206.84	-68.4489	23.0642
	1198.52	-360.257	45.3868			1208.2	-242.342	42.4995			1208.2	-68.4897	23.0251
	1199.96	-360.393	45.2018			1209.62	-242.701	42.3958			1209.59	-68.2869	23.009
	1201.42	-360.89	45.3719			1211.04	-243.043	42.4657			1211.03	-68.858	23.0394
	1202.84	-360.809	45.3681			1212.49	-243.128	42.5739			1212.48	-68.3018	23.008
	1204.22	-360.889	45.148			1213.89	-243.796	42.6441			1213.88	-68.885	23.1184
	1205.61	-361.289	45.229			1215.33	-243.646	42.5651			1215.33	-68.3961	23.0382
	1207	-361.827	45.3169			1216.73	-243.458	42.4942			1216.73	-68.5179	22.9602
	1208.4	-361.764	45.3587			1218.19	-244.1	42.3762			1218.19	-68.6075	23.0906
	1209.79	-362.303	45.3445			1219.63	-243.84	42.4892			1219.59	-68.4942	23.0152
	1211.18	-362.6	45.1835			1221.04	-244.113	42.5352			1221.03	-68.6591	23.1361
	1212.55	-362.718	45.1286			1222.49	-243.968	42.5992			1222.48	-68.5018	22.9943
	1213.95	-363.136	45.1431			1223.95	-244.263	42.5814			1223.93	-68.4702	23.211
	1215.38	-363.189	45.2428			1225.38	-244.61	42.6136			1225.38	-68.5862	23.0002
	1216.76	-363.313	45.0445			1226.83	-244.748	42.4942			1226.84	-68.7056	23.1221
	1218.14	-363.909	45.0662			1228.24	-245.117	42.5739			1228.24	-68.6402	23.1846
	1219.5	-364.08	45.2902			1229.79	-245.574	42.5555			1229.8	-68.7094	23.1577
	1220.9	-364.504	45.2539			1231.24	-245.66	42.7257			1231.24	-68.5108	23.0662
	1222.26	-364.759	45.116			1232.69	-245.721	42.5084			1232.68	-68.661	23.0744
	1223.68	-364.916	45.0544			1234.12	-245.629	42.584			1234.09	-68.6451	23.0618
	1225.06	-365.112	45.1562			1235.54	-246.21	42.6244			1235.53	-68.9193	23.1388
	1226.45	-365.473	45.1628			1236.99	-245.511	42.7002			1236.98	-68.7321	23.059
	1227.88	-365.247	45.1262			1238.39	-246.407	42.6578			1238.38	-69.0457	23.1439
	1229.26	-365.937	45.1386			1239.83	-246.32	42.7944			1239.84	-68.6959	23.1088
	1230.64	-365.928	45.098			1241.23	-246.436	42.7218			1241.24	-69.0524	23.0028
	1232	-366.259	45.2704			1242.69	-246.828	42.7323			1242.69	-68.6458	23.2181
	1233.4	-366.738	45.1755			1244.13	-247.172	42.7647			1244.09	-68.7731	23.0072
	1234.76	-367.077	45.1931			1245.54	-247.016	42.7123			1245.53	-68.657	23.1243
	1236.14	-367.483	45.1067			1247	-247.125	42.9499			1246.98	-68.6605	23.0449
	1237.5	-367.44	45.119			1248.39	-247.528	42.7601			1248.38	-68.7669	23.125
	1238.9	-367.793	45.1257			1249.83	-247.767	42.7581			1249.84	-68.5383	23.0905
	1240.29	-368.147	45.108			1251.24	-247.404	42.5513			1251.24	-68.9375	23.1291
	1241.69	-368.277	45.0759			1252.69	-247.841	42.7088			1252.69	-68.5299	23.1995
	1243.05	-368.101	45.1362			1254.13	-248.07	42.8544			1254.09	-68.7725	23.1486
	1244.45	-368.675	45.0918			1255.55	-248.131	42.7136			1255.53	-68.7412	23.1027
	1245.89	-368.964	45.0127			1257	-248.39	42.6402			1256.99	-68.9882	23.1467
	1247.26	-369.178	44.9604			1258.39	-248.384	42.8604			1258.39	-68.8371	23.2223
	1248.68	-369.459	44.9457			1259.84	-248.324	43.0078			1259.84	-68.9588	23.1751
	1250.12	-369.413	44.7756			1261.24	-248.775	42.7473			1261.24	-68.8079	23.1258
	1251.5	-369.765	44.9118			1262.69	-248.904	42.9133			1262.69	-68.7602	23.2976
	1252.9	-370.019	44.958			1264.13	-248.847	42.8882			1264.09	-68.7479	23.0676
	1254.29	-370.123	44.9457			1265.55	-248.995	42.8866			1265.54	-69.1783	23.1726
	1255.68	-370.279	44.9856			1267	-249.279	42.7711			1266.99	-68.7173	23.0315
	1257.05	-370.671	44.9381			1268.39	-249.573	42.864			1268.39	-69.0157	23.0129
	1258.45	-371.125	44.9186			1269.83	-249.516	42.7941			1269.84	-69.2619	23.057
	1259.89	-371.417	44.8975			1271.24	-249.756	42.7056			1271.24	-68.9797	23.1706
	1261.26	-371.389	44.8906			1272.69	-250.271	42.8299			1272.69	-69.1548	23.1679
	1262.68	-371.232	44.947			1274.13	-250.048	42.7843			1274.09	-68.9726	23.0529
	1264.05	-371.598	44.9548			1275.55	-250.122	42.8567			1275.53	-69.0253	23.1486
	1265.45	-372.423	45.0149			1277	-250.628	42.8863			1276.99	-69.087	23.1287
	1266.89	-372.123	44.8798			1278.39	-250.814	42.9769			1278.39	-68.884	23.0906
	1268.26	-372.604	44.8833			1279.84	-250.928	42.9611			1279.84	-69.1464	23.1525
	1269.68	-372.821	44.8367			1281.24	-250.45	42.8777			1281.24	-69.4073	23.1363
	1271.05	-372.974	44.9248			1282.69	-251.067	43.0009			1282.69	-69.0953	23.167
	1272.45	-373.399	44.9455			1284.13	-251.362	43.0342			1284.09	-69.1596	23.0744
	1273.89	-373.49	44.9154			1285.55	-251.309	42.9135			1285.54	-68.7111	23.1666
	1275.26	-373.532	44.7828			1287	-251.57	43.0457			1286.99	-69.0004	23.204
	1276.67	-373.811	44.7946			1288.39	-251.298	42.9158			1288.39	-69.074	23.0994
	1278.05	-373.938	44.8365			1289.84	-251.391	43.051			1289.84	-69.1073	23.2287
	1279.45	-374.336	44.7603			1291.24	-251.627	42.9479			1291.24	-69.0982	23.1496
	1280.89	-374.247	44.8316			1292.69	-251.847	43.0905			1292.69	-69.1424	23.1797
	1282.26	-374.778	44.6841			1294.13	-252.325	43.0583			1294.09	-69.0807	23.2082
	1283.68	-374.894	44.8286			1295.55	-252.275	43.0218			1295.54	-69.1989	23.133
	1285.05	-375.155	44.7923			1297	-252.446	42.9549			1296.99	-69.1611	23.0658
	1286.45	-375.452	44.6479			1298.4	-252.61	42.9532			1298.39	-68.983	23.0902
	1287.89	-375.267	44.7481			1299.84	-252.729	43.0003			1299.84	-69.0323	23.14
	1289.26	-376.091	44.7852			1301.24	-252.712	42.9101			1301.24	-69.5766	23.1192
	1290.72	-375.597	44.6651			1302.7	-253.195	43.1065			1302.69	-69.2751	23.0332
	1292.11	-375.926	44.7991			1304.13	-252.623	42.8642			1304.1	-69.1582	23.0545
	1293.5	-376.406	44.7092			1305.55	-253.035	43.1361			1305.55	-69.4425	23.3176
	1294.91	-376.512	44.6347			1307	-253.365	43.0536			1306.99	-69.1186	23.2439
	1296.3	-376.593	44.4395			1308.39	-253.454	42.8737			1308.39	-69.5473	23.2997
	1297.69	-376.509	44.6328			1309.84	-253.488	42.8982			1309.84	-69.1264	23.2195
	1299.05	-377.24	44.5664			1311.24	-253.815	43.1245			1311.25	-69.0069	23.27
	1300.45	-377.193	44.5064			1312.7	-254.012	43.1394			1312.69	-69.0966	23.2231
	1301.91	-377.465	44.6654			1314.13	-254.022	42.997			1314.09	-69.3006	23.2043
	1303.3	-377.846	44.6784			1315.55	-254.223	43.1779			1315.55	-69.1131	23.1726
	1304.69	-377.824	44.7334			1317	-254.134	43.0362			1316.99	-69.1411	23.1679
	1306.07	-377.801	44.7741			1318.39	-254.086	42.9889			1318.39	-68.8609	23.216
	1307.45	-378.27	44.731			1319.84	-254.278	42.9435			1319.84	-69.4274	23.1933
	1308.89	-378.53	44.7275			1321.24	-254.483	43.0316			1321.25	-69.4212	23.2074
	1310.27	-378.471	44.6715			1322.69	-254.652	43.0156			1322.69	-68.9998	23.1825
	1311.69	-379.155	44.7473			1324.13	-254.374	43.1788			1324.1	-69.6674	23.2593
	1313.05	-378.844	44.656			1325.55	-254.636	43.0137			1325.55	-69.4356	23.1577
	1314.45	-379.043	44.5151			1327	-254.941	43.2263			1326.99	-69.1651	23.3161
	1315.89	-379.127	44.5824			1328.39	-255.165	43.0599			1328.39	-69.2453	23.1618
	1317.27	-379.686	44.3967			1329.84	-255.228	43.118			1329.84	-69.4998	23.1741
	1318.67	-379.507	44.5851			1331.25	-255.145	43.2135			1331.25	-69.4669	23.2494
	1320.05	-380.072	44.5834			1332.69	-255.863	43.1305			1332.69	-69.3584	23.2659
	1321.46	-380.084	44.5786			1334.14	-255.597	43.2619			1334.1	-69.4048	23.1707
	1322.89	-380.46	44.5479			1335.55	-256	43.2292			1335.55	-69.4025	23.1555
	1324.27	-380.374	44.5384			1337	-256.014	43.186			1336.99	-69.5805	23.0769
	1325.72	-380.552	44.4521			1338.39	-256.196	43.1499			1338.39	-69.4938	23.2648
	1327.11	-380.401	44.5345			1339.84	-256.084	43.1148			1339.84	-69.1646	23.268
	1328.51	-380.821	44.4898			1341.25	-256.258	43.1998			1341.25	-69.5214	23.2178
	1329.91	-381.072	44.6504			1342.7	-256.383	43.1885			1342.69	-69.3987	23.2714
	1331.34	-381.033	44.4555			1344.14	-256.475	43.3063			1344.1	-69.2552	23.303
	1332.73	-381.482	44.4519			1345.55	-256.096	43.2152			1345.55	-69.0534	23.2463
	1334.12	-381.601	44.4988			1347	-256.84	43.1507			1346.99	-69.5908	23.2535
	1335.51	-381.695	44.4093			1348.4	-257.017	43.198			1348.39	-69.4521	23.032
	1336.92	-381.531	44.4678			1349.84	-256.713	43.108			1349.85	-69.291	23.2015
	1338.34	-381.984	44.4119			1351.24	-256.9	43.3426			1351.25	-69.5096	23.1416
	1339.77	-382.08	44.3993			1352.71	-257.32	43.2067			1352.71	-69.4087	23.1712
	1341.22	-382.53	44.4265			1354.14	-257.174	43.2474			1354.1	-69.7039	23.2794
	1342.57	-382.493	44.4461			1355.55	-257.21	43.3123			1355.55	-69.7318	23.2494
	1343.96	-382.748	44.4401			1357	-257.892	43.3238			1357	-69.4579	23.2333
	1345.4	-382.715	44.3709			1358.4	-257.581	43.227			1358.39	-69.4774	23.3232
	1346.77	-382.863	44.3638			1359.84	-257.738	43.2891			1359.85	-69.6923	23.2182
	1348.19	-383.209	44.3116			1361.24	-257.805	43.2918			1361.25	-69.6977	23.2364
	1349.56	-383.494	44.3364			1362.7	-257.999	43.1835			1362.69	-69.3781	23.2085
	1350.95	-383.582	44.3795			1364.14	-258.107	43.3301			1364.1	-69.316	23.1431
	1352.4	-383.656	44.4769			1365.55	-258.178	43.2452			1365.55	-69.237	23.2919
	1353.8	-383.921	44.5008			1367	-258.202	43.2034			1366.99	-69.7245	23.2411
	1355.23	-383.733	44.2339			1368.41	-258.497	43.2532			1368.39	-69.5175	23.1841
	1356.62	-384.233	44.2887			1369.84	-258.128	43.3256			1369.85	-69.7919	23.2805
	1358.01	-384.437	44.3898			1371.25	-259.037	43.4552			1371.25	-69.1441	23.2802
	1359.41	-384.444	44.3327			1372.7	-259.02	43.4018			1372.69	-69.5671	23.3499
	1360.8	-384.757	44.2749			1374.18	-258.754	43.3106			1374.11	-69.6886	23.3029
	1362.23	-385.078	44.1571			1375.64	-258.863	43.4243			1375.6	-69.3658	23.1801
	1363.61	-385.189	44.199			1377.05	-259.271	43.4563			1377.05	-69.7838	23.2552
	1365.01	-385.133	44.1903			1378.51	-259.052	43.1789			1378.49	-70.0722	23.3533
	1366.46	-385.423	44.3503			1379.9	-259.152	43.3196			1379.9	-69.4262	23.1873
	1367.91	-385.354	44.2419			1381.34	-259.393	43.2306			1381.35	-69.4771	23.196
	1369.3	-385.822	44.2556			1382.75	-259.459	43.0671			1382.74	-69.6827	23.2518
	1370.73	-385.668	44.2411			1384.2	-259.673	43.3479			1384.2	-69.4916	23.3703
	1372.12	-385.693	44.1232			1385.64	-259.87	43.3049			1385.6	-69.25	23.1457
	1373.51	-386.015	44.3678			1387.05	-259.803	43.325			1387.05	-69.4359	23.2317
	1374.96	-386.19	44.2216			1388.51	-259.754	43.4277			1388.5	-69.5756	23.2292
	1376.41	-386.192	44.0749			1389.89	-260.067	43.3198			1389.9	-70.029	23.3214
	1377.85	-385.931	44.073			1391.34	-260.213	43.4687			1391.35	-69.56	23.2435
	1379.27	-386.388	44.0721			1392.75	-260.3	43.372			1392.75	-69.3272	23.2224
	1380.72	-386.488	44.1177			1394.2	-260.55	43.2935			1394.2	-69.7057	23.1521
	1382.12	-386.807	44.1999			1395.64	-260.317	43.2221			1395.6	-69.6299	23.2682
	1383.51	-386.662	44.2311			1397.05	-260.52	43.3839			1397.05	-69.4435	23.3526
	1384.96	-386.678	44.0857			1398.51	-260.514	43.2591			1398.5	-69.5158	23.3412
	1386.41	-387.144	44.1446			1399.9	-260.792	43.3221			1399.9	-69.6384	23.5292
	1387.85	-387.551	44.1795			1401.34	-261.553	43.479			1401.35	-69.7517	23.3612
	1389.27	-387.574	44.0202			1402.75	-261.113	43.2555			1402.75	-69.4956	23.2369
	1390.72	-387.872	44.2154			1404.2	-261.012	43.5088			1404.2	-69.8903	23.3271
	1392.12	-387.805	44.0205			1405.64	-260.994	43.3276			1405.6	-69.6343	23.2483
	1393.51	-387.88	44.0251			1407.05	-261.012	43.3277			1407.06	-69.8561	23.326
	1394.96	-387.653	44.0141			1408.51	-261.454	43.3204			1408.5	-69.7624	23.1779
	1396.41	-387.985	44.0588			1409.9	-261.383	43.3163			1409.89	-69.706	23.2107
	1397.85	-388.447	44.0341			1411.34	-261.755	43.2789			1411.35	-69.6032	23.1316
	1399.27	-388.344	43.9791			1412.75	-261.561	43.4522			1412.75	-69.8152	23.2377
	1400.72	-388.451	44.0577			1414.21	-261.807	43.398			1414.21	-69.6539	23.2401
	1402.12	-388.981	44.006			1415.64	-262.106	43.3981			1415.6	-70.0357	23.3297
	1403.51	-388.572	44.0007			1417.05	-261.881	43.472			1417.05	-69.8321	23.4236
	1404.96	-388.792	43.9948			1418.51	-262.258	43.2945			1418.5	-69.6261	23.2619
	1406.41	-389.085	43.9962			1419.9	-262.472	43.4018			1419.9	-69.6788	23.2783
	1407.85	-389.053	43.9984			1421.35	-262.221	43.4318			1421.35	-69.9478	23.3413
	1409.27	-389.224	44.049			1422.75	-262.347	43.4307			1422.75	-69.6774	23.2545
	1410.72	-389.171	43.9498			1424.2	-262.784	43.4607			1424.2	-69.5637	23.3896
	1412.12	-389.771	43.8708			1425.64	-262.493	43.483			1425.6	-69.8527	23.2835
	1413.51	-389.62	44.0174			1427.06	-262.348	43.4038			1427.06	-70.1709	23.2572
	1414.96	-389.685	43.9925			1428.51	-262.513	43.5168			1428.5	-69.8296	23.3641
	1416.41	-390.078	43.8741			1429.9	-262.879	43.3654			1429.9	-70.1239	23.3047
	1417.85	-390.093	43.8917			1431.34	-263.218	43.3442			1431.35	-69.8629	23.316
	1419.24	-389.816	43.7723			1432.8	-263.12	43.3061			1432.8	-69.8849	23.2305
	1420.62	-390.442	43.9592			1434.25	-262.864	43.4769			1434.26	-69.7154	23.2552
	1422.02	-390.267	43.9387			1435.7	-263.264	43.4367			1435.7	-69.9689	23.2248
	1423.46	-390.389	43.7697			1437.14	-263.394	43.4656			1437.1	-69.7583	23.2826
	1424.91	-390.568	43.938			1438.56	-263.293	43.4721			1438.56	-69.9573	23.3347
	1426.35	-390.513	43.8353			1440.01	-263.207	43.3886			1440	-69.918	23.3409
	1427.77	-390.71	43.8833			1441.4	-263.623	43.4665			1441.4	-69.8945	23.2276
	1429.22	-391.422	43.7864			1442.85	-263.6	43.496			1442.85	-70.1202	23.2224
	1430.61	-390.845	43.9033			1444.25	-263.412	43.4288			1444.26	-70.0941	23.2483
	1432.02	-391.268	43.9136			1445.7	-264.029	43.4516			1445.7	-69.5265	23.5027
	1433.46	-391.148	43.8649			1447.15	-263.853	43.579			1447.11	-69.8869	23.2583
	1434.91	-391.533	43.8239			1448.56	-264.142	43.5412			1448.56	-69.8795	23.4536
	1436.35	-391.442	43.8316			1450.01	-264.229	43.4046			1450.01	-69.7644	23.3793
	1437.77	-391.759	43.9003			1451.4	-264.157	43.4777			1451.4	-69.9714	23.3564
	1439.23	-391.712	43.7468			1452.85	-264.166	43.4388			1452.85	-70.0754	23.4754
	1440.62	-391.919	43.7247			1454.25	-263.978	43.3596			1454.25	-69.8309	23.2742
	1442.01	-391.944	43.8548			1455.75	-264.814	43.5462			1455.76	-69.7462	23.2471
	1443.46	-391.738	43.7295			1457.2	-264.466	43.4698			1457.2	-69.7696	23.2359
	1444.91	-392.027	43.8928			1458.65	-264.342	43.5263			1458.6	-70.2925	23.4071
	1446.35	-391.947	43.6514			1460.06	-264.379	43.5121			1460.06	-70.0789	23.4407
	1447.77	-392.3	43.7331			1461.51	-264.64	43.5766			1461.5	-69.9545	23.3046
	1449.23	-392.606	43.6519			1462.9	-264.627	43.5229			1462.9	-70.0611	23.2785
	1450.62	-392.68	43.8451			1464.35	-265.243	43.4481			1464.35	-70.0923	23.2791
	1452.02	-392.319	43.7583			1465.75	-265.023	43.5481			1465.76	-70.0393	23.3844
	1453.46	-392.743	43.7456			1467.25	-264.882	43.476			1467.22	-69.9037	23.303
	1454.91	-392.714	43.7121			1468.7	-265.123	43.5909			1468.7	-70.1589	23.2135
	1456.35	-392.982	43.7042			1470.15	-265.239	43.4758			1470.11	-69.786	23.1456
	1457.77	-392.648	43.5795			1471.56	-265.352	43.4626			1471.56	-69.987	23.3246
	1459.23	-393.293	43.7426			1473.01	-265.645	43.3258			1473.01	-69.9874	23.2692
	1460.62	-393.244	43.6786			1474.41	-265.819	43.4657			1474.4	-70.0029	23.3749
	1462.01	-393.463	43.5742			1475.85	-265.603	43.5311			1475.85	-69.9513	23.2953
	1463.46	-393.78	43.7148			1477.26	-265.87	43.666			1477.26	-69.9747	23.4114
	1464.92	-393.648	43.6551			1478.71	-265.965	43.5195			1478.7	-69.7346	23.3464
	1466.35	-393.425	43.6963			1480.15	-265.655	43.4242			1480.11	-70.1104	23.2582
	1467.77	-393.994	43.7737			1481.56	-265.978	43.4349			1481.56	-69.9919	23.4359
	1469.23	-393.707	43.6			1483.01	-265.764	43.4386			1483.01	-69.8707	23.2788
	1470.62	-394.046	43.6049			1484.4	-266.412	43.5256			1484.4	-70.001	23.3197
	1472.02	-394.133	43.6218			1485.85	-266.49	43.4432			1485.85	-69.9677	23.2247
	1473.46	-394.144	43.6009			1487.26	-266.272	43.3957			1487.26	-70.1768	23.2745
	1474.92	-394.259	43.5142			1488.71	-266.727	43.6258			1488.71	-70.3166	23.2265
	1476.35	-394.601	43.4694			1490.15	-266.18	43.5477			1490.11	-69.9517	23.3767
	1477.77	-394.668	43.5471			1491.56	-266.696	43.5359			1491.56	-70.2481	23.4327
	1479.23	-394.705	43.4628			1493.01	-266.125	43.7315			1493.01	-70.131	23.206
	1480.62	-394.74	43.5029			1494.41	-266.734	43.5575			1494.4	-70.2325	23.3835
	1482.02	-394.413	43.4545			1495.85	-266.695	43.5265			1495.86	-70.2825	23.3077
	1483.46	-394.759	43.5859			1497.26	-266.693	43.5234			1497.26	-69.8187	23.3928
	1484.92	-394.855	43.4987			1498.71	-266.902	43.5267			1498.7	-69.938	23.3343
	1486.36	-395.091	43.5759			1500.15	-267.112	43.5587			1500.11	-70.0949	23.3584
	1487.77	-394.971	43.384			1501.55	-266.884	43.4598			1501.55	-70.0535	23.3991
	1489.23	-395.189	43.5934			1503	-266.955	43.6359			1502.99	-69.862	23.3269
	1490.62	-395.254	43.648			1504.45	-267.49	43.5328			1504.43	-70.4811	23.5326
	1492.06	-395.185	43.3948			1505.89	-267.451	43.4459			1505.89	-70.1339	23.3677
	1493.46	-395.647	43.532			1507.33	-267.269	43.594			1507.34	-70.3716	23.4516
	1494.92	-395.577	43.6619			1508.74	-267.421	43.5249			1508.74	-70.1985	23.4009
	1496.36	-395.911	43.4962			1510.19	-267.592	43.4626			1510.19	-69.8912	23.4469
	1497.77	-395.97	43.5009			1511.63	-267.578	43.4067			1511.59	-69.8764	23.3808
	1499.23	-395.663	43.3794			1513.05	-267.919	43.5867			1513.03	-69.8778	23.4248
	1500.63	-395.598	43.544			1514.5	-267.675	43.5809			1514.49	-70.2714	23.3894
	1502.02	-395.8	43.4977			1515.89	-267.761	43.7065			1515.89	-70.0596	23.2809
	1503.45	-395.705	43.4477			1517.33	-268.024	43.5427			1517.34	-70.0109	23.3801
	1504.9	-396.246	43.5303			1518.74	-267.882	43.5982			1518.74	-70.1924	23.3726
	1506.29	-396.154	43.2666			1520.19	-268.274	43.5309			1520.19	-70.1384	23.4005
	1507.68	-396.3	43.3851			1521.68	-267.72	43.7143			1521.64	-69.9014	23.3784
	1509.05	-396.245	43.3521			1523.05	-268.515	43.5407			1523.05	-70.5609	23.39
	1510.45	-396.467	43.3994			1524.5	-268.106	43.6176			1524.49	-70.1303	23.2199
	1511.89	-396.382	43.2635			1525.89	-268.35	43.527			1525.89	-70.2226	23.401
	1513.24	-396.969	43.3971			1527.33	-268.502	43.5143			1527.34	-70.3631	23.3524
	1514.61	-396.597	43.2432			1528.74	-268.514	43.6261			1528.74	-70.3396	23.4192
	1516	-396.754	43.449			1530.19	-268.211	43.5448			1530.19	-70.2826	23.4176
	1517.41	-396.991	43.4006			1531.63	-268.729	43.6127			1531.59	-70.0048	23.2452
	1518.79	-397.231	43.4231			1533.05	-268.584	43.5519			1533.05	-70.1399	23.4596
	1520.18	-397.239	43.2516			1534.5	-268.69	43.5363			1534.49	-70.2592	23.3857
	1521.55	-397.234	43.3516			1535.89	-268.904	43.5191			1535.89	-70.3081	23.4125
	1522.95	-397.272	43.3768			1537.33	-269.204	43.558			1537.34	-70.2029	23.262
	1524.39	-397.699	43.3144			1538.74	-269.165	43.6736			1538.74	-70.1626	23.4293
	1525.76	-397.555	43.3103			1540.19	-268.933	43.684			1540.19	-70.0414	23.3731
	1527.18	-397.492	43.3258			1541.63	-269.383	43.6361			1541.59	-70.3825	23.4023
	1528.56	-397.917	43.2375			1543.05	-269.079	43.6158			1543.04	-70.6419	23.3419
	1529.95	-397.711	43.331			1544.5	-268.802	43.4659			1544.49	-70.1247	23.3685
	1531.39	-397.62	43.2687			1545.9	-269.5	43.6404			1545.89	-70.5082	23.4046
	1532.76	-397.685	43.342			1547.34	-269.32	43.535			1547.34	-70.1762	23.4263
	1534.18	-397.897	43.3003			1548.74	-269.574	43.5483			1548.74	-70.1892	23.4784
	1535.55	-397.789	43.3302			1550.19	-269.582	43.5023			1550.19	-70.3063	23.4182
	1536.95	-397.869	43.1545			1551.63	-269.971	43.5959			1551.59	-70.0841	23.393
	1538.39	-398.267	43.3048			1553.05	-269.853	43.6411			1553.05	-70.738	23.4098
	1539.76	-398.064	43.1551			1554.5	-269.614	43.6088			1554.49	-70.088	23.4201
	1541.19	-398.081	43.167			1555.9	-269.87	43.6459			1555.89	-70.021	23.313
	1542.55	-398.096	43.1893			1557.34	-269.556	43.6316			1557.34	-70.3905	23.2769
	1543.95	-398.432	43.2151			1558.74	-269.901	43.5123			1558.74	-70.2391	23.3222
	1545.39	-398.158	43.2802			1560.2	-270.214	43.4885			1560.19	-70.1045	23.3958
	1546.76	-398.501	43.2474			1561.63	-270.048	43.6369			1561.59	-70.6646	23.3508
	1548.18	-398.675	43.2538			1563.05	-270.277	43.6113			1563.05	-69.9768	23.4335
	1549.55	-398.608	43.1221			1564.5	-270.382	43.5331			1564.49	-70.3416	23.4553
	1550.95	-398.509	43.2676			1565.89	-270.169	43.6753			1565.89	-70.6262	23.2844
	1552.39	-398.5	43.2935			1567.34	-269.894	43.5164			1567.34	-70.2276	23.4181
	1553.76	-398.728	43.1534			1568.74	-270.686	43.6248			1568.74	-70.3076	23.4064
	1555.18	-398.921	43.2383			1570.2	-270.398	43.5574			1570.19	-70.4075	23.4634
	1556.55	-399.181	43.288			1571.64	-270.52	43.7059			1571.59	-70.4819	23.4948
	1557.95	-399.152	43.1652			1573.05	-270.758	43.5574			1573.05	-70.463	23.2962
	1559.39	-398.957	43.1955			1574.5	-270.755	43.657			1574.49	-70.2122	23.392
	1560.77	-399.212	42.944			1575.9	-270.591	43.4685			1575.89	-70.6003	23.3995
	1562.19	-399.292	43.0858			1577.34	-270.847	43.6518			1577.34	-70.4201	23.3086
	1563.61	-399.308	43.1745			1578.74	-270.713	43.6492			1578.75	-70.5483	23.4716
	1565.01	-399.71	43.1483			1580.2	-271.119	43.6885			1580.2	-70.2322	23.4682
	1566.41	-399.093	43.1608			1581.64	-271.261	43.529			1581.6	-70.2573	23.3574
	1567.8	-399.044	43.1371			1583.05	-270.833	43.5942			1583.05	-70.3326	23.3443
	1569.19	-399.432	43.0274			1584.5	-271.136	43.5926			1584.49	-70.5924	23.438
	1570.55	-399.787	43.1758			1585.9	-271.068	43.4109			1585.89	-70.5509	23.3897
	1571.95	-399.634	43.1894			1587.34	-270.889	43.7415			1587.34	-70.2238	23.3426
	1573.39	-399.553	43.0969			1588.75	-271.223	43.7094			1588.75	-70.6189	23.4747
	1574.77	-399.599	43.0476			1590.2	-271.223	43.7076			1590.2	-70.6121	23.4069
	1576.19	-399.577	43.0169			1591.64	-271.577	43.7401			1591.6	-70.6207	23.465
	1577.55	-399.827	42.9549			1593.05	-271.808	43.7106			1593.05	-70.4387	23.4832
	1578.95	-399.932	42.9665			1594.5	-271.215	43.6889			1594.49	-70.3086	23.4628
	1580.39	-399.8	43.1548			1595.9	-271.507	43.6189			1595.89	-70.6336	23.2646
	1581.77	-400.131	43.0154			1597.34	-271.579	43.556			1597.34	-70.2679	23.3769
	1583.19	-400.192	43.0156			1598.75	-271.552	43.5196			1598.75	-70.5017	23.5013
	1584.55	-399.921	43.2145			1600.2	-271.672	43.743			1600.2	-70.3696	23.3751
	1585.95	-400.379	42.9548			1601.64	-271.769	43.772			1601.6	-70.3493	23.3134
	1587.41	-400.25	42.9297			1603.05	-271.842	43.6992			1603.05	-70.1981	23.4107
	1588.8	-400.49	42.9403			1604.5	-272.247	43.6561			1604.49	-70.6474	23.5241
	1590.23	-400.565	42.9315			1605.9	-272.332	43.7128			1605.89	-70.4766	23.361
	1591.62	-400.304	42.9991			1607.34	-272.168	43.5335			1607.35	-70.5282	23.4363
	1593.01	-400.587	43.0749			1608.74	-271.994	43.6155			1608.75	-70.3901	23.3588
	1594.41	-400.397	42.8904			1610.2	-272.724	43.7156			1610.2	-70.5252	23.3796
	1595.8	-400.766	42.9999			1611.64	-272.465	43.5508			1611.6	-70.4482	23.4136
	1597.23	-400.861	42.9443			1613.05	-272.418	43.4719			1613.05	-70.1983	23.417
	1598.62	-401.176	42.8211			1614.5	-272.679	43.5114			1614.49	-70.5207	23.4756
	1600.01	-401.095	42.9591			1615.9	-272.699	43.6686			1615.89	-70.5619	23.4703
	1601.46	-400.862	42.8935			1617.34	-272.534	43.6346			1617.35	-70.8563	23.2964
	1602.91	-401.29	42.9779			1618.75	-272.652	43.4554			1618.75	-70.9212	23.4117
	1604.3	-401.228	42.8086			1620.2	-272.908	43.6827			1620.2	-70.2064	23.4051
	1605.73	-401.137	42.8482			1621.64	-272.932	43.7108			1621.6	-70.3881	23.4313
	1607.11	-400.738	42.9598			1623.05	-272.566	43.6891			1623.05	-70.566	23.4505
	1608.51	-401.44	43.0968			1624.51	-272.81	43.8346			1624.49	-70.1437	23.5345
	1609.91	-401.253	42.8934			1625.89	-272.821	43.8194			1625.89	-70.6892	23.4408
	1611.3	-401.066	42.8339			1627.34	-273.309	43.5378			1627.34	-70.7734	23.4036
	1612.73	-401.756	42.8907			1628.75	-273.044	43.7106			1628.75	-70.184	23.357
	1614.11	-401.419	42.9264			1630.2	-273.184	43.6367			1630.2	-70.5521	23.4562
	1615.51	-401.373	42.8208			1631.64	-272.854	43.5916			1631.6	-70.3195	23.426
	1616.91	-401.837	42.8185			1633.05	-273.182	43.6464			1633.05	-70.5716	23.3421
	1618.3	-401.615	42.8557			1634.51	-273.211	43.6154			1634.49	-70.2884	23.3887
	1619.73	-401.887	42.7018			1635.9	-273.296	43.6442			1635.9	-70.3149	23.41
	1621.12	-401.541	42.8944			1637.34	-273.48	43.7206			1637.35	-70.4866	23.4198
	1622.51	-402.073	42.8742			1638.75	-273.389	43.6321			1638.75	-70.5414	23.4733
	1623.91	-402.045	42.9485			1640.2	-273.581	43.7775			1640.2	-70.4121	23.3152
	1625.3	-401.661	42.8058			1641.64	-273.605	43.5339			1641.6	-70.6038	23.4526
	1626.72	-401.951	42.8918			1643.05	-273.935	43.5923			1643.05	-70.467	23.4321
	1628.07	-402.154	42.7562			1644.51	-273.685	43.7153			1644.5	-70.7379	23.394
	1629.46	-401.792	42.913			1645.9	-273.671	43.772			1645.89	-70.278	23.4574
	1630.89	-401.734	42.9467			1647.34	-273.961	43.699			1647.35	-70.5612	23.2813
	1632.27	-402.305	42.6886			1648.75	-273.804	43.6619			1648.75	-70.2854	23.4577
	1633.72	-402.065	42.7645			1650.2	-273.807	43.6904			1650.2	-70.8426	23.288
	1635.12	-402.437	42.7805			1651.65	-274.204	43.593			1651.6	-70.7225	23.3403
	1636.51	-402.007	42.8436			1653.05	-273.907	43.7234			1653.05	-70.5145	23.3001
	1637.91	-402.624	42.8561			1654.51	-273.893	43.5905			1654.5	-70.3749	23.4401
	1639.3	-402.208	42.8116			1655.9	-274.087	43.7985			1655.9	-70.7877	23.4842
	1640.73	-402.289	42.7564			1657.34	-274.207	43.5569			1657.35	-70.7454	23.4377
	1642.12	-402.712	42.8484			1658.75	-274.205	43.5519			1658.75	-70.3976	23.3522
	1643.51	-402.738	42.7828			1660.2	-274.045	43.7194			1660.2	-70.6683	23.4931
	1644.96	-402.435	42.6921			1661.64	-274.171	43.6655			1661.6	-70.7396	23.4714
	1646.4	-402.418	42.6718			1663.05	-274.255	43.7088			1663.05	-70.7045	23.4417
	1647.8	-402.643	42.7751			1664.51	-274.476	43.6485			1664.5	-70.5133	23.3704
	1649.23	-402.783	42.874			1665.9	-274.551	43.679			1665.9	-71.0062	23.3751
	1650.62	-402.933	42.718			1667.34	-274.856	43.7608			1667.35	-70.505	23.4231
	1652.01	-402.943	42.6104			1668.75	-274.495	43.5116			1668.75	-70.6222	23.405
	1653.46	-402.738	42.6395			1670.2	-274.847	43.7886			1670.2	-70.3785	23.4297
	1654.91	-403.077	42.8458			1671.64	-274.152	43.8131			1671.6	-70.8283	23.3658
	1656.3	-402.818	42.5718			1673.06	-275.11	43.796			1673.06	-70.7135	23.4247
	1657.77	-402.894	42.7555			1674.51	-274.7	43.7153			1674.5	-70.3568	23.4315
	1659.22	-403.159	42.7434			1675.9	-274.801	43.6556			1675.9	-70.4618	23.4297
	1660.62	-403.185	42.797			1677.34	-274.838	43.6652			1677.35	-70.4145	23.3877
	1662.01	-403.07	42.8067			1678.75	-274.96	43.7059			1678.75	-70.5766	23.4644
	1663.46	-403.225	42.643			1680.2	-275.424	43.7119			1680.2	-70.5378	23.369
	1664.91	-403.437	42.79			1681.64	-275.114	43.902			1681.6	-70.411	23.2845
	1666.35	-403.206	42.5904			1683.06	-274.858	43.7143			1683.05	-70.8107	23.4611
	1667.77	-403.208	42.6114			1684.51	-275.312	43.7886			1684.5	-71.0846	23.4085
	1669.22	-403.679	42.78			1685.9	-274.799	43.715			1685.9	-70.7735	23.4476
	1670.62	-403.592	42.754			1687.35	-275.171	43.7353			1687.35	-70.6179	23.4875
	1672.01	-403.699	42.6422			1688.75	-275.451	43.6057			1688.75	-70.749	23.3692
	1673.46	-403.894	42.6982			1690.24	-275.546	43.7555			1690.22	-70.5441	23.4646
	1674.9	-403.481	42.6688			1691.7	-275.464	43.6976			1691.7	-70.6224	23.4537
	1676.35	-403.632	42.7425			1693.14	-275.557	43.7039			1693.1	-70.7338	23.3065
	1677.74	-403.777	42.6532			1694.56	-275.19	43.6316			1694.55	-70.6138	23.3844
	1679.11	-403.825	42.679			1696.01	-275.766	43.7979			1696	-70.6161	23.498
	1680.51	-403.885	42.6544			1697.4	-275.856	43.7672			1697.4	-70.6962	23.3342
	1681.96	-404.095	42.7567			1698.85	-275.57	43.7054			1698.85	-70.7519	23.3525
	1683.41	-403.756	42.5656			1700.25	-275.841	43.5512			1700.26	-71.0628	23.5503
	1684.85	-403.996	42.6527			1701.7	-275.961	43.8123			1701.7	-70.8084	23.4165
	1686.23	-403.886	42.573			1703.14	-276.23	43.4683			1703.1	-71.1377	23.4513
	1687.62	-404.146	42.5918			1704.56	-275.865	43.49			1704.56	-70.6753	23.4124
	1689.01	-404.208	42.5839			1706.01	-276.038	43.5779			1706	-70.8844	23.3786
	1690.46	-403.86	42.4852			1707.4	-276.489	43.8278			1707.4	-70.5813	23.4936
	1691.91	-404.237	42.4744			1708.85	-275.921	43.6854			1708.85	-70.5858	23.4551
	1693.31	-404.353	42.4744			1710.25	-276.099	43.6682			1710.26	-71.0209	23.424
	1694.77	-404.254	42.5061			1711.7	-276.116	43.729			1711.7	-70.9897	23.335
	1696.22	-404.457	42.6328			1713.14	-276.278	43.8036			1713.1	-70.6118	23.4757
	1697.62	-404.305	42.6832			1714.56	-276.284	43.6224			1714.56	-70.7177	23.4756
	1699.01	-404.68	42.6073			1716.01	-276.2	43.5148			1716.01	-70.5343	23.3434
	1700.46	-404.075	42.5514			1717.4	-275.938	43.6118			1717.4	-71.0343	23.3068
	1701.91	-404.209	42.5623			1718.85	-276.215	43.6254			1718.85	-70.6619	23.3943
	1703.31	-404.389	42.5382			1720.25	-276.675	43.6663			1720.25	-70.5242	23.5125
	1704.77	-405.135	42.3948			1721.7	-276.292	43.6228			1721.7	-70.7935	23.5872
	1706.22	-404.386	42.3849			1723.15	-276.423	43.5325			1723.11	-70.8087	23.4076
	1707.62	-404.467	42.5298			1724.65	-276.931	43.5045			1724.6	-70.8584	23.4075
	1709.02	-404.819	42.5821			1726.06	-276.866	43.8951			1726.06	-70.8105	23.5657
	1710.46	-404.521	42.6179			1727.56	-276.683	43.8032			1727.55	-70.978	23.4179
	1711.91	-404.833	42.5283			1729.01	-276.451	43.5835			1729.01	-70.7525	23.3318
	1713.35	-404.781	42.5558			1730.46	-276.845	43.7201			1730.45	-70.602	23.485
	1714.77	-404.806	42.6115			1731.9	-276.808	43.5868			1731.9	-70.6944	23.3
	1716.22	-405.02	42.5116			1733.35	-276.687	43.6072			1733.35	-70.5118	23.3517
	1717.62	-405.404	42.4296			1734.75	-276.922	43.742			1734.76	-70.9843	23.4097
	1719.02	-404.858	42.4964			1736.21	-277.154	43.7508			1736.2	-70.8226	23.3727
	1720.46	-405.073	42.4653			1737.65	-276.922	43.6125			1737.61	-70.5647	23.4571
	1721.9	-405.176	42.456			1739.06	-276.805	43.6839			1739.06	-71.0204	23.4334
	1723.35	-405.053	42.5349			1740.51	-277.318	43.6884			1740.51	-70.7743	23.5566
	1724.77	-405.311	42.5523			1741.9	-277.366	43.71			1741.9	-70.5315	23.4521
	1726.23	-405.134	42.4167			1743.35	-277.181	43.7066			1743.35	-71.1023	23.3869
	1727.62	-405.392	42.3575			1744.75	-276.962	43.7508			1744.75	-70.697	23.4035
	1729.02	-405.183	42.545			1746.2	-277.595	43.762			1746.2	-70.5477	23.4638
	1730.46	-405.575	42.5057			1747.65	-277.234	43.6251			1747.61	-70.5955	23.3903
	1731.91	-405.355	42.2279			1749.06	-277.555	43.6881			1749.06	-70.8017	23.3998
	1733.35	-405.412	42.4528			1750.51	-276.937	43.5918			1750.51	-70.7184	23.4811
	1734.77	-405.526	42.5256			1751.91	-277.539	43.6733			1751.9	-70.7897	23.4986
	1736.23	-405.558	42.444			1753.35	-277.298	43.6527			1753.35	-70.4159	23.3956
	1737.62	-405.591	42.2924			1754.75	-277.81	43.6813			1754.76	-71.075	23.2625
	1739.01	-405.532	42.5573			1756.21	-277.512	43.677			1756.21	-70.7929	23.4116
	1740.46	-405.78	42.4023			1757.65	-277.944	43.6884			1757.61	-71.0807	23.3387
	1741.92	-405.984	42.3704			1759.06	-277.831	43.7158			1759.06	-70.5701	23.4023
	1743.35	-405.676	42.416			1760.51	-277.443	43.6709			1760.51	-70.6591	23.5977
	1744.77	-405.732	42.4412			1761.91	-278.06	43.7644			1761.9	-70.606	23.4857
	1746.23	-406.046	42.2988			1763.35	-277.931	43.7459			1763.35	-70.6315	23.3432
	1747.62	-405.677	42.3636			1764.75	-277.707	43.7807			1764.76	-71.2653	23.447
	1749.02	-405.765	42.4436			1766.21	-277.813	43.6887			1766.21	-71.0824	23.5291
	1750.46	-405.805	42.3287			1767.65	-277.702	43.5838			1767.61	-70.6408	23.4645
	1751.91	-405.874	42.3397			1769.06	-277.806	43.744			1769.06	-70.8772	23.4402
	1753.35	-405.923	42.3473			1770.51	-277.824	43.687			1770.51	-71.1288	23.5267
	1754.77	-406.262	42.4695			1771.91	-278.418	43.7293			1771.9	-70.976	23.3085
	1756.23	-406.085	42.2478			1773.35	-278.426	43.701			1773.35	-70.9756	23.4143
	1757.62	-406.229	42.2827			1774.76	-278.19	43.6279			1774.76	-70.7633	23.4921
	1759.02	-406.231	42.2767			1776.21	-278.346	43.7421			1776.21	-70.9059	23.4513
	1760.46	-406.327	42.1836			1777.65	-278.294	43.7756			1777.61	-70.8529	23.3825
	1761.92	-406.483	42.2954			1779.06	-278.183	43.6522			1779.06	-70.864	23.3978
	1763.35	-406.178	42.3205			1780.51	-278.429	43.5968			1780.51	-71.1769	23.5085
	1764.77	-406.55	42.2394			1781.91	-278.432	43.5557			1781.9	-71.0989	23.422
	1766.23	-406.21	42.1465			1783.35	-278.541	43.7768			1783.35	-70.8996	23.3498
	1767.62	-406.344	42.2694			1784.77	-278.725	43.8442			1784.77	-70.8452	23.3762
	1769.02	-406.263	42.246			1786.21	-278.79	43.7975			1786.21	-70.827	23.4727
	1770.46	-406.319	42.2313			1787.65	-278.712	43.6206			1787.61	-70.8358	23.4189
	1771.92	-406.56	42.2052			1789.06	-278.629	43.8493			1789.06	-71.0689	23.543
	1773.36	-406.526	42.2819			1790.51	-278.457	43.6405			1790.51	-70.7378	23.4248
	1774.77	-406.685	42.301			1791.91	-278.856	43.6523			1791.9	-70.8554	23.4455
	1776.23	-406.252	42.1935			1793.35	-278.685	43.702			1793.35	-70.7693	23.3939
	1777.63	-406.614	42.2282			1794.76	-278.999	43.701			1794.76	-70.9863	23.3578
	1779.02	-406.817	42.3598			1796.21	-279.152	43.6537			1796.21	-70.9735	23.3289
	1780.46	-406.811	42.3899			1797.65	-278.828	43.6449			1797.61	-71.2168	23.4112
	1781.92	-406.951	42.0779			1799.07	-279.047	43.6854			1799.06	-70.9754	23.3602
	1783.36	-406.689	42.2615			1800.51	-278.932	43.6081			1800.51	-70.6882	23.5173
	1784.77	-406.953	42.1976			1801.9	-279.001	43.8178			1801.89	-70.8457	23.4797
	1786.23	-406.629	42.2797			1803.34	-279.096	43.6524			1803.34	-70.9884	23.5118
	1787.63	-406.661	42.2546			1804.74	-279.06	43.6302			1804.75	-70.642	23.4658
	1789.02	-406.739	42.241			1806.2	-279.304	43.6785			1806.19	-71.0995	23.5561
	1790.48	-406.911	42.2187			1807.63	-279.235	43.6127			1807.6	-71.0976	23.4374
	1791.92	-406.932	42.21			1809.05	-278.579	43.5501			1809.05	-71.167	23.4405
	1793.36	-406.807	42.2548			1810.5	-279.412	43.5564			1810.49	-71.1346	23.5286
	1794.78	-407.092	42.1532			1811.89	-279.294	43.6773			1811.89	-70.9663	23.4112
	1796.23	-407.023	42.2162			1813.34	-279.666	43.5503			1813.34	-71.1329	23.3686
	1797.62	-407.091	42.2592			1814.74	-279.414	43.6978			1814.75	-71.347	23.3748
	1799.02	-407.334	42.1793			1816.19	-279.778	43.7549			1816.19	-71.0874	23.4025
	1800.46	-407.285	42.2613			1817.63	-279.61	43.7768			1817.59	-71.1282	23.4054
	1801.92	-407.166	42.1556			1819.05	-279.364	43.683			1819.05	-70.7582	23.4336
	1803.35	-407.341	42.1815			1820.5	-279.768	43.6113			1820.49	-70.9969	23.4139
	1804.73	-407.251	42.0774			1821.9	-279.896	43.6587			1821.89	-70.8901	23.3623
	1806.12	-407.261	42.1809			1823.34	-279.708	43.6031			1823.34	-71.0496	23.5393
	1807.51	-407.197	42.1239			1824.75	-279.942	43.7146			1824.75	-70.8485	23.5962
	1808.95	-407.215	42.1955			1826.2	-279.935	43.6675			1826.2	-71.0859	23.5185
	1810.39	-407.306	42.2822			1827.64	-279.462	43.6311			1827.6	-70.9277	23.4983
	1811.77	-407.336	42.0573			1829.05	-280.087	43.6304			1829.05	-70.7294	23.4142
	1813.18	-407.851	42.2703			1830.5	-280.027	43.6568			1830.49	-71.1895	23.3439
	1814.55	-407.615	42.2238			1831.91	-279.844	43.622			1831.91	-71.1064	23.475
	1815.95	-407.397	42.2578			1833.34	-279.765	43.5746			1833.34	-71.1228	23.3915
	1817.39	-407.514	42.1924			1834.74	-279.83	43.6409			1834.75	-71.233	23.5162
	1818.77	-407.453	42.223			1836.2	-280.081	43.6571			1836.2	-70.7812	23.4346
	1820.19	-407.265	42.2681			1837.64	-280.047	43.7652			1837.6	-71.1316	23.4834
	1821.55	-407.828	42.144			1839.05	-280.286	43.5705			1839.05	-70.8521	23.4828
	1822.99	-407.651	42.0766			1840.5	-279.98	43.6322			1840.49	-70.8772	23.4669
	1824.39	-407.793	42.1809			1841.9	-280.133	43.7134			1841.89	-71.2168	23.3558
	1825.77	-408.009	42.1374			1843.34	-280.36	43.7653			1843.34	-70.8534	23.3779
	1827.19	-408.17	42.1485			1844.74	-279.921	43.5294			1844.75	-70.9345	23.446
	1828.56	-407.91	42.1455			1846.21	-280.149	43.7115			1846.2	-70.9803	23.4237
	1829.95	-407.821	42.299			1847.64	-280.509	43.7086			1847.6	-70.8575	23.4084
	1831.39	-407.774	42.1007			1849.05	-280.408	43.6697			1849.05	-71.0296	23.4655
	1832.77	-407.991	42.0096			1850.5	-280.445	43.7174			1850.49	-71.0112	23.4391
	1834.19	-408.355	42.1534			1851.89	-280.26	43.8235			1851.89	-70.8115	23.353
	1835.56	-408.077	42.19			1853.34	-280.64	43.5375			1853.35	-70.8614	23.5053
	1836.95	-408.315	42.136			1854.74	-280.805	43.6864			1854.75	-71.0895	23.5212
	1838.39	-408.13	42.0798			1856.2	-280.478	43.6669			1856.2	-70.7657	23.4846
	1839.77	-408.174	42.0286			1857.64	-280.833	43.6503			1857.6	-70.9629	23.4402
	1841.19	-408.233	42.2076			1859.05	-280.72	43.5661			1859.05	-71.0708	23.5061
	1842.56	-408.304	42.0966			1860.5	-280.995	43.6595			1860.49	-71.0409	23.4425
	1843.96	-408.153	42.0041			1861.9	-280.665	43.7095			1861.89	-70.8661	23.4514
	1845.41	-408.044	42.0237			1863.34	-280.631	43.6507			1863.35	-70.9661	23.4616
	1846.8	-408.108	41.9448			1864.75	-280.732	43.7046			1864.75	-70.9626	23.4515
	1848.23	-408.01	42.0172			1866.2	-280.946	43.6997			1866.2	-71.3093	23.5281
	1849.62	-408.419	42.0525			1867.64	-280.762	43.6982			1867.6	-71.3636	23.5478
	1851.01	-408.268	42.1451			1869.05	-281.132	43.6476			1869.05	-70.5972	23.4358
	1852.41	-408.905	42.0321			1870.51	-281.232	43.5284			1870.49	-71.0725	23.3987
	1853.8	-408.509	42.0322			1871.9	-281.041	43.7291			1871.89	-70.9681	23.411
	1855.23	-408.577	41.8378			1873.34	-280.743	43.6249			1873.35	-71.0855	23.5007
	1856.62	-408.591	42.0407			1874.75	-281.138	43.6907			1874.75	-70.7972	23.5209
	1858.01	-408.461	42.0651			1876.2	-281.164	43.6329			1876.2	-71.0629	23.4032
	1859.41	-408.529	41.9574			1877.64	-281.437	43.7757			1877.6	-71.1532	23.4928
	1860.84	-408.663	42.0384			1879.05	-281.285	43.7579			1879.05	-71.0962	23.538
	1862.23	-408.509	42.0039			1880.51	-281.144	43.6468			1880.49	-71.0051	23.3957
	1863.61	-408.615	41.915			1881.89	-281.111	43.8648			1881.89	-71.1532	23.5132
	1865.01	-408.605	42.0171			1883.34	-281.138	43.6218			1883.35	-71.1077	23.5919
	1866.41	-408.372	41.9316			1884.75	-281.454	43.7324			1884.75	-71.2174	23.4644
	1867.8	-408.623	41.9931			1886.2	-281.447	43.5122			1886.2	-71.4289	23.4344
	1869.23	-408.794	42.0475			1887.64	-281.445	43.5314			1887.6	-71.1325	23.5462
	1870.62	-408.519	41.9793			1889.06	-281.55	43.6264			1889.05	-71.1854	23.513
	1872.01	-408.761	41.9536			1890.51	-282.087	43.8293			1890.5	-70.9644	23.4662
	1873.41	-408.938	41.9782			1891.9	-281.649	43.7252			1891.9	-71.0703	23.5193
	1874.8	-408.853	41.9388			1893.34	-281.18	43.6335			1893.35	-71.1115	23.5004
	1876.23	-408.844	41.9671			1894.75	-281.655	43.6073			1894.75	-71.0048	23.4015
	1877.61	-408.743	41.8973			1896.2	-281.629	43.6756			1896.2	-71.0275	23.5845
	1879.01	-409.016	41.9894			1897.64	-281.625	43.8224			1897.6	-70.9673	23.5087
	1880.46	-408.863	41.9531			1899.07	-281.663	43.5666			1899.06	-71.1741	23.5041
	1881.89	-409.015	41.9752			1900.51	-281.351	43.5933			1900.5	-71.1488	23.4741
	1883.27	-408.969	41.9604			1901.9	-281.89	43.7541			1901.9	-70.8135	23.4256
	1884.72	-408.687	41.9925			1903.34	-281.764	43.6159			1903.35	-71.0455	23.4405
	1886.07	-409.054	41.9912			1904.75	-281.873	43.6539			1904.75	-71.2378	23.4861
	1887.46	-409.289	41.9651			1906.2	-282.088	43.5464			1906.2	-71.5327	23.3855
	1888.9	-409.052	41.8274			1907.64	-282.091	43.6554			1907.6	-70.9527	23.4991
	1890.27	-409.084	41.8714			1909.06	-282.003	43.7463			1909.05	-71.0898	23.4237
	1891.72	-409.146	41.842			1910.51	-281.881	43.7793			1910.5	-71.0102	23.4509
	1893.12	-409.164	41.9341			1911.9	-281.796	43.6499			1911.9	-71.108	23.5988
	1894.51	-409.466	41.7843			1913.34	-282.305	43.69			1913.35	-71.0079	23.5063
	1895.91	-408.819	41.6655			1914.75	-282.098	43.4667			1914.75	-71.1588	23.3163
	1897.3	-409.027	41.8497			1916.2	-282.397	43.5901			1916.2	-71.29	23.4148
	1898.73	-409.336	42.0654			1917.64	-282.316	43.6749			1917.6	-71.4737	23.5701
	1900.12	-409.165	41.9106			1919.07	-282.298	43.5088			1919.05	-71.1728	23.4534
	1901.51	-409.476	42.1378			1920.51	-282.327	43.8508			1920.5	-71.294	23.4555
	1902.96	-409.171	41.8593			1921.9	-282.153	43.6749			1921.9	-71.2647	23.5301
	1904.4	-409.001	42.1357			1923.34	-282.556	43.7313			1923.35	-71.3919	23.471
	1905.77	-409.672	41.8323			1924.75	-282.531	43.6471			1924.75	-70.8571	23.522
	1907.19	-409.939	41.9515			1926.2	-282.418	43.5332			1926.2	-71.0519	23.4184
	1908.56	-409.202	41.9008			1927.64	-282.786	43.5112			1927.6	-71.0264	23.3489
	1909.96	-409.895	41.9512			1929.06	-282.509	43.8336			1929.06	-71.3759	23.4291
	1911.4	-409.566	41.8503			1930.51	-282.873	43.7318			1930.5	-71.0614	23.505
	1912.85	-409.628	41.8586			1931.9	-282.688	43.7611			1931.9	-71.0609	23.5844
	1914.24	-409.777	41.7953			1933.35	-282.524	43.6111			1933.35	-71.2616	23.3957
	1915.61	-409.623	41.9377			1934.75	-283.001	43.7517			1934.75	-71.1385	23.4442
	1917.01	-409.667	41.8602			1936.2	-282.646	43.6039			1936.2	-71.0879	23.4703
	1918.46	-409.66	41.7809			1937.64	-282.741	43.6104			1937.6	-71.1273	23.4877
	1919.9	-409.361	41.8596			1939.06	-282.609	43.5183			1939.06	-71.2639	23.5081
	1921.27	-409.925	41.7249			1940.51	-282.918	43.5739			1940.5	-71.4137	23.423
	1922.72	-409.615	41.7942			1941.9	-282.716	43.6584			1941.9	-71.186	23.4608
	1924.12	-410.014	41.8324			1943.34	-282.927	43.7775			1943.35	-71.2433	23.4011
	1925.51	-409.764	41.8543			1944.75	-283.203	43.5445			1944.76	-71.4897	23.3908
	1926.96	-409.831	41.9375			1946.2	-283.045	43.6542			1946.2	-71.2564	23.5196
	1928.41	-410.119	41.805			1947.64	-283.197	43.6807			1947.6	-71.1203	23.4973
	1929.85	-410.058	41.7327			1949.06	-283.097	43.6255			1949.06	-70.8273	23.4552
	1931.24	-409.684	41.788			1950.51	-283.456	43.5198			1950.5	-71.371	23.5115
	1932.62	-409.62	41.8279			1951.9	-283.082	43.5898			1951.9	-71.1865	23.5238
	1934.02	-410.089	41.8816			1953.35	-283.217	43.6456			1953.35	-70.9328	23.4986
	1935.41	-409.854	41.8425			1954.75	-283.217	43.6294			1954.76	-71.1188	23.4632
	1936.85	-410.216	41.863			1956.2	-282.929	43.4466			1956.2	-71.1288	23.5946
	1938.24	-410.019	41.7113			1957.65	-283.633	43.6508			1957.6	-71.6684	23.4397
	1939.62	-409.873	41.7884			1959.06	-283.26	43.62			1959.06	-71.4142	23.4768
	1941.02	-410.012	41.9625			1960.51	-283.154	43.6141			1960.5	-71.1282	23.3954
	1942.42	-410.007	41.6631			1961.9	-283.393	43.8491			1961.9	-71.2175	23.4994
	1943.85	-410.347	41.8411			1963.35	-283.24	43.6526			1963.35	-71.3788	23.4894
	1945.24	-410.425	41.7687			1964.75	-283.531	43.5748			1964.75	-71.1398	23.4171
	1946.62	-409.949	41.8512			1966.21	-283.267	43.6248			1966.2	-71.3974	23.4591
	1948.01	-409.986	41.71			1967.65	-283.651	43.6216			1967.6	-71.0239	23.3417
	1949.46	-410.195	41.7397			1969.06	-283.675	43.7239			1969.06	-71.2407	23.5452
	1950.9	-410.367	41.7436			1970.52	-283.923	43.7918			1970.5	-70.9729	23.532
	1952.35	-410.34	41.7188			1971.9	-283.699	43.6958			1971.9	-70.7737	23.3925
	1953.77	-410.169	41.8798			1973.35	-283.549	43.6334			1973.35	-70.9425	23.6178
	1955.22	-410.295	41.6798			1974.75	-283.877	43.6151			1974.75	-71.0918	23.4831
	1956.62	-410.331	41.7564			1976.2	-283.589	43.6274			1976.2	-71.1772	23.3826
	1958.02	-410.14	41.8084			1977.65	-283.662	43.6184			1977.6	-71.595	23.5273
	1959.46	-410.444	41.6697			1979.06	-283.776	43.7828			1979.06	-71.2301	23.5536
	1960.91	-410.61	41.5836			1980.52	-283.781	43.654			1980.5	-71.5873	23.5004
	1962.31	-410.415	41.8527			1981.9	-283.746	43.6008			1981.9	-71.2781	23.6483
	1963.77	-410.414	41.7451			1983.35	-284.003	43.6646			1983.35	-71.059	23.6312
	1965.22	-410.145	41.8248			1984.75	-283.659	43.6821			1984.76	-70.8933	23.447
	1966.62	-410.343	41.6727			1986.21	-284.279	43.6439			1986.2	-71.2735	23.4073
	1968.01	-410.446	41.7422			1987.65	-283.761	43.5509			1987.6	-70.9945	23.3917
	1969.46	-410.816	41.7336			1989.06	-283.771	43.6328			1989.06	-71.6254	23.3994
	1970.91	-410.93	41.7424			1990.51	-284.141	43.6516			1990.5	-71.1892	23.5902
	1972.35	-410.569	41.7673			1991.9	-283.798	43.759			1991.9	-71.147	23.5401
	1973.77	-410.64	41.6973			1993.35	-283.997	43.7946			1993.35	-71.5933	23.4427
	1975.22	-410.428	41.6264			1994.75	-283.929	43.693			1994.76	-71.3496	23.3501
	1976.62	-410.694	41.5872			1996.21	-284.187	43.6104			1996.2	-71.1878	23.4351
	1978.01	-410.976	41.6729			1997.65	-284.438	43.5877			1997.6	-71.3079	23.5722
	1979.46	-410.867	41.6437			1999.06	-284.276	43.7118			1999.06	-71.1288	23.3663
	1980.91	-411.027	41.6469			2000.51	-283.964	43.6756			2000.5	-71.1003	23.4658
	1982.31	-410.698	41.7082			2001.9	-284.301	43.4353			2001.9	-71.3301	23.5197
	1983.77	-411.022	41.6798			2003.35	-284.743	43.5911			2003.35	-70.796	23.4781
	1985.22	-410.909	41.664			2004.75	-284.297	43.5404			2004.76	-71.2803	23.4256
	1986.62	-410.717	41.6563			2006.21	-284.534	43.6547			2006.21	-71.1019	23.4213
	1988.02	-410.697	41.6788			2007.65	-284.309	43.6778			2007.61	-71.275	23.5786
	1989.51	-411.096	41.731			2009.06	-284.325	43.6435			2009.06	-71.3002	23.4771
	1990.92	-411.21	41.6443			2010.51	-284.761	43.6129			2010.51	-71.4147	23.518
	1992.35	-411.293	41.7335			2011.91	-284.495	43.6002			2011.9	-71.1425	23.4438
	1993.77	-410.768	41.649			2013.35	-284.731	43.6084			2013.35	-71.3489	23.4745
	1995.23	-411.1	41.7098			2014.75	-284.618	43.6964			2014.76	-71.0751	23.4814
	1996.62	-410.903	41.5617			2016.21	-284.803	43.5798			2016.21	-71.2098	23.4172
	1998.02	-411.196	41.5918			2017.65	-285.038	43.5336			2017.61	-71.2152	23.4298
	1999.46	-411.17	41.7259			2019.06	-284.588	43.5656			2019.06	-71.2527	23.3961
	2000.91	-411.11	41.6335			2020.51	-285.029	43.7064			2020.51	-71.2743	23.5485
	2002.35	-411.018	41.56			2021.91	-284.426	43.558			2021.9	-71.1687	23.4931
	2003.77	-410.956	41.6963			2023.35	-284.974	43.4573			2023.35	-70.8941	23.4934
	2005.23	-410.876	41.6062			2024.76	-284.892	43.7103			2024.76	-71.3257	23.537
	2006.62	-411.293	41.5422			2026.21	-284.844	43.5715			2026.21	-71.1612	23.4631
	2008.02	-411.249	41.5692			2027.65	-284.682	43.5795			2027.61	-71.6467	23.6087
	2009.46	-410.899	41.5945			2029.06	-285.19	43.5459			2029.06	-70.9063	23.461
	2010.91	-410.978	41.5505			2030.51	-285.58	43.5456			2030.51	-70.9652	23.4502
	2012.35	-411.024	41.5325			2031.9	-284.926	43.6816			2031.9	-71.1527	23.5702
	2013.77	-411.236	41.7427			2033.35	-284.938	43.6868			2033.35	-71.0531	23.4382
	2015.23	-411.087	41.6063			2034.75	-285.245	43.6047			2034.76	-71.1624	23.4275
	2016.62	-411.18	41.6345			2036.21	-285.362	43.4969			2036.21	-71.1996	23.4866
	2018.02	-411.45	41.6468			2037.65	-285.249	43.6669			2037.61	-71.4281	23.4477
	2019.46	-411.044	41.5527			2039.06	-285.356	43.8223			2039.06	-71.4297	23.4576
	2020.92	-411.258	41.5948			2040.51	-285.397	43.5338			2040.51	-71.2347	23.4899
	2022.35	-411.504	41.4556			2041.9	-285.101	43.6694			2041.9	-71.2741	23.4454
	2023.77	-411.401	41.5188			2043.35	-285.047	43.5935			2043.35	-71.1385	23.4306
	2025.23	-411.477	41.6068			2044.76	-285.197	43.3808			2044.76	-71.4466	23.5101
	2026.62	-411.284	41.5536			2046.21	-285.247	43.5122			2046.21	-71.0631	23.5079
	2028.02	-411.675	41.6167			2047.65	-285.433	43.6743			2047.61	-71.6638	23.4886
	2029.46	-411.461	41.7001			2049.06	-285.627	43.6245			2049.06	-71.1198	23.4587
	2030.92	-411.675	41.6086			2050.51	-285.608	43.4919			2050.51	-71.4074	23.4876
	2032.35	-411.483	41.5584			2051.91	-285.287	43.5276			2051.9	-71.353	23.4722
	2033.77	-411.688	41.542			2053.37	-285.375	43.6883			2053.36	-71.3215	23.5186
	2035.23	-411.352	41.5291			2054.76	-285.717	43.6064			2054.76	-71.4145	23.5559
	2036.63	-411.735	41.5117			2056.21	-285.844	43.7728			2056.21	-71.1898	23.548
	2038.02	-411.649	41.4791			2057.65	-285.079	43.5653			2057.61	-71.4726	23.4554
	2039.46	-411.737	41.6449			2059.07	-285.885	43.5242			2059.06	-71.2226	23.3754
	2040.92	-411.719	41.3878			2060.51	-285.658	43.5681			2060.51	-71.2488	23.5334
	2042.35	-411.836	41.4975			2061.91	-285.572	43.5349			2061.9	-71.4417	23.4638
	2043.77	-411.739	41.5119			2063.35	-285.961	43.6911			2063.35	-71.0403	23.4986
	2045.23	-411.567	41.4133			2064.76	-285.749	43.6876			2064.76	-71.1428	23.4829
	2046.63	-411.75	41.5129			2066.21	-285.824	43.5979			2066.21	-71.1761	23.4271
	2048.02	-411.859	41.6054			2067.65	-285.878	43.5673			2067.61	-71.2419	23.3696
	2049.46	-411.92	41.5296			2069.07	-285.793	43.5687			2069.06	-71.4695	23.3108
	2050.96	-411.863	41.5722			2070.52	-285.732	43.6335			2070.51	-71.2237	23.3975
	2052.42	-412.048	41.4804			2071.91	-286.098	43.6648			2071.9	-71.2927	23.64
	2053.9	-412.122	41.4784			2073.35	-286.003	43.7359			2073.36	-71.1084	23.4913
	2055.35	-411.897	41.5202			2074.76	-286.084	43.5221			2074.76	-71.2982	23.4614
	2056.77	-411.716	41.5819			2076.21	-285.683	43.5592			2076.21	-71.3005	23.6686
	2058.23	-411.688	41.5003			2077.65	-285.856	43.603			2077.61	-71.334	23.5082
	2059.63	-412.035	41.441			2079.06	-286.543	43.6038			2079.06	-71.4655	23.5567
	2061.02	-411.741	41.4848			2080.52	-285.919	43.574			2080.51	-71.4496	23.5516
	2062.46	-411.634	41.4381			2081.91	-286.037	43.5531			2081.9	-70.986	23.436
	2063.92	-412.279	41.4013			2083.35	-285.942	43.6545			2083.36	-71.5124	23.6543
	2065.36	-412.229	41.5353			2084.76	-286.078	43.6103			2084.76	-71.2566	23.5811
	2066.77	-412.03	41.4023			2086.21	-286.432	43.5904			2086.21	-71.2454	23.4061
	2068.23	-411.933	41.4553			2087.65	-286.528	43.6382			2087.61	-71.1753	23.4489
	2069.63	-411.928	41.4034			2089.07	-286.062	43.5664			2089.06	-71.334	23.269
	2071.02	-412.335	41.5554			2090.52	-286.169	43.7276			2090.51	-71.1644	23.5287
	2072.46	-411.97	41.5482			2091.91	-286.181	43.6419			2091.91	-71.6461	23.5783
	2073.92	-412.351	41.5333			2093.35	-286.239	43.5199			2093.36	-71.4414	23.5078
	2075.36	-412.121	41.3756			2094.76	-286.755	43.6309			2094.76	-71.332	23.3575
	2076.78	-412.353	41.4299			2096.21	-286.579	43.6653			2096.21	-71.3872	23.3851
	2078.23	-412.35	41.4745			2097.65	-286.345	43.6492			2097.61	-71.5043	23.439
	2079.63	-412.262	41.4628			2099.06	-286.295	43.5281			2099.06	-71.5911	23.4184
	2081.02	-412.267	41.5043			2100.52	-286.633	43.5158			2100.51	-71.2522	23.5782
	2082.46	-412.534	41.4494			2101.91	-286.52	43.6006			2101.9	-71.1697	23.2975
	2083.92	-411.839	41.3465			2103.34	-286.185	43.6208			2103.35	-71.5201	23.446
	2085.36	-412.456	41.3667			2104.75	-286.35	43.7489			2104.75	-71.5629	23.497
	2086.78	-412.142	41.2811			2106.2	-287.117	43.5258			2106.2	-71.1991	23.4452
	2088.23	-412.28	41.3696			2107.64	-286.761	43.494			2107.6	-71.5206	23.498
	2089.63	-412.278	41.4056			2109.05	-286.352	43.6306			2109.05	-71.4518	23.5541
	2091.02	-412.359	41.4362			2110.5	-286.729	43.4943			2110.5	-71.7795	23.6606
	2092.47	-412.399	41.4739			2111.9	-286.29	43.5682			2111.89	-71.7412	23.4862
	2093.92	-412.415	41.4608			2113.34	-286.617	43.6221			2113.35	-71.3069	23.5359
	2095.36	-412.183	41.5174			2114.75	-286.74	43.5038			2114.75	-71.4028	23.3661
	2096.78	-412.348	41.2396			2116.2	-286.864	43.5545			2116.2	-71.3062	23.54
	2098.23	-412.61	41.3813			2117.64	-286.555	43.5285			2117.6	-71.7975	23.5393
	2099.63	-412.512	41.4434			2119.05	-286.984	43.7151			2119.05	-71.4243	23.3963
	2101.02	-412.002	41.3898			2120.51	-286.825	43.491			2120.49	-71.5395	23.5761
	2102.47	-412.447	41.4724			2121.9	-286.845	43.5634			2121.9	-71.4652	23.5826
	2103.92	-412.437	41.2521			2123.34	-287.442	43.5613			2123.35	-71.2356	23.5284
	2105.3	-412.382	41.4173			2124.75	-287.103	43.5628			2124.75	-71.5001	23.5753
	2106.73	-412.252	41.3853			2126.2	-286.993	43.5726			2126.2	-71.6385	23.5739
	2108.12	-412.012	41.4308			2127.64	-286.968	43.6058			2127.6	-71.2148	23.5146
	2109.51	-412.341	41.415			2129.05	-287.143	43.5659			2129.04	-71.3776	23.4627
	2110.91	-412.147	41.4589			2130.52	-287.062	43.6075			2130.49	-71.1386	23.5577
	2112.27	-412.485	41.3769			2131.9	-287.416	43.5164			2131.9	-71.4115	23.3572
	2113.69	-412.798	41.2303			2133.34	-287.478	43.5558			2133.35	-71.4728	23.6669
	2115.06	-412.408	41.3883			2134.75	-287.465	43.6736			2134.75	-71.3948	23.4927
	2116.46	-412.652	41.3602			2136.21	-287.248	43.5845			2136.21	-70.9064	23.469
	2117.89	-412.955	41.5232			2137.64	-287.295	43.5602			2137.6	-71.3407	23.4449
	2119.27	-412.934	41.2221			2139.06	-287.545	43.7118			2139.05	-71.2952	23.4139
	2120.69	-413.125	41.4031			2140.51	-287.26	43.5437			2140.5	-71.1749	23.5258
	2122.06	-412.711	41.1945			2141.92	-287.141	43.4634			2141.9	-71.1753	23.4989
	2123.46	-412.783	41.3767			2143.34	-287.131	43.7573			2143.35	-71.8486	23.4041
	2124.89	-412.98	41.2941			2144.75	-287.319	43.4903			2144.75	-71.591	23.3836
	2126.27	-412.733	41.4075			2146.2	-287.228	43.6665			2146.2	-71.2488	23.5078
	2127.69	-413.141	41.2944			2147.64	-287.335	43.4947			2147.6	-71.3658	23.4735
	2129.06	-412.731	41.2933			2149.06	-287.533	43.5715			2149.05	-71.5246	23.6129
	2130.46	-412.724	41.2185			2150.51	-287.64	43.6857			2150.5	-71.4416	23.5544
	2131.89	-412.9	41.3608			2151.9	-287.514	43.6261			2151.9	-71.4246	23.4035
	2133.27	-413.259	41.3644			2153.34	-287.785	43.6366			2153.35	-71.2941	23.472
	2134.69	-412.823	41.1985			2154.75	-287.632	43.6312			2154.75	-71.2346	23.5418
	2136.06	-413.078	41.3607			2156.2	-287.939	43.5323			2156.2	-71.1989	23.5191
	2137.46	-412.866	41.4376			2157.64	-287.724	43.7654			2157.6	-71.2595	23.5883
	2138.9	-413.14	41.3838			2159.06	-287.806	43.6991			2159.06	-71.3638	23.4141
	2140.3	-412.856	41.356			2160.51	-287.91	43.5568			2160.5	-71.0364	23.3645
	2141.74	-413.103	41.3071			2161.9	-287.788	43.6296			2161.9	-71.6471	23.5639
	2143.12	-413.045	41.3461			2163.34	-287.528	43.6543			2163.35	-71.261	23.419
	2144.51	-413.454	41.4302			2164.75	-288.091	43.5525			2164.75	-71.5502	23.4184
	2145.91	-413.08	41.2234			2166.25	-287.861	43.626			2166.25	-71.3628	23.4869
	2147.3	-413.189	41.166			2167.7	-287.781	43.5638			2167.7	-71.63	23.5872
	2148.73	-413.333	41.3515			2169.14	-287.678	43.6647			2169.1	-71.6171	23.4529
	2150.12	-413.101	41.2243			2170.56	-287.726	43.6592			2170.55	-71.4478	23.5616
	2151.51	-413.215	41.2862			2172.01	-287.555	43.536			2172	-71.2422	23.5087
	2152.91	-413.03	41.2889			2173.4	-287.903	43.5201			2173.4	-71.5441	23.5124
	2154.3	-412.926	41.214			2174.85	-288.074	43.7932			2174.85	-71.4095	23.4961
	2155.74	-413.087	41.1905			2176.25	-288.279	43.6641			2176.25	-71.5554	23.4152
	2157.11	-413.577	41.2904			2177.7	-288.197	43.4641			2177.7	-71.124	23.5335
	2158.51	-413.007	41.1821			2179.14	-288.034	43.7151			2179.1	-71.8402	23.5346
	2159.91	-413.018	41.1913			2180.56	-288.16	43.5787			2180.55	-71.4057	23.4986
	2161.3	-413.36	41.154			2182.01	-288.277	43.5693			2182	-71.3247	23.5559
	2162.72	-413.196	41.2428			2183.4	-287.834	43.6212			2183.4	-71.2491	23.5914
	2164.1	-413.397	41.3304			2184.86	-288.43	43.4075			2184.85	-71.6425	23.4622
	2165.51	-413.168	41.2734			2186.25	-288.658	43.5437			2186.25	-71.4331	23.5442
	2166.91	-413.603	41.3454			2187.7	-288.344	43.6828			2187.7	-71.246	23.4721
	2168.3	-413.436	41.3719			2189.14	-288.425	43.5726			2189.1	-71.307	23.5935
	2169.7	-413.366	41.3417			2190.56	-288.455	43.5725			2190.56	-71.3923	23.542
	2171.06	-413.554	41.1505			2192.01	-288.345	43.6966			2192	-71.4845	23.4379
	2172.46	-413.653	41.1909			2193.4	-288.157	43.5599			2193.4	-71.3589	23.437
	2173.9	-413.459	41.2052			2194.85	-288.323	43.7438			2194.85	-71.1989	23.4423
	2175.27	-413.709	41.095			2196.25	-288.039	43.559			2196.26	-71.519	23.4674
	2176.72	-413.723	41.1908			2197.7	-288.622	43.6368			2197.7	-71.4661	23.4825
	2178.11	-413.687	41.2586			2199.14	-288.408	43.6085			2199.1	-71.539	23.5736
	2179.52	-413.235	41.2273			2200.56	-288.623	43.5427			2200.56	-71.2176	23.2694
	2180.91	-413.232	41.2685			2202.01	-288.576	43.5203			2202	-71.2908	23.4127
	2182.3	-413.441	41.3227			2203.4	-288.529	43.5047			2203.4	-71.563	23.3547
	2183.77	-413.376	41.2066			2204.85	-288.913	43.4867			2204.85	-71.4366	23.4726
	2185.19	-413.43	41.2549			2206.25	-288.301	43.542			2206.25	-71.4629	23.3836
	2186.56	-413.603	41.2244			2207.7	-288.453	43.6952			2207.7	-71.174	23.378
	2187.96	-413.222	41.1744			2209.14	-288.346	43.5522			2209.1	-71.2869	23.3951
	2189.41	-413.378	41.3038			2210.56	-288.678	43.5391			2210.56	-71.6093	23.4796
	2190.8	-413.298	41.251			2212.01	-288.726	43.5407			2212	-71.5386	23.4347
	2192.24	-413.718	41.2264			2213.4	-288.464	43.5853			2213.4	-71.4687	23.4339
	2193.62	-413.62	41.2024			2214.85	-288.709	43.7154			2214.85	-71.532	23.4588
	2195.01	-413.868	41.1231			2216.25	-288.525	43.4268			2216.26	-71.4436	23.5755
	2196.41	-413.801	41.1365			2217.7	-288.806	43.4522			2217.7	-71.2985	23.5472
	2197.8	-413.764	41.1111			2219.14	-288.608	43.5844			2219.1	-71.5104	23.516
	2199.24	-413.901	41.0937			2220.56	-288.855	43.6026			2220.56	-71.3443	23.6067
	2200.62	-413.738	41.2001			2222.01	-288.735	43.434			2222	-71.5666	23.5958
	2202.27	-413.674	41.076			2223.41	-288.952	43.5123			2223.4	-71.3873	23.406
	2203.72	-413.728	41.0485			2224.85	-289.072	43.6208			2224.85	-71.2832	23.4898
	2205.12	-413.621	41.1785			2226.25	-289.124	43.561			2226.26	-71.6549	23.4885
	2206.52	-413.2	41.2035			2227.7	-288.903	43.5526			2227.7	-71.4138	23.4811
	2207.91	-413.628	41.0237			2229.14	-288.802	43.491			2229.11	-71.3597	23.5734
	2209.31	-413.896	41.0627			2230.56	-289.302	43.5046			2230.56	-71.5638	23.4849
	2210.77	-413.737	41.198			2232.01	-288.963	43.589			2232	-71.6086	23.4469
	2212.19	-413.86	41.2028			2233.4	-289.227	43.4962			2233.4	-71.6529	23.5921
	2213.56	-413.839	41.2412			2234.85	-289.281	43.736			2234.85	-71.7051	23.4685
	2214.96	-413.851	41.1227			2236.25	-289.021	43.6452			2236.26	-71.4287	23.4439
	2216.41	-414.173	40.9756			2237.71	-289.31	43.5973			2237.7	-71.3164	23.562
	2217.85	-413.584	41.1734			2239.14	-289.057	43.5929			2239.11	-71.58	23.4817
	2219.27	-413.546	41.1141			2240.56	-289.332	43.621			2240.56	-71.4636	23.594
	2220.72	-414.112	41.1952			2242.01	-289.321	43.526			2242	-71.7245	23.3976
	2222.12	-413.895	41.0614			2243.4	-288.964	43.5102			2243.4	-71.5933	23.5919
	2223.52	-414.314	41.1938			2244.85	-288.973	43.499			2244.85	-71.4878	23.4469
	2224.96	-414.563	41.2137			2246.26	-289.308	43.5425			2246.26	-71.4674	23.435
	2226.41	-414.456	41.1276			2247.71	-289.11	43.5237			2247.7	-70.875	23.371
	2227.85	-414.073	40.9727			2249.15	-289.22	43.5079			2249.11	-71.4856	23.4038
	2229.27	-414.297	41.1103			2250.56	-289.604	43.7569			2250.56	-71.404	23.5742
	2230.72	-413.971	41.0447			2252.01	-289.222	43.5965			2252.01	-71.2626	23.6647
	2232.11	-414.168	41.1442			2253.4	-289.352	43.5714			2253.4	-71.5396	23.5752
	2233.51	-414.07	41.2079			2254.85	-289.355	43.5784			2254.85	-71.6573	23.5775
	2234.96	-414.278	40.9655			2256.25	-289.395	43.5493			2256.26	-71.1864	23.4588
	2236.41	-413.964	41.1754			2257.7	-289.557	43.4921			2257.7	-71.5133	23.519
	2237.85	-414.075	41.2348			2259.15	-289.194	43.4686			2259.11	-71.3463	23.5615
	2239.27	-414.237	41.2409			2260.56	-289.652	43.4614			2260.56	-71.6447	23.3963
	2240.72	-414.42	41.0642			2262.01	-289.392	43.4936			2262	-71.5224	23.4407
	2242.12	-414.374	41.0713			2263.4	-289.388	43.4734			2263.4	-71.7225	23.4727
	2243.51	-414.461	41.1203			2264.85	-289.431	43.5704			2264.85	-71.6562	23.6049
	2244.96	-414.538	41.1692			2266.26	-289.724	43.6898			2266.26	-71.6485	23.4895
	2246.41	-414.199	41.1575			2267.71	-289.541	43.5195			2267.7	-71.5326	23.4721
	2247.81	-414.164	41.0522			2269.15	-289.897	43.4467			2269.11	-71.5528	23.6033
	2249.27	-414.183	41.0214			2270.56	-289.676	43.5237			2270.56	-71.3499	23.5648
	2250.72	-414.142	41.0093			2272.01	-289.759	43.5244			2272.01	-71.3838	23.4086
	2252.12	-414.388	40.9287			2273.4	-289.855	43.6189			2273.4	-71.5938	23.2793
	2253.52	-414.411	41.0835			2274.85	-289.407	43.5252			2274.86	-71.7598	23.5211
	2254.96	-414.398	41.0973			2276.26	-289.688	43.4496			2276.26	-71.442	23.3753
	2256.4	-414.026	41.0863			2277.7	-289.716	43.5333			2277.71	-71.4189	23.443
	2257.81	-414.157	41.1921			2279.15	-290.135	43.4993			2279.11	-71.3749	23.4225
	2259.27	-414.18	41.0346			2280.56	-289.932	43.5287			2280.56	-71.467	23.4125
	2260.73	-414.398	41.0535			2282.01	-289.804	43.5052			2282.01	-71.6452	23.567
	2262.12	-414.57	40.9621			2283.4	-290.238	43.4605			2283.4	-71.3859	23.6094
	2263.52	-414.215	41.0143			2284.85	-289.823	43.6018			2284.85	-71.7167	23.5127
	2264.96	-414.365	41.1003			2286.26	-289.996	43.5756			2286.26	-71.5549	23.5258
	2266.41	-414.322	41.0934			2287.71	-290.261	43.5467			2287.7	-71.4323	23.5228
	2267.85	-414.376	40.9714			2289.15	-289.842	43.536			2289.11	-71.2933	23.4838
	2269.27	-414.59	41.0088			2290.56	-289.951	43.5678			2290.56	-71.4443	23.5438
	2270.73	-414.348	40.9387			2292.01	-290.077	43.5463			2292.01	-71.3448	23.5512
	2272.12	-414.498	40.9214			2293.41	-289.788	43.5376			2293.4	-71.5502	23.4609
	2273.52	-414.414	41.0565			2294.85	-290.223	43.5359			2294.85	-71.4309	23.6294
	2274.96	-414.384	40.8093			2296.26	-289.76	43.4919			2296.26	-71.5828	23.5964
	2276.41	-414.358	40.9857			2297.71	-290.133	43.4211			2297.71	-71.9133	23.5699
	2277.85	-414.389	41.0528			2299.15	-289.815	43.6513			2299.11	-71.8039	23.418
	2279.27	-414.388	41.0122			2300.56	-290.194	43.448			2300.56	-71.5445	23.5017
	2280.73	-414.625	41.038			2302.01	-289.96	43.4484			2302.01	-71.3521	23.4818
	2282.13	-414.729	40.9294			2303.41	-290.156	43.5558			2303.4	-71.7179	23.4581
	2283.52	-414.837	41.1068			2304.85	-290.057	43.4979			2304.86	-71.7165	23.4558
	2284.96	-414.684	41.0025			2306.26	-289.952	43.5005			2306.26	-71.5153	23.5949
	2286.41	-414.633	41.0349			2307.71	-290.128	43.4934			2307.7	-71.3579	23.5542
	2287.85	-414.639	41.0001			2309.15	-290.383	43.5977			2309.11	-71.6745	23.4586
	2289.27	-414.682	41.0503			2310.56	-290.558	43.5772			2310.56	-71.4509	23.513
	2290.96	-414.709	40.907			2312.01	-290.028	43.4342			2312.01	-71.4398	23.5197
	2292.42	-415.047	41.0977			2313.4	-290.631	43.7661			2313.4	-71.5903	23.4036
	2293.85	-414.471	41.0413			2314.85	-290.384	43.4263			2314.86	-71.4789	23.4886
	2295.27	-414.782	41.082			2316.26	-290.384	43.4401			2316.26	-71.417	23.4661
	2296.73	-414.668	40.9543			2317.71	-290.667	43.4433			2317.71	-71.6898	23.4192
	2298.12	-414.887	40.9276			2319.15	-290.367	43.5513			2319.11	-71.8422	23.5028
	2299.52	-415.187	40.859			2320.56	-290.344	43.4932			2320.56	-71.4137	23.5488
	2300.96	-414.827	41.1168			2322.01	-290.567	43.4817			2322.01	-71.6034	23.4957
	2302.42	-414.969	40.9223			2323.41	-290.425	43.6193			2323.4	-71.6794	23.5182
	2303.85	-414.569	41.0114			2324.85	-290.728	43.5316			2324.86	-71.6994	23.4826
	2305.27	-414.685	40.837			2326.25	-290.583	43.5375			2326.26	-71.4924	23.5479
	2306.73	-414.895	40.9208			2327.71	-290.537	43.2699			2327.71	-71.2232	23.5477
	2308.12	-414.877	40.956			2329.15	-290.615	43.4416			2329.11	-71.6105	23.4574
	2309.52	-415.032	40.8998			2330.56	-290.532	43.3774			2330.56	-71.7104	23.4392
	2310.96	-414.663	41.0168			2332.01	-290.596	43.4665			2332.01	-71.4731	23.4081
	2312.42	-414.859	40.96			2333.41	-290.571	43.448			2333.4	-71.9658	23.4517
	2313.85	-414.877	40.9073			2334.85	-291.12	43.6891			2334.86	-71.6044	23.5005
	2315.28	-414.82	41.0846			2336.26	-290.653	43.4294			2336.26	-71.6933	23.3533
	2316.73	-414.743	41.0265			2337.71	-290.476	43.4046			2337.71	-71.502	23.4651
	2318.13	-414.947	40.9425			2339.15	-290.662	43.4742			2339.11	-71.5566	23.5203
	2319.52	-415.223	41.0123			2340.56	-290.828	43.6111			2340.56	-71.4537	23.6389
	2320.96	-415.305	40.8571			2342.01	-290.622	43.5874			2342.01	-71.9134	23.5544
	2322.42	-415.304	40.9816			2343.41	-290.836	43.5215			2343.4	-71.8321	23.4607
	2323.85	-415.097	40.994			2344.85	-291.159	43.4454			2344.86	-71.2353	23.459
	2325.29	-415.111	40.9396			2346.26	-290.483	43.4068			2346.26	-71.6099	23.4884
	2326.73	-415.188	40.9164			2347.71	-291.164	43.4872			2347.71	-71.4221	23.3669
	2328.13	-415.179	40.8533			2349.15	-291.11	43.5403			2349.11	-71.6288	23.504
	2329.56	-415.212	40.893			2350.56	-290.971	43.4897			2350.56	-71.473	23.5254
	2330.97	-415.243	40.9074			2352.01	-290.825	43.6414			2352.01	-71.5977	23.4774
	2332.42	-415.008	40.8323			2353.42	-290.932	43.4564			2353.41	-71.6035	23.3804
	2333.85	-415.151	40.958			2354.85	-290.893	43.5467			2354.86	-71.7952	23.4964
	2335.28	-415.412	41.0556			2356.26	-291.233	43.3656			2356.26	-71.4402	23.3407
	2336.73	-415.277	40.779			2357.71	-291.161	43.4776			2357.71	-71.7327	23.5357
	2338.12	-415.337	40.7982			2359.15	-291.25	43.5606			2359.11	-71.4917	23.4816
	2339.52	-415.241	40.924			2360.57	-291.034	43.4999			2360.56	-71.742	23.4818
	2340.97	-415.396	40.7175			2362.01	-291.14	43.3078			2362.01	-71.6241	23.5713
	2342.42	-415.177	40.973			2363.41	-291.118	43.3904			2363.4	-71.7024	23.4055
	2343.86	-415.613	40.8146			2364.85	-291.353	43.5951			2364.86	-72.044	23.5048
	2345.28	-415.31	40.9869			2366.26	-291.161	43.4869			2366.26	-71.3664	23.4043
	2346.73	-415.683	40.9049			2367.71	-291.298	43.4836			2367.71	-71.4848	23.4995
	2348.12	-415.222	41.024			2369.15	-291.24	43.4707			2369.11	-71.6341	23.438
	2349.52	-415.137	40.9753			2370.57	-291.048	43.391			2370.56	-71.5634	23.6452
	2350.97	-415.196	41.0143			2372.02	-291.351	43.5829			2372.01	-71.3067	23.4795
	2352.42	-415.298	40.8657			2373.41	-291.269	43.5394			2373.4	-71.4638	23.51
	2353.86	-414.938	40.7217			2374.85	-291.328	43.4978			2374.86	-71.5863	23.46
	2355.28	-415.461	40.7494			2376.26	-291.349	43.4835			2376.27	-71.8471	23.5096
	2356.73	-415.008	40.8537			2377.71	-291.133	43.5096			2377.71	-71.5727	23.4602
	2358.12	-415.429	40.7514			2379.15	-291.286	43.4597			2379.11	-71.6982	23.5101
	2359.52	-415.357	40.9413			2380.57	-291.519	43.3747			2380.56	-71.549	23.4174
	2360.97	-415.289	40.8701			2382.02	-291.546	43.5476			2382.01	-71.4464	23.6035
	2362.42	-415.173	40.9216			2383.41	-291.145	43.3168			2383.4	-71.7118	23.4603
	2363.86	-415.664	40.911			2384.85	-291.293	43.4563			2384.86	-71.6636	23.5193
	2365.28	-415.417	40.9592			2386.26	-291.499	43.5484			2386.27	-71.6673	23.5272
	2366.73	-415.537	40.9381			2387.71	-291.576	43.4003			2387.71	-71.3164	23.5008
	2368.13	-415.295	40.8704			2389.15	-291.675	43.4496			2389.11	-71.4591	23.3737
	2369.52	-415.281	40.9718			2390.57	-291.202	43.3648			2390.56	-71.6194	23.3974
	2370.97	-415.89	40.8411			2392.02	-291.022	43.3799			2392.01	-71.7176	23.4842
	2372.42	-415.303	40.7732			2393.41	-291.404	43.2932			2393.41	-71.4935	23.4149
	2373.86	-415.691	40.8632			2394.85	-291.524	43.4162			2394.86	-71.6682	23.3478
	2375.28	-415.598	40.7002			2396.26	-291.67	43.4499			2396.26	-71.7186	23.5193
	2376.73	-415.863	40.7916			2397.71	-291.808	43.3795			2397.71	-71.7408	23.4822
	2378.13	-415.319	40.8111			2399.15	-291.54	43.4037			2399.11	-71.6472	23.3288
	2379.52	-415.54	40.9395			2400.57	-291.457	43.5523			2400.57	-71.949	23.4283
	2380.97	-415.522	40.7813			2402.02	-291.69	43.4852			2402.01	-71.644	23.5038
	2382.42	-415.656	40.9183			2403.4	-291.286	43.5455			2403.4	-71.5187	23.4834
	2383.86	-415.768	40.7865			2404.85	-291.503	43.3886			2404.85	-71.5865	23.5491
	2385.28	-415.223	40.8987			2406.25	-291.836	43.4618			2406.25	-71.6483	23.5835
	2386.73	-415.665	40.8161			2407.7	-291.839	43.4138			2407.7	-71.1022	23.5055
	2388.13	-415.833	40.7861			2409.14	-291.31	43.6257			2409.1	-71.3954	23.4102
	2389.52	-415.748	40.8394			2410.56	-291.874	43.408			2410.55	-71.5354	23.3736
	2390.97	-415.506	40.8088			2412.01	-291.822	43.5269			2412	-71.4978	23.5083
	2392.42	-415.737	40.7644			2413.4	-291.655	43.3992			2413.4	-71.7339	23.4107
	2393.86	-415.742	40.7842			2414.85	-291.444	43.4721			2414.85	-71.5116	23.5173
	2395.28	-415.594	40.881			2416.25	-291.826	43.55			2416.26	-71.5211	23.5169
	2396.73	-415.992	40.8392			2417.7	-291.789	43.6193			2417.7	-71.4871	23.5462
	2398.13	-415.531	40.8971			2419.14	-291.729	43.4999			2419.1	-71.535	23.4984
	2399.53	-415.68	40.7834			2420.56	-291.919	43.4349			2420.55	-71.7625	23.402
	2400.97	-415.811	40.7728			2422.01	-291.773	43.4555			2422	-71.7447	23.4666
	2402.42	-415.719	40.9311			2423.4	-292.329	43.5289			2423.4	-71.5433	23.4514
	2403.86	-415.547	40.7149			2424.85	-292.167	43.3757			2424.85	-71.8137	23.4522
	2405.23	-415.777	40.8161			2426.25	-291.773	43.4394			2426.26	-71.6161	23.5511
	2406.62	-415.787	40.7259			2427.81	-291.919	43.6383			2427.81	-71.4918	23.4262
	2408.02	-415.907	40.79			2429.25	-291.834	43.4656			2429.25	-71.593	23.4152
	2409.41	-415.655	40.7071			2430.7	-291.675	43.432			2430.7	-71.3633	23.3167
	2410.8	-415.505	40.7719			2432.14	-292.419	43.5397			2432.1	-71.6931	23.4689
	2412.22	-415.918	40.8183			2433.56	-292.062	43.453			2433.56	-71.4125	23.4136
	2413.57	-415.832	40.7809			2435.01	-292.154	43.4408			2435	-71.4784	23.4242
	2414.96	-415.867	40.8254			2436.4	-292.441	43.5232			2436.4	-71.7463	23.5445
	2416.4	-416.023	40.7836			2437.85	-292.26	43.577			2437.85	-71.5832	23.4078
	2417.77	-415.838	40.8327			2439.25	-291.79	43.5467			2439.25	-71.6228	23.4971
	2419.19	-415.967	40.7669			2440.7	-292.611	43.5011			2440.7	-72.1953	23.5162
	2420.56	-415.904	40.7272			2442.15	-292.185	43.4219			2442.1	-71.6829	23.4007
	2421.96	-415.903	40.7186			2443.56	-292.091	43.3764			2443.56	-71.6284	23.4746
	2423.4	-415.795	40.6986			2445.01	-292.13	43.3528			2445	-71.6089	23.5454
	2424.77	-416.121	40.806			2446.4	-292.318	43.5647			2446.4	-71.4231	23.4374
	2426.19	-416.15	40.825			2447.85	-292.22	43.4531			2447.85	-71.7228	23.5104
	2427.56	-415.831	40.7504			2449.25	-291.966	43.6001			2449.26	-71.7592	23.5219
	2428.96	-416.028	40.7236			2450.7	-291.957	43.4192			2450.7	-71.5108	23.34
	2430.4	-415.872	40.8062			2452.14	-292.087	43.4271			2452.1	-71.9776	23.4364
	2431.78	-415.894	40.7223			2453.56	-292.092	43.3985			2453.55	-71.5552	23.4675
	2433.19	-416.04	40.8768			2455.01	-292.816	43.4723			2455	-71.5051	23.4171
	2434.56	-416.211	40.703			2456.4	-292.465	43.4436			2456.4	-71.8183	23.5194
	2435.96	-416.038	40.7564			2457.85	-292.391	43.3998			2457.85	-71.6528	23.4895
	2437.4	-415.953	40.863			2459.25	-292.263	43.4504			2459.26	-71.7847	23.55
	2438.8	-416.057	40.7143			2460.7	-292.407	43.345			2460.7	-71.5581	23.5701
	2440.24	-416.143	40.7175			2462.14	-292.409	43.3728			2462.11	-71.547	23.5039
	2441.61	-416.214	40.7342			2463.56	-292.468	43.363			2463.56	-71.7217	23.4899
	2443.01	-415.837	40.6929			2465.01	-292.77	43.2648			2465	-71.5965	23.4376
	2444.46	-416.23	40.7706			2466.4	-292.661	43.3647			2466.4	-71.5764	23.4506
	2445.9	-416.288	40.7986			2467.85	-292.585	43.4665			2467.85	-71.7007	23.4639
	2447.27	-416.201	40.8035			2469.25	-292.788	43.4207			2469.26	-71.2927	23.4874
	2448.69	-416.252	40.6888			2470.7	-292.299	43.338			2470.7	-71.3662	23.3954
	2450.06	-416.128	40.6924			2472.14	-292.699	43.5977			2472.11	-71.5766	23.5185
	2451.46	-416.297	40.7789			2473.56	-292.545	43.3552			2473.56	-71.6888	23.4732
	2452.91	-416.162	40.6706			2475.01	-292.716	43.4843			2475	-71.6426	23.4244
	2454.32	-416.538	40.784			2476.4	-292.56	43.4587			2476.4	-71.5331	23.4703
	2455.77	-416.027	40.7289			2477.85	-292.56	43.4087			2477.85	-71.7331	23.4792
	2457.19	-416.008	40.609			2479.26	-292.728	43.445			2479.26	-71.3184	23.4287
	2458.56	-416.13	40.7507			2480.7	-292.72	43.3488			2480.7	-71.3526	23.4481
	2459.96	-416.304	40.8094			2482.14	-292.858	43.448			2482.11	-71.6616	23.4004
	2461.41	-416.378	40.697			2483.56	-292.655	43.4277			2483.56	-71.6259	23.4544
	2462.8	-416.342	40.6527			2485.01	-292.858	43.5204			2485	-71.7493	23.5537
	2464.24	-416.512	40.6426			2486.4	-292.937	43.4184			2486.4	-71.5017	23.5564
	2465.62	-416.522	40.6652			2487.85	-292.87	43.3769			2487.85	-71.4772	23.5473
	2467.01	-416.471	40.5823			2489.25	-292.593	43.3709			2489.26	-71.555	23.5429
	2468.43	-416.385	40.7189			2490.7	-292.819	43.541			2490.7	-71.6261	23.5727
	2469.85	-416.527	40.6502			2492.14	-292.643	43.4134			2492.11	-71.8181	23.5159
	2471.24	-416.154	40.7187			2493.56	-292.815	43.364			2493.56	-71.4645	23.5582
	2472.63	-416.298	40.6828			2495.01	-292.935	43.2761			2495.01	-71.6267	23.4198
	2474.01	-416.236	40.7001			2496.4	-292.882	43.5184			2496.4	-71.7416	23.4217
	2475.41	-416.492	40.6613			2497.85	-292.6	43.2113			2497.85	-71.7768	23.4104
	2476.8	-416.82	40.6324			2499.25	-292.661	43.2241			2499.26	-71.644	23.4928
	2478.24	-416.491	40.7308			2500.71	-292.678	43.4724			2500.7	-71.7491	23.3608
	2479.62	-416.662	40.665			2502.14	-292.617	43.4988			2502.11	-71.5148	23.3877
	2481.01	-416.115	40.7026			2503.56	-292.931	43.3573			2503.56	-71.6478	23.297
	2482.46	-416.219	40.7241			2505.01	-292.862	43.2566			2505.01	-71.5712	23.4014
	2483.9	-416.64	40.6265			2506.42	-293.003	43.3834			2506.41	-71.7915	23.4378
	2485.27	-416.407	40.6803			2507.85	-292.925	43.5756			2507.85	-71.3717	23.3993
	2486.72	-416.589	40.7908			2509.25	-293.324	43.2417			2509.26	-71.6322	23.3756
	2488.12	-416.719	40.6338			2510.71	-293.204	43.2208			2510.7	-71.4633	23.4863
	2489.51	-416.18	40.6971			2512.14	-293.212	43.3681			2512.11	-71.5985	23.4099
	2490.92	-416.658	40.5716			2513.56	-293.409	43.4105			2513.56	-71.4415	23.3652
	2492.31	-416.514	40.646			2515.01	-293.149	43.4443			2515.01	-71.7801	23.5044
	2493.74	-416.716	40.6852			2516.41	-293.467	43.4078			2516.4	-71.483	23.4367
	2495.12	-416.604	40.663			2517.85	-293.778	43.4953			2517.85	-71.672	23.3876
	2496.51	-416.606	40.6925			2519.26	-293.254	43.3846			2519.26	-71.4395	23.3961
	2497.91	-416.714	40.6546			2520.71	-293.442	43.3755			2520.71	-71.4989	23.57
	2499.31	-416.216	40.5452			2522.15	-293.304	43.2307			2522.11	-71.6279	23.5229
	2500.77	-416.431	40.7886			2523.56	-293.207	43.4293			2523.56	-71.5922	23.3774
	2502.22	-416.401	40.4913			2525.01	-293.43	43.4996			2525.01	-71.5836	23.5148
	2503.62	-416.729	40.7946			2526.41	-293.725	43.4454			2526.4	-71.724	23.533
	2505.02	-416.899	40.7035			2527.85	-293.687	43.4133			2527.85	-71.7223	23.4799
	2506.46	-416.574	40.6537			2529.25	-293.423	43.4735			2529.26	-71.3488	23.461
	2507.9	-416.669	40.5815			2530.71	-293.16	43.3691			2530.7	-71.6844	23.429
	2509.35	-416.769	40.6231			2532.15	-293.894	43.3068			2532.11	-71.8541	23.5186
	2510.77	-416.495	40.6933			2533.56	-293.34	43.4135			2533.56	-71.2925	23.5905
	2512.23	-416.467	40.6295			2535.01	-293.044	43.328			2535.01	-71.3411	23.4565
	2513.62	-416.752	40.5826			2536.41	-293.067	43.5133			2536.4	-71.7772	23.5607
	2515.01	-416.732	40.617			2537.85	-293.281	43.3861			2537.85	-71.6503	23.4938
	2516.46	-416.863	40.5464			2539.26	-293.64	43.5525			2539.26	-71.7452	23.401
	2517.91	-416.528	40.5654			2540.71	-293.534	43.5107			2540.7	-71.4633	23.5014
	2519.35	-416.671	40.5618			2542.15	-293.411	43.4396			2542.11	-71.4816	23.4895
	2520.77	-416.335	40.5068			2543.56	-293.623	43.427			2543.56	-71.834	23.4554
	2522.23	-416.678	40.5566			2545.03	-293.694	43.4353			2545.01	-71.4734	23.4444
	2523.62	-416.552	40.5168			2546.41	-293.539	43.2963			2546.4	-71.9359	23.3159
	2525.02	-416.878	40.5			2547.85	-293.375	43.4853			2547.86	-71.4475	23.5026
	2526.46	-416.74	40.5981			2549.26	-293.389	43.262			2549.26	-71.5294	23.4348
	2527.9	-416.736	40.6787			2550.71	-293.625	43.3643			2550.71	-71.7896	23.4657
	2529.35	-416.661	40.5948			2552.15	-293.658	43.4345			2552.11	-71.7388	23.5041
	2530.74	-416.624	40.5692			2553.56	-293.626	43.4315			2553.56	-71.6405	23.5462
	2532.12	-416.97	40.6738			2555.01	-293.646	43.448			2555.01	-71.9097	23.4303
	2533.51	-416.761	40.5994			2556.4	-293.643	43.474			2556.4	-71.964	23.4005
	2534.96	-416.673	40.5304			2557.85	-293.908	43.4178			2557.86	-71.7204	23.3165
	2536.42	-416.578	40.6939			2559.26	-293.499	43.3298			2559.26	-71.664	23.3731
	2537.85	-417.113	40.6461			2560.71	-293.819	43.3422			2560.71	-71.5888	23.4357
	2539.24	-416.678	40.5031			2562.15	-293.698	43.4115			2562.11	-71.8038	23.4337
	2540.63	-417.084	40.6624			2563.56	-293.59	43.4513			2563.56	-71.5318	23.4415
	2542.02	-417.001	40.54			2565.01	-293.905	43.2893			2565.01	-71.4257	23.528
	2543.46	-417.31	40.4514			2566.4	-294.012	43.3939			2566.4	-71.6793	23.5021
	2544.9	-417.043	40.5802			2567.85	-294.163	43.2709			2567.86	-71.4541	23.4988
	2546.35	-416.836	40.5724			2569.26	-294.139	43.2946			2569.26	-71.6958	23.5831
	2547.77	-417.097	40.6158			2570.71	-293.676	43.2891			2570.71	-71.9387	23.4106
	2549.23	-416.7	40.5314			2572.15	-293.952	43.4998			2572.11	-71.6217	23.4881
	2550.64	-416.785	40.6979			2573.56	-293.976	43.4499			2573.56	-71.7628	23.4049
	2552.01	-416.948	40.4974			2575.01	-294.245	43.3326			2575.01	-71.6021	23.3611
	2553.46	-416.938	40.4658			2576.41	-294.139	43.4758			2576.4	-71.625	23.3839
	2554.92	-417.286	40.6046			2577.85	-293.988	43.3205			2577.86	-71.4894	23.4814
	2556.35	-417.102	40.5948			2579.25	-293.852	43.3376			2579.26	-72.0172	23.5289
	2557.77	-416.961	40.5611			2580.71	-294.068	43.4547			2580.71	-71.3158	23.4455
	2559.23	-417.126	40.5618			2582.15	-293.68	43.352			2582.11	-71.8647	23.5574
	2560.62	-416.986	40.475			2583.56	-294.071	43.4795			2583.56	-71.2247	23.4321
	2562.02	-417.336	40.5169			2585.01	-294.359	43.4223			2585.01	-71.8766	23.4664
	2563.46	-416.944	40.5377			2586.4	-294.067	43.4555			2586.4	-71.7395	23.3244
	2564.9	-417.27	40.4689			2587.85	-294.412	43.5167			2587.86	-71.8718	23.479
	2566.35	-417.312	40.5144			2589.26	-294.4	43.3436			2589.26	-71.4363	23.5437
	2567.77	-416.856	40.4328			2590.71	-294.011	43.3302			2590.71	-71.6552	23.529
	2569.23	-416.702	40.4772			2592.15	-294.097	43.2305			2592.11	-71.6213	23.4099
	2570.62	-417.094	40.4604			2593.56	-294.192	43.3733			2593.56	-71.9132	23.4507
	2572.02	-417.261	40.3823			2595.01	-294.342	43.2889			2595.01	-71.8206	23.5348
	2573.46	-417.432	40.5171			2596.41	-293.919	43.3155			2596.4	-71.9274	23.4089
	2574.92	-417.173	40.4011			2597.85	-294.033	43.3466			2597.86	-71.7084	23.6027
	2576.31	-416.966	40.5534			2599.26	-294.539	43.4251			2599.26	-71.4836	23.345
	2577.77	-417.069	40.4146			2600.71	-294.417	43.3303			2600.71	-71.7666	23.3907
	2579.23	-417.203	40.5218			2602.15	-294.285	43.4757			2602.11	-71.6055	23.4595
	2580.62	-416.94	40.4841			2603.56	-294.431	43.42			2603.56	-71.5913	23.5527
	2582.02	-417.254	40.4245			2605.01	-294.219	43.4411			2605.01	-71.9383	23.4791
	2583.46	-417.253	40.5234			2606.41	-294.341	43.1747			2606.4	-71.5629	23.4882
	2584.92	-416.848	40.3813			2607.85	-294.425	43.4585			2607.86	-71.4753	23.4575
	2586.31	-416.92	40.4524			2609.26	-294.245	43.1721			2609.26	-71.6062	23.4267
	2587.77	-417.728	40.4063			2610.71	-294.094	43.4191			2610.71	-71.6883	23.3544
	2589.23	-417.515	40.3636			2612.15	-294.287	43.2572			2612.11	-71.6858	23.4385
	2590.63	-417.325	40.4952			2613.56	-294.678	43.3138			2613.56	-71.862	23.4417
	2592.02	-417.288	40.6301			2615.01	-294.431	43.3796			2615.01	-71.8158	23.3081
	2593.47	-417.347	40.4153			2616.42	-294.24	43.3703			2616.42	-71.7865	23.437
	2594.92	-417.31	40.4339			2617.85	-294.238	43.4403			2617.86	-71.2435	23.5373
	2596.36	-417.084	40.4775			2619.26	-294.536	43.198			2619.26	-71.913	23.5184
	2597.78	-417.52	40.4242			2620.71	-294.521	43.3554			2620.71	-71.6335	23.4748
	2599.23	-417.366	40.43			2622.15	-294.41	43.3392			2622.11	-71.9521	23.2685
	2600.63	-417.101	40.5152			2623.56	-294.447	43.3057			2623.56	-71.7888	23.5068
	2602.02	-417.208	40.5729			2625.02	-294.422	43.2616			2625.01	-71.6783	23.3894
	2603.47	-417.533	40.4717			2626.41	-294.285	43.3826			2626.4	-71.6734	23.5967
	2604.92	-417.603	40.4328			2627.85	-294.257	43.286			2627.86	-71.7128	23.4744
	2606.36	-417.25	40.514			2629.26	-294.81	43.2806			2629.26	-71.796	23.3418
	2607.78	-417.445	40.4849			2630.71	-294.52	43.4332			2630.71	-71.8769	23.4402
	2609.23	-417.466	40.4644			2632.15	-294.495	43.3493			2632.11	-71.5947	23.4856
	2610.62	-417.598	40.5905			2633.57	-294.437	43.2911			2633.56	-71.7305	23.5153
	2612.02	-417.192	40.4662			2635.02	-294.397	43.4457			2635.01	-71.6529	23.3971
	2613.47	-417.19	40.3692			2636.41	-294.68	43.3985			2636.41	-71.6539	23.4075
	2614.92	-417.445	40.4258			2637.85	-294.175	43.2759			2637.86	-71.5421	23.4382
	2616.36	-417.511	40.4275			2639.26	-294.494	43.2588			2639.27	-71.5576	23.4261
	2617.78	-417.719	40.4373			2640.71	-294.741	43.2947			2640.71	-71.7162	23.5085
	2619.23	-417.501	40.3774			2642.15	-294.577	43.3766			2642.11	-71.9568	23.5096
	2620.62	-417.552	40.436			2643.57	-294.678	43.3139			2643.56	-71.889	23.4511
	2622.02	-417.306	40.4292			2645.02	-294.426	43.242			2645.01	-71.5419	23.571
	2623.46	-417.741	40.3848			2646.41	-294.759	43.1426			2646.41	-71.567	23.4617
	2624.92	-417.65	40.3986			2647.86	-294.751	43.3348			2647.86	-71.6405	23.4875
	2626.36	-417.664	40.47			2649.26	-294.85	43.4229			2649.27	-71.7686	23.431
	2627.78	-417.673	40.5091			2650.71	-294.733	43.2832			2650.71	-71.6389	23.498
	2629.23	-417.545	40.3593			2652.15	-294.732	43.3735			2652.11	-71.5816	23.4583
	2630.63	-417.844	40.3882			2653.57	-294.501	43.2922			2653.57	-71.8312	23.4561
	2632.02	-417.272	40.3509			2655.02	-294.741	43.2481			2655.01	-71.851	23.3792
	2633.47	-417.941	40.3121			2656.41	-294.968	43.3473			2656.41	-71.5091	23.4942
	2634.92	-417.566	40.5949			2657.86	-294.819	43.298			2657.86	-71.7483	23.5079
	2636.36	-417.952	40.4151			2659.26	-294.976	43.2037			2659.27	-71.6763	23.4301
	2637.78	-417.683	40.4543			2660.71	-294.878	43.187			2660.71	-71.6857	23.3897
	2639.23	-417.385	40.3807			2662.16	-295.168	43.413			2662.11	-71.8739	23.3556
	2640.62	-417.663	40.4977			2663.57	-294.856	43.4164			2663.57	-71.6455	23.4741
	2642.02	-417.601	40.43			2665.02	-295.047	43.4632			2665.01	-71.7293	23.4871
	2643.47	-417.539	40.3479			2666.41	-295.216	43.3872			2666.41	-71.474	23.2834
	2644.92	-417.681	40.3152			2667.86	-295.01	43.2932			2667.86	-71.6068	23.5213
	2646.36	-417.47	40.5081			2669.26	-295.082	43.2626			2669.26	-71.8396	23.4834
	2647.78	-417.403	40.4296			2670.71	-294.919	43.2204			2670.71	-71.7617	23.4761
	2649.24	-417.794	40.2957			2672.15	-295.152	43.4134			2672.11	-71.4941	23.5313
	2650.63	-418.109	40.4661			2673.57	-295.094	43.26			2673.57	-71.1577	23.4337
	2652.02	-417.722	40.455			2675.02	-294.996	43.3433			2675.01	-71.5872	23.5706
	2653.47	-417.335	40.3578			2676.43	-295.163	43.276			2676.43	-71.8067	23.4932
	2654.92	-417.584	40.4593			2677.86	-295.067	43.3487			2677.86	-71.7983	23.4589
	2656.36	-417.964	40.4382			2679.26	-294.416	43.2747			2679.26	-71.6522	23.3837
	2657.78	-417.714	40.4617			2680.71	-295.061	43.3548			2680.71	-71.6017	23.3407
	2659.23	-417.776	40.6005			2682.15	-295.311	43.2684			2682.11	-71.6294	23.5082
	2660.63	-417.567	40.4465			2683.57	-295.172	43.2778			2683.57	-71.7183	23.4538
	2662.02	-417.809	40.4209			2685.02	-295.106	43.1526			2685.02	-71.6641	23.6502
	2663.48	-417.68	40.5761			2686.41	-295.397	43.2592			2686.41	-71.3267	23.5017
	2664.92	-417.674	40.3811			2687.86	-295.457	43.1398			2687.86	-71.6964	23.3826
	2666.36	-417.77	40.3692			2689.26	-295.258	43.1906			2689.27	-71.7664	23.4544
	2667.78	-417.628	40.4607			2690.71	-295.033	43.2128			2690.71	-71.5591	23.5028
	2669.23	-417.887	40.404			2692.15	-295.119	43.2204			2692.12	-71.8463	23.3789
	2670.63	-418.084	40.4126			2693.57	-295.324	43.1989			2693.57	-71.7208	23.3672
	2672.02	-418.014	40.4475			2695.02	-295.587	43.3002			2695.01	-71.8511	23.3508
	2673.47	-417.758	40.4081			2696.49	-295.379	43.2802			2696.47	-71.7244	23.4904
	2674.92	-418.115	40.4784			2697.91	-295.028	43.2633			2697.91	-71.8839	23.4601
	2676.36	-417.409	40.285			2699.36	-295.535	43.4682			2699.36	-72.1042	23.5084
	2677.78	-418.075	40.3546			2700.76	-295.51	43.3453			2700.76	-71.633	23.4161
	2679.23	-417.954	40.466			2702.22	-295.263	43.2817			2702.21	-71.5385	23.4703
	2680.62	-417.865	40.3326			2703.65	-295.678	43.2074			2703.61	-71.471	23.5234
	2682.02	-418.084	40.4299			2705.06	-295.558	43.4264			2705.06	-71.7415	23.3865
	2683.47	-417.907	40.339			2706.51	-295.274	43.4046			2706.5	-71.5881	23.4937
	2684.92	-418.339	40.4708			2707.9	-295.596	43.3286			2707.9	-71.5286	23.3965
	2686.36	-417.822	40.3832			2709.35	-295.33	43.4803			2709.35	-71.5851	23.3773
	2687.78	-418.343	40.4059			2710.75	-295.197	43.172			2710.76	-71.8695	23.5378
	2689.23	-417.861	40.407			2712.2	-295.466	43.2677			2712.2	-71.88	23.3914
	2690.63	-418.273	40.4013			2713.64	-295.686	43.285			2713.6	-71.6649	23.3863
	2692.02	-417.879	40.3092			2715.06	-295.495	43.2572			2715.06	-71.6323	23.5145
	2693.47	-418.209	40.3066			2716.51	-295.726	43.3553			2716.5	-71.9191	23.4661
	2694.92	-418.092	40.2928			2717.9	-295.391	43.2408			2717.9	-72.05	23.3966
	2696.36	-417.975	40.2284			2719.35	-295.589	43.2879			2719.35	-71.3593	23.3541
	2697.78	-418.336	40.4531			2720.75	-295.4	43.1949			2720.75	-71.7468	23.405
	2699.39	-418.287	40.3338			2722.21	-295.285	43.1898			2722.2	-71.5589	23.3816
	2700.78	-418.083	40.436			2723.65	-295.497	43.2825			2723.6	-71.5164	23.3276
	2702.23	-418.007	40.3199			2725.06	-295.884	43.3772			2725.06	-71.7114	23.5221
	2703.63	-418.209	40.3588			2727.01	-295.775	43.351			2726.5	-71.6185	23.4868
	2705.03	-418.105	40.2397			2728.36	-295.763	43.1227			2728.36	-71.6768	23.4697
	2706.46	-418.103	40.2195			2729.75	-295.975	43.3803			2729.76	-71.8306	23.5565
	2707.91	-417.977	40.2277			2731.2	-295.51	43.1633			2731.2	-71.5026	23.3092
	2709.31	-418.04	40.3069			2732.65	-295.718	43.2725			2732.6	-71.8385	23.4362
	2710.74	-417.868	40.2291			2734.06	-295.61	43.2237			2734.06	-71.6473	23.3422
	2712.13	-418.293	40.2828			2735.51	-295.96	43.3025			2735.5	-71.6251	23.3997
	2713.51	-418.104	40.3287			2736.91	-295.772	43.2269			2736.9	-71.6486	23.4287
	2714.91	-417.991	40.3939			2738.35	-295.255	43.2141			2738.35	-71.4672	23.3683
	2716.39	-418.166	40.2977			2739.75	-295.895	43.4193			2739.76	-71.942	23.3726
	2717.78	-418.06	40.3337			2741.22	-295.986	43.4632			2741.2	-71.6922	23.5433
	2719.22	-418.177	40.1875			2742.65	-295.862	43.2807			2742.61	-71.7924	23.4069
	2720.62	-417.858	40.4021			2744.06	-295.357	43.2458			2744.06	-71.7171	23.3865
	2722.01	-417.858	40.3904			2745.51	-296.053	43.3156			2745.5	-71.5385	23.427
	2723.46	-418.105	40.2344			2746.91	-296.071	43.217			2746.9	-71.8233	23.4381
	2724.9	-418.568	40.2722			2748.35	-295.805	43.3409			2748.35	-71.6865	23.4457
	2726.3	-418.248	40.2078			2749.75	-295.719	43.3137			2749.76	-71.6827	23.3827
	2727.74	-418.122	40.3464			2751.2	-296.033	43.2592			2751.2	-71.8909	23.4937
	2729.12	-418.255	40.2997			2752.65	-296.104	43.1969			2752.6	-71.9038	23.3456
	2730.51	-418.002	40.3344			2754.06	-295.99	43.2424			2754.06	-71.9488	23.4965
	2731.91	-418.369	40.2893			2755.51	-295.919	43.4642			2755.5	-71.7951	23.5168
	2733.31	-418.388	40.2508			2756.91	-296.046	43.1262			2756.9	-71.8346	23.5705
	2734.74	-418.318	40.3071			2758.35	-296.017	43.1839			2758.35	-71.8649	23.4587
	2736.14	-417.885	40.2492			2759.75	-295.973	43.2564			2759.76	-71.5833	23.3916
	2737.52	-418.228	40.203			2761.21	-296.239	43.2032			2761.21	-71.5798	23.5646
	2738.96	-418.138	40.2536			2762.65	-295.913	43.1675			2762.61	-71.657	23.4692
	2740.41	-418.03	40.3021			2764.06	-296.207	43.2114			2764.06	-71.7516	23.3188
	2741.81	-418.516	40.4022			2765.51	-296.05	43.2502			2765.5	-71.8073	23.4643
	2743.24	-418.305	40.1648			2766.91	-296.05	43.3253			2766.9	-71.953	23.6618
	2744.62	-418.358	40.2485			2768.35	-296.229	43.1753			2768.35	-71.6041	23.4338
	2746.02	-418.312	40.2388			2769.75	-295.806	43.2584			2769.76	-71.6853	23.5083
	2747.46	-418.24	40.225			2771.21	-295.631	43.1915			2771.2	-71.3645	23.3446
	2748.9	-418.315	40.2822			2772.65	-295.906	43.0195			2772.61	-71.6346	23.3849
	2750.31	-418.381	40.326			2774.06	-296.02	43.235			2774.06	-71.5621	23.4311
	2751.77	-418.443	40.2901			2775.51	-295.991	43.2731			2775.5	-72.0016	23.5686
	2753.22	-418.166	40.2759			2776.9	-296.091	43.2387			2776.9	-71.7972	23.507
	2754.57	-418.657	40.2056			2778.35	-295.904	43.2588			2778.35	-71.7482	23.4116
	2755.96	-418.044	40.3108			2779.76	-296.068	43.2939			2779.76	-71.5191	23.3803
	2757.4	-418.325	40.1463			2781.21	-296.401	43.1437			2781.21	-71.5454	23.3781
	2758.81	-418.28	40.3247			2782.65	-295.995	43.2598			2782.61	-71.4419	23.4482
	2760.24	-418.463	40.2764			2784.06	-296.314	43.2233			2784.06	-71.6929	23.4538
	2761.62	-418.427	40.1878			2785.51	-296.262	43.2187			2785.51	-71.8858	23.5001
	2763.01	-418.562	40.4273			2786.91	-296.243	43.0559			2786.9	-71.8622	23.4828
	2764.46	-418.673	40.2072			2788.35	-295.877	43.2384			2788.36	-72.0295	23.4674
	2765.9	-418.692	40.2996			2789.75	-295.805	43.2838			2789.76	-71.9158	23.3627
	2767.27	-418.159	40.1737			2791.21	-296.035	43.2117			2791.21	-71.7684	23.4527
	2768.72	-418.365	40.206			2792.65	-296.661	43.2773			2792.61	-71.9502	23.4121
	2770.12	-418.461	40.2949			2794.06	-296.243	43.1336			2794.06	-71.7711	23.4019
	2771.52	-418.317	40.3234			2795.51	-296.1	43.0533			2795.51	-71.822	23.4169
	2772.96	-418.14	39.9883			2796.91	-296.323	43.2399			2796.9	-71.8844	23.3798
	2774.41	-418.54	40.312			2798.35	-296.113	43.2779			2798.36	-71.8512	23.5408
	2775.85	-418.632	40.1548			2799.76	-296.284	43.1955			2799.76	-71.7176	23.4684
	2777.27	-418.654	40.2294			2801.21	-296.63	43.1346			2801.21	-71.711	23.4401
	2778.73	-418.67	40.1565			2802.65	-296.469	43.1619			2802.61	-71.5129	23.4146
	2780.12	-418.628	40.1268			2804.06	-296.426	43.2458			2804.06	-71.6065	23.4074
	2781.51	-418.497	40.2626			2805.52	-296.286	43.2537			2805.51	-71.4731	23.5294
	2782.96	-418.664	40.0947			2806.91	-296.304	43.0596			2806.9	-71.5934	23.4377
	2784.42	-418.7	40.217			2808.35	-296.706	43.1108			2808.36	-71.797	23.4532
	2785.81	-418.661	40.1915			2809.75	-296.381	43.2617			2809.76	-71.8788	23.4097
	2787.24	-418.631	40.1822			2811.21	-296.771	43.0783			2811.21	-71.3446	23.4247
	2788.62	-418.902	40.0592			2812.65	-296.439	43.1211			2812.61	-71.4802	23.4202
	2790.02	-418.6	40.1641			2814.06	-296.397	43.2649			2814.06	-71.7909	23.533
	2791.46	-418.791	40.0566			2815.51	-296.328	43.1515			2815.51	-71.6534	23.52
	2792.92	-418.657	40.1151			2816.91	-296.773	43.2451			2816.9	-71.6126	23.4749
	2794.35	-418.49	40.1039			2818.35	-296.572	43.3018			2818.35	-71.8673	23.4572
	2795.77	-418.842	40.2015			2819.76	-296.717	43.2666			2819.75	-71.8684	23.5391
	2797.23	-418.679	40.1947			2821.21	-296.382	43.3197			2821.21	-71.6772	23.4196
	2798.63	-418.823	40.2391			2822.65	-296.507	43.0701			2822.61	-71.8296	23.4589
	2800.02	-418.612	40.2851			2824.07	-296.558	43.0538			2824.06	-71.8344	23.4563
	2801.46	-418.579	40.3136			2825.52	-296.795	43.2237			2825.51	-71.7632	23.4109
	2802.9	-419.156	40.2495			2826.91	-296.764	43.3053			2826.9	-71.7628	23.4297
	2804.31	-419.046	40.2851			2828.35	-296.404	43.0545			2828.36	-71.914	23.422
	2805.78	-418.4	40.2216			2829.76	-296.671	43.358			2829.76	-71.8117	23.5052
	2807.2	-418.557	40.0059			2831.21	-296.807	43.2823			2831.21	-72.0353	23.406
	2808.56	-418.989	40.3017			2832.65	-296.58	43.1994			2832.61	-71.9259	23.4319
[truncated: 3,246 more rows]

## Sheet: SI Figure 8cd
RC	Time [s]	f5 [Hz]	D5 [ppm]		CNF	Time [s]	f5 [Hz]	D5 [ppm]		TEMPO-CNF	Time [s]	f5 [Hz]	D5 [ppm]
	0	-0.1667	-0.0008			0	-0.1057	-0.0253			0	0.0426	0.0534
	1.3527	-0.3456	-0.0373			1.3495	-0.0852	0.0643			1.3502	0.1869	-0.0278
	2.7048	-0.0882	0.0126			2.7054	0.0031	0.0203			2.7061	0.0545	0.1231
	4.0572	0.0009	-0.1135			4.0552	0.0218	-0.0003			4.0559	-0.1703	-0.043
	5.4116	0.188	0.0076			5.4098	-0.0321	0.0314			5.4105	0.1062	0.0457
	6.7639	-0.14	0.0071			6.7657	0.1143	0.0609			6.7663	0.177	-0.0733
	8.1248	-0.134	-0.0957			8.1446	-0.057	0.0683			8.1444	0.0088	0.0795
	9.478	0.0417	-0.0227			9.5012	0.0859	-0.0114			9.5014	0.1351	-0.0295
	10.831	-0.1566	0.0522			10.8583	-0.0811	0.0176			10.8594	-0.0611	-0.0548
	12.202	0.2154	0.0424			12.2162	0.0387	0.0305			12.2163	0.1078	0.0037
	13.5565	-0.0441	0.0673			13.5739	0.1271	0.0212			13.5739	0.071	-0.0236
	14.9095	0.0683	-0.0852			14.923	-0.1996	-0.1247			14.927	-0.1882	0.0461
	16.2613	0.2261	0.0992			16.2797	-0.0729	0.0087			16.2837	0.238	0.0302
	17.618	-0.0877	0.1532			17.6334	-0.1039	-0.0827			17.6388	-0.0889	-0.0728
	18.9734	0.0983	-0.0194			18.9918	-0.05	0.1086			18.9919	-0.1104	0.0097
	20.3322	0.1346	0.0123			20.3496	0.1015	-0.0794			20.3506	-0.0566	0.0035
	21.6889	0.2051	0.082			21.7051	-0.0796	0.0599			21.706	-0.1192	-0.0098
	23.0437	-0.1684	-0.0544			23.0555	0.0845	-0.1443			23.056	-0.2306	-0.012
	24.3987	-0.0406	-0.0519			24.4102	-0.0802	-0.0203			24.4112	-0.0407	-0.0317
	25.755	0.2621	-0.0691			25.7637	0.1282	0.0425			25.7638	0.1541	-0.0461
	27.1115	-0.0684	0.0142			27.1223	0.2424	-0.0458			27.1225	-0.2161	0.0295
	28.4668	-0.328	-0.0144			28.4793	-0.1885	0.0549			28.4797	-0.0158	0.0271
	29.8181	0.0317	-0.1052			29.8293	-0.0533	-0.0751			29.8344	-0.087	-0.0111
	31.1733	-0.1195	0.0451			31.1891	0.0798	0.0258			31.2008	0.1057	0.0688
	32.5294	-0.2006	-0.0526			32.5548	0.1296	0.0113			32.5553	-0.159	0.0474
	33.8835	0.2725	0.1433			33.9108	-0.1106	0.0832			33.9113	-0.3255	-0.0807
	35.2388	-0.015	-0.02			35.2637	0.0207	-0.0448			35.2649	-0.1102	-0.0086
	36.5983	0.005	-0.007			36.6236	-0.0859	0.0109			36.6239	-0.0534	0.0231
	37.9525	-0.2997	0.1029			37.9791	0.1402	0.0938			37.9793	0.0385	-0.0638
	39.3062	0.0748	-0.0236			39.335	-0.1904	-0.0507			39.3383	0.025	-0.1185
	40.662	-0.0745	0.057			40.6922	-0.185	-0.0139			40.6928	-0.2649	-0.09
	42.0152	-0.246	-0.0213			42.048	0.0319	0.1221			42.0481	-0.2041	0.0532
	43.3667	-0.1837	0.0478			43.4016	-0.0171	-0.0217			43.4017	-0.1232	0.0914
	44.7234	-0.3052	0.0707			44.941	-0.0791	-0.0253			44.9409	-0.0146	-0.0505
	46.0768	-0.151	-0.0098			46.301	0.1701	-0.0153			46.3008	0.0581	-0.0701
	47.4325	0.0478	0.1637			47.6562	-0.0667	-0.0336			47.6567	-0.2048	-0.009
	48.7906	-0.0106	-0.0069			49.0151	0.093	0.1223			49.0156	-0.136	0.0222
	50.1495	0.0408	0.1298			50.3654	0.0388	0.0154			50.3676	0.0473	0.0078
	51.5016	0.0078	0.044			51.7262	-0.0863	-0.0445			51.7292	-0.0447	-0.0511
	52.8539	-0.2988	-0.0139			53.0786	0.1485	-0.1059			53.0788	-0.1414	-0.0474
	54.2096	-0.0832	0.0718			54.4324	0.0322	-0.0661			54.4339	-0.0276	-0.0002
	55.5662	0.0363	0.1482			55.7907	0.2641	-0.011			55.7909	-0.1249	0.0249
	56.9235	-0.0927	0.0444			57.1508	-0.0414	0.0978			57.151	-0.1956	-0.0331
	58.2802	-0.0511	0.1728			58.5109	-0.2211	0.0629			58.511	-0.1216	0.0049
	59.6363	-0.2032	-0.0362			59.8668	0.1322	0.0044			59.869	0.1709	-0.0197
	60.9939	-0.1348	0.0573			61.2264	-0.0158	0.0038			61.229	-0.1348	0.0477
	62.3498	0.093	0.0741			62.5806	0.0083	-0.0215			62.5811	-0.2475	-0.0155
	63.7077	-0.2717	0.0176			63.938	-0.0129	0.0445			63.9385	-0.1225	0.0099
	65.0609	-0.0173	0.065			65.2938	0.3254	0.0038			65.2941	0.0484	0.0169
	66.4177	0.144	0.0004			66.6535	0.0628	0.0003			66.6583	-0.1102	0.0471
	67.7747	-0.1122	0.0709			68.0168	0.1389	0.0041			68.0171	-0.0608	0.1347
	69.1382	-0.1778	0.0024			69.3676	-0.1532	0.023			69.3717	-0.1903	0.0066
	70.4951	0.2814	0.0018			70.7292	-0.0321	-0.0379			70.7332	-0.0759	0.0284
	71.8504	0.2145	0.1142			72.0833	0.013	-0.1284			72.0834	0.0571	0.0518
	73.2083	0.1738	0.1479			73.4633	0.0532	0.0599			73.4636	0.1646	-0.0353
	74.5639	0.116	0.0246			74.8194	-0.0388	-0.0519			74.8243	-0.1341	0.0127
	75.9221	0.0573	0.019			76.1828	-0.2923	-0.0637			76.187	-0.0714	-0.0694
	77.2782	-0.1317	0.089			77.5461	0.1291	0.0394			77.5462	0.0457	0.0115
	78.6382	0.1905	0.0529			78.9083	0.216	0.0386			78.9083	-0.202	-0.0568
	79.9927	0.133	0.0655			80.2659	-0.1476	-0.0968			80.2664	0.0816	-0.0124
	81.3481	-0.1287	0.0427			81.6249	0.0227	-0.081			81.6249	-0.0898	0.0106
	82.7047	0.0857	-0.0034			82.9859	0.3133	-0.06			82.9865	-0.0405	-0.0069
	84.0622	0.0667	0.0778			84.3445	0.0171	-0.0406			84.348	0.0454	0.0331
	85.4202	0.1318	-0.0268			85.7101	0.0491	0.0486			85.7105	-0.2424	0.0712
	86.7735	-0.0056	0.1287			87.0676	0.074	-0.0363			87.068	-0.3591	0.052
	88.1352	-0.1256	0.0289			88.4216	0.0418	-0.0281			88.4282	-0.0335	-0.0065
	89.4966	0.3121	0.1612			89.7771	-0.0327	0.0225			89.7809	-0.1705	0.0218
	90.8529	-0.1804	0.0563			91.1346	0.1291	-0.0179			91.1418	-0.3167	0.0235
	92.2087	-0.0765	0.0501			92.4931	-0.0395	0.0407			92.4937	-0.0434	-0.0766
	93.5647	0.0345	0.0754			93.8535	0.0906	-0.0452			93.8541	-0.0547	-0.0138
	94.9202	-0.2097	-0.0616			95.2169	0.4682	-0.0717			95.2175	-0.3814	0.0486
	96.2727	0.1137	0.0952			96.5769	-0.0952	-0.0142			96.577	-0.3143	-0.0271
	97.6324	-0.1953	0.074			97.9265	0.2052	-0.0102			97.9323	0.1151	-0.0296
	98.9998	0.069	0.0116			99.2886	-0.0052	-0.0863			99.2948	-0.0682	0.0842
	100.352	0.1186	0.119			100.652	0.0778	0.0461			100.652	-0.2323	0.0288
	101.709	0.0438	0.0423			102.012	0.0806	-0.0638			102.012	-0.0917	-0.0394
	103.067	-0.3312	0.102			103.368	0.0796	-0.0576			103.373	-0.2261	-0.0146
	104.427	0.0608	0.1966			104.733	0.1785	0.0048			104.739	-0.1699	-0.0104
	105.787	-0.0334	0.0286			106.088	0.2456	-0.1457			106.088	0.1216	0.0028
	107.162	0.2615	0.0141			107.447	0.233	-0.0768			107.448	-0.0469	0.0639
	108.526	0.2238	0.066			108.803	0.2234	-0.0302			108.805	-0.0639	0.0632
	109.884	-0.1024	0.0857			110.171	0.1269	0.0314			110.171	-0.2176	-0.1349
	111.242	0.1858	0.0117			111.528	-0.1733	0.0043			111.529	-0.0638	-0.0984
	112.603	0.0024	0.1147			112.882	0.0439	0.0392			112.886	0.0334	0.0602
	113.968	0.0342	0.0353			114.24	0.058	-0.0462			114.247	-0.1266	-0.097
	115.323	0.2759	-0.0269			115.604	0.2645	-0.0407			115.605	-0.0555	0.0226
	116.682	0.038	0.0947			116.96	-0.1171	-0.0527			116.96	0.0397	0.058
	118.043	0.1085	0.0741			118.318	-0.0783	-0.0315			118.319	0.1093	0.0239
	119.4	0.366	0.1173			119.675	0.1899	-0.0716			119.676	0.0678	0.0709
	120.759	-0.085	0.1181			121.037	0.2707	-0.0506			121.037	0.0387	-0.0689
	122.121	0.031	0.094			122.39	0.0247	-0.0112			122.395	-0.0401	0.0214
	123.48	-0.0484	0.0478			123.752	-0.0536	0.0809			123.752	-0.0691	-0.0024
	124.838	0.1728	0.0925			125.114	0.1453	0.0212			125.114	-0.3551	-0.0106
	126.199	0.1625	0.0549			126.472	0.1773	-0.0238			126.473	-0.0901	-0.0241
	127.56	0.2201	0.0294			127.828	0.1902	0.0949			127.835	-0.0623	-0.119
	128.919	0.0505	-0.0561			129.191	-0.0617	-0.0699			129.195	-0.0177	-0.0232
	130.272	0.0333	0.0751			130.553	0.1689	-0.0448			130.553	-0.1161	0.0106
	131.633	0.1771	0.142			131.911	0.2101	-0.045			131.912	-0.183	0.0319
	132.995	0.1548	0.0055			133.273	0.18	-0.0185			133.277	-0.3218	-0.0766
	134.355	0.2132	0.0103			134.631	0.0789	0.0336			134.635	0.0292	0.0064
	135.713	0.1472	0.0563			135.995	0.1907	-0.0482			135.996	0.0036	0.0116
	137.069	0.1373	0.0812			137.356	0.1101	0.0867			137.373	-0.107	-0.0564
	138.428	-0.1242	0.0776			138.745	0.1085	-0.0377			138.751	-0.1663	0.0239
	139.789	0.0604	0.0456			140.108	-0.0101	-0.0904			140.109	0.0163	0.0374
	141.151	-0.0299	0.0703			141.467	-0.0407	-0.0764			141.467	-0.0848	-0.0853
	142.513	-0.0937	-0.0557			142.827	-0.1938	0.0095			142.833	-0.0802	-0.0378
	143.869	0.1341	0.0846			144.188	-0.1384	-0.0218			144.193	-0.2561	0.0078
	145.225	-0.024	-0.0074			145.552	-0.1759	-0.0092			145.552	-0.0646	-0.0061
	146.585	0.1616	0.1235			146.91	0.2055	-0.0683			146.911	0.0458	-0.062
	147.951	0.0674	0.1486			148.271	0.2998	-0.1156			148.271	-0.0047	-0.0272
	149.312	0.1548	0.0937			149.63	0.3175	-0.0128			149.632	-0.2716	0.0116
	150.674	-0.1704	-0.0008			150.994	0.2363	-0.0757			151.007	-0.226	-0.0672
	152.032	0.1085	0.0337			152.37	-0.1048	-0.0396			152.376	-0.0944	-0.038
	153.387	-0.2163	0.0341			153.735	0.2164	-0.0653			153.74	0.0029	0.0471
	154.744	0.2601	0.182			155.093	0.1721	-0.0053			155.093	0.0312	0.0138
	156.109	0.0158	-0.0138			156.455	0.233	-0.0665			156.455	0.0463	0.1138
	157.47	0.1685	0.1147			157.82	0.0258	-0.0106			157.825	0.0047	0.0963
	158.822	0.232	0.0766			159.186	0.1453	-0.0652			159.194	-0.1074	0.0013
	160.187	0.1719	0.1384			160.548	-0.0086	0.0006			160.549	0.0219	-0.0313
	161.545	0.1998	0.2804			161.909	0.1057	-0.1318			161.911	-0.2225	0.0388
	162.906	0.1378	0.0731			163.271	0.0175	-0.0988			163.272	-0.1639	-0.0671
	164.267	0.0547	0.0479			164.63	0.2528	-0.0741			164.631	-0.0011	-0.1045
	165.631	0.0717	0.125			165.993	-0.0681	-0.041			165.993	-0.255	-0.0204
	166.991	-0.0531	0.0745			167.351	0.0708	0.0202			167.362	-0.0531	-0.0399
	168.35	0.0928	0.0996			168.727	-0.0677	0.033			168.731	-0.1269	0.0165
	169.712	0.0868	0.0587			170.09	0.221	-0.0861			170.091	0.1579	-0.0036
	171.069	-0.0095	0.1664			171.449	0.1464	0.0144			171.451	-0.1164	0.0176
	172.432	0.1006	0.0732			172.812	-0.0559	-0.0313			172.819	-0.2361	-0.054
	173.787	0.047	0.1703			174.183	-0.1363	-0.0035			174.187	-0.0791	-0.0326
	175.155	0.2195	0.0536			175.549	0.2351	-0.0254			175.55	-0.0296	-0.0186
	176.515	0.0967	-0.0044			176.912	-0.0341	-0.0606			176.914	-0.1183	0.0019
	177.872	0.1797	0.0127			178.277	-0.0754	0.0793			178.281	-0.0886	0.0436
	179.234	0.0048	0.1102			179.636	0.0604	-0.0741			179.644	0.0396	-0.0084
	180.598	0.331	0.0298			180.999	0.2373	-0.0521			180.999	-0.1572	-0.0477
	181.966	0.1585	-0.0147			182.36	0.0289	-0.0717			182.367	-0.3657	-0.0311
	183.326	0.0737	0.0749			183.729	0.1287	-0.0453			183.733	-0.2259	0.038
	184.69	0.2406	0.0322			185.097	-0.1374	-0.0069			185.098	0.292	-0.0732
	186.055	0.1126	0.0834			186.458	0.1922	0.0481			186.459	-0.3812	0.0308
	187.414	-0.1215	0.0424			187.843	0.0802	0.0616			187.852	-0.2112	0.0363
	188.777	0.2876	-0.034			189.216	0.049	-0.0704			189.217	0.0234	-0.0375
	190.145	-0.0461	0.1104			190.579	0.1775	0.0294			190.579	-0.1452	-0.0393
	191.505	0.0606	0.1061			191.933	0.1941	-0.0402			191.938	-0.1125	0.0822
	192.865	-0.0152	0.1135			193.297	-0.1076	-0.0677			193.302	-0.0956	-0.0269
	194.222	0.2263	0.1805			194.668	0.0612	-0.0618			194.668	-0.1455	-0.0107
	195.582	0.1623	0.0454			196.037	0.04	-0.118			196.037	-0.1853	-0.021
	196.948	0.0255	0.0989			197.394	0.0435	-0.0787			197.398	-0.1991	-0.0251
	198.307	0.39	0.0566			198.753	0.3117	-0.029			198.757	-0.3021	-0.029
	199.675	-0.1679	0.0572			200.121	-0.0548	-0.1279			200.122	-0.1897	-0.0133
	201.039	0.196	0.1185			201.486	0.2503	-0.1142			201.486	0.0487	-0.0377
	202.401	0.068	0.0739			202.843	0.1861	0.0149			202.85	-0.0354	-0.029
	203.761	-0.106	0.0858			204.215	0.1501	-0.0921			204.216	-0.0227	-0.0051
	205.126	0.019	0.1302			205.58	0.1884	-0.034			205.58	-0.0147	-0.0029
	206.503	-0.0009	0.2561			206.938	0.0421	-0.0676			206.944	-0.0498	0.0417
	207.864	0.4117	-0.0655			208.298	0.2542	0.0174			208.303	0.0487	-0.0241
	209.229	0.0167	0.1653			209.669	0.4883	-0.1201			209.67	0.1186	-0.0613
	210.592	-0.1186	0.2486			211.037	0.185	-0.0415			211.038	0.0909	-0.058
	211.961	0.3677	0.1078			212.395	0.1334	-0.0433			212.416	-0.1209	0.0855
	213.322	0.256	0.0986			213.776	0.2803	-0.0826			213.782	-0.3101	-0.0337
	214.685	0.014	0.0911			215.139	0.2061	-0.1199			215.145	-0.2392	0.029
	216.047	0.2161	0.0344			216.509	0.2277	0.0044			216.51	0.05	-0.1276
	217.408	0.154	0.0925			217.878	0.3389	0.069			217.888	-0.2339	-0.1073
	218.768	0.2198	0.1992			219.26	0.4	-0.0233			219.263	-0.083	-0.0051
	220.131	-0.1157	0.0754			220.623	0.0537	0.0097			220.623	-0.2037	-0.0611
	221.495	0.1684	0.1337			221.984	0.1348	-0.1254			221.985	-0.2283	-0.0705
	222.854	0.4386	0.1453			223.345	0.1501	-0.0727			223.351	0.0855	-0.0322
	224.22	0.2189	-0.0871			224.716	0.1111	-0.1117			224.718	-0.3334	-0.0353
	225.583	0.2075	-0.083			226.083	0.0872	0.0035			226.083	-0.191	-0.0427
	226.948	0.0325	0.0883			227.44	0.3368	-0.0807			227.446	-0.1745	0.0548
	228.309	0.1694	0.1609			228.813	0.1331	-0.1138			228.818	-0.3943	-0.0566
	229.677	-0.1303	0.0335			230.183	0.0888	-0.0262			230.19	-0.0591	-0.0558
	231.038	0.0428	0.0463			231.559	0.0333	-0.0198			231.56	-0.1353	-0.0767
	232.402	0.3761	0.0452			232.921	-0.0079	-0.0393			232.925	-0.1201	0.0283
	233.762	0.1274	0.0862			234.288	-0.0868	-0.0477			234.294	0.0658	-0.0755
	235.132	0.4949	0.0256			235.657	0.3989	0.0153			235.661	-0.1121	-0.0602
	236.498	0.3691	0.1959			237.018	0.4601	-0.1337			237.018	-0.1953	-0.0647
	237.858	0.4265	0.0527			238.383	0.0781	0.0448			238.388	-0.2229	-0.0154
	239.219	0.3705	0.1173			239.746	0.0342	-0.1306			239.752	-0.0135	-0.0426
	240.595	0.35	0.0517			241.111	-0.0757	-0.0444			241.111	-0.2799	-0.1227
	241.96	0.2624	0.2165			242.482	0.1417	-0.0482			242.483	-0.1217	-0.0091
	243.319	-0.0803	0.1038			243.846	0.0691	-0.0253			243.852	-0.1738	0.0221
	244.68	0.0146	0.14			245.219	0.2679	-0.063			245.22	-0.4133	-0.0673
	246.045	0.2405	0.0085			246.582	0.3186	-0.0884			246.582	-0.0224	0.007
	247.406	0.2945	0.0988			247.942	0.3921	-0.0558			247.947	-0.2288	0.0524
	248.767	-0.0278	0.1033			249.315	0.3994	-0.0539			249.322	-0.1757	-0.1668
	250.134	0.2333	0.0863			250.696	0.6187	0.0066			250.7	0.0357	0.0359
	251.499	0.327	0.111			252.062	0.3904	-0.0472			252.063	0.1999	-0.0253
	252.861	0.2642	0.0822			253.424	0.265	-0.0659			253.429	0.3945	-0.0997
	254.224	0.3083	0.1457			254.789	0.454	-0.0045			254.795	0.3437	-0.0951
	255.586	0.1837	0.1494			256.156	0.3392	-0.0603			256.162	0.239	-0.0338
	256.953	0.3605	0.1554			257.525	0.5054	-0.0784			257.525	0.2453	-0.0459
	258.314	0.4878	0.0922			258.884	0.115	-0.0448			258.89	-0.002	-0.0189
	259.682	0.0844	0.1574			260.254	0.336	-0.0914			260.259	0.1677	-0.1522
	261.047	0.2152	0.0818			261.621	0.0775	-0.0559			261.621	-0.0125	0.0311
	262.408	0.3536	0.1274			262.987	0.5749	-0.0986			262.988	0.2416	-0.1129
	263.769	-0.0027	0.1714			264.356	0.2382	-0.0105			264.362	0.0879	-0.0527
	265.137	0.4584	0.1657			265.727	0.1129	-0.0385			265.729	0.1351	-0.1193
	266.501	0.1098	0.0034			267.092	0.3347	-0.079			267.093	0.1598	0.021
	267.86	0.1514	0.1518			268.454	0.2435	0.0048			268.46	0.0749	0.0327
	269.223	0.2031	0.0758			269.827	0.0966	-0.0258			269.84	0.1248	-0.0317
	270.585	-0.1264	0.1179			271.201	0.2451	-0.0272			271.206	-0.2326	0.0285
	271.957	-0.1075	0.0965			272.565	0.1734	0.1513			272.565	-0.021	-0.1371
	273.318	0.0315	0.2326			273.928	0.3064	-0.0914			273.935	0.1061	-0.0622
	274.684	0.3396	0.1148			275.298	0.3902	-0.0185			275.303	0.0773	-0.056
	276.049	-0.0077	0.1803			276.679	0.2539	0.017			276.679	0.157	0.0761
	277.41	0.2408	0.2051			278.042	0.2869	-0.104			278.042	0.1764	-0.0363
	278.772	0.3592	0.1198			279.409	0.1562	0.05			279.415	0.1401	-0.0547
	280.139	0.2289	0.1387			280.778	0.2626	-0.1222			280.784	0.1566	-0.0998
	281.509	0.2537	-0.0371			282.148	0.2197	-0.0505			282.151	0.2118	-0.0467
	282.869	0.2498	0.1753			283.52	0.0815	0.0043			283.52	0.0781	-0.0831
	284.23	0.3802	0.0904			284.884	0.4063	0.0332			284.889	0.1399	-0.0839
	285.595	0.0339	0.0433			286.251	0.0925	-0.1335			286.256	0.2169	0.0033
	286.963	0.1551	0.0827			287.618	-0.0659	-0.0021			287.619	0.0776	-0.0776
	288.328	0.2597	0.1138			288.991	0.4767	0.0409			288.991	0.2213	-0.1474
	289.703	0.4741	0.1829			290.364	0.358	0.0931			290.372	-0.0481	-0.0398
	291.082	0.2456	0.0763			291.737	-0.0901	-0.1279			291.741	0.2046	-0.1003
	292.456	0.4055	0.1242			293.112	0.1985	0.0723			293.112	0.1909	-0.0984
	293.819	-0.0042	0.1484			294.483	0.2222	-0.04			294.483	0.016	-0.0749
	295.186	0.3628	0.1861			295.872	0.0439	-0.1148			295.893	0.2688	-0.0655
	296.549	0.058	0.1737			297.262	0.4659	-0.1152			297.272	0.2967	-0.0367
	297.917	0.2841	0.1855			298.635	0.1796	-0.1269			298.642	0.2153	-0.0332
	299.293	0.2012	0.1418			300.02	0.1871	-0.0775			300.021	0.2753	-0.098
	300.663	0.4319	0.1554			301.384	0.0675	-0.0217			301.393	0.2337	-0.0667
	302.022	0.0791	0.0465			302.756	0.2067	0.0039			302.761	0.421	-0.0889
	303.381	0.0813	0.1115			304.125	0.3796	0.0769			304.125	0.3111	-0.0298
	304.745	0.206	0.1142			305.495	0.183	0.003			305.495	0.2029	-0.0777
	306.123	0.2797	0.1181			306.865	0.3966	-0.0905			306.873	0.0159	-0.0515
	307.501	0.3263	0.1081			308.237	0.1736	0.0191			308.242	0.1188	-0.0411
	308.861	0.3838	0.1988			309.606	0.3891	-0.0347			309.606	0.2745	0.0085
	310.227	-0.0115	0.1154			310.989	0.2286	-0.0401			310.99	0.0689	-0.1554
	311.589	0.3479	0.0747			312.366	0.2816	-0.0683			312.394	-0.0605	0.0113
	312.96	0.328	0.0968			313.757	0.0041	0.0074			313.762	0.1566	-0.0622
	314.318	0.1182	0.1873			315.123	0.1375	-0.0653			315.123	0.1533	0.0255
	315.687	0.1961	0.2138			316.494	0.3188	-0.032			316.494	0.1276	0.0382
	317.048	0.2416	0.1377			317.868	0.3088	-0.1026			317.894	0.1329	-0.0625
	318.411	0.3946	0.0908			319.256	0.4378	0.0243			319.262	0.0146	-0.1453
	319.769	0.1666	0.0929			320.623	0.3811	-0.053			320.624	-0.1244	-0.1472
	321.143	0.3919	0.2687			322.07	0.2916	-0.0079			322.07	-0.1255	-0.0775
	322.506	0.188	0.272			323.433	0.1878	-0.1105			323.438	0.0284	-0.0774
	323.862	0.3637	0.2006			324.802	0.1564	-0.1096			324.808	0.098	-0.1135
	325.241	0.3446	0.0499			326.185	0.3598	-0.0146			326.192	0.0072	-0.0799
	326.617	0.3634	0.0627			327.571	0.2254	-0.176			327.572	-0.1326	-0.0643
	327.979	0.1658	0.1955			328.933	0.2461	-0.0596			328.939	0.0491	-0.0701
	329.35	0.3887	0.2375			330.303	0.6054	-0.0991			330.308	0.065	-0.0125
	330.715	0.3022	0.15			331.687	0.3404	-0.035			331.692	0.0551	-0.0459
	332.078	0.5086	0.1703			333.075	0.3587	-0.1			333.076	0.0289	0.0595
	333.46	0.324	0.1607			334.438	0.0426	-0.0261			334.444	0.1479	-0.0354
	334.82	0.1094	0.2117			335.805	0.1648	-0.1561			335.81	0.1434	-0.0587
	336.19	0.2273	0.2281			337.187	0.2487	-0.0426			337.191	0.2087	-0.1247
	337.555	0.4906	0.1666			338.574	0.1158	-0.1403			338.574	0.2145	-0.0327
	338.919	0.5692	0.0753			339.936	0.2209	0.0818			339.94	-0.0509	-0.0787
	340.278	0.2652	0.1463			341.305	0.3159	-0.1788			341.311	0.251	-0.0607
	341.649	0.2585	0.1228			342.69	0.0728	-0.0693			342.695	0.4011	-0.0875
	343.014	0.3007	0.1954			344.076	0.2903	-0.1328			344.076	-0.1007	-0.0329
	344.372	0.3401	0.0838			345.439	0.2832	-0.1176			345.444	0.0151	-0.0885
	345.741	0.1679	0.1973			346.809	0.418	-0.0536			346.815	0.0259	0.0038
	347.516	0.4723	0.1259			348.191	0.3071	-0.0301			348.193	0.2356	-0.0969
	348.876	0.2435	0.1583			349.588	0.4119	-0.1244			349.603	0.2696	0.0183
	350.242	0.2621	0.1543			350.966	0.4304	0.005			350.973	0.1308	0.0104
	351.621	0.3854	0.1476			352.343	0.138	-0.0579			352.356	-0.2058	-0.014
	352.989	0.2527	0.2883			353.739	0.3122	-0.0345			353.744	-0.199	-0.0461
	354.352	0.3448	0.1171			355.115	0.3564	0.0008			355.115	-0.0365	-0.0488
	355.718	0.1657	0.0699			356.484	0.0985	-0.055			356.484	0.3149	0.0505
	357.088	0.1452	0.1336			357.868	0.3562	-0.0678			357.916	-0.0444	-0.1727
	358.471	0.1407	0.1649			359.288	0.3658	-0.1578			359.295	0.0948	0.0519
	359.852	0.0403	0.3101			360.657	0.1322	-0.1501			360.662	0.16	-0.1651
	361.292	-0.366	0.3449			362.038	0.4055	-0.04			362.039	0.3586	-0.0578
	362.67	-0.8016	0.5624			363.421	0.3191	0.0005			363.427	-0.0373	-0.0068
	364.087	-0.7335	0.4453			364.788	0.3092	0.0218			364.792	0.2082	-0.0432
	365.472	-1.2474	0.568			366.154	0.1335	-0.0086			366.161	-0.1257	-0.0822
	366.854	-1.3938	0.6914			367.537	0.3527	-0.0346			367.537	0.264	-0.1249
	368.276	-2.1459	0.8449			368.921	0.5216	-0.0852			368.925	0.0736	-0.1498
	369.647	-2.5196	1.0108			370.288	0.6325	-0.1411			370.291	-0.2488	-0.0421
	371.022	-2.9594	1.1505			371.656	0.3046	-0.0716			371.677	0.0141	-0.2089
	372.382	-3.2829	1.3293			373.043	0.4176	-0.0169			373.043	-0.246	-0.1075
	373.797	-4.1184	1.5207			374.426	0.4404	-0.1002			374.431	-0.0621	-0.0342
	375.387	-4.7926	1.7846			375.792	0.4204	-0.0953			375.793	-0.0307	-0.1038
	376.759	-5.6058	1.8985			377.158	0.2542	-0.0174			377.163	-0.1397	-0.0406
	378.17	-6.2037	2.1368			378.541	0.3958	-0.1251			378.541	-0.0688	-0.0467
	379.543	-6.8956	2.2853			379.925	0.1343	-0.0149			379.929	-0.005	-0.1173
	380.907	-7.252	2.4222			381.284	0.3664	-0.1083			381.289	0.1427	0.0014
	382.273	-8.0181	2.737			382.653	0.2099	-0.0513			382.659	-0.0045	-0.0491
	383.672	-8.7752	2.9433			384.038	0.3491	-0.0035			384.038	-0.096	-0.072
	385.043	-9.4084	3.0605			385.428	0.3526	-0.1413			385.431	0.0681	-0.0859
	386.408	-10.401	3.2945			386.793	0.4265	-0.0865			386.799	0.0605	0.1051
	387.774	-10.7613	3.4842			388.195	0.1006	-0.1153			388.199	0.1428	-0.114
	389.172	-11.4287	3.5868			389.587	0.593	-0.0662			389.59	0.0965	-0.0715
	390.543	-12.4259	3.8189			390.952	0.2653	-0.0692			390.957	-0.1465	-0.0834
	391.924	-12.8652	4.0775			392.323	0.4085	-0.0248			392.362	0.0894	-0.0833
	393.314	-13.3681	4.2201			393.746	0.3803	-0.1363			393.748	0.1517	-0.1038
	394.707	-14.2973	4.4846			395.113	0.52	-0.0299			395.113	0.1934	-0.1013
	396.079	-14.8629	4.6184			396.483	0.266	-0.1621			396.483	0.15	-0.1082
	397.476	-15.4286	4.7703			397.879	0.2377	-0.0688			397.91	0.194	-0.0652
	398.861	-16.2275	5.086			399.267	0.3692	-0.1231			399.273	0.112	-0.0699
	400.229	-16.7328	5.2823			400.648	0.3877	-0.0515			400.654	0.1236	-0.025
	401.648	-17.7366	5.4708			402.043	0.3783	-0.0896			402.043	0.0372	-0.2289
	403.026	-17.9898	5.5772			403.427	0.3289	-0.0021			403.433	-0.0664	-0.0906
	404.389	-18.8115	5.775			404.804	0.124	-0.0431			404.809	0.0297	0.0257
	405.757	-19.5408	5.9486			406.201	0.4834	-0.0884			406.205	-0.0455	-0.0663
	407.131	-20.2217	6.0577			407.588	0.2495	-0.0614			407.589	-0.0096	0.062
	408.55	-20.739	6.3882			408.951	0.3231	-0.0759			408.957	-0.0873	-0.0028
	409.921	-22.0081	6.6269			410.325	0.2208	-0.1248			410.368	0.1117	-0.036
	411.377	-22.4669	6.6995			411.75	0.2367	-0.1735			411.756	0.0826	-0.0434
	412.747	-22.9848	6.8299			413.127	0.3165	-0.1216			413.128	0.166	-0.0939
	414.128	-23.5759	7.2287			414.499	0.3084	-0.2265			414.499	0.2584	-0.1867
	415.575	-24.1502	7.3944			415.884	0.5878	-0.0197			415.915	0.0816	0.0882
	416.943	-25.3421	7.6128			417.279	0.113	-0.0618			417.292	0.3555	-0.1595
	418.318	-25.9271	7.5911			418.659	0.2557	-0.0817			418.664	0.1731	-0.0044
	419.709	-26.5828	7.9352			420.047	0.6192	-0.094			420.047	0.1619	0.0677
	421.089	-27.1444	8.0171			421.434	0.4059	-0.1785			421.439	0.0102	-0.0392
	422.524	-27.7892	8.2349			422.808	0.4278	-0.1744			422.811	-0.0234	-0.0154
	423.983	-28.6242	8.4757			424.202	0.1395	-0.071			424.207	0.2278	-0.0982
	425.363	-29.3211	8.6078			425.592	0.4403	-0.1207			425.593	0.2114	-0.1759
	426.732	-29.7194	8.7989			426.961	0.303	-0.0843			426.967	0.1679	-0.0154
	428.128	-30.7975	8.9723			428.336	0.5318	-0.1514			428.372	0.2086	-0.097
	429.573	-31.3353	9.1724			429.753	0.4673	-0.1189			429.759	0.3115	-0.0557
	430.986	-31.822	9.2687			431.13	0.7205	0.0208			431.13	0.3185	-0.2132
	432.364	-32.8282	9.5004			432.5	0.3199	-0.1542			432.501	0.1433	-0.1284
	433.724	-33.4739	9.8053			433.888	0.5773	-0.0805			433.919	0.2616	-0.0517
	435.134	-34.1782	9.8698			435.282	0.0836	-0.1185			435.295	0.1065	-0.0381
	436.548	-34.7092	10.0989			436.706	0.4511	-0.1111			436.711	-0.0378	-0.085
	437.955	-35.241	10.327			438.096	0.3769	-0.1274			438.097	0.0214	-0.1002
	439.319	-36.4228	10.5639			439.465	0.3939	-0.0183			439.469	0.0555	-0.0695
	440.703	-36.961	10.6389			440.837	0.6024	-0.0457			440.874	-0.0125	-0.0559
	442.064	-37.5675	10.8849			442.255	0.194	-0.1359			442.259	0.3455	-0.0783
	443.48	-38.3669	11.0507			443.633	0.3767	0.0419			443.637	0.1013	0.0634
	444.867	-38.679	11.1487			445.051	0.6106	-0.0984			445.051	0.0735	-0.1212
	446.224	-39.6014	11.276			446.437	0.3318	-0.0155			446.442	-0.102	-0.1164
	447.585	-40.1876	11.4804			447.821	0.4747	-0.1223			447.873	0.2966	-0.1238
	449.024	-40.5959	11.7213			449.255	0.5835	-0.1614			449.258	0.184	-0.1303
	450.433	-41.567	11.9942			450.635	0.4396	0.0097			450.639	0.1314	-0.1278
	451.82	-42.3586	11.9945			452.054	0.009	-0.1			452.054	0.0134	-0.0677
	453.2	-42.8793	12.1172			453.44	0.5996	-0.0036			453.444	0.2326	-0.0512
	454.602	-43.5692	12.3874			454.811	0.3961	0.0045			454.817	0.2332	-0.055
	455.983	-44.2543	12.5384			456.21	0.4889	-0.0356			456.213	0.1987	-0.1053
	457.47	-45.1996	12.6218			457.602	0.2649	-0.2187			457.602	0.0043	-0.1115
	458.868	-45.7379	12.9333			458.971	0.4055	-0.11			458.988	-0.0001	-0.1774
	460.22	-46.7273	13.1606			460.393	0.6564	-0.0641			460.425	0.2566	-0.1127
	461.635	-47.0155	13.2169			461.789	0.1148	-0.0863			461.797	0.1049	-0.2073
	463.029	-47.6751	13.3284			463.21	0.5489	-0.0762			463.216	0.3355	-0.1739
	464.384	-48.5996	13.5735			464.599	0.5942	-0.0567			464.599	0.0409	-0.0165
	465.745	-49.3031	13.7701			465.97	0.1049	-0.1475			465.989	-0.0353	-0.0661
	467.133	-49.8042	13.9607			467.397	0.3448	0.0515			467.427	-0.2415	-0.0993
	468.529	-50.3901	13.946			468.787	0.5709	-0.0145			468.798	0.1815	-0.1127
	469.94	-51.0967	14.1883			470.211	0.6634	0.077			470.217	0.1028	-0.0194
	471.318	-51.6064	14.3395			471.6	0.3043	-0.0983			471.6	0.2024	-0.0067
	472.705	-52.2502	14.5218			472.973	0.6105	-0.1864			472.99	-0.2521	-0.09
	474.06	-52.8253	14.8151			474.394	0.4551	-0.0374			474.429	-0.0324	-0.0979
	475.409	-53.7415	14.9278			475.795	0.1472	-0.0684			475.801	0.1353	-0.0233
	476.77	-54.6142	15.0903			477.213	0.6477	-0.1857			477.22	0.2505	-0.1331
	478.183	-55.604	15.1947			478.605	0.1834	-0.0234			478.606	-0.1184	-0.1047
	479.551	-55.892	15.3908			479.976	0.476	-0.108			479.991	-0.0349	-0.1147
	480.899	-56.6939	15.487			481.4	0.7394	-0.0227			481.429	0.1737	-0.0982
	482.252	-57.068	15.7158			482.791	0.7974	-0.1607			482.802	0.1604	-0.1468
	483.637	-57.8834	15.8418			484.215	0.5108	-0.0064			484.221	-0.0315	-0.0267
	485.108	-58.576	16.0912			485.607	0.2036	-0.12			485.607	0.3037	-0.1187
	486.486	-59.2326	16.2506			486.978	0.2819	-0.0877			486.992	0.0319	0.0122
	487.868	-59.6294	16.3995			488.4	0.4562	-0.1547			488.432	0.132	-0.033
	489.219	-60.6387	16.6152			489.794	0.1934	-0.1039			489.802	0.409	-0.0882
	490.601	-61.0715	16.7344			491.215	0.3587	-0.0797			491.222	0.1629	-0.1137
	491.99	-61.889	16.7547			492.607	0.6904	-0.1528			492.607	-0.0906	-0.1461
	493.369	-62.5908	17.0962			493.981	0.434	-0.1206			493.993	0.3216	-0.0313
	494.722	-62.9577	17.2688			495.403	0.7294	-0.0682			495.432	0.2234	-0.0613
	496.084	-63.9888	17.3783			496.793	0.3645	-0.0918			496.804	0.2326	-0.076
	497.488	-64.6419	17.3696			498.217	0.4375	-0.1067			498.219	0.1559	-0.065
	498.993	-65.1559	17.6675			499.606	0.5304	-0.0097			499.606	-0.064	-0.1866
	500.371	-66.0854	17.7785			500.989	0.3937	-0.1369			500.996	0.1895	-0.1558
	501.724	-66.6263	17.8932			502.405	0.4333	-0.1559			502.435	0.2777	-0.1258
	503.139	-67.2101	18.1636			503.798	0.3766	-0.069			503.804	0.2056	-0.1001
	504.534	-67.8853	18.2933			505.219	0.4277	-0.0621			505.224	0.2612	-0.1164
	505.888	-68.4308	18.4773			506.608	0.397	-0.0955			506.609	0.0883	-0.116
	507.254	-69.3925	18.4877			507.982	0.4406	-0.2163			507.997	0.2687	-0.0455
	508.642	-70.0689	18.5825			509.405	0.2357	-0.0375			509.437	0.1217	-0.1546
	510.084	-70.6371	18.7454			510.829	0.56	-0.1747			510.888	0.3002	-0.1029
	511.489	-71.145	19.0444			512.278	0.3943	-0.0438			512.306	0.0335	-0.2726
	512.878	-71.7361	19.1905			513.721	0.7665	-0.1185			513.726	-0.1602	-0.1258
	514.253	-72.5046	19.2763			515.113	0.4889	-0.0942			515.113	0.232	-0.0494
	515.642	-73.2036	19.5147			516.484	0.4906	-0.0847			516.499	-0.0338	-0.1382
	517.039	-74.2789	19.6773			517.905	0.367	-0.0386			517.937	0.0005	-0.2318
	518.4	-74.6357	19.7828			519.329	0.3098	-0.1574			519.39	0.2487	-0.1006
	519.758	-75.2926	19.9061			520.78	0.703	-0.0786			520.814	0.2528	-0.0414
	521.144	-75.9361	19.9761			522.221	0.3797	-0.1455			522.225	0.1665	-0.2251
	522.539	-76.623	20.1833			523.611	0.3891	-0.1305			523.611	0.2145	-0.0425
	523.9	-77.1842	20.4707			524.983	0.3577	-0.0725			524.999	0.0321	-0.0738
	525.256	-77.71	20.528			526.407	0.5264	-0.1498			526.439	0.0015	-0.1182
	526.643	-78.7312	20.6227			527.832	0.3801	-0.164			527.889	0.2385	-0.0483
	528.04	-79.1931	20.8292			529.283	0.5871	-0.0986			529.308	-0.1205	-0.1907
	529.401	-79.911	20.8649			530.724	0.6654	-0.1145			530.731	0.2834	-0.1402
	530.757	-80.3215	21.0531			532.143	0.5504	-0.0193			532.145	0.0482	-0.1158
	532.143	-81.053	21.2196			533.567	0.6627	-0.0896			533.568	0.1478	-0.1179
	533.541	-82.0078	21.3944			534.985	0.6952	-0.112			534.998	0.1206	0.0161
	534.902	-82.5896	21.5606			536.429	0.3412	-0.0518			536.45	-0.0022	-0.0931
	536.259	-83.0225	21.6752			537.833	0.3179	-0.0705			537.892	0.2968	-0.1321
	537.645	-83.7875	21.8072			539.281	0.4098	-0.1079			539.31	0.2903	-0.1715
	539.041	-84.5816	21.9197			540.727	0.1769	-0.1053			540.761	0.1491	-0.0681
	540.401	-85.2519	22.0777			542.147	0.5231	-0.0993			542.153	0.1475	-0.0881
	541.757	-85.8394	22.2072			543.569	0.4968	-0.1086			543.569	0.0794	-0.1791
	543.145	-86.2149	22.4337			544.983	0.4657	-0.1968			545.001	0.1931	-0.0325
	544.613	-86.6538	22.5238			546.431	0.6663	-0.0929			546.45	0.2179	-0.1433
	546.018	-87.5677	22.5745			547.834	0.4794	-0.1052			547.894	0.2574	-0.0966
	547.495	-88.1914	22.8926			549.282	0.4764	-0.0338			549.311	0.0661	-0.1499
	548.879	-88.9048	22.8723			550.729	0.4459	-0.1083			550.763	0.1705	-0.1471
	550.256	-89.2648	23.0445			552.147	0.5394	-0.0988			552.153	0.3666	-0.2575
	551.648	-89.9819	23.2524			553.572	0.4247	-0.1425			553.572	0.123	-0.0477
	553.044	-90.5319	23.3937			554.987	0.4635	-0.1317			555.002	0.1426	-0.1606
	554.404	-91.6786	23.5878			556.432	0.3431	-0.0182			556.452	0.066	-0.0717
	555.827	-92.0486	23.7208			557.836	0.5753	-0.0631			557.895	0.2359	-0.2189
	557.216	-92.9218	23.8599			559.284	0.5232	-0.1066			559.313	0.1965	-0.1447
	558.648	-93.8505	23.9436			560.73	0.5865	-0.0651			560.764	0.04	-0.1242
	560.044	-93.8741	23.9904			562.147	0.4956	-0.0447			562.152	0.0237	-0.125
	561.404	-94.6195	24.231			563.601	0.6999	-0.0239			563.601	0.0876	-0.0379
	562.764	-95.2769	24.3477			564.989	0.7458	-0.0902			565.003	-0.1496	-0.0292
	564.217	-96.1493	24.3254			566.433	0.5075	-0.0652			566.454	0.1235	-0.0758
	565.649	-96.6737	24.5429			568.243	0.5864	-0.1821			568.267	0.2777	-0.0014
	567.047	-97.6275	24.7541			569.65	0.5483	-0.121			569.654	-0.044	-0.0869
	568.425	-97.9161	24.9725			571.103	0.6452	-0.1205			571.104	0.198	-0.0499
	569.836	-98.5879	24.9422			572.489	-0.0968	-0.1041			572.506	-0.0393	-0.0187
	571.219	-99.2191	25.1921			573.937	0.564	0.0013			573.953	0.1696	-0.0967
	572.65	-99.859	25.344			575.336	0.6133	-0.1862			575.399	-0.0758	-0.0893
	574.047	-100.63	25.3946			576.787	0.5451	-0.181			576.814	0.2261	-0.1338
	575.405	-101.363	25.5694			578.233	0.5551	-0.1365			578.269	0.3026	-0.0213
	576.788	-101.963	25.6696			579.652	0.3815	-0.1068			579.655	0.0217	-0.159
	578.198	-102.524	25.7318			581.103	0.1279	-0.078			581.103	0.0815	-0.1305
	579.572	-103.437	25.9325			582.49	0.4804	-0.1247			582.506	0.1906	-0.0541
	581.049	-104.011	26.0631			583.937	0.5863	-0.0792			583.954	0.292	-0.0799
	582.406	-104.832	26.1948			585.557	0.429	-0.0817			585.558	0.0052	-0.1436
	583.77	-105.112	26.3994			586.993	0.6465	0.0116			587.005	0.3193	-0.0747
	585.247	-105.79	26.4134			588.436	0.5463	-0.1095			588.455	0.2304	-0.0824
	586.654	-106.589	26.4616			589.84	0.2796	-0.1338			589.901	0.1354	-0.1007
	588.049	-107.145	26.7036			591.297	0.5553	-0.1389			591.317	0.2374	-0.1022
	589.477	-107.578	26.7247			592.736	0.5854	-0.0957			592.768	0.0866	-0.1306
	590.883	-108.385	26.9139			594.152	0.3727	-0.0827			594.155	0.1313	-0.1336
	592.262	-109.344	27.1451			595.605	0.4681	-0.111			595.606	0.206	-0.0901
	593.701	-110.02	27.2162			596.994	0.4101	-0.0362			597.006	0.2224	-0.128
	595.073	-110.808	27.2466			598.438	0.4142	-0.0611			598.457	0.125	-0.1945
	596.428	-111.294	27.4116			599.84	0.6941	-0.144			599.903	0.2134	-0.0408
	597.792	-111.758	27.7006			601.289	0.4289	-0.1513			601.318	0.0239	-0.1719
	599.203	-112.108	27.7099			602.718	0.4809	-0.1158			602.722	0.0097	-0.0946
	600.574	-113.086	27.8325			604.099	0.5246	-0.1194			604.099	0.1791	-0.1427
	601.987	-113.713	28.01			605.47	0.4159	-0.1456			605.498	0.2322	-0.0699
	603.36	-114.512	28.0707			606.901	0.4596	-0.2297			606.931	0.2037	0.0108
	604.759	-115.126	28.271			608.293	0.4513	-0.1575			608.309	-0.1331	-0.1436
	606.126	-115.763	28.3026			609.72	0.3989	-0.1058			609.726	0.3356	-0.0783
	607.527	-115.996	28.4993			611.097	0.8814	-0.1989			611.098	0.1287	-0.0702
	608.883	-116.842	28.5523			612.475	0.4367	-0.0099			612.498	0.1779	-0.0603
	610.244	-117.485	28.6028			613.914	0.5474	-0.0803			613.932	0.4126	-0.0728
	611.599	-118.077	28.9483			615.293	0.2416	-0.0891			615.309	0.1473	-0.1958
	612.982	-118.817	28.9254			616.721	0.6291	-0.1203			616.726	0.0158	-0.1245
	614.361	-118.989	29.2504			618.098	0.4618	-0.1694			618.099	0.2699	-0.1883
	615.712	-120.131	29.2147			619.474	0.3467	-0.1203			619.499	0.15	-0.1088
	617.067	-120.777	29.2269			620.904	0.5039	-0.0667			620.933	-0.0584	-0.1108
	618.484	-121.115	29.4277			622.321	0.3427	-0.1749			622.386	-0.1495	-0.1145
	619.862	-121.723	29.2871			623.771	0.5612	-0.09			623.777	0.1604	-0.1228
	621.213	-122.354	29.6401			625.145	0.5987	-0.0373			625.151	0.0959	-0.0624
	622.566	-123.067	29.6878			626.554	0.3844	-0.0949			626.554	0.2535	-0.0863
	623.972	-123.649	29.8576			627.951	0.2943	-0.1153			627.957	0.2153	-0.1615
	625.322	-124.191	30.0505			629.324	0.3412	-0.112			629.387	0.2899	-0.1216
	626.703	-125.192	30.1051			630.771	0.4877	-0.1294			630.772	0.3023	-0.1801
	628.054	-125.771	30.2352			632.146	0.4256	-0.1154			632.151	-0.0848	-0.1621
	629.4	-125.988	30.3278			633.555	0.7143	-0.1058			633.555	0.3126	-0.1961
	630.751	-127.118	30.4839			634.955	0.4659	-0.0866			634.961	0.2197	-0.1187
	632.128	-127.547	30.5301			636.328	0.5339	-0.1198			636.39	0.1932	-0.133
	633.53	-128.118	30.6436			637.773	0.2765	-0.1529			637.811	0.1976	-0.2126
	634.886	-128.803	30.8354			639.222	0.488	-0.1289			639.228	0.0969	-0.1288
	636.245	-129.196	30.9505			640.602	0.7114	-0.1115			640.603	0.2027	-0.0744
	637.707	-129.772	31.0203			641.978	0.5021	-0.168			642.002	-0.0479	-0.1334
	639.111	-130.558	31.277			643.406	0.4803	-0.1357			643.439	0.3088	-0.0993
	640.486	-131.192	31.2767			644.825	0.6333	-0.1218			644.889	-0.0035	-0.1906
	641.948	-131.59	31.4404			646.272	0.4024	-0.2044			646.279	0.1354	-0.0377
	643.321	-132.242	31.4847			647.649	0.7538	-0.1233			647.656	0.3295	-0.1881
	644.703	-133.056	31.5231			649.06	0.5322	-0.2738			649.06	0.0391	-0.1124
	646.056	-133.599	31.7263			650.456	0.541	-0.1688			650.461	0.0645	-0.106
	647.406	-134.279	31.683			651.828	0.4231	-0.1314			651.89	0.3233	-0.1121
	648.76	-134.787	31.7975			653.274	0.5666	-0.1747			653.279	0.0978	-0.0927
	650.13	-135.488	31.9003			654.65	0.5839	-0.1825			654.657	0.2675	-0.1548
	651.53	-135.944	32.0937			656.059	0.6718	-0.1234			656.059	0.1194	-0.0648
	652.888	-136.813	32.317			657.472	0.6573	-0.0299			657.504	-0.0259	-0.0825
	654.246	-137.275	32.344			658.924	0.4912	-0.2083			658.952	0.0661	-0.2087
	655.632	-137.748	32.2261			660.325	0.504	-0.1246			660.392	0.0346	-0.1592
	657.03	-138.558	32.4692			661.777	0.4867	-0.1939			661.812	-0.05	-0.1134
	658.392	-139.265	32.5683			663.226	0.9395	-0.1751			663.23	0.1168	-0.2146
	659.751	-139.536	32.7388			664.607	0.4743	-0.1338			664.607	0.2058	-0.087
	661.131	-140.603	33.0414			665.984	0.8383	-0.153			666.005	0.3504	-0.0659
	662.532	-140.908	32.9467			667.424	0.676	-0.1468			667.455	-0.0841	-0.167
	663.9	-141.531	33.0745			668.827	0.7063	-0.1322			668.894	0.233	-0.0407
	665.298	-142.452	33.142			670.276	0.4268	-0.0346			670.314	0.21	-0.1606
	666.678	-143.276	33.3782			671.729	0.6005	-0.107			671.734	0.3261	-0.1526
	668.058	-143.573	33.4481			673.111	0.6703	-0.2045			673.111	0.4682	-0.0943
	669.459	-144.067	33.6161			674.486	0.4754	-0.1848			674.507	0.2655	-0.1869
	670.822	-144.86	33.6036			675.927	0.3963	-0.1577			675.955	0.1724	-0.13
	672.207	-144.899	33.7345			677.327	0.5912	-0.2677			677.396	-0.2322	-0.1296
	673.563	-146.008	33.85			678.777	0.6218	-0.1197			678.814	0.3731	-0.1601
	674.964	-146.617	33.9054			680.229	0.187	-0.1185			680.268	0.2158	-0.096
	676.326	-147.48	34.026			681.654	0.5766	-0.2517			681.684	-0.0432	-0.0957
	677.756	-147.616	34.0334			683.07	0.5175	-0.1281			683.07	-0.0277	-0.1228
	679.133	-148.316	34.1452			684.478	0.6734	-0.1816			684.507	0.2837	-0.1968
	680.535	-149.031	34.4112			685.927	0.5113	-0.2223			685.955	0.0428	-0.0889
	681.896	-149.55	34.4024			687.329	0.6707	-0.1351			687.398	0.0686	-0.177
	683.3	-150.463	34.5245			688.779	0.5362	-0.2473			688.815	0.1159	-0.1528
	684.715	-150.95	34.6146			690.231	0.6755	-0.1712			690.269	0.1557	-0.1833
	686.133	-151.317	34.6989			691.653	0.4802	-0.1661			691.658	-0.0916	-0.2293
	687.536	-152.087	34.7866			693.069	0.5709	-0.0621			693.069	0.2251	-0.1081
	688.984	-152.544	34.8932			694.48	0.6523	-0.1199			694.508	0.0543	-0.1542
	690.371	-153.151	35.0233			695.928	0.4429	-0.0817			695.957	0.1485	-0.2354
	691.724	-154.021	35.0359			697.329	0.6054	-0.1115			697.398	0.2324	-0.1183
	693.133	-154.445	35.27			698.781	0.6792	-0.1985			698.817	0.1776	-0.0943
	694.537	-154.673	35.2353			700.233	0.5673	-0.0537			700.272	0.1935	-0.1844
	695.895	-155.536	35.3913			701.657	0.4875	-0.1142			701.662	0.01	-0.1182
	697.255	-156.003	35.5492			703.067	0.4655	-0.1464			703.068	-0.0745	-0.0808
	698.635	-156.77	35.6106			704.48	0.9814	-0.0522			704.509	0.1842	-0.1487
	700.038	-157.318	35.6699			705.93	0.6334	-0.2097			705.958	0.0549	-0.1216
	701.714	-158.075	35.9235			707.33	0.6969	-0.0893			707.401	-0.0405	-0.0885
	703.07	-158.746	35.939			708.78	0.6523	-0.1393			708.818	0.2962	-0.0669
	704.421	-159.481	35.9838			710.233	0.4456	-0.1459			710.272	0.453	-0.1828
	705.782	-159.976	36.1792			711.658	0.4259	-0.1455			711.674	0.0687	-0.241
	707.229	-160.395	36.2886			713.093	0.4985	-0.0923			713.093	-0.1069	-0.2015
	708.635	-160.824	36.3058			714.49	0.6159	-0.0602			714.511	0.3614	-0.1168
	710.035	-161.668	36.4418			715.931	0.3336	-0.1299			715.96	0.3662	-0.115
	711.395	-162.2	36.3074			717.331	1.0255	-0.0695			717.403	-0.0355	-0.0803
	712.758	-163.121	36.5675			718.782	0.5817	-0.2035			718.819	0.0404	-0.1127
	714.142	-163.591	36.6766			720.235	0.5095	-0.1807			720.273	0.0417	-0.1745
	715.54	-163.908	36.7054			721.657	0.4431	-0.0788			721.662	0.209	-0.0882
	716.898	-164.898	36.7649			723.067	0.7559	-0.1023			723.071	0.0191	-0.0943
	718.258	-165.091	37.0041			724.486	0.5875	-0.1811			724.512	0.2321	-0.2461
	719.639	-166.324	37.1242			725.931	0.3521	-0.1123			725.96	0.094	-0.0909
	721.042	-166.242	37.1264			727.331	0.6665	-0.234			727.404	-0.0341	-0.1223
	722.397	-167.238	37.1296			728.783	0.5539	-0.1419			728.82	-0.0011	-0.0644
	723.758	-167.319	37.2059			730.236	0.7525	-0.1151			730.275	0.3019	-0.1182
	725.139	-168.036	37.4227			731.659	0.7276	-0.0419			731.663	0.0397	-0.1839
	726.543	-168.729	37.6105			733.071	0.6875	-0.1507			733.073	0.0304	-0.2028
	727.958	-169.938	37.453			734.483	0.6769	-0.199			734.514	0.0869	-0.2103
	729.328	-170.16	37.7681			735.933	0.6979	-0.1938			735.961	0.0882	-0.1911
	730.715	-171.06	37.7065			737.334	0.5245	-0.2356			737.405	0.0421	-0.1246
	732.139	-170.658	37.9264			738.784	0.6433	-0.0841			738.821	0.1587	-0.1839
	733.563	-172.08	37.7714			740.24	0.6085	-0.2103			740.277	0.4127	-0.2043
	734.921	-172.345	37.9542			741.662	0.7429	-0.1587			741.664	0.186	-0.0178
	736.286	-172.966	37.9313			743.11	0.4107	-0.0733			743.111	-0.159	-0.2308
	737.688	-173.528	38.2384			744.493	0.458	-0.2298			744.516	0.3387	-0.1211
	739.217	-174.299	38.1931			745.933	0.4945	-0.1367			745.964	0.2358	-0.0612
	740.852	-174.846	38.4593			747.335	0.519	-0.2079			747.407	0.2603	-0.1009
	742.217	-175.501	38.4822			748.784	0.574	-0.2417			748.822	-0.0161	-0.0903
	743.572	-175.994	38.5599			750.24	0.5771	-0.1354			750.278	0.0832	-0.155
	745.001	-176.267	38.7861			751.661	0.7386	-0.2336			751.669	-0.0134	-0.1199
	746.376	-177.442	38.7635			753.073	0.5276	-0.1399			753.074	-0.054	-0.1747
	747.729	-177.738	38.8959			754.488	0.4668	-0.1586			754.516	0.1494	-0.1743
	749.14	-178.36	38.93			755.934	0.7224	-0.2155			755.965	0.2217	-0.1369
	750.54	-178.971	39.0177			757.334	0.6451	-0.1862			757.408	0.191	-0.1273
	751.9	-179.516	39.0549			758.786	0.6975	-0.1419			758.825	0.0785	-0.1232
	753.259	-179.996	39.3463			760.241	0.5468	-0.1405			760.279	0.2248	-0.1145
	754.69	-180.344	39.1924			761.662	0.6172	-0.1292			761.668	0.106	-0.1901
	756.065	-181.462	39.3821			763.113	0.4769	-0.1133			763.135	0.0751	-0.1776
	757.43	-181.881	39.3055			764.505	0.3758	-0.1294			764.517	0.0103	-0.1465
	758.881	-182.572	39.5782			765.936	0.7944	-0.1786			765.965	0.2552	-0.2319
	760.231	-183.039	39.6371			767.335	0.6646	-0.1005			767.411	0.2929	-0.1539
	761.642	-183.371	39.7586			768.785	0.647	-0.1172			768.825	0.2895	-0.1006
	763.049	-184.304	39.6914			770.243	0.6906	-0.1417			770.279	-0.1901	-0.1738
	765.517	-184.864	39.8451			771.665	0.5615	-0.1273			771.669	0.2454	-0.2426
	766.942	-185.884	40.1223			773.114	0.7033	-0.1061			773.114	0.1353	-0.0907
	768.379	-186.386	40.006			774.492	0.4868	-0.1717			774.518	-0.1473	-0.1521
	769.788	-187.143	40.2196			775.935	0.451	-0.1856			775.966	-0.027	-0.2417
	771.192	-187.469	40.2984			777.336	0.6044	-0.2043			777.412	0.1027	-0.1237
	772.568	-187.706	40.2674			778.788	0.4819	-0.1125			778.826	0.1452	-0.2
	774.005	-188.522	40.4624			780.245	0.7827	-0.2285			780.282	-0.0673	-0.1918
	775.384	-189.19	40.4254			781.665	0.3676	-0.1815			781.67	-0.0036	-0.2227
	776.763	-189.894	40.6269			783.116	0.7444	-0.1528			783.117	0.0274	-0.1212
	778.191	-190.417	40.5364			784.501	0.647	-0.0967			784.519	0.1593	-0.2073
	779.569	-191.035	40.753			785.938	0.8137	-0.0929			785.967	0.0406	-0.1853
	781	-191.494	40.8578			787.338	0.5424	-0.1834			787.414	0.177	-0.1115
	782.386	-192.201	40.853			788.789	0.6279	-0.1366			788.829	0.0592	-0.194
	783.764	-192.767	41.0579			790.246	0.7217	-0.1781			790.282	-0.0279	-0.1819
	785.192	-193.621	41.0034			791.668	0.5086	-0.2366			791.674	0.0127	-0.0548
	786.569	-193.819	41.2864			793.117	0.6389	-0.2613			793.117	0.0543	-0.1239
	788.003	-194.301	41.3132			794.501	0.7442	-0.1655			794.521	0.3355	-0.0767
	789.385	-194.989	41.2299			795.937	0.7054	-0.1479			795.969	0.0705	-0.1075
	790.765	-195.8	41.5453			797.339	0.5287	-0.1597			797.414	0.1939	-0.1057
	792.193	-196.124	41.5003			798.789	0.7668	-0.2335			798.831	-0.0238	-0.1633
	793.568	-196.641	41.5472			800.248	0.4616	-0.021			800.283	0.1058	-0.2535
	794.933	-197.294	41.6156			801.667	0.5982	-0.1374			801.673	0.1674	-0.1467
	796.34	-198.011	41.7544			803.117	0.7234	-0.291			803.118	-0.0407	-0.2625
	797.727	-198.048	41.6738			804.5	0.6927	-0.1554			804.522	0.2132	-0.1062
	799.146	-198.669	41.7243			805.94	0.8175	-0.1613			805.972	0.0354	-0.0855
	800.55	-199.591	41.8657			807.339	0.5267	-0.1538			807.418	0.2177	-0.1554
	801.907	-200.402	42.0454			808.79	0.6294	-0.1761			808.83	-0.2075	-0.1809
	803.293	-200.453	41.9449			810.25	0.2871	-0.2481			810.284	0.0948	-0.2075
	804.695	-201.429	41.9795			811.668	0.6673	-0.1309			811.672	0.0017	-0.1362
	806.069	-201.732	42.1401			813.119	0.6486	-0.1879			813.12	-0.1055	-0.1919
	807.505	-202.316	42.2645			814.51	0.6815	-0.2078			814.524	0.2678	-0.0682
	808.887	-203.365	42.2186			815.956	0.7564	0.0089			815.987	0.1259	-0.1587
	810.314	-203.596	42.2433			817.391	0.3219	-0.1067			817.466	0.116	-0.218
	811.731	-204.071	42.473			818.843	0.7566	-0.2507			818.919	0.2341	-0.0404
	813.147	-204.776	42.5755			820.29	0.4698	-0.2087			820.334	-0.0136	-0.1516
	814.551	-205.254	42.7263			821.754	0.8461	-0.1012			821.785	-0.1236	-0.1242
	815.909	-205.841	42.7032			823.168	0.8326	-0.1538			823.172	0.0774	-0.187
	817.347	-206.082	42.6776			824.622	0.6499	-0.1915			824.623	0.2441	-0.1435
	818.726	-206.968	42.6906			826.004	0.7892	-0.233			826.023	0.1669	-0.077
	820.149	-207.362	42.9439			827.441	0.9239	-0.2492			827.474	-0.0862	-0.1387
	821.553	-207.684	42.7081			828.845	0.6459	-0.0213			828.92	0.2143	-0.2754
	822.911	-208.354	42.9653			830.29	0.6206	-0.1801			830.334	0.1485	-0.1145
	824.34	-208.883	43.0608			831.756	0.7614	-0.1999			831.786	0.0799	-0.2307
	825.735	-209.515	43.0738			833.169	0.6062	-0.1803			833.173	-0.2011	-0.2083
	827.148	-210.111	43.1785			834.625	0.3124	-0.1193			834.625	0.0009	-0.0651
	828.555	-210.454	43.1688			836.001	0.8683	-0.2318			836.026	0.2275	-0.1742
	829.907	-211.44	43.2709			837.44	0.4198	-0.2407			837.474	-0.0869	-0.1793
	831.269	-211.637	43.3561			838.845	0.5007	-0.184			838.922	0.0188	-0.1311
	832.697	-212.29	43.4394			840.291	0.6198	-0.1535			840.335	0.0804	-0.2163
	834.074	-212.879	43.392			841.758	0.7662	-0.3333			841.788	0.1087	-0.0737
	835.522	-213.206	43.5797			843.171	0.7465	-0.189			843.177	0.1724	-0.1986
	836.905	-213.85	43.499			844.672	0.4987	-0.2054			844.68	-0.1457	-0.1541
	838.31	-214.341	43.6425			846.123	0.7639	-0.1682			846.122	0.1523	-0.147
	839.724	-214.883	43.7456			847.506	0.6384	-0.1942			847.527	-0.1066	-0.0849
	841.149	-215.748	43.9188			848.945	0.7494	-0.1164			848.974	0.4621	-0.1592
	842.572	-216.282	43.9129			850.344	0.595	-0.1381			850.424	0.2376	-0.1924
	844.026	-216.85	43.9214			851.795	0.627	-0.2112			851.835	0.0029	-0.2099
	845.418	-217.519	44.0142			853.258	0.8542	-0.1973			853.291	0.165	-0.2369
	846.862	-217.712	43.9969			854.673	0.7194	-0.2493			854.68	0.0151	-0.1823
	848.229	-218.301	44.0988			856.123	0.9379	-0.1793			856.124	-0.0276	-0.2169
	849.654	-218.722	44.245			857.508	0.504	-0.2464			857.529	0.0432	-0.0724
	851.074	-219.461	44.4006			858.945	0.6565	-0.1792			858.977	0.2686	-0.2448
	852.527	-220.033	44.42			860.345	0.7914	-0.2135			860.426	0.1896	-0.1927
	854.184	-220.545	44.5526			861.796	0.6472	-0.2426			861.837	-0.2234	-0.1973
	855.577	-221.341	44.5118			863.259	0.5678	-0.1213			863.292	-0.0786	-0.0657
	857.028	-222.323	44.4944			864.684	0.6417	-0.1823			864.741	0.1084	-0.1312
	858.416	-222.52	44.6656			866.173	0.7131	-0.1727			866.177	0.1081	-0.0877
	859.863	-222.966	44.5777			867.675	0.8201	-0.1237			867.68	0.0449	-0.1341
	861.235	-223.516	44.7534			869.125	0.6348	-0.1561			869.126	0.0885	-0.0956
	862.658	-223.961	44.8068			870.581	0.6212	-0.183			870.581	-0.0262	-0.0561
	864.076	-224.666	44.9376			872.004	0.6756	-0.1638			872.029	-0.0549	-0.1337
	865.529	-224.944	44.7699			873.446	0.5045	-0.1584			873.479	-0.0907	-0.2255
	866.918	-225.483	44.9111			874.848	0.5157	-0.2384			874.928	-0.3788	-0.1829
	868.362	-226.303	45.0477			876.297	0.9853	-0.2068			876.341	0.2015	-0.2068
	869.817	-226.571	44.9843			877.764	0.6773	-0.1988			877.793	-0.1377	-0.1311
	871.276	-227.155	45.1115			879.175	0.9499	-0.1922			879.181	0.2623	-0.1634
	872.771	-227.649	45.2444			880.677	0.8583	-0.2068			880.681	-0.163	-0.1823
	874.221	-228.254	45.2756			882.174	0.7723	-0.1494			882.181	-0.11	-0.1838
	875.67	-228.982	45.1816			883.678	0.6141	-0.1479			883.685	0.2086	-0.1874
	877.078	-229.269	45.3669			885.208	0.574	-0.1787			885.247	0.0957	-0.1655
	878.531	-230.036	45.4777			886.677	0.6598	-0.16			886.681	0.2854	-0.1569
	879.922	-230.89	45.5519			888.175	0.751	-0.1501			888.183	0.0231	-0.1574
	881.366	-231.243	45.552			889.677	0.4019	-0.1783			889.684	-0.168	-0.228
	882.773	-231.637	45.6087			891.177	0.6863	-0.2345			891.179	0.0554	-0.2542
	884.32	-232.338	45.5112			892.677	0.5636	-0.1829			892.682	0.2468	-0.1585
	885.773	-232.658	45.7026			894.176	0.5277	-0.2381			894.18	0.1295	-0.2393
	887.222	-233.56	45.6856			895.678	0.6956	-0.2091			895.679	-0.0659	-0.1196
	888.66	-234.072	45.7768			897.175	0.786	-0.1794			897.183	0.0021	-0.1601
	890.079	-234.559	45.841			898.678	0.6261	-0.1726			898.685	0.1654	-0.1974
	891.58	-234.926	45.8642			900.177	0.7046	-0.2376			900.199	-0.0331	-0.1294
	893.031	-235.948	45.9864			901.67	0.9668	-0.2243			901.673	0.1011	-0.1606
	894.421	-236.323	46.0996			903.064	0.9025	-0.2298			903.064	0.1781	-0.2246
	895.881	-236.764	46.143			904.481	0.607	-0.2171			904.515	0.0876	-0.1616
	897.274	-237.631	46.1926			905.93	0.7562	-0.215			905.96	0.0954	-0.1489
	898.769	-237.961	46.3249			907.33	0.7323	-0.2468			907.402	0.085	-0.2294
	900.208	-238.302	46.2285			908.779	0.9085	-0.1283			908.821	-0.1297	-0.2086
	901.573	-239.115	46.213			910.234	0.9014	-0.2071			910.275	-0.0354	-0.1486
	902.993	-239.5	46.4116			911.66	0.8299	-0.1724			911.669	0.3276	-0.1082
	904.374	-239.866	46.5271			913.064	0.7398	-0.0231			913.065	0.2571	-0.1661
	905.728	-240.205	46.5888			914.477	0.8824	-0.2131			914.542	0.2802	-0.1459
	907.137	-240.76	46.5308			915.979	0.9234	-0.1481			916.012	0.1883	-0.2365
	908.538	-241.72	46.6714			917.427	0.7871	-0.2296			917.462	0.0698	-0.2046
	909.898	-241.998	46.5951			918.832	0.5935	-0.2236			918.903	0.0558	-0.2174
	911.257	-242.695	46.5425			920.28	0.6314	-0.15			920.322	0.2163	-0.1788
	912.64	-242.989	46.7432			921.737	0.9025	-0.1504			921.774	0.1036	-0.086
	914.04	-243.302	46.7979			923.16	0.8609	-0.0744			923.161	0.2176	-0.1521
	915.398	-243.828	46.8149			924.567	0.7855	-0.156			924.567	0.2928	-0.2198
	916.757	-244.682	47.0821			925.985	0.7105	-0.1326			926.015	-0.0151	-0.1118
	918.139	-244.917	46.9978			927.428	0.8506	-0.0985			927.462	0.0895	-0.1909
	919.54	-245.56	47.074			928.833	0.4714	-0.2867			928.902	-0.0106	-0.1836
	920.899	-246.076	47.1544			930.28	0.59	-0.164			930.324	0.2302	-0.206
	922.259	-246.582	47.0461			931.739	0.6026	-0.2214			931.775	-0.0098	-0.2542
	923.64	-247.172	47.0979			933.161	0.8113	-0.1749			933.167	0.2425	-0.211
	925.039	-247.653	47.3149			934.568	0.9332	-0.1605			934.568	0.1232	-0.1635
	926.399	-248.401	47.2071			935.986	0.6385	-0.2371			936.015	0.1141	-0.2099
	927.757	-248.484	47.2941			937.429	0.8353	-0.1999			937.464	0.1202	-0.0054
	929.141	-249.33	47.4991			938.832	0.5875	-0.1306			938.905	0.0753	-0.2467
	930.541	-249.95	47.5882			940.28	0.4111	-0.226			940.324	0.2143	-0.1686
	931.9	-250.314	47.4459			941.741	0.8414	-0.2024			941.778	0.1209	-0.2779
	933.258	-250.678	47.4681			943.161	0.694	-0.0665			943.168	0.1666	-0.2649
	934.642	-251.276	47.6674			944.569	0.6853	-0.1966			944.57	-0.0158	-0.1445
	936.042	-252.045	47.6723			945.984	0.7205	-0.145			946.014	0.132	-0.301
	937.401	-252.253	47.4999			947.431	0.8519	-0.1919			947.466	-0.0032	-0.2097
	938.758	-252.587	47.6946			948.834	0.6574	-0.2204			948.905	0.1609	-0.1229
	940.449	-253.165	47.8052			950.282	0.5688	-0.2192			950.326	-0.0292	-0.2484
	941.834	-254.176	47.8273			951.742	0.6583	-0.2015			951.777	0.0132	-0.217
	943.215	-254.291	47.9366			953.161	0.7757	-0.1538			953.167	-0.0027	-0.0588
	944.641	-254.98	47.869			954.57	0.5005	-0.1581			954.57	-0.137	-0.2614
	946.042	-255.508	47.9755			955.988	0.9691	-0.1808			956.016	0.1315	-0.3068
	947.4	-255.864	48.079			957.432	0.6338	-0.1554			957.466	-0.0257	-0.1669
	948.76	-256.554	47.9825			958.834	0.8876	-0.1882			958.907	0.0906	-0.1952
	950.142	-256.509	48.1526			960.282	0.5473	-0.2567			960.327	0.1212	-0.1862
	951.542	-257.378	48.1246			961.744	0.5506	-0.2362			961.778	-0.065	-0.1564
	952.902	-257.702	48.1177			963.162	1.0603	-0.0985			963.165	0.1745	-0.3054
	954.261	-258.385	48.2919			964.571	0.5174	-0.2157			964.571	-0.2031	-0.1802
	955.644	-258.808	48.2365			965.991	0.6755	-0.1628			966.017	0.0961	-0.1876
	957.092	-258.815	48.1905			967.432	0.6502	-0.1503			967.474	0.2207	-0.161
	958.499	-259.838	48.2741			968.839	0.5745	-0.26			968.908	-0.0014	-0.2424
	959.879	-260.707	48.4512			970.282	0.6582	-0.1785			970.328	0.1402	-0.1551
	961.256	-260.967	48.545			971.743	0.7177	-0.2334			971.779	0.2304	-0.164
	962.644	-261.43	48.5402			973.164	0.7339	-0.2712			973.17	0.2144	-0.2359
	964.045	-261.764	48.626			974.573	0.7845	-0.1915			974.573	0.0759	-0.2108
	965.402	-262.299	48.4854			975.989	0.6054	-0.1455			976.018	-0.0946	-0.1369
	966.797	-262.856	48.6708			977.433	0.6341	-0.2473			977.468	0.0245	-0.1948
	968.191	-263.437	48.7125			978.836	0.8176	-0.2327			978.909	0.0594	-0.1755
	969.568	-263.95	48.6243			980.283	0.815	-0.1045			980.329	-0.0756	-0.2211
	970.927	-263.984	48.6952			981.746	0.8185	-0.3103			981.78	0.074	-0.2563
	972.291	-264.78	48.6603			983.165	0.7003	-0.1748			983.169	0.0213	-0.1969
	973.692	-264.868	48.8687			984.573	0.8728	-0.1492			984.574	0.5225	-0.1023
	975.068	-266.041	48.8981			985.992	0.906	-0.2191			986.02	-0.1326	-0.1634
	976.5	-266.245	48.8099			987.433	0.7489	-0.1766			987.47	0.0114	-0.2165
	977.879	-266.854	48.8651			988.837	0.7736	-0.2071			988.91	0.0219	-0.0858
	979.261	-266.997	48.8873			990.284	1.0686	-0.2154			990.329	0.102	-0.159
	980.646	-267.549	48.919			991.747	1.0626	-0.1268			991.781	0.2067	-0.311
	982.048	-268.005	49.0078			993.165	0.7428	-0.1597			993.172	-0.1577	-0.2515
	983.403	-268.392	49.1308			994.629	0.9188	-0.1586			994.637	-0.0469	-0.2107
	984.763	-269.387	49.0522			996.117	1.0439	-0.2209			996.118	0.1659	-0.1813
	986.147	-269.773	49.0952			997.84	0.9199	-0.2158			997.845	-0.0423	-0.2912
	987.547	-270.325	49.2901			999.247	0.735	-0.1075			999.247	0.2679	-0.2446
	988.904	-270.71	49.4076			1000.75	0.9157	-0.2247			1000.75	0.0341	-0.1691
	990.293	-271.337	49.3111			1002.42	0.5755	-0.2491			1002.46	0.0663	-0.184
	991.694	-272.009	49.4464			1003.84	0.8584	-0.2453			1003.85	0.0024	-0.1448
	993.069	-271.771	49.3917			1005.25	0.8079	-0.1112			1005.25	-0.0197	-0.2746
	994.502	-272.678	49.3633			1006.66	0.9784	-0.2393			1006.67	-0.0975	-0.2105
	995.882	-272.759	49.3192			1008.03	0.8359	-0.1776			1008.08	-0.0162	-0.1425
	997.265	-273.706	49.487			1009.47	0.7114	-0.1955			1009.5	0.0207	-0.2494
	998.695	-274.13	49.3935			1010.92	0.7606	-0.1826			1010.92	0.2799	-0.1973
	1000.07	-274.44	49.4478			1012.29	0.7452	-0.2546			1012.29	0.0894	-0.0602
	1001.51	-275.299	49.427			1013.68	1.0523	-0.1977			1013.7	-0.0726	-0.1393
	1002.94	-275.53	49.745			1015.12	0.8291	-0.1917			1015.14	-0.1298	-0.2254
	1004.34	-276.008	49.5291			1017.02	0.8588	-0.1804			1017.08	0.0109	-0.2884
	1005.72	-276.529	49.6555			1018.48	0.8664	-0.1089			1018.51	-0.0343	-0.0981
	1007.15	-276.855	49.653			1019.92	0.9718	-0.2334			1019.96	0.1066	-0.2948
	1008.57	-277.4	49.8212			1021.34	0.9483	-0.1449			1021.35	-0.0126	-0.1751
	1010	-277.948	49.8399			1022.75	0.8078	-0.1871			1022.75	0.0171	-0.1747
	1011.38	-278.509	49.7394			1024.17	0.7796	-0.1234			1024.2	0.2132	-0.2598
	1012.76	-278.948	49.8114			1025.65	0.6583	-0.1885			1025.66	-0.148	-0.1004
	1014.22	-279.663	49.944			1027.03	0.6997	-0.259			1027.08	-0.027	-0.2422
	1015.65	-280.36	50.0567			1028.46	0.8402	-0.1587			1028.5	-0.1479	-0.1861
	1017.05	-280.245	50.0563			1029.92	0.653	-0.1993			1029.96	-0.0331	-0.1637
	1018.4	-280.814	50.123			1031.34	0.8075	-0.3149			1031.36	0.1643	-0.173
	1019.79	-281.416	50.0012			1032.75	0.5425	-0.2463			1032.75	0.104	-0.218
	1021.2	-282.053	49.9622			1034.17	0.8459	-0.2646			1034.2	0.1811	-0.1342
	1022.57	-282.224	50.1565			1035.61	0.9525	-0.1759			1035.65	-0.0848	-0.1518
	1024.01	-282.651	50.053			1037.01	0.7286	-0.2677			1037.08	-0.0208	-0.2231
	1025.38	-283.449	50.026			1038.47	0.8103	-0.1835			1038.51	0.0163	-0.1103
	1026.76	-283.428	50.1926			1039.92	0.9523	-0.0886			1039.96	0.2242	-0.0917
	1028.2	-284.238	50.2735			1041.32	0.9457	-0.2255			1041.33	-0.0153	-0.2842
	1029.57	-284.863	50.3185			1042.75	0.7828	-0.2463			1042.75	0.0721	-0.1228
	1031.05	-285.449	50.3523			1044.25	0.6901	-0.2645			1044.3	0.0882	-0.2562
	1032.41	-285.436	50.415			1045.68	0.965	-0.2441			1045.71	0.1513	-0.2763
	1033.8	-285.903	50.4195			1047.11	0.8379	-0.1046			1047.15	0.1823	-0.2569
	1035.2	-287.014	50.3893			1048.52	0.6973	-0.1525			1048.58	0.0528	-0.1365
	1036.57	-287.15	50.4337			1050.45	0.8585	-0.2718			1050.46	0.1751	-0.2263
	1038.01	-287.652	50.4219			1051.87	0.8543	-0.2767			1051.9	0.0649	-0.2706
	1039.39	-288.147	50.4635			1053.32	0.8828	-0.1583			1053.35	0.1625	-0.1939
	1040.77	-288.68	50.5112			1054.72	0.8829	-0.2173			1054.8	0.065	-0.2243
	1042.2	-289.075	50.5538			1056.17	0.9127	-0.2075			1056.21	0.0752	-0.292
	1043.57	-289.537	50.5977			1057.63	0.6849	-0.1988			1057.66	0.0374	-0.1539
	1045.01	-290.18	50.5853			1059.05	1.0264	-0.1992			1059.05	0.2001	-0.1524
	1046.39	-290.715	50.6372			1060.55	0.9987	-0.181			1060.56	0.0941	-0.2049
	1047.81	-290.963	50.5652			1062	0.8106	-0.1712			1062	0.111	-0.2104
	1049.22	-291.235	50.8219			1063.39	0.858	-0.1216			1063.41	-0.0954	-0.3058
	1050.65	-291.823	50.8045			1064.82	0.9284	-0.3231			1064.85	0.1216	-0.2974
	1052.05	-292.075	50.6392			1066.22	0.8524	-0.2006			1066.3	0.0038	-0.1899
	1053.41	-292.881	50.7001			1067.67	1.0494	-0.1862			1067.71	0.0797	-0.2386
	1054.81	-293.178	50.8019			1069.13	0.9479	-0.2416			1069.17	-0.0677	-0.2675
	1056.22	-293.849	50.8975			1070.55	0.865	-0.1615			1070.56	-0.3086	-0.1682
	1057.65	-294.159	50.8659			1072.05	0.7137	-0.2367			1072.05	0.0451	-0.1762
	1059.07	-294.79	50.9828			1073.55	0.7797	-0.219			1073.56	0.1677	-0.2512
	1060.51	-295.144	50.8703			1075.05	0.8744	-0.1543			1075.05	0.096	-0.1948
	1061.89	-295.572	51.0273			1076.55	0.8233	-0.1638			1076.56	-0.1786	-0.1768
	1063.27	-296.279	50.8648			1078	0.5887	-0.2334			1078	0.1363	-0.1039
	1064.7	-296.297	51.018			1079.38	0.8578	-0.2635			1079.41	0.0955	-0.1571
	1066.07	-297.061	51.1063			1080.82	0.8282	-0.2286			1080.85	-0.1384	-0.12
	1067.51	-297.691	51.0565			1082.24	0.6556	-0.1751			1082.3	-0.0686	-0.1739
	1068.89	-297.851	51.2137			1083.67	0.9666	-0.2504			1083.71	0.2753	-0.1646
	1070.27	-298.321	51.1959			1085.13	0.763	-0.1466			1085.17	0.117	-0.3059
	1071.7	-298.793	51.3691			1086.55	0.8903	-0.2399			1086.56	-0.093	-0.1472
	1073.07	-298.969	51.2316			1088.05	0.9937	-0.319			1088.05	0.0344	-0.1315
	1074.51	-299.643	51.1888			1089.55	0.6189	-0.2161			1089.56	0.0625	-0.1602
	1075.89	-299.824	51.2058			1091	0.865	-0.2899			1091	0.2126	-0.2649
	1077.27	-300.78	51.342			1092.39	0.5636	-0.2062			1092.41	0.1274	-0.2091
	1078.72	-301.204	51.3028			1093.82	1.1139	-0.2024			1093.86	0.0832	-0.1362
	1080.15	-301.664	51.3267			1095.23	1.0443	-0.1779			1095.3	-0.0008	-0.3966
	1081.57	-301.867	51.2674			1096.67	0.9064	-0.2463			1096.72	-0.2119	-0.2748
	1083.03	-302.093	51.4071			1098.15	0.9404	-0.2359			1098.17	0.133	-0.2052
	1084.41	-302.765	51.3868			1099.64	0.7083	-0.2656			1099.67	0.0928	-0.2712
	1085.77	-303.246	51.3721			1101.06	1.0405	-0.2303			1101.06	0.2602	-0.2799
	1087.22	-303.755	51.4341			1102.55	1.0659	-0.2183			1102.56	-0.1229	-0.1194
	1088.65	-304.357	51.4282			1104.05	0.9693	-0.1042			1104.06	0.0559	-0.294
	1090.08	-304.867	51.5071			1105.55	0.764	-0.2081			1105.56	0.1081	-0.2613
	1091.51	-304.981	51.5361			1107.05	0.8395	-0.1982			1107.06	0.0497	-0.1834
	1092.91	-306.399	51.4796			1108.55	0.8242	-0.2468			1108.56	-0.1102	-0.0388
	1094.31	-306.027	51.4566			1110.05	0.629	-0.3124			1110.06	0.1702	-0.2003
	1095.73	-306.742	51.674			1111.55	0.8986	-0.2757			1111.56	-0.2428	-0.1655
	1097.15	-306.922	51.6941			1113.05	0.7556	-0.2497			1113.06	-0.2369	-0.1456
	1098.57	-307.574	51.6555			1114.55	0.9238	-0.2188			1114.56	-0.0949	-0.1043
	1100.03	-308.173	51.8136			1116.05	0.8995	-0.2968			1116.06	0.0663	-0.264
	1101.42	-308.114	51.7477			1117.55	0.9776	-0.2442			1117.56	0.0055	-0.2006
	1102.81	-308.489	51.8676			1119.05	0.9672	-0.2064			1119.06	0.047	-0.1723
	1104.23	-309.396	51.7492			1120.55	1.1769	-0.1873			1120.56	-0.087	-0.2093
	1105.65	-309.638	51.7902			1122.05	0.8381	-0.2782			1122.06	0.0136	-0.2835
	1107.07	-310.382	51.8383			1123.56	0.8452	-0.2298			1123.56	-0.0535	-0.3104
	1108.53	-310.913	51.8326			1125.05	0.8802	-0.1785			1125.06	0.0388	-0.1821
	1109.92	-311.155	51.747			1126.56	0.6116	-0.2408			1126.56	-0.2762	-0.2267
	1111.34	-311.796	51.7406			1128.05	0.8834	-0.1888			1128.06	0.2494	-0.2985
	1112.77	-312.264	51.8928			1129.56	1.0368	-0.1767			1129.62	-0.0897	-0.2188
	1114.22	-312.566	51.9147			1131.06	0.843	-0.2425			1131.06	-0.0524	-0.2103
	1115.66	-312.952	52.0692			1132.56	0.7331	-0.2423			1132.62	0.0612	-0.2251
	1117.08	-313.711	51.8676			1134.06	0.8217	-0.2543			1134.06	-0.236	-0.1345
	1118.53	-313.991	52.128			1135.56	0.9231	-0.3053			1135.62	0.2447	-0.3072
	1119.91	-314.019	52.0249			1137.06	1.1049	-0.1953			1137.06	-0.1166	-0.1913
	1121.36	-314.685	51.9878			1138.56	0.7025	-0.2109			1138.62	0.0267	-0.1941
	1122.77	-315.425	52.0246			1140.06	0.8396	-0.2566			1140.06	-0.0302	-0.1835
	1124.22	-315.741	52.0963			1141.56	0.7801	-0.1927			1141.62	0.0861	-0.1311
	1125.66	-316.347	52.1475			1143.06	0.6362	-0.2143			1143.06	0.2588	-0.2658
	1127.08	-316.404	52.1205			1144.56	0.6953	-0.1665			1144.62	-0.09	-0.1348
	1128.53	-316.958	52.1083			1146.06	0.8137	-0.1818			1146.06	0.0129	-0.1361
	1129.93	-317.526	52.2401			1147.56	0.784	-0.2491			1147.62	-0.2638	-0.1872
	1131.36	-317.779	52.1336			1149.06	0.7426	-0.3054			1149.06	0.0274	-0.303
	1132.77	-318.029	52.1423			1150.56	1.1606	-0.1713			1150.62	0.1233	-0.2671
	1134.22	-318.879	52.128			1152.06	1.0286	-0.1955			1152.06	-0.187	-0.2135
	1135.7	-319.353	52.3913			1153.56	1.0047	-0.1876			1153.62	0.1517	-0.1912
	1137.08	-319.496	52.2489			1155.06	0.9039	-0.202			1155.13	0.2017	-0.1577
	1138.53	-320.279	52.2216			1156.56	1.0028	-0.2644			1156.62	-0.0248	-0.2132
	1139.92	-320.737	52.2679			1158.06	0.7548	-0.1982			1158.13	-0.0016	-0.1865
	1141.32	-320.901	52.3482			1159.56	1.0842	-0.2268			1159.57	-0.0239	-0.2812
	1142.77	-321.388	52.3041			1161.06	0.8593	-0.2009			1161.06	-0.1521	-0.1592
	1144.24	-321.839	52.4208			1162.56	0.8865	-0.1964			1162.63	0.2074	-0.2508
	1145.66	-322.439	52.2383			1164.06	0.9422	-0.1828			1164.13	0.0585	-0.2221
	1147.08	-322.979	52.3524			1165.56	1.0963	-0.2999			1165.63	-0.1682	-0.2823
	1148.53	-323.207	52.595			1167.06	0.9563	-0.3144			1167.13	-0.2023	-0.0609
	1149.92	-323.661	52.5109			1168.56	1.1473	-0.339			1168.63	0.0345	-0.2796
	1151.36	-323.754	52.4393			1170.06	1.0209	-0.2531			1170.13	-0.0458	-0.167
	1152.78	-324.344	52.4341			1171.56	0.8825	-0.1124			1171.63	0.1103	-0.1599
	1154.22	-324.461	52.614			1173.06	0.7837	-0.2393			1173.13	0.2816	-0.2291
	1155.68	-325.532	52.4548			1174.56	1.0362	-0.2686			1174.63	0.0582	-0.2368
	1157.08	-325.84	52.5966			1176.06	0.9083	-0.2052			1176.13	-0.176	-0.3568
	1158.53	-326.214	52.6917			1177.56	0.6113	-0.313			1177.63	0.055	-0.1528
	1159.93	-326.248	52.5588			1179.06	0.9216	-0.2942			1179.13	-0.0164	-0.2093
	1161.37	-326.991	52.577			1180.58	0.8899	-0.2145			1180.63	0.2053	-0.1098
	1162.77	-327.329	52.5409			1182.06	1.255	-0.1819			1182.13	-0.0279	-0.2617
	1164.22	-327.825	52.6			1183.58	0.96	-0.2365			1183.63	-0.0435	-0.1825
	1165.66	-328.427	52.5991			1185.06	0.9308	-0.3221			1185.13	0.1712	-0.3042
	1167.08	-328.816	52.6478			1186.56	1.0421	-0.2639			1186.63	0.1075	-0.2896
	1168.54	-329.317	52.8038			1188.06	0.6572	-0.2418			1188.13	0.0618	-0.1212
	1169.93	-330.14	52.6567			1189.56	0.6826	-0.2509			1189.63	-0.1329	-0.2104
	1171.32	-330.061	52.6338			1191.06	0.9607	-0.296			1191.13	0.1313	-0.2945
	1172.78	-330.298	52.514			1192.56	0.6058	-0.2174			1192.63	-0.086	-0.2116
	1174.22	-331.07	52.7308			1194.06	0.743	-0.2273			1194.14	0.0303	-0.1464
	1175.66	-331.616	52.7508			1195.56	1.0383	-0.2801			1195.63	0.0684	-0.1924
	1177.08	-331.873	52.7273			1197.06	1.0328	-0.241			1197.13	0.0585	-0.2152
	1178.53	-332.378	52.5016			1198.56	1.1304	-0.1904			1198.63	-0.0439	-0.1087
	1179.98	-333.014	52.7677			1200.06	0.5883	-0.2551			1200.13	0.308	-0.1471
	1181.43	-333.396	52.7542			1201.56	0.8719	-0.2126			1201.62	0.181	-0.2204
	1182.87	-333.394	52.7492			1203.04	0.869	-0.2768			1203.06	-0.1025	-0.2085
	1184.28	-333.782	52.7488			1204.5	0.9449	-0.1807			1204.5	-0.0448	-0.2466
	1185.72	-334.251	52.8394			1205.88	1.1046	-0.1772			1205.9	0.2079	-0.2788
	1187.16	-334.486	52.8428			1207.31	0.8682	-0.3206			1207.35	0.4737	-0.2952
	1188.61	-335.277	52.8294			1208.71	0.7217	-0.2716			1208.79	0.0289	-0.2433
	1190.03	-335.688	52.8402			1210.16	1.0163	-0.2387			1210.21	-0.1827	-0.1586
	1191.43	-336.095	52.8024			1211.62	0.9368	-0.2898			1211.66	-0.0393	-0.1714
	1192.87	-336.685	52.9639			1213.04	0.6341	-0.1476			1213.05	-0.107	-0.2305
	1194.28	-336.888	52.7662			1214.45	0.8859	-0.2185			1214.45	-0.1501	-0.1805
	1195.72	-337.516	52.8977			1215.87	0.6794	-0.3246			1215.9	0.0923	-0.2343
	1197.16	-337.984	52.8992			1217.31	1.1114	-0.3401			1217.35	-0.1003	-0.2997
	1198.58	-338.389	53.2926			1218.73	1.0461	-0.2089			1218.79	-0.004	-0.159
	1200.03	-338.595	53.0056			1220.33	1.0131	-0.2543			1220.35	-0.2564	-0.2206
	1201.43	-338.913	52.9577			1221.71	0.8868	-0.2264			1221.79	-0.0143	-0.2123
	1202.84	-339.572	52.9765			1223.16	0.6521	-0.2711			1223.21	-0.0359	-0.1448
	1204.22	-339.907	53.0244			1224.62	0.7995	-0.1881			1224.66	0.1799	-0.1813
	1205.64	-340.464	52.9907			1226.04	0.8971	-0.1933			1226.05	0.001	-0.2682
	1207.05	-340.885	52.959			1227.5	1.0057	-0.2057			1227.5	0.2862	-0.1607
	1208.4	-341.043	53.0211			1228.88	1.0384	-0.1429			1228.9	-0.0619	-0.173
	1209.79	-341.652	52.9642			1230.31	0.8112	-0.3079			1230.35	-0.2047	-0.2393
	1211.19	-342.082	53.0057			1231.72	1.0087	-0.2608			1231.79	0.3309	-0.2984
	1212.57	-342.429	53.0921			1233.16	1.1553	-0.1889			1233.21	-0.0867	-0.2485
	1214	-342.252	53.1136			1234.63	0.91	-0.289			1234.66	-0.1739	-0.154
	1215.38	-343.059	53.0624			1236.04	0.804	-0.2513			1236.05	-0.1369	-0.1724
	1216.76	-343.684	53.177			1237.45	0.8571	-0.308			1237.45	0.1184	-0.1396
	1218.15	-343.966	53.1143			1238.88	0.894	-0.2034			1238.9	0.0095	-0.106
	1219.55	-344.145	53.1706			1240.31	1.0497	-0.2792			1240.35	-0.38	-0.1291
	1220.9	-344.458	53.1385			1241.72	0.9656	-0.2717			1241.79	-0.0771	-0.1881
	1222.27	-344.967	53.152			1243.16	0.913	-0.2853			1243.21	-0.1267	-0.2253
	1223.69	-345.449	53.2185			1244.64	0.9077	-0.3077			1244.66	0.0085	-0.3293
	1225.08	-345.89	53.2073			1246.04	0.9967	-0.3071			1246.05	-0.0681	-0.1467
	1226.5	-346.087	53.1988			1247.5	0.9796	-0.2697			1247.5	-0.1787	-0.2445
	1227.88	-346.636	53.2946			1248.88	1.1	-0.2824			1248.9	-0.0717	-0.2532
	1229.26	-347.276	53.1839			1250.31	1.2342	-0.2731			1250.35	-0.0664	-0.1997
	1230.65	-347.786	53.176			1251.72	0.6544	-0.2574			1251.79	-0.0815	-0.3285
	1232.05	-347.689	53.2717			1253.16	1.0232	-0.2638			1253.21	-0.0304	-0.2454
	1233.4	-348.152	53.3071			1254.63	1.0336	-0.2909			1254.66	0.0489	-0.2552
	1234.76	-348.663	53.1442			1256.05	1.0325	-0.1842			1256.05	0.3534	-0.2886
	1236.15	-348.887	53.2222			1257.5	1.188	-0.2539			1257.5	-0.0764	-0.2138
	1237.55	-349.219	53.3407			1258.88	0.891	-0.1784			1258.9	0.2207	-0.1462
	1238.91	-349.596	53.2298			1260.31	1.0481	-0.2852			1260.35	0.3095	-0.32
	1240.29	-349.778	53.2486			1261.72	1.1131	-0.2705			1261.79	0.0987	-0.2441
	1241.7	-350.229	53.2155			1263.16	0.8939	-0.2381			1263.21	0.0026	-0.2225
	1243.07	-351.059	53.2657			1264.63	0.6597	-0.221			1264.66	-0.1356	-0.2517
	1244.5	-351.272	53.2934			1266.05	0.9362	-0.2493			1266.05	0.1914	-0.1969
	1245.88	-351.657	53.2684			1267.45	1.0546	-0.2553			1267.46	-0.1767	-0.2819
	1247.27	-351.978	53.225			1268.87	0.9701	-0.1563			1268.9	-0.1055	-0.252
	1248.69	-352.343	53.4246			1270.31	0.989	-0.1933			1270.35	0.1762	-0.1308
	1250.15	-353.071	53.4292			1271.72	0.9314	-0.2515			1271.79	0.1075	-0.1873
	1251.55	-353.14	53.3661			1273.16	0.9495	-0.2167			1273.21	-0.0337	-0.2486
	1252.91	-353.87	53.3305			1274.63	1.1142	-0.263			1274.66	0.0424	-0.1644
	1254.3	-354.029	53.407			1276.05	1.0537	-0.3218			1276.05	0.0732	-0.2622
	1255.7	-354.447	53.4561			1277.5	0.7704	-0.3369			1277.5	-0.0682	-0.2191
	1257.07	-354.815	53.3426			1278.89	1.0932	-0.2825			1278.9	0.2542	-0.1561
	1258.5	-355.119	53.5103			1280.33	0.976	-0.2273			1280.35	-0.1394	-0.2901
	1259.88	-355.58	53.3852			1281.72	0.7259	-0.3307			1281.79	0.0365	-0.223
	1261.26	-356.337	53.4763			1283.16	1.0585	-0.3001			1283.21	-0.0345	-0.2228
	1262.7	-356.362	53.3154			1284.63	1.0948	-0.3097			1284.66	0.0019	-0.2978
	1264.07	-356.602	53.3022			1286.05	0.8487	-0.2863			1286.05	0.1449	-0.2403
	1265.5	-357.307	53.645			1287.5	0.9269	-0.289			1287.52	0.1387	-0.2036
	1266.88	-357.285	53.4065			1289	0.8885	-0.2402			1289	-0.0907	-0.1801
	1268.27	-357.742	53.487			1290.38	0.8405	-0.3478			1290.41	0.007	-0.2275
	1269.7	-358.58	53.5375			1291.82	0.6591	-0.2355			1291.85	-0.3227	-0.1874
	1271.07	-358.667	53.5741			1293.22	0.8673	-0.2084			1293.3	0.1758	-0.2031
	1272.5	-358.902	53.4427			1294.67	0.9529	-0.267			1294.71	-0.1385	-0.189
	1273.88	-359.418	53.4241			1296.13	0.8394	-0.2051			1296.17	-0.0428	-0.1448
	1275.26	-359.894	53.5745			1297.55	0.7914	-0.1916			1297.56	0.0033	-0.2648
	1276.7	-360.07	53.6053			1299	1.0009	-0.1969			1299	0.024	-0.2076
	1278.07	-360.435	53.5114			1300.38	1.1038	-0.273			1300.4	-0.0148	-0.2328
	1279.51	-361.033	53.456			1301.82	0.9264	-0.285			1301.85	0.1382	-0.2715
	1280.89	-360.885	53.4935			1303.22	1.0071	-0.3141			1303.3	-0.0117	-0.2967
	1282.27	-361.606	53.5262			1304.67	1.1633	-0.2426			1304.71	-0.0383	-0.2688
	1283.7	-362.148	53.5519			1306.13	0.853	-0.3354			1306.17	0.241	-0.1668
	1285.07	-362.244	53.5597			1307.55	0.9096	-0.2497			1307.56	0.1413	-0.2331
	1286.51	-362.326	53.6696			1309	0.788	-0.3417			1309	0.1414	-0.2174
	1287.88	-363.044	53.4458			1310.38	1.2727	-0.3139			1310.41	0.0696	-0.1934
	1289.27	-363.216	53.5397			1311.82	1.1204	-0.1888			1311.85	-0.2355	-0.18
	1290.71	-363.753	53.6307			1313.22	1.1707	-0.2276			1313.3	-0.2047	-0.2619
	1292.15	-364.199	53.5044			1314.67	0.8804	-0.2351			1314.71	0.165	-0.1967
	1293.55	-364.3	53.6495			1316.13	0.9479	-0.3998			1316.2	0.1673	-0.1824
	1294.91	-365.043	53.4756			1317.63	0.9871	-0.3214			1317.67	0.221	-0.2679
	1296.3	-365.466	53.5977			1319.05	1.0971	-0.2982			1319.05	0.0704	-0.2
	1297.7	-365.769	53.5307			1320.55	1.1967	-0.3336			1320.56	-0.0964	-0.2981
	1299.07	-365.893	53.5869			1322	0.966	-0.2446			1322.01	-0.238	-0.3103
	1300.51	-366.547	53.556			1323.46	1.1424	-0.2389			1323.47	-0.0646	-0.2306
	1301.91	-366.989	53.8098			1324.95	0.9203	-0.3066			1324.95	0.1662	-0.2625
	1303.3	-367.09	53.6827			1326.38	0.9495	-0.3568			1326.41	-0.0085	-0.1836
	1304.7	-367.133	53.7359			1327.83	0.7841	-0.3103			1327.84	0.01	-0.2673
	1306.07	-368.082	53.582			1329.22	0.9501	-0.2695			1329.3	-0.0212	-0.2514
	1307.51	-368.24	53.8467			1330.68	0.9522	-0.2562			1330.71	-0.0353	-0.2263
	1308.88	-368.525	53.7206			1332.13	1.1128	-0.3519			1332.15	-0.1864	-0.2629
	1310.27	-368.832	53.6482			1333.54	1.2174	-0.2431			1333.55	-0.0269	-0.2375
	1311.7	-369.261	53.6251			1334.99	1.2244	-0.3165			1334.99	-0.1786	-0.2517
	1313.07	-369.562	53.541			1336.37	1.1879	-0.2714			1336.4	-0.1036	-0.2248
	1314.51	-370.102	53.538			1337.82	0.8072	-0.3005			1337.84	-0.16	-0.272
	1315.89	-369.959	53.5119			1339.22	1.3277	-0.2709			1339.29	0.0914	-0.27
	1317.26	-370.8	53.7224			1340.67	1.476	-0.3371			1340.7	0.2258	-0.1977
	1318.7	-370.778	53.5614			1342.12	1.0062	-0.2394			1342.15	0.0077	-0.1564
	1320.08	-371.767	53.7024			1343.54	1.175	-0.3014			1343.55	-0.0306	-0.3784
	1321.51	-371.884	53.6901			1344.99	0.9981	-0.2853			1344.99	0.2042	-0.2189
	1322.89	-371.965	53.7309			1346.37	0.8761	-0.2991			1346.4	0.1101	-0.2451
	1324.27	-372.397	53.6712			1347.82	1.0885	-0.2862			1347.84	-0.2556	-0.3029
	1325.72	-372.758	53.6356			1349.22	1.2921	-0.2968			1349.29	0.1736	-0.2252
	1327.15	-373.548	53.613			1350.67	1.1159	-0.203			1350.7	-0.093	-0.2818
	1328.55	-374.031	53.7905			1352.12	0.8701	-0.2736			1352.15	0.0337	-0.1312
	1329.92	-373.844	53.6903			1353.54	1.1072	-0.1858			1353.55	-0.0419	-0.2931
	1331.34	-374.365	53.7049			1354.99	0.9405	-0.3508			1354.99	-0.083	-0.2695
	1332.73	-374.864	53.6063			1356.37	0.8281	-0.2942			1356.4	0.1479	-0.2677
	1334.15	-374.951	53.6896			1357.82	1.0501	-0.4135			1357.84	-0.1393	-0.2055
	1335.56	-375.67	53.6471			1359.22	0.9465	-0.1812			1359.29	0.2379	-0.1778
	1336.93	-375.815	53.6413			1360.67	1.1248	-0.3344			1360.7	0.2064	-0.1577
	1338.34	-375.634	53.7406			1362.12	0.8588	-0.1846			1362.15	-0.2822	-0.1594
	1339.77	-376.286	53.6946			1363.54	0.9516	-0.2435			1363.55	-0.0654	-0.2169
	1341.22	-376.279	53.6889			1364.99	1.1113	-0.4428			1364.99	0.1059	-0.2398
	1342.58	-376.919	53.6177			1366.37	1.0981	-0.3021			1366.4	0.0688	-0.2669
	1344.01	-377.151	53.6534			1367.82	0.9738	-0.34			1367.84	0.0011	-0.2547
	1345.41	-378.017	53.6395			1369.22	1.2793	-0.2248			1369.29	-0.039	-0.1279
	1346.77	-378.011	53.6664			1370.67	0.7487	-0.1824			1370.7	0.1392	-0.2533
	1348.2	-378.497	53.6166			1372.13	0.9101	-0.2208			1372.16	0.3239	-0.298
	1349.58	-378.36	53.6705			1373.54	1.3081	-0.3391			1373.55	0.1257	-0.3147
	1351.01	-378.735	53.6919			1374.99	1.1401	-0.2327			1374.99	0.0411	-0.2828
	1352.41	-379.35	53.6982			1376.37	1.0882	-0.266			1376.4	-0.0793	-0.1807
	1353.81	-379.607	53.7138			1377.82	1.0646	-0.284			1377.85	0.027	-0.2041
	1355.23	-380.084	53.7936			1379.22	1.2438	-0.3419			1379.29	-0.0146	-0.2642
	1356.65	-380.661	53.6909			1380.67	1.0422	-0.3079			1380.7	-0.0176	-0.1012
	1358.06	-380.754	53.7428			1382.13	0.984	-0.1963			1382.16	-0.0756	-0.3355
	1359.42	-381.143	53.5099			1383.54	0.8713	-0.246			1383.55	0.108	-0.1662
	1360.82	-381.189	53.665			1384.99	1.0749	-0.2856			1385	0.0212	-0.1336
	1362.23	-381.689	53.7813			1386.37	1.3269	-0.31			1386.4	-0.0638	-0.313
	1363.66	-382.182	53.7207			1387.82	0.8735	-0.302			1387.85	0.0104	-0.1555
	1365.07	-382.585	53.5984			1389.22	1.398	-0.3119			1389.29	0.0751	-0.3839
	1366.53	-382.782	53.7918			1390.67	1.0326	-0.1681			1390.7	-0.0481	-0.177
	1367.92	-383.323	53.6995			1392.17	1.3139	-0.3642			1392.2	-0.0208	-0.2257
	1369.31	-383.176	53.6787			1393.63	1.1482	-0.2397			1393.66	0.2205	-0.1622
	1370.73	-383.82	53.6308			1395.04	0.9313	-0.1477			1395.05	0.0406	-0.2249
	1372.15	-384.044	53.8779			1396.5	0.8812	-0.4241			1396.5	-0.101	-0.262
	1373.58	-384.137	53.5676			1397.87	1.0344	-0.2608			1397.9	-0.0221	-0.2183
	1375.03	-384.955	53.7091			1399.32	1.0362	-0.3514			1399.36	0.2844	-0.2413
	1376.42	-385.195	53.735			1400.73	1.2891	-0.224			1400.79	-0.1381	-0.2181
	1377.84	-385.437	53.562			1402.23	1.1464	-0.2746			1402.25	-0.2615	-0.1785
	1379.28	-385.908	53.9299			1403.68	1.2077	-0.3024			1403.7	-0.158	-0.2466
	1380.73	-386.337	53.7377			1405.13	1.1139	-0.2866			1405.16	-0.0579	-0.2913
	1382.16	-386.326	53.7694			1406.55	1.1911	-0.2558			1406.55	-0.0942	-0.187
	1383.58	-386.839	53.7006			1408	0.9565	-0.3221			1408	0.2227	-0.2296
	1385.03	-386.908	53.7295			1409.38	0.9114	-0.2866			1409.4	-0.0611	-0.2027
	1386.42	-387.614	53.6988			1410.82	1.1034	-0.2909			1410.85	-0.1933	-0.1932
	1387.84	-387.844	53.5483			1412.22	0.8315	-0.2702			1412.29	0.1061	-0.2472
	1389.27	-388.53	53.7552			1413.67	1.1366	-0.3078			1413.7	0.0871	-0.2344
	1390.72	-388.184	53.606			1415.13	1.009	-0.2611			1415.16	-0.0491	-0.1822
	1392.16	-388.627	53.7778			1416.55	1.0856	-0.2905			1416.55	-0.0647	-0.1732
	1393.58	-388.915	53.7094			1418	0.8756	-0.3204			1418	0.1164	-0.1207
	1395.03	-389.465	53.6675			1419.38	0.986	-0.2949			1419.4	-0.1686	-0.2836
	1396.42	-389.944	53.6625			1420.82	1.259	-0.328			1420.85	0.1314	-0.3268
	1397.86	-390.141	53.6276			1422.22	0.9459	-0.2937			1422.29	0.1322	-0.2927
	1399.3	-390.306	53.697			1423.67	1.1554	-0.2578			1423.7	0.1034	-0.1954
	1400.72	-390.421	53.6833			1425.13	1.0659	-0.2902			1425.16	0.1804	-0.2381
	1402.16	-390.981	53.5354			1426.55	1.0597	-0.2032			1426.55	0.3654	-0.1345
	1403.58	-391.293	53.6406			1428	1.1701	-0.1462			1428	0.078	-0.2338
	1405.03	-391.817	53.557			1429.37	1.1248	-0.191			1429.4	-0.0089	-0.3178
	1406.42	-391.973	53.6558			1430.82	1.1772	-0.3301			1430.85	-0.005	-0.2436
	1407.85	-392.025	53.6697			1432.22	1.054	-0.3747			1432.29	0.0705	-0.2035
	1409.28	-392.849	53.6992			1433.67	0.9365	-0.2269			1433.7	-0.1784	-0.1882
	1410.72	-392.938	53.6533			1435.13	1.1009	-0.4379			1435.16	-0.0727	-0.1762
	1412.16	-393.725	53.666			1436.55	1.0261	-0.2866			1436.56	0.0374	-0.2979
	1413.58	-393.708	53.6576			1438	1.0957	-0.2391			1438	0.0124	-0.2569
	1415.03	-393.675	53.7074			1439.38	1.1188	-0.2894			1439.4	-0.1748	-0.2211
	1416.42	-393.789	53.5815			1440.83	0.986	-0.2949			1440.85	-0.0265	-0.2331
	1417.86	-394.233	53.5587			1442.22	1.3022	-0.3516			1442.3	0.2572	-0.1307
	1419.23	-395.142	53.6921			1443.67	1.2167	-0.2729			1443.71	-0.1389	-0.1277
	1420.66	-394.997	53.5842			1445.13	0.9673	-0.281			1445.16	-0.0627	-0.2868
	1422.08	-395.415	53.613			1446.55	0.9875	-0.2944			1446.56	0.03	-0.2895
	1423.53	-395.407	53.6146			1448	1.0223	-0.3396			1448	-0.1005	-0.2246
	1424.92	-396.033	53.5079			1449.38	0.9772	-0.2924			1449.4	0.149	-0.2217
	1426.36	-396.677	53.7423			1450.84	1.2259	-0.2884			1450.85	0.1242	-0.2749
	1427.77	-396.546	53.6491			1452.23	1.1873	-0.3051			1452.3	-0.1413	-0.2211
	1429.22	-396.775	53.6386			1453.68	1.0854	-0.3435			1453.71	0.431	-0.2368
	1430.66	-396.825	53.7289			1455.13	1.0836	-0.3133			1455.16	-0.212	-0.299
	1432.08	-397.544	53.4324			1456.55	0.9831	-0.3504			1456.56	-0.1505	-0.2244
	1433.53	-397.634	53.7811			1458	1.3166	-0.313			1458	-0.0403	-0.1469
	1434.93	-397.91	53.6627			1459.38	1.062	-0.2453			1459.4	-0.0366	-0.1811
	1436.37	-398.078	53.4384			1460.83	0.9718	-0.3503			1460.85	0.0004	-0.3227
	1437.77	-398.281	53.643			1462.23	1.2558	-0.3518			1462.3	-0.0289	-0.2422
	1439.22	-398.624	53.7307			1463.68	1.2834	-0.2593			1463.71	0.1232	-0.2771
	1440.66	-399.589	53.65			1465.13	1.2846	-0.3462			1465.16	0.2156	-0.2924
	1442.08	-399.534	53.6312			1466.55	1.3529	-0.3206			1466.55	0.0054	-0.2664
	1443.53	-399.785	53.5178			1468	1.1151	-0.3893			1468	0.0554	-0.1024
	1444.92	-400.204	53.6756			1469.38	1.086	-0.3503			1469.41	-0.1353	-0.2619
	1446.37	-400.208	53.5245			1470.83	1.0394	-0.2972			1470.85	0.007	-0.2542
	1447.78	-400.881	53.6732			1472.23	1.1719	-0.3874			1472.3	-0.1614	-0.26
	1449.22	-401.167	53.5565			1473.68	1.072	-0.2919			1473.71	-0.0455	-0.2776
	1450.66	-401.576	53.6524			1475.14	1.1886	-0.3724			1475.16	-0.059	-0.3204
	1452.08	-401.387	53.6571			1476.55	1.3558	-0.2387			1476.56	0.0638	-0.3245
	1453.53	-401.643	53.6128			1478	0.8347	-0.3806			1478	0.0371	-0.2053
	1454.93	-402.043	53.5039			1479.38	1.1868	-0.2455			1479.41	-0.0518	-0.2549
	1456.37	-402.277	53.4499			1480.83	1.2303	-0.2232			1480.85	-0.1491	-0.1652
	1457.77	-402.838	53.4786			1482.23	1.1227	-0.3151			1482.3	-0.0056	-0.2194
	1459.23	-403.066	53.5562			1483.68	1.0342	-0.2949			1483.71	-0.0593	-0.2216
	1460.66	-403.248	53.5367			1485.14	0.9974	-0.246			1485.16	0.0496	-0.2039
	1462.08	-403.312	53.4742			1486.55	1.0886	-0.2606			1486.56	0.0631	-0.2561
	1463.53	-404.114	53.5601			1488	1.2341	-0.3319			1488	-0.0442	-0.2355
	1464.93	-404.509	53.5317			1489.38	1.3602	-0.3039			1489.41	-0.0235	-0.2295
	1466.37	-404.418	53.606			1490.83	1.0203	-0.318			1490.85	0.0678	-0.2447
	1467.78	-404.894	53.6915			1492.23	1.0217	-0.2412			1492.3	0.1674	-0.3207
	1469.23	-405.068	53.4797			1493.68	1.0458	-0.2593			1493.71	0.0396	-0.3255
	1470.66	-405.456	53.5434			1495.14	1.0704	-0.2788			1495.16	-0.0115	-0.146
	1472.08	-406.139	53.4568			1496.55	1.0973	-0.3623			1496.56	0.0107	-0.2634
	1473.53	-405.973	53.6031			1498	1.2397	-0.3447			1498	0.0116	-0.1866
	1474.93	-406.201	53.4924			1499.38	0.929	-0.4008			1499.41	-0.0929	-0.2677
	1476.37	-406.463	53.6246			1500.83	1.2156	-0.2582			1500.85	0.0466	-0.2075
	1477.78	-406.949	53.5401			1502.23	1.0518	-0.3601			1502.31	-0.0855	-0.1982
	1479.23	-407.057	53.5521			1503.67	1.3094	-0.2446			1503.69	-0.0379	-0.3776
	1480.66	-407.313	53.506			1505.11	1.1066	-0.3613			1505.15	-0.1166	-0.2343
	1482.08	-407.243	53.4044			1506.54	0.9273	-0.2706			1506.54	0.0203	-0.2694
	1483.53	-407.943	53.509			1507.95	1.1658	-0.2625			1507.95	0.0025	-0.2215
	1484.93	-408.193	53.3723			1509.36	1.0237	-0.4138			1509.39	-0.0604	-0.2481
	1486.37	-408.223	53.5519			1510.81	1.1934	-0.2678			1510.84	-0.0969	-0.2926
	1487.78	-408.622	53.4246			1512.22	1.1187	-0.3006			1512.28	-0.2111	-0.2834
	1489.22	-408.831	53.4079			1513.67	0.9148	-0.3395			1513.71	0.1755	-0.2668
	1490.66	-409.309	53.4927			1515.12	0.9013	-0.3582			1515.15	-0.0186	-0.3131
	1492.08	-409.121	53.4464			1516.55	1.2731	-0.3437			1516.56	0.0674	-0.2514
	1493.54	-409.567	53.4443			1517.99	0.8816	-0.2918			1517.99	-0.255	-0.2755
	1494.93	-410.068	53.4206			1519.37	1.0937	-0.2464			1519.39	0.3553	-0.2146
	1496.38	-410.201	53.4102			1520.82	1.3349	-0.412			1520.84	-0.1458	-0.1612
	1497.78	-409.94	53.3637			1522.22	0.9456	-0.3951			1522.28	-0.0048	-0.2381
	1499.23	-410.89	53.4563			1523.67	0.9498	-0.3086			1523.7	-0.1294	-0.3445
	1500.66	-411.072	53.5471			1525.12	1.1492	-0.3157			1525.15	0.0388	-0.3466
	1502.08	-411.111	53.476			1526.54	1.0007	-0.2943			1526.54	-0.0728	-0.2972
	1503.53	-411.094	53.4448			1527.95	1.1614	-0.3616			1527.95	0.2648	-0.205
	1504.91	-412.132	53.3047			1529.37	1.1517	-0.3385			1529.39	-0.0302	-0.2362
	1506.29	-411.96	53.2977			1530.82	1.1692	-0.3103			1530.84	0.0696	-0.3338
	1507.7	-412.2	53.3976			1532.22	1.0352	-0.3948			1532.28	-0.011	-0.2579
	1509.07	-412.37	53.3202			1533.67	1.0126	-0.2985			1533.7	0.0712	-0.3096
	1510.51	-412.5	53.1933			1535.12	1.2379	-0.3872			1535.16	0.0413	-0.1364
	1511.88	-413.58	53.4613			1536.54	1.306	-0.2707			1536.54	-0.0967	-0.3497
	1513.24	-413.412	53.5548			1537.99	1.1502	-0.422			1537.99	0.0644	-0.2101
	1514.65	-413.787	53.2124			1539.37	1.384	-0.3214			1539.39	-0.1	-0.2421
	1516.05	-414.136	53.3106			1540.82	1.1036	-0.3402			1540.84	0.1197	-0.2408
	1517.41	-413.85	53.4967			1542.22	1.1598	-0.3906			1542.28	0.0483	-0.2071
	1518.8	-414.115	53.4002			1543.67	1.1628	-0.3451			1543.7	0.0041	-0.3608
	1520.2	-414.475	53.3586			1545.12	0.9587	-0.2109			1545.16	0.2129	-0.3603
	1521.57	-414.84	53.4259			1546.54	1.2769	-0.2698			1546.55	-0.1335	-0.2417
	1523.01	-415.104	53.3975			1547.99	1.1616	-0.4975			1547.99	-0.1072	-0.2426
	1524.38	-415.361	53.4645			1549.37	1.0236	-0.2968			1549.39	-0.0013	-0.3056
	1525.77	-415.367	53.328			1550.8	1.0122	-0.411			1550.84	-0.2349	-0.207
	1527.2	-415.757	53.2943			1552.22	1.1094	-0.2298			1552.28	-0.0138	-0.3103
	1528.57	-416.147	53.2802			1553.67	1.1062	-0.28			1553.7	-0.0023	-0.2356
	1530.01	-416.19	53.3962			1555.12	1.5841	-0.3631			1555.15	-0.0284	-0.2987
	1531.38	-416.427	53.258			1556.54	1.268	-0.3594			1556.55	0.1763	-0.1529
	1532.78	-416.771	53.3674			1557.99	1.2693	-0.3074			1557.99	0.1485	-0.3356
	1534.2	-417.094	53.3028			1559.37	1.2428	-0.3698			1559.39	0.0906	-0.2304
	1535.57	-417.017	53.2403			1560.82	1.2847	-0.2552			1560.84	0.0368	-0.2548
	1537.01	-417.428	53.3045			1562.22	1.4029	-0.3137			1562.28	0.0911	-0.2576
	1538.4	-417.345	53.3291			1563.67	1.3184	-0.3147			1563.7	0.1799	-0.292
	1539.77	-417.638	53.2302			1565.12	1.1794	-0.3458			1565.15	0.0431	-0.2481
	1541.2	-417.946	53.2661			1566.54	1.1713	-0.3175			1566.55	0.1106	-0.3037
	1542.58	-418.454	53.4113			1567.99	1.4122	-0.2197			1567.99	0.0786	-0.2858
	1544.01	-418.508	53.2683			1569.39	1.4011	-0.2599			1569.4	-0.1481	-0.2084
	1545.38	-418.662	53.2082			1570.82	1.1433	-0.3126			1570.84	-0.2543	-0.2285
	1546.77	-419.012	53.1542			1572.22	1.0603	-0.2812			1572.29	0.0758	-0.2407
	1548.2	-419.22	53.2753			1573.67	1.1727	-0.2842			1573.7	-0.0101	-0.2159
	1549.57	-419.559	53.2546			1575.12	1.0146	-0.3221			1575.15	0.1792	-0.2684
	1551.01	-419.712	53.2			1576.54	1.1364	-0.2801			1576.55	0.1353	-0.1864
	1552.39	-419.873	53.1861			1577.99	1.032	-0.3387			1577.99	0.0811	-0.1971
	1553.77	-420.476	53.1752			1579.37	1.2332	-0.3421			1579.4	-0.0005	-0.2531
	1555.2	-420.357	53.2844			1580.82	1.2211	-0.2926			1580.84	0.0147	-0.1498
	1556.57	-420.697	53.2808			1582.22	1.1865	-0.3569			1582.28	0.0725	-0.296
	1558.01	-420.756	53.2879			1583.69	1.2676	-0.3421			1583.7	0.0724	-0.2994
	1559.39	-421.319	53.1354			1585.12	1.1818	-0.2768			1585.15	0.0219	-0.2937
	1560.77	-421.206	53.1747			1586.56	1.2743	-0.2961			1586.56	0.1575	-0.2429
	1562.2	-421.456	53.2472			1587.99	1.3167	-0.4725			1587.99	0.129	-0.2591
	1563.65	-421.72	53.1491			1589.38	0.8686	-0.3025			1589.4	0.111	-0.2317
	1565.06	-421.837	53.0606			1590.82	1.2214	-0.2885			1590.84	0.0554	-0.2164
	1566.41	-422.119	53.1893			1592.22	1.2583	-0.3465			1592.29	0.0712	-0.2162
	1567.8	-422.507	53.1827			1593.67	1	-0.3045			1593.7	-0.0011	-0.2611
	1569.2	-422.84	53.1354			1595.12	1.1473	-0.4219			1595.15	0.0166	-0.2436
	1570.58	-422.858	53.0974			1596.56	1.1938	-0.4555			1596.56	0.0428	-0.2317
	1572.01	-422.821	53.141			1597.99	0.9952	-0.4048			1597.99	-0.108	-0.2599
	1573.39	-423.003	53.1355			1599.37	1.2337	-0.4292			1599.4	-0.0467	-0.2474
	1574.77	-423.406	53.0269			1600.82	1.0968	-0.3088			1600.84	-0.049	-0.2017
	1576.2	-423.676	53.0204			1602.22	1.4456	-0.3411			1602.29	-0.1011	-0.2269
	1577.57	-424.112	53.0182			1603.67	1.388	-0.4426			1603.7	0.1056	-0.3543
	1579.01	-424.309	52.9639			1605.12	0.9447	-0.3532			1605.15	0.0027	-0.2736
	1580.39	-424.367	53.1433			1606.54	1.3581	-0.4285			1606.55	-0.0567	-0.205
	1581.77	-424.716	53.0292			1607.99	1.1474	-0.3469			1607.99	-0.0977	-0.2353
	1583.2	-424.75	53.2209			1609.37	0.9863	-0.3176			1609.4	-0.115	-0.2717
	1584.57	-424.432	53.1029			1611.23	1.3058	-0.3366			1611.29	-0.1182	-0.3112
	1586.03	-425.236	53.1046			1612.67	1.2613	-0.3949			1612.7	0.0759	-0.3607
	1587.42	-425.518	53.088			1614.12	1.2316	-0.2774			1614.15	-0.1594	-0.1749
	1588.81	-425.738	53.1248			1615.54	1.3128	-0.3575			1615.55	0.0816	-0.2101
	1590.22	-425.855	53.046			1616.99	1.2788	-0.2723			1616.99	-0.1745	-0.3723
	1591.62	-425.681	52.8895			1618.37	1.4328	-0.3175			1618.4	-0.2405	-0.2142
	1593.06	-426.166	53.0274			1619.82	1.2418	-0.3226			1619.85	0.0687	-0.1658
	1594.41	-426.449	53.0674			1621.22	1.5558	-0.3238			1621.29	0.1761	-0.3399
	1595.81	-426.627	53.049			1622.67	1.3209	-0.3297			1622.71	-0.0974	-0.2799
	1597.23	-426.772	53.0516			1624.13	1.2121	-0.2005			1624.16	0.1288	-0.3211
	1598.65	-427.176	53.0157			1625.54	1.2073	-0.3148			1625.55	-0.1623	-0.2355
	1600.06	-427.382	52.9601			1626.99	1.0723	-0.2862			1626.99	0.1163	-0.2019
	1601.55	-427.582	53.133			1628.38	1.401	-0.4037			1628.4	0.1208	-0.3369
	1602.92	-428.073	53.1075			1629.82	1.319	-0.2917			1629.85	-0.0354	-0.2637
	1604.31	-427.76	53.033			1631.22	1.3123	-0.3008			1631.29	0.0733	-0.3748
	1605.73	-427.883	53.0337			1632.67	1.0413	-0.3318			1632.7	0.1059	-0.3379
	1607.15	-428.51	52.9136			1634.48	1.401	-0.4057			1634.48	0.0521	-0.2631
	1608.56	-428.665	52.9273			1635.89	1.1259	-0.4334			1635.9	0.0143	-0.3006
	1609.91	-428.743	52.9911			1637.32	1.2796	-0.3451			1637.35	0.2723	-0.3952
	1611.31	-428.956	53.0592			1638.72	1.4017	-0.2084			1638.79	0.2084	-0.3242
	1612.73	-429.298	52.9155			1640.17	1.3978	-0.2895			1640.2	-0.0393	-0.2856
	1614.15	-428.961	52.8543			1641.63	1.1722	-0.3502			1641.65	0.0619	-0.1895
	1615.56	-429.464	52.9697			1643.04	1.2391	-0.3456			1643.05	0.3399	-0.2387
	1616.92	-429.677	53.0716			1644.5	1.2616	-0.4278			1644.5	0.1323	-0.319
	1618.31	-429.429	52.9363			1645.88	1.3587	-0.3512			1645.9	0.0392	-0.3278
	1619.75	-430.025	53.0386			1647.32	1.238	-0.3279			1647.35	0.278	-0.2204
	1621.16	-430.148	52.8416			1648.72	1.4236	-0.24			1648.79	-0.0113	-0.2581
	1622.56	-430.43	52.8929			1650.17	1.1828	-0.3259			1650.2	0.0404	-0.3157
	1623.92	-430.765	52.9215			1651.63	1.4689	-0.2987			1651.66	-0.0499	-0.2379
	1625.31	-430.564	52.8544			1653.04	1.388	-0.3326			1653.05	0.0621	-0.2678
	1626.72	-430.791	53.0047			1654.5	1.4337	-0.387			1654.5	-0.2418	-0.2307
	1628.08	-430.923	52.7924			1655.87	1.3532	-0.3162			1655.9	-0.1319	-0.2269
	1629.51	-431.076	52.8942			1657.32	1.3514	-0.3308			1657.35	0.0483	-0.2013
	1630.89	-431.444	52.9029			1658.72	1.3529	-0.2735			1658.79	-0.0961	-0.2563
	1632.27	-431.493	52.9371			1660.17	1.3622	-0.3282			1660.22	-0.0514	-0.3052
	1633.72	-431.996	52.7549			1661.63	1.4346	-0.2952			1661.66	-0.0395	-0.3462
	1635.15	-431.964	52.6971			1663.04	1.2647	-0.3872			1663.06	0.1292	-0.3724
	1636.56	-432.162	52.9381			1664.54	1.0836	-0.3346			1664.56	0.0181	-0.402
	1637.92	-432.334	52.8865			1666	1.3884	-0.3002			1666	-0.0728	-0.2159
	1639.32	-432.72	52.7154			1667.38	1.2979	-0.313			1667.4	-0.188	-0.3289
	1640.73	-432.435	52.9089			1668.82	1.2827	-0.3701			1668.85	0.1443	-0.2682
	1642.15	-432.841	52.9435			1670.22	1.2896	-0.3214			1670.29	0.2941	-0.2159
	1643.58	-433.318	52.7122			1671.67	1.33	-0.3613			1671.7	-0.0315	-0.3798
	1645.01	-433.346	52.8603			1673.13	1.1236	-0.3467			1673.17	-0.1116	-0.206
	1646.41	-433.269	52.7427			1674.55	1.1724	-0.2557			1674.55	-0.0087	-0.1904
	1647.82	-433.6	52.6728			1676	1.1798	-0.4027			1676	0.1199	-0.4035
	1649.23	-433.82	52.8468			1677.38	1.0472	-0.295			1677.4	0.1106	-0.2887
	1650.66	-433.891	52.8283			1678.82	1.2039	-0.3285			1678.85	-0.0413	-0.226
	1652.08	-433.896	52.7006			1680.22	1.1903	-0.2882			1680.29	0.2908	-0.3598
	1653.53	-434.118	53.0449			1681.67	1.2969	-0.4437			1681.7	0.0197	-0.2418
	1654.92	-434.757	52.6872			1683.13	1.3233	-0.3442			1683.16	0.1307	-0.3235
	1656.32	-434.405	52.815			1684.55	1.0515	-0.334			1684.55	0.0129	-0.2554
	1657.77	-434.59	52.8501			1686	1.4086	-0.3354			1686	0.1938	-0.2572
	1659.22	-434.848	52.5811			1687.38	1.0653	-0.3167			1687.4	-0.0217	-0.2738
	1660.66	-434.932	52.6811			1688.82	1.1749	-0.3639			1688.85	-0.0129	-0.2679
	1662.08	-435.388	52.8265			1690.22	1.4984	-0.4217			1690.29	-0.0066	-0.2819
	1663.53	-435.732	52.7229			1691.67	1.1375	-0.4606			1691.7	0.0286	-0.2547
	1664.92	-435.526	52.752			1693.13	1.4216	-0.295			1693.16	-0.2184	-0.3199
	1666.36	-435.866	52.8149			1694.55	1.2318	-0.3925			1694.55	0.1036	-0.3615
	1667.77	-435.771	52.8529			1696.04	1.3164	-0.3366			1696.05	0.0875	-0.3115
	1669.22	-436.139	52.7274			1697.5	1.5128	-0.3814			1697.5	0.1823	-0.3513
	1670.66	-436.172	52.7739			1698.88	1.2781	-0.3278			1698.9	-0.128	-0.2752
	1672.08	-436.423	52.6707			1700.32	1.288	-0.4176			1700.35	0.2126	-0.2999
	1673.52	-436.658	52.5599			1701.73	1.2939	-0.2992			1701.79	0.034	-0.3061
	1674.92	-436.921	52.7103			1703.17	1.0763	-0.4431			1703.21	0.0917	-0.4002
	1676.36	-437.188	52.6261			1704.63	1.1032	-0.332			1704.66	0.0766	-0.2738
	1677.73	-437.321	52.7731			1706.05	1.3376	-0.3701			1706.05	0.0521	-0.3439
	1679.16	-437.38	52.6689			1707.5	1.0029	-0.4033			1707.5	0.1159	-0.141
	1680.58	-437.348	52.7776			1708.88	1.4105	-0.4055			1708.9	-0.0083	-0.1776
	1682.03	-437.528	52.8224			1710.32	1.4016	-0.4155			1710.35	0.0662	-0.3397
	1683.42	-437.519	52.5702			1711.73	1.5721	-0.3224			1711.81	0.2287	-0.3307
	1684.86	-437.9	52.5077			1713.18	1.7474	-0.435			1713.21	0.2209	-0.2652
	1686.23	-438.065	52.7465			1714.63	1.3294	-0.3888			1714.66	0.0146	-0.2354
	1687.66	-438.252	52.6916			1716.05	1.3479	-0.3554			1716.05	-0.1453	-0.1988
	1689.08	-438.557	52.4989			1717.5	1.3224	-0.3692			1717.5	0.0806	-0.2021
	1690.53	-438.44	52.5879			1718.88	1.4029	-0.3464			1718.9	0.1236	-0.1838
	1691.92	-438.591	52.6382			1720.33	1.3538	-0.3793			1720.35	0.226	-0.2818
	1693.32	-438.934	52.732			1721.73	1.1529	-0.3563			1721.79	0.1678	-0.2294
	1694.77	-438.903	52.6563			1723.18	1.3584	-0.3427			1723.21	0.3503	-0.3407
	1696.22	-438.895	52.4789			1724.63	1.5442	-0.4078			1724.66	-0.041	-0.3363
	1697.66	-439.133	52.4436			1726.05	0.9909	-0.462			1726.05	0.0113	-0.2784
	1699.08	-439.83	52.5634			1727.5	1.136	-0.4432			1727.5	-0.0959	-0.2151
	1700.53	-440.023	52.6833			1728.9	1.3724	-0.3688			1728.9	0.0385	-0.2156
	1701.92	-439.622	52.524			1730.33	1.448	-0.4019			1730.35	0.0833	-0.2641
	1703.32	-440.072	52.5701			1731.73	1.0219	-0.438			1731.8	-0.0704	-0.2665
	1704.77	-440.192	52.4391			1733.17	1.2963	-0.2804			1733.21	0.0451	-0.3353
	1706.22	-440.225	52.5043			1734.63	1.529	-0.4445			1734.66	0.1511	-0.2393
	1707.66	-440.223	52.505			1736.05	1.3311	-0.3036			1736.06	0.0587	-0.3001
	1709.08	-440.585	52.5673			1737.5	1.2995	-0.3744			1737.5	0.0242	-0.2133
	1710.53	-440.645	52.4993			1738.88	1.1688	-0.3074			1738.9	0.0294	-0.1655
	1711.93	-440.697	52.4642			1740.33	1.1129	-0.4434			1740.35	-0.063	-0.3347
	1713.37	-441.023	52.4892			1741.73	1.5115	-0.3227			1741.8	0.1352	-0.41
	1714.77	-441.054	52.3451			1743.18	1.2868	-0.428			1743.21	-0.25	-0.262
	1716.22	-441.37	52.4132			1744.64	1.3747	-0.2955			1744.66	0.0742	-0.2697
	1717.66	-441.347	52.5524			1746.05	1.3312	-0.3006			1746.06	0.1077	-0.2643
	1719.08	-441.636	52.3216			1747.5	1.4701	-0.2818			1747.5	0.0606	-0.3183
	1720.52	-441.505	52.2845			1748.88	1.5188	-0.3325			1748.9	0.0373	-0.314
	1721.92	-441.83	52.4759			1750.33	1.5468	-0.3231			1750.36	-0.1296	-0.1448
	1723.37	-441.926	52.5127			1751.73	1.2669	-0.431			1751.8	0.1146	-0.2508
	1724.78	-442.048	52.5853			1753.18	1.5907	-0.4295			1753.21	0.0696	-0.2458
	1726.22	-442.537	52.4822			1754.64	1.3079	-0.3381			1754.66	0.2018	-0.3626
	1727.66	-442.214	52.4353			1756.05	1.2788	-0.3778			1756.06	0.1028	-0.2687
	1729.08	-442.661	52.4951			1757.5	1.212	-0.3818			1757.5	-0.0378	-0.3609
	1730.53	-442.026	52.4717			1758.88	1.3568	-0.2764			1758.9	-0.0336	-0.3498
	1731.93	-442.899	52.4472			1760.33	1.4143	-0.4483			1760.36	0.0968	-0.2322
	1733.37	-442.687	52.4093			1761.73	1.2731	-0.3374			1761.81	0.1194	-0.3123
	1734.77	-442.86	52.374			1763.18	1.3006	-0.3529			1763.21	0.2038	-0.3013
	1736.22	-442.785	52.4425			1764.64	1.3816	-0.2797			1764.66	0.0632	-0.3186
	1737.66	-443.594	52.4083			1766.05	1.2929	-0.3366			1766.06	0.2506	-0.2401
	1739.08	-443.54	52.5425			1767.5	1.2844	-0.3503			1767.5	0.0875	-0.2527
	1740.53	-443.887	52.3841			1768.88	1.3684	-0.4112			1768.9	-0.0643	-0.2986
	1741.92	-443.714	52.4397			1770.33	0.9971	-0.4096			1770.36	-0.0249	-0.368
	1743.37	-443.851	52.3584			1771.78	1.4655	-0.2828			1771.85	-0.0635	-0.2889
	1744.78	-443.776	52.3554			1773.23	1.2283	-0.2564			1773.3	0.21	-0.2854
	1746.22	-444.432	52.4672			1774.68	1.4431	-0.3132			1774.71	0.17	-0.2363
	1747.66	-443.721	52.4732			1776.14	1.5605	-0.4561			1776.16	0.2733	-0.3509
	1749.08	-443.994	52.3938			1777.55	1.3106	-0.4065			1777.56	-0.1123	-0.3505
	1750.53	-444.451	52.4252			1779	1.325	-0.3697			1779	0.1258	-0.3719
	1751.92	-444.584	52.3824			1780.38	1.3683	-0.3486			1780.41	0.0501	-0.2458
	1753.37	-444.991	52.4363			1781.83	1.5	-0.3534			1781.86	0.1252	-0.3076
	1754.77	-444.927	52.4873			1783.23	1.3201	-0.3204			1783.3	-0.1356	-0.307
	1756.22	-444.828	52.405			1784.68	1.5892	-0.351			1784.71	-0.0375	-0.2614
	1757.66	-445.304	52.2501			1786.14	1.4285	-0.3844			1786.16	-0.0249	-0.3245
	1759.08	-445.611	52.3586			1787.55	1.6278	-0.3979			1787.56	-0.1006	-0.266
	1760.53	-445.207	52.3627			1789	1.5197	-0.3995			1789.01	0.0023	-0.2017
	1761.93	-445.288	52.4639			1790.38	1.3602	-0.3049			1790.41	0.1592	-0.2691
	1763.37	-445.717	52.2913			1791.83	1.5979	-0.3862			1791.86	0.1099	-0.2623
	1764.77	-445.679	52.3989			1793.23	1.5466	-0.3131			1793.3	-0.0982	-0.2226
	1766.23	-446.017	52.4246			1794.68	1.5079	-0.2986			1794.71	-0.2046	-0.1395
	1767.66	-445.951	52.3443			1796.14	1.3897	-0.3611			1796.16	0.1536	-0.3102
	1769.08	-446.156	52.1762			1797.55	1.5314	-0.4193			1797.56	0.1035	-0.1619
	1770.54	-446.465	52.2668			1799.01	1.4538	-0.3935			1799.02	-0.022	-0.324
	1771.93	-445.886	52.2956			1800.46	1.4967	-0.3444			1800.46	-0.144	-0.2476
	1773.37	-446.543	52.438			1801.88	1.5007	-0.3569			1801.91	0.0213	-0.2958
	1774.78	-446.397	52.2081			1803.33	1.2812	-0.3674			1803.35	-0.1285	-0.3382
	1776.23	-446.774	52.1986			1804.73	1.3964	-0.4033			1804.78	0.1251	-0.4244
	1777.66	-447.131	52.2436			1806.17	1.2417	-0.3569			1806.2	0.1111	-0.2668
	1779.08	-447.106	52.3313			1807.62	1.4747	-0.3247			1807.65	-0.0705	-0.2532
	1780.53	-447.203	52.2892			1809.04	1.1778	-0.3848			1809.04	0.0387	-0.473
	1781.93	-447.237	52.2653			1810.45	1.3434	-0.443			1810.45	-0.1764	-0.2283
	1783.37	-447.446	52.4792			1811.87	1.5143	-0.3576			1811.89	0.1212	-0.2642
	1784.78	-447.853	52.2438			1813.32	1.3337	-0.1981			1813.34	0.0691	-0.2197
	1786.23	-447.444	52.1528			1814.72	1.4821	-0.3991			1814.78	0.3001	-0.334
	1787.66	-447.691	52.2624			1816.17	1.2437	-0.3576			1816.2	-0.0013	-0.2894
	1789.08	-447.618	52.2094			1817.62	1.3663	-0.3359			1817.65	0.1558	-0.2654
	1790.54	-447.653	52.2679			1819.04	1.2356	-0.4475			1819.04	-0.0381	-0.3263
	1791.93	-448.203	52.1345			1820.45	1.4628	-0.4128			1820.45	0.0911	-0.2099
	1793.37	-448.472	52.1782			1821.87	1.1683	-0.4385			1821.89	-0.0768	-0.2614
	1794.77	-448.378	52.3788			1823.32	1.3318	-0.4403			1823.34	-0.1324	-0.229
	1796.23	-448.631	52.0007			1824.72	1.4153	-0.39			1824.78	-0.1274	-0.1682
	1797.66	-448.205	52.0455			1826.17	1.3538	-0.355			1826.2	0.31	-0.159
	1799.08	-448.887	52.2034			1827.62	1.2502	-0.3343			1827.65	-0.0536	-0.1977
	1800.54	-448.777	52.1294			1829.04	1.484	-0.4006			1829.05	-0.0755	-0.2174
	1801.93	-448.929	52.1471			1830.45	1.5553	-0.4007			1830.45	0.2151	-0.2107
	1803.37	-448.751	52.2212			1831.89	1.3267	-0.3274			1831.89	-0.0669	-0.3388
	1804.73	-448.735	52.2473			1833.32	1.3369	-0.4328			1833.34	-0.2355	-0.4176
	1806.15	-449.29	52.0733			1834.72	1.7483	-0.4224			1834.78	-0.0608	-0.2943
	1807.57	-449.714	52.0798			1836.64	1.3362	-0.386			1836.65	-0.0178	-0.2495
	1809.01	-449.47	52.2488			1838.04	1.4833	-0.3881			1838.05	0.029	-0.3374
	1810.39	-449.47	52.1214			1839.49	1.3715	-0.412			1839.49	0.1126	-0.2575
	1811.77	-449.659	52.1146			1840.87	1.4897	-0.4683			1840.9	-0.0906	-0.1581
	1813.2	-450.051	52.2145			1842.32	1.2897	-0.3166			1842.35	0.136	-0.3271
	1814.57	-449.703	52.0833			1843.72	1.4563	-0.3873			1843.78	0.1869	-0.3102
	1816.01	-449.795	52.1328			1845.17	1.5266	-0.2802			1845.2	0.0645	-0.2804
	1817.39	-450.006	52.2657			1846.62	1.5435	-0.2767			1846.65	-0.065	-0.3855
	1818.77	-450.046	52.0802			1848.04	1.5242	-0.4644			1848.04	0.1425	-0.262
	1820.2	-450.152	52.0981			1849.45	1.4908	-0.3278			1849.45	0.0841	-0.2536
	1821.58	-450.255	52.1677			1850.87	1.6343	-0.376			1850.9	0.2288	-0.2644
	1823.01	-450.363	51.9506			1852.32	1.3028	-0.4514			1852.35	0.0951	-0.2771
	1824.39	-450.469	52.3376			1853.72	1.7125	-0.2611			1853.79	0.2701	-0.3033
	1825.77	-450.084	52.141			1855.17	1.4673	-0.3954			1855.17	-0.1021	-0.2059
	1827.2	-450.352	52.1755			1856.62	1.5235	-0.3981			1856.65	0.0405	-0.2628
	1828.58	-450.803	52.2166			1858.04	1.4372	-0.3661			1858.05	-0.0557	-0.178
	1830.01	-450.75	52.0625			1859.49	1.3722	-0.3096			1859.49	0.2531	-0.2963
	1831.39	-451.233	51.9594			1860.87	1.4296	-0.3094			1860.9	0.0606	-0.248
	1832.77	-450.922	52.2832			1862.32	1.3482	-0.3028			1862.35	0.1203	-0.2498
	1834.2	-451.38	52.0921			1863.72	1.3913	-0.4001			1863.79	0.0807	-0.2316
	1835.58	-451.392	52.1197			1865.17	1.346	-0.3748			1865.2	0.2751	-0.2829
	1837.01	-451.37	52.0309			1866.63	1.6577	-0.4142			1866.65	0.0428	-0.2162
	1838.39	-451.49	52.1269			1868.04	1.3086	-0.384			1868.05	-0.059	-0.3216
	1839.77	-451.592	52.1067			1869.49	1.5248	-0.454			1869.49	0.0777	-0.1678
	1841.2	-451.747	52.0685			1870.87	1.3641	-0.3082			1870.9	0.1973	-0.2541
	1842.58	-451.711	52.034			1872.32	1.3339	-0.4147			1872.35	-0.0547	-0.2792
	1844.01	-452.136	51.8827			1873.72	1.3372	-0.3773			1873.79	-0.0892	-0.3275
	1845.42	-452.028	52.0833			1875.17	1.4584	-0.3926			1875.2	-0.096	-0.2776
	1846.81	-451.965	52.0629			1876.63	1.2433	-0.3808			1876.65	0.0939	-0.2595
	1848.23	-451.753	52.1702			1878.04	1.4045	-0.3254			1878.05	0.076	-0.3458
	1849.65	-452.528	52.0063			1879.5	1.6302	-0.4576			1879.5	-0.2066	-0.1463
	1851.05	-452.161	52.1543			1880.88	1.5046	-0.3847			1880.9	-0.1339	-0.2367
	1852.41	-452.536	52.0651			1882.32	1.8209	-0.3538			1882.35	0.0274	-0.3402
	1853.81	-452.834	51.8597			1883.72	1.4904	-0.3496			1883.79	-0.0766	-0.2735
	1855.23	-452.535	52.0361			1885.17	1.0847	-0.3411			1885.2	-0.1688	-0.2265
	1856.65	-452.633	52.0196			1886.64	1.6775	-0.2925			1886.66	-0.1235	-0.2061
	1858.06	-452.948	51.9388			1888.04	1.4702	-0.4097			1888.05	0.0542	-0.1662
	1859.43	-452.75	52.0621			1889.5	1.6132	-0.2557			1889.5	0.1928	-0.2958
	1860.84	-452.913	52.0362			1890.88	1.2318	-0.3722			1890.9	0.1112	-0.3186
	1862.23	-453.3	52.0342			1892.32	1.2983	-0.3482			1892.35	0.0934	-0.2508
	1863.65	-453.166	52.0287			1893.72	1.4293	-0.3879			1893.79	0.1198	-0.2052
	1865.06	-453.503	52.0275			1895.17	1.5661	-0.4984			1895.2	-0.0745	-0.2105
	1866.41	-453.262	52.0701			1896.63	1.4752	-0.4074			1896.65	0.1927	-0.2246
	1867.81	-453.317	52.0945			1898.04	1.503	-0.4402			1898.05	-0.0125	-0.1632
	1869.22	-453.647	52.1503			1899.5	1.6279	-0.353			1899.5	0.347	-0.1372
	1870.65	-453.353	51.8987			1900.88	1.4286	-0.3964			1900.9	0.2404	-0.2835
	1872.05	-453.524	51.9124			1902.32	1.5546	-0.4228			1902.35	-0.0416	-0.2247
	1873.42	-453.384	52.0241			1903.72	1.4103	-0.4546			1903.79	-0.072	-0.2623
	1874.82	-453.671	51.9995			1905.17	1.4896	-0.3323			1905.2	-0.052	-0.106
	1876.23	-454.102	51.9745			1906.63	1.2631	-0.4248			1906.66	0.042	-0.3022
	1877.66	-454.479	51.9			1908.04	1.5121	-0.3523			1908.05	0.1002	-0.2775
	1879.07	-454.222	52.0458			1909.5	1.3091	-0.3395			1909.5	0.1364	-0.2374
	1880.52	-454.161	52.0061			1910.87	1.5617	-0.3373			1910.9	-0.2484	-0.2135
	1881.89	-454.394	51.9596			1912.32	1.3769	-0.3846			1912.35	0.175	-0.2632
	1883.27	-454.264	51.9201			1913.72	1.6273	-0.3778			1913.79	0.2357	-0.2565
	1884.72	-454.6	51.9087			1915.17	1.6621	-0.4077			1915.22	0.2973	-0.2298
	1886.08	-454.345	52.1236			1916.63	1.3343	-0.299			1916.66	-0.1144	-0.1572
	1887.51	-454.759	52.0074			1918.04	1.621	-0.4349			1918.05	0.1682	-0.2398
	1888.89	-454.884	51.8756			1919.5	1.5876	-0.4509			1919.5	0.1946	-0.1508
	1890.27	-454.676	51.8066			1920.88	1.4067	-0.3843			1920.9	0.0154	-0.0941
	1891.72	-454.853	51.8047			1922.32	1.3877	-0.4374			1922.35	0.0873	-0.2916
	1893.16	-454.495	51.8096			1923.72	1.6328	-0.3422			1923.79	0.088	-0.2514
	1894.56	-454.776	52.008			1925.17	1.5636	-0.399			1925.2	-0.1288	-0.2152
	1895.92	-455.156	51.8427			1926.63	1.6257	-0.3966			1926.66	0.2361	-0.2207
	1897.32	-455	51.9704			1928.04	1.365	-0.3524			1928.05	0.2064	-0.2709
	1898.73	-455.016	51.8892			1929.5	1.2998	-0.4932			1929.5	0.169	-0.2266
	1900.16	-455.709	51.9013			1930.88	1.5413	-0.446			1930.9	-0.0023	-0.1706
	1901.58	-455.527	51.9007			1932.32	1.5506	-0.4621			1932.35	0.0272	-0.084
	1903.01	-455.623	51.7078			1933.73	1.3927	-0.3729			1933.79	-0.0174	-0.2352
	1904.39	-455.432	51.8832			1935.17	1.6039	-0.2577			1935.21	0.0538	-0.2082
	1905.77	-455.845	51.7922			1936.63	1.6593	-0.4616			1936.66	0.108	-0.1266
	1907.2	-455.516	51.7624			1938.05	1.4678	-0.2956			1938.05	0.0513	-0.2303
	1908.58	-455.798	51.9175			1939.5	1.5704	-0.4493			1939.5	-0.1373	-0.2326
	1910.01	-455.751	51.9132			1940.87	1.6142	-0.3265			1940.9	-0.0666	-0.1935
	1911.41	-456.03	51.8495			1942.32	1.6033	-0.2989			1942.35	0.1084	-0.2365
	1912.85	-455.974	51.8968			1943.73	1.3091	-0.4426			1943.79	0.1264	-0.2597
	1914.23	-456.1	51.8836			1945.18	1.6496	-0.3754			1945.21	0.0025	-0.0565
	1915.66	-456.382	51.9074			1946.63	1.4023	-0.511			1946.66	0.1643	-0.2139
	1917.08	-456.395	51.8236			1948.05	1.554	-0.4195			1948.05	0.0465	-0.151
	1918.52	-456.233	51.8433			1949.5	1.5693	-0.356			1949.5	0.1749	-0.2484
	1919.89	-456.53	51.8476			1950.88	1.6209	-0.3627			1950.9	0.4821	-0.2704
	1921.27	-456.756	51.7557			1952.32	1.7509	-0.474			1952.35	-0.0478	-0.2046
	1922.72	-456.651	51.7492			1953.73	1.411	-0.4131			1953.79	-0.1671	-0.1486
	1924.16	-456.793	51.7167			1955.18	1.4192	-0.4613			1955.21	-0.0311	-0.2429
	1925.58	-456.981	51.9325			1957.04	1.5362	-0.4275			1957.05	-0.0324	-0.187
	1927.03	-456.706	51.7953			1958.5	1.727	-0.3969			1958.5	-0.0708	-0.2845
	1928.42	-456.766	51.5866			1959.88	1.5665	-0.4231			1959.9	0.2751	-0.3282
	1929.85	-456.466	51.8613			1961.32	1.4625	-0.4309			1961.35	-0.0387	-0.148
	1931.23	-457.079	51.6484			1962.73	1.7276	-0.3557			1962.79	0.2103	-0.231
	1932.66	-457.058	51.8737			1964.17	1.3642	-0.3507			1964.21	0.1347	-0.2264
	1934.06	-457.548	51.8094			1965.63	1.33	-0.4269			1965.66	0.2312	-0.1773
	1935.41	-457.171	51.7516			1967.05	1.3305	-0.3713			1967.05	0.0622	-0.1855
	1936.85	-457.252	51.901			1968.47	1.4136	-0.3753			1968.47	0.1194	-0.1785
	1938.24	-457.487	51.7684			1969.88	1.8233	-0.4469			1969.9	0.182	-0.258
	1939.66	-457.428	51.8422			1971.32	1.6973	-0.4033			1971.35	-0.0933	-0.129
	1941.06	-457.527	51.7499			1972.73	1.4331	-0.3891			1972.8	0.0669	-0.1553
	1942.42	-457.691	51.9544			1974.18	1.3958	-0.3827			1974.21	0.1044	-0.1693
	1943.85	-457.586	51.8924			1975.63	1.3309	-0.3881			1975.66	-0.3774	-0.1468
	1945.24	-457.582	51.8381			1977.05	1.5991	-0.4355			1977.06	-0.1231	-0.1265
	1946.66	-457.793	51.8235			1978.5	1.8573	-0.2919			1978.5	0.1073	-0.1566
	1948.08	-457.977	51.8278			1979.88	1.6302	-0.442			1979.9	-0.081	-0.1001
	1949.52	-457.886	51.8821			1981.32	1.4247	-0.508			1981.35	-0.2295	-0.2122
	1950.92	-457.942	51.8236			1982.73	1.684	-0.4428			1982.79	-0.0559	-0.192
	1952.35	-458.324	51.8025			1984.18	1.5664	-0.4208			1984.21	-0.1728	-0.0855
	1953.77	-458.172	51.8364			1985.63	1.549	-0.3986			1985.66	-0.0786	-0.1932
	1955.22	-458.667	51.7124			1987.05	1.4267	-0.3445			1987.06	0.2251	-0.2343
	1956.66	-458.527	51.7316			1988.5	1.8115	-0.351			1988.5	0.2081	-0.2122
	1958.08	-458.06	51.8368			1989.88	1.7232	-0.3634			1989.9	0.1784	-0.2365
	1959.53	-458.487	51.7152			1991.33	1.8458	-0.3331			1991.35	0.1665	-0.1248
	1960.92	-458.459	51.7191			1992.74	1.5633	-0.3931			1992.8	0.0717	-0.0901
	1962.32	-458.545	51.776			1994.18	1.6024	-0.4301			1994.21	0.1177	-0.1007
	1963.77	-458.312	51.8202			1995.63	1.4656	-0.354			1995.66	0.1222	-0.1099
	1965.22	-458.834	51.6865			1997.05	1.6679	-0.4629			1997.06	0.0166	-0.1785
	1966.66	-458.878	51.6777			1998.5	1.5571	-0.4182			1998.5	0.246	-0.247
	1968.08	-458.911	51.8323			1999.9	1.4191	-0.4058			1999.92	0.2132	-0.1239
	1969.53	-459.139	51.7667			2001.38	1.3642	-0.4373			2001.4	0.1001	-0.1525
	1970.93	-459.138	51.7727			2002.83	1.4997	-0.2902			2002.85	-0.124	-0.0925
	1972.37	-459.078	51.778			2004.23	1.7059	-0.461			2004.3	0.1607	-0.1058
	1973.77	-458.782	51.8523			2005.68	1.8587	-0.5022			2005.71	0.1292	-0.1856
	1975.22	-459.216	51.6976			2007.13	1.6053	-0.3759			2007.16	-0.0854	-0.1552
	1976.66	-458.765	51.6543			2008.55	1.4274	-0.4549			2008.56	0.1764	-0.2016
	1978.08	-459.258	51.7261			2010	1.4869	-0.373			2010	0.1721	-0.1164
	1979.53	-459.526	51.7217			2011.38	1.4184	-0.387			2011.41	-0.0754	-0.084
	1980.92	-459.423	51.6744			2012.83	1.5626	-0.3792			2012.85	0.126	-0.0686
	1982.32	-459.596	51.7169			2014.23	1.5133	-0.3861			2014.3	-0.1208	-0.1529
	1983.77	-459.707	51.7926			2015.68	1.5653	-0.3716			2015.71	0.2054	-0.1287
	1985.22	-459.745	51.842			2017.13	1.5928	-0.3694			2017.18	0.1677	-0.1352
	1986.66	-459.785	51.8347			2018.64	1.3261	-0.4492			2018.66	0.188	-0.177
	1988.13	-459.765	51.6833			2020.05	1.8445	-0.3049			2020.06	-0.1489	-0.1404
	1989.56	-459.967	51.8053			2021.5	1.6298	-0.3922			2021.5	0.0068	-0.1426
	1990.93	-459.877	51.6878			2022.88	1.4275	-0.3931			2022.9	0.0407	-0.0574
	1992.37	-459.817	51.7389			2024.33	1.6334	-0.3894			2024.36	0.062	0.0248
	1993.78	-460.281	51.7221			2025.73	1.6115	-0.3207			2025.8	0.2559	-0.0937
	1995.22	-460.399	51.5965			2027.18	1.7303	-0.4979			2027.21	0.1958	-0.0305
	1996.66	-459.881	51.785			2028.64	1.3631	-0.472			2028.66	0.1219	-0.0705
	1998.08	-460.27	51.689			2030.05	1.5195	-0.3844			2030.06	-0.1312	-0.0395
	1999.53	-460.501	51.7044			2031.5	1.57	-0.3659			2031.5	-0.1024	-0.0767
	2000.92	-460.163	51.729			2032.88	1.6798	-0.3623			2032.9	0.0529	-0.0423
	2002.37	-460.499	51.737			2034.33	1.7004	-0.3474			2034.36	0.2204	-0.0534
	2003.77	-460.384	51.6431			2035.73	1.568	-0.3879			2035.8	-0.0176	-0.0645
	2005.22	-460.514	51.6648			2037.18	1.5206	-0.3958			2037.21	0.1406	-0.064
	2006.66	-461.074	51.6836			2038.64	1.7029	-0.4643			2038.66	-0.144	-0.0614
	2008.08	-460.969	51.7377			2040.05	1.659	-0.3731			2040.06	-0.2839	-0.0625
	2009.53	-460.542	51.8515			2041.5	1.6755	-0.3753			2041.51	-0.033	0.1212
	2010.92	-460.711	51.558			2042.89	1.4545	-0.4837			2042.91	-0.0636	-0.1163
	2012.37	-460.708	51.5604			2044.33	1.7637	-0.4766			2044.36	-0.1646	-0.1031
	2013.77	-460.552	51.7115			2045.73	1.7774	-0.5356			2045.8	0.033	-0.0187
	2015.23	-460.946	51.8212			2047.18	1.568	-0.453			2047.21	0.0002	0.0063
	2016.66	-461.059	51.5863			2048.64	1.5867	-0.4059			2048.66	-0.1713	-0.0439
	2018.08	-461.171	51.7136			2050.05	1.6168	-0.4781			2050.06	-0.0522	-0.0335
	2019.53	-461.447	51.6468			2051.5	1.8531	-0.3593			2051.51	-0.2233	-0.0707
	2020.93	-461.243	51.5544			2052.88	1.6668	-0.4694			2052.91	-0.1036	-0.0882
	2022.37	-460.987	51.591			2054.33	1.4955	-0.4472			2054.36	-0.1239	-0.0105
	2023.78	-461.58	51.5273			2055.73	1.4652	-0.3984			2055.8	0.028	-0.0587
	2025.22	-461.001	51.522			2057.18	1.5785	-0.4067			2057.21	-0.244	-0.1061
	2026.66	-461.597	51.7613			2058.64	1.8312	-0.4458			2058.66	-0.1514	-0.0379
	2028.08	-461.726	51.7279			2060.05	1.5439	-0.4043			2060.06	0.2033	0.0159
	2029.53	-461.738	51.5464			2061.51	1.5035	-0.3693			2061.51	0.0595	-0.0743
	2030.92	-461.688	51.6084			2062.88	1.8279	-0.3107			2062.91	-0.2018	0.1017
	2032.37	-461.914	51.7021			2064.33	1.9452	-0.3387			2064.36	-0.2682	0.0199
	2033.78	-461.741	51.6736			2065.74	1.8556	-0.5072			2065.8	-0.2722	0.0705
	2035.22	-461.622	51.7823			2067.18	1.4002	-0.343			2067.21	-0.0314	-0.0229
	2036.66	-461.974	51.645			2068.64	1.3849	-0.3255			2068.66	-0.3635	0.1395
	2038.08	-461.781	51.6407			2070.05	1.5448	-0.3848			2070.06	-0.0967	0.0315
	2039.53	-461.8	51.5898			2071.51	1.6444	-0.4232			2071.51	-0.1909	0.106
	2040.93	-462.128	51.6147			2072.89	1.5666	-0.4247			2072.91	-0.0011	0.1964
	2042.37	-462.125	51.4594			2074.33	1.6669	-0.4521			2074.36	-0.0955	0.0336
	2043.78	-462.2	51.5321			2075.73	1.7688	-0.5209			2075.8	-0.2963	0.102
	2045.23	-462.29	51.6431			2077.18	1.6481	-0.3786			2077.21	-0.1859	0.1754
	2046.66	-462.465	51.5816			2078.64	1.6361	-0.3307			2078.71	-0.0924	0.0838
	2048.08	-462.374	51.5477			2080.14	1.4765	-0.4161			2080.17	-0.2563	0.1033
	2049.58	-462.361	51.6745			2081.55	1.8035	-0.362			2081.56	-0.1369	0.0858
	2051.03	-462.425	51.495			2083.01	1.5594	-0.3446			2083.01	0.0234	0.1295
	2052.43	-462.376	51.7262			2084.38	1.4269	-0.329			2084.41	-0.5409	0.0788
	2053.93	-462.608	51.6081			2085.86	1.7554	-0.5029			2085.91	-0.335	0.1878
	2055.37	-462.299	51.5999			2087.78	1.7464	-0.301			2087.81	-0.0494	0.066
	2056.78	-462.283	51.5594			2089.18	1.5494	-0.3748			2089.21	-0.2473	0.1076
	2058.23	-462.733	51.6539			2090.64	1.6905	-0.4965			2090.67	-0.1922	0.1559
	2059.66	-462.913	51.5232			2092.05	1.4914	-0.3694			2092.06	-0.3903	0.1142
	2061.08	-462.595	51.609			2093.51	1.4581	-0.4124			2093.51	-0.3186	0.1237
	2062.54	-462.575	51.7069			2094.89	1.532	-0.4204			2094.91	-0.4492	0.2037
	2063.93	-463.01	51.6881			2096.33	1.7841	-0.3782			2096.36	-0.4515	0.1876
	2065.37	-462.899	51.697			2097.73	1.5192	-0.3293			2097.8	-0.3455	0.2093
	2066.78	-462.65	51.4819			2099.18	1.7206	-0.4272			2099.21	-0.2403	0.1813
	2068.23	-463.078	51.6342			2100.64	1.975	-0.3954			2100.67	-0.3358	0.1598
	2069.66	-463.174	51.6263			2102.05	1.758	-0.3085			2102.06	-0.4925	0.0598
	2071.08	-463.265	51.6366			2103.51	1.7399	-0.4756			2103.51	-0.4052	0.2152
	2072.54	-463.478	51.6607			2104.89	1.6134	-0.5413			2104.9	-0.176	0.244
	2073.93	-463.168	51.5239			2106.32	1.6057	-0.3733			2106.35	-0.188	0.2057
	2075.37	-463.331	51.6031			2107.74	1.419	-0.3882			2107.79	-0.4023	0.1974
	2076.78	-463.265	51.5567			2109.17	1.7581	-0.3272			2109.2	-0.3805	0.2685
	2078.23	-463.604	51.5981			2110.63	1.6991	-0.4801			2110.65	-0.4634	0.197
	2079.66	-463.364	51.584			2112.04	1.3885	-0.3339			2112.06	-0.5731	0.3201
	2081.08	-463.636	51.5242			2113.46	1.5278	-0.3263			2113.46	-0.6871	0.2491
	2082.54	-463.726	51.659			2114.87	1.7805	-0.5745			2114.9	-0.4383	0.2453
	2083.93	-463.674	51.595			2116.32	1.78	-0.364			2116.35	-0.3143	0.2904
	2085.37	-463.892	51.5249			2117.72	1.6441	-0.3469			2117.79	-0.5751	0.2612
	2086.78	-463.775	51.5455			2119.17	1.708	-0.4099			2119.2	-0.7445	0.234
	2088.23	-463.453	51.7254			2120.63	1.7402	-0.3901			2120.65	-0.3867	0.3811
	2089.66	-463.505	51.4828			2122.04	1.7512	-0.4495			2122.05	-0.6145	0.2856
	2091.08	-464.419	51.5011			2123.5	1.6412	-0.3885			2123.5	-0.6868	0.2549
	2092.54	-463.711	51.5382			2124.88	1.9186	-0.4603			2124.9	-0.536	0.357
	2093.93	-463.752	51.431			2126.32	1.7245	-0.424			2126.35	-0.6873	0.2976
	2095.37	-464.038	51.553			2127.73	1.8126	-0.495			2127.79	-0.3696	0.3656
	2096.78	-464.027	51.5254			2129.17	1.5112	-0.4195			2129.2	-0.4165	0.3885
	2098.23	-464.041	51.4366			2130.63	1.2986	-0.4315			2130.66	-0.5786	0.3415
	2099.66	-463.981	51.5144			2132.04	1.6586	-0.3717			2132.05	-0.3149	0.3657
	2101.08	-464.235	51.4624			2133.45	1.5747	-0.4501			2133.45	-0.5654	0.3297
	2102.53	-464.117	51.6315			2134.88	1.6928	-0.437			2134.9	-0.6188	0.3645
	2103.93	-464.313	51.6157			2136.32	1.7201	-0.4191			2136.35	-0.7392	0.4119
	2105.32	-464.419	51.5239			2137.72	1.9043	-0.4347			2137.79	-0.6655	0.4437
	2106.73	-464.223	51.4015			2139.17	1.5959	-0.4429			2139.2	-0.9071	0.555
	2108.15	-464.285	51.4433			2140.63	1.4457	-0.3812			2140.66	-0.6808	0.4822
	2109.56	-464.291	51.3758			2142.04	1.7866	-0.4693			2142.05	-0.6302	0.3064
	2110.91	-464.483	51.5219			2143.5	1.4445	-0.4429			2143.5	-0.8791	0.4695
	2112.27	-464.272	51.4369			2144.88	1.6945	-0.5292			2144.9	-0.8244	0.4866
	2113.7	-464.552	51.5556			2146.32	1.8371	-0.4697			2146.35	-0.7955	0.299
	2115.08	-465.028	51.5872			2147.73	1.8389	-0.3256			2147.79	-0.9118	0.4906
	2116.51	-464.613	51.4533			2149.17	1.6981	-0.4343			2149.21	-0.795	0.5339
	2117.89	-464.706	51.3405			2150.63	1.7836	-0.3602			2150.66	-0.768	0.5223
	2119.27	-465.075	51.5772			2152.04	1.7284	-0.3695			2152.05	-1.0273	0.4532
	2120.7	-464.592	51.5603			2153.5	1.5995	-0.3942			2153.5	-0.8796	0.5556
	2122.08	-465.026	51.4609			2154.88	1.7898	-0.3402			2154.9	-0.6687	0.4749
	2123.51	-465.174	51.4712			2156.32	1.6784	-0.3789			2156.35	-0.6549	0.5214
	2124.89	-464.988	51.5225			2157.73	1.5015	-0.4991			2157.79	-0.9096	0.5796
	2126.27	-465.24	51.4451			2159.17	1.5956	-0.437			2159.21	-0.6142	0.567
	2127.7	-464.858	51.4871			2160.63	1.6982	-0.503			2160.66	-0.7204	0.6165
	2129.08	-465.229	51.5162			2162.04	1.7514	-0.4052			2162.05	-1.04	0.6334
	2130.51	-465.024	51.4649			2163.5	1.5021	-0.4471			2163.5	-0.9821	0.5755
	2131.89	-464.982	51.5441			2164.88	1.4897	-0.4422			2164.9	-0.8783	0.6027
	2133.27	-465.319	51.4546			2166.32	1.7609	-0.4369			2166.35	-0.9327	0.5853
	2134.7	-465.548	51.4292			2167.73	1.6486	-0.4385			2167.79	-0.7246	0.5479
	2136.08	-465.449	51.5846			2169.17	1.5656	-0.4701			2169.2	-0.9566	0.5978
	2137.51	-465.109	51.5549			2170.63	1.4786	-0.4333			2170.66	-0.876	0.6423
	2138.92	-465.518	51.5049			2172.05	1.6618	-0.3908			2172.05	-0.8022	0.6746
	2140.32	-465.719	51.4614			2173.5	1.4855	-0.4658			2173.5	-1.0707	0.6679
	2141.73	-465.17	51.5909			2174.88	1.6628	-0.464			2174.9	-0.9681	0.6901
	2143.15	-465.421	51.5199			2176.32	1.6341	-0.4594			2176.35	-1.1735	0.7111
	2144.55	-465.887	51.4824			2177.73	1.7219	-0.4388			2177.79	-0.9507	0.7475
	2145.92	-465.878	51.5754			2179.17	1.6738	-0.4897			2179.21	-1.2253	0.7222
	2147.32	-466.039	51.3746			2180.63	1.6155	-0.4286			2180.66	-1.0189	0.7632
	2148.73	-465.389	51.619			2182.05	1.4966	-0.3924			2182.05	-1.159	0.706
	2150.16	-466.035	51.5943			2183.5	1.6416	-0.3626			2183.5	-1.1413	0.805
	2151.56	-465.962	51.493			2184.88	1.5669	-0.4062			2184.9	-1.2811	0.917
	2152.92	-466.124	51.5107			2186.32	1.7641	-0.4657			2186.35	-1.1677	0.7079
	2154.32	-465.775	51.4802			2187.73	1.9229	-0.4467			2187.79	-1.126	0.7817
	2155.73	-466.089	51.4713			2189.17	1.6855	-0.4165			2189.21	-1.1135	0.8075
	2157.15	-466.065	51.5388			2190.63	1.3389	-0.5317			2190.66	-1.3092	0.8815
	2158.56	-466.243	51.4151			2192.05	1.8906	-0.4391			2192.05	-1.2465	0.9239
	2159.92	-466.248	51.4194			2193.5	1.7218	-0.4614			2193.5	-1.3636	0.8435
	2161.32	-466.142	51.5536			2194.88	1.5722	-0.3733			2194.9	-1.4442	0.8136
	2162.72	-465.931	51.4295			2196.32	1.8954	-0.4409			2196.35	-1.5394	0.8104
	2164.16	-466.393	51.4468			2197.73	1.7062	-0.4263			2197.79	-1.2872	0.8723
	2165.55	-466.115	51.3291			2199.17	1.9087	-0.5785			2199.21	-1.2118	0.8444
	2166.91	-466.35	51.4251			2200.63	1.5521	-0.5141			2200.66	-1.536	0.8075
	2168.3	-466.281	51.4855			2202.05	1.7265	-0.4574			2202.05	-1.4204	0.9172
	2169.71	-466.306	51.4257			2203.5	1.7074	-0.4527			2203.5	-1.2574	0.9805
	2171.08	-466.211	51.5613			2204.88	2.0584	-0.4268			2204.9	-1.3938	0.9248
	2172.52	-466.13	51.4021			2206.32	1.6256	-0.4687			2206.35	-1.3831	0.9979
	2173.89	-466.045	51.4002			2207.73	1.7296	-0.4516			2207.79	-1.7431	1.0371
	2175.27	-466.295	51.46			2209.17	1.7021	-0.3641			2209.21	-1.455	0.9419
	2176.72	-466.446	51.4688			2210.66	1.6651	-0.3554			2210.7	-1.4908	1.0626
	2178.16	-466.533	51.5328			2212.13	1.6235	-0.3466			2212.16	-1.5904	0.9055
	2179.56	-466.634	51.452			2213.55	1.7324	-0.4696			2213.55	-1.5166	1.0841
	2180.92	-466.471	51.4275			2215	1.7674	-0.5096			2215	-1.6272	0.9742
	2182.32	-466.641	51.4513			2216.38	1.7473	-0.5151			2216.4	-1.6013	1.0603
	2183.78	-466.592	51.533			2217.83	1.2725	-0.4799			2217.85	-1.6384	1.0637
	2185.21	-466.974	51.4715			2219.23	1.6265	-0.3932			2219.29	-1.7721	1.1277
	2186.58	-467.005	51.4462			2220.68	1.436	-0.383			2220.71	-1.3341	1.2362
	2188.02	-467.068	51.3697			2222.13	1.7599	-0.3665			2222.16	-1.6365	1.0283
	2189.41	-467.314	51.4991			2223.56	1.9425	-0.2528			2223.57	-1.775	1.143
	2190.82	-466.866	51.4565			2225	1.8336	-0.4562			2225	-1.8783	1.1379
	2192.24	-466.584	51.4801			2226.38	1.747	-0.3008			2226.4	-2.1477	1.2702
	2193.66	-466.964	51.5542			2227.83	1.6858	-0.4107			2227.85	-1.7011	1.3555
	2195.06	-466.974	51.4293			2229.23	1.7906	-0.3976			2229.29	-1.7455	1.2269
	2196.42	-467.25	51.3342			2230.68	1.7451	-0.4573			2230.71	-1.9353	1.1493
	2197.82	-467.336	51.5082			2232.13	1.5569	-0.3506			2232.16	-1.8634	1.2553
	2199.23	-467.047	51.4956			2233.55	1.6341	-0.3609			2233.56	-1.9322	1.3004
	2200.89	-467.207	51.4353			2235	1.6403	-0.4116			2235.01	-1.8158	1.3309
	2202.27	-467.119	51.5814			2236.39	1.7272	-0.4343			2236.4	-2.0913	1.2304
	2203.72	-466.891	51.4904			2237.83	1.6561	-0.4199			2237.85	-2.1053	1.2753
	2205.16	-467.546	51.4141			2239.23	1.843	-0.2998			2239.3	-2.2142	1.2981
	2206.56	-467.332	51.5385			2240.68	1.9806	-0.3385			2240.71	-1.9021	1.2577
	2207.92	-467.34	51.5486			2242.13	1.515	-0.4515			2242.16	-2.1317	1.4519
	2209.32	-467.835	51.4229			2243.55	1.6749	-0.3741			2243.55	-1.8974	1.3687
	2210.78	-467.518	51.3772			2245	1.9065	-0.4008			2245	-2.0842	1.3943
	2212.21	-467.478	51.3611			2246.38	1.9485	-0.3985			2246.4	-1.9937	1.3756
	2213.58	-467.387	51.3827			2247.83	1.716	-0.4088			2247.86	-1.9439	1.3884
	2215.03	-467.538	51.3817			2249.23	2.0353	-0.4342			2249.3	-2.4656	1.3749
	2216.42	-467.626	51.3044			2250.68	1.8045	-0.3312			2250.71	-2.316	1.364
	2217.85	-467.727	51.5865			2252.13	1.8923	-0.4339			2252.16	-2.0772	1.5881
	2219.27	-467.772	51.4868			2253.55	1.7918	-0.4049			2253.61	-2.3816	1.3915
	2220.72	-467.8	51.5353			2255.05	1.7924	-0.4285			2255.05	-2.3434	1.5035
	2222.16	-467.762	51.4673			2256.5	1.7783	-0.434			2256.5	-2.0961	1.5341
	2223.58	-468.059	51.3829			2257.88	1.638	-0.3789			2257.9	-2.0876	1.4143
	2225.03	-467.965	51.4912			2259.33	1.6761	-0.5656			2259.35	-2.2682	1.5534
	2226.42	-468.228	51.4279			2260.73	1.6051	-0.4041			2260.79	-2.176	1.5194
	2227.85	-468.235	51.3023			2262.18	1.6719	-0.4461			2262.21	-2.252	1.5517
	2229.27	-467.895	51.4229			2263.63	1.6265	-0.4806			2263.66	-2.2933	1.6559
	2230.72	-468.13	51.3485			2265.05	1.7544	-0.4397			2265.06	-2.3281	1.6017
	2232.16	-468.189	51.3902			2266.5	2.0858	-0.4471			2266.5	-2.1056	1.6322
	2233.58	-468.361	51.4652			2267.88	1.7837	-0.4724			2267.9	-2.6348	1.7227
	2235.03	-468.555	51.5251			2269.33	1.7888	-0.3941			2269.36	-2.4838	1.675
	2236.42	-468.495	51.3972			2270.73	1.8211	-0.4695			2270.8	-2.5403	1.7683
	2237.85	-468.21	51.4398			2272.18	1.4432	-0.4382			2272.21	-2.4199	1.6579
	2239.28	-468.544	51.256			2273.63	2.004	-0.4716			2273.66	-2.8189	1.6863
	2240.72	-468.578	51.4086			2275.05	1.9017	-0.5159			2275.05	-2.4088	1.6748
	2242.16	-468.885	51.4224			2276.5	1.5261	-0.4999			2276.67	-2.8748	1.7216
	2243.58	-468.414	51.5394			2278.14	1.7871	-0.4109			2278.16	-2.5347	1.7354
	2245.03	-468.542	51.5262			2279.55	1.8693	-0.437			2279.55	-2.6954	1.7822
	2246.42	-468.783	51.4412			2281	1.6954	-0.4244			2281	-2.9752	1.8564
	2247.82	-468.536	51.2975			2282.39	1.7716	-0.3805			2282.41	-2.7441	1.8204
	2249.27	-468.498	51.3387			2283.83	1.9518	-0.5447			2283.85	-2.6686	1.9306
	2250.72	-468.952	51.5179			2285.23	1.9439	-0.4473			2285.3	-2.7689	1.8602
	2252.16	-468.891	51.3237			2286.68	1.6054	-0.5638			2286.71	-3.0671	1.8319
	2253.58	-469.044	51.4674			2288.13	1.4542	-0.4476			2288.16	-2.8217	1.8074
	2255.02	-468.97	51.3474			2289.55	2.0997	-0.4099			2289.56	-3.0687	1.8404
	2256.42	-468.666	51.5101			2291	1.9419	-0.4807			2291	-2.9673	1.8917
	2257.82	-468.744	51.4429			2292.38	1.9711	-0.4076			2292.41	-2.7186	1.8623
	2259.27	-468.65	51.5028			2293.83	1.7311	-0.4884			2293.85	-3.0308	1.8464
	2260.72	-468.659	51.492			2295.23	1.9645	-0.3852			2295.31	-3.396	2.0173
	2262.16	-469.124	51.5004			2296.68	1.6901	-0.4822			2296.71	-3.097	1.9417
	2263.58	-469.125	51.4329			2298.14	1.7748	-0.4537			2298.18	-2.8496	2.0686
	2265.03	-469.212	51.5141			2299.64	1.7031	-0.5005			2299.66	-3.1138	2.0817
	2266.42	-469.127	51.4392			2301.05	1.8202	-0.3884			2301.05	-3.3575	2.2048
	2267.85	-469.123	51.4596			2302.5	1.917	-0.5133			2302.5	-3.2172	2.1278
	2269.28	-469.399	51.4818			2303.88	1.6528	-0.3966			2303.91	-3.3169	1.9598
	2270.72	-469.315	51.4728			2305.33	1.8891	-0.4654			2305.36	-3.1675	2.007
	2272.16	-469.23	51.3738			2306.73	1.6426	-0.3827			2306.8	-3.2781	2.1752
	2273.58	-469.59	51.5046			2308.18	1.7254	-0.4772			2308.21	-3.11	2.1207
	2275.03	-469.217	51.4526			2309.64	1.7793	-0.3838			2309.66	-3.5898	2.1386
	2276.42	-469.195	51.5213			2311.05	1.875	-0.4264			2311.06	-3.4025	2.1907
	2277.87	-469.154	51.3836			2312.5	1.9155	-0.3677			2312.51	-3.4327	2.1797
	2279.28	-469.557	51.567			2313.9	1.6432	-0.4565			2313.91	-3.4995	2.2147
	2280.72	-469.605	51.3148			2315.33	1.673	-0.4442			2315.36	-3.7187	2.1563
	2282.16	-469.685	51.4457			2316.73	1.7615	-0.3721			2316.8	-3.5249	2.1877
	2283.58	-469.558	51.4308			2318.18	1.7242	-0.4304			2318.21	-3.5296	2.4145
	2285.03	-469.564	51.3482			2319.64	1.9189	-0.4559			2319.66	-3.5684	2.3444
	2286.43	-469.441	51.4164			2321.05	1.8591	-0.4892			2321.06	-3.5614	2.3546
	2287.85	-469.334	51.3251			2322.52	1.9788	-0.451			2322.52	-3.5773	2.3505
	2289.28	-469.84	51.4709			2324	1.7699	-0.3737			2324	-3.8068	2.3634
	2291.03	-469.835	51.4076			2325.4	1.7074	-0.4168			2325.42	-3.7998	2.2547
	2292.42	-469.667	51.4252			2326.88	1.9715	-0.467			2326.91	-3.7815	2.4013
	2293.87	-469.889	51.2682			2328.33	1.9723	-0.4217			2328.36	-3.9677	2.4959
	2295.28	-469.579	51.4594			2329.73	1.7647	-0.4244			2329.8	-3.7016	2.4622
	2296.72	-469.818	51.4766			2331.18	1.9324	-0.2667			2331.21	-3.8824	2.4695
	2298.16	-469.741	51.2997			2332.64	2.0662	-0.4585			2332.66	-4.0236	2.4094
	2299.58	-469.837	51.3845			2334.05	1.5452	-0.3773			2334.06	-3.9864	2.4815
	2301.03	-469.925	51.4741			2335.52	1.876	-0.4738			2335.52	-4.1202	2.5395
	2302.42	-469.882	51.3226			2337	1.7643	-0.4479			2337	-4.0841	2.5145
	2303.87	-469.759	51.4869			2338.39	1.9374	-0.4919			2338.41	-3.8094	2.5473
	2305.28	-470.001	51.2933			2339.83	1.8845	-0.4496			2339.86	-4.148	2.5552
	2306.72	-469.781	51.4087			2341.23	1.8977	-0.4078			2341.3	-4.4101	2.6614
	2308.16	-470.103	51.4999			2342.68	1.5802	-0.4517			2342.71	-4.1691	2.683
	2309.58	-469.932	51.3677			2344.14	1.7517	-0.5028			2344.17	-4.0593	2.7107
	2311.05	-470.284	51.4126			2345.57	1.7273	-0.533			2345.62	-4.3438	2.5533
	2312.43	-470.521	51.2093			2347.05	1.6705	-0.3807			2347.06	-4.2418	2.6295
	2313.87	-470.164	51.4953			2348.51	1.9773	-0.4069			2348.51	-4.554	2.7517
	2315.28	-470.32	51.2744			2349.89	1.7952	-0.4113			2349.91	-4.2728	2.6677
	2316.72	-470.417	51.3683			2351.33	1.7409	-0.3738			2351.36	-4.5975	2.7501
	2318.16	-470.418	51.4988			2352.73	1.8868	-0.3898			2352.8	-4.4523	2.763
	2319.58	-470.149	51.3578			2354.18	1.9333	-0.4431			2354.21	-4.7619	2.734
	2321.03	-470.388	51.4509			2355.64	2.0159	-0.3948			2355.67	-4.335	2.8552
	2322.43	-470.668	51.4287			2357.05	1.8779	-0.3904			2357.06	-4.6613	2.8337
	2323.87	-470.443	51.4848			2358.51	1.8689	-0.43			2358.51	-4.7108	2.8684
	2325.29	-470.592	51.5059			2359.88	1.9085	-0.4323			2359.91	-4.6609	2.8995
	2326.72	-470.768	51.4479			2361.33	1.9493	-0.3946			2361.36	-4.2885	2.881
	2328.18	-470.754	51.4741			2362.73	1.666	-0.4137			2362.8	-4.6278	2.9104
	2329.58	-470.882	51.4833			2364.18	1.786	-0.4499			2364.21	-4.8584	2.8208
	2331.03	-470.582	51.4431			2365.64	1.7548	-0.3722			2365.67	-4.9541	3.0108
	2332.43	-470.552	51.3345			2367.05	1.7917	-0.4916			2367.06	-4.8076	2.9316
	2333.87	-470.506	51.3365			2368.51	1.8747	-0.4706			2368.51	-4.8273	2.9269
	2335.28	-470.946	51.415			2369.89	1.8277	-0.4127			2369.91	-4.8607	3.0249
	2336.74	-470.983	51.3671			2371.33	1.8268	-0.4426			2371.36	-4.8171	3.0365
	2338.16	-470.798	51.3541			2372.75	1.8353	-0.4477			2372.81	-4.9515	3.1068
	2339.58	-471.093	51.345			2374.19	1.9859	-0.4212			2374.22	-5.1304	3.212
	2341.03	-470.667	51.3998			2375.64	1.6935	-0.4386			2375.67	-5.1675	3.0675
	2342.43	-470.469	51.4105			2377.05	1.8089	-0.4238			2377.06	-4.9384	3.1564
	2343.87	-470.856	51.3393			2378.58	1.7645	-0.4748			2378.62	-5.3813	3.1039
	2345.28	-470.622	51.3713			2380.05	1.5378	-0.4072			2380.06	-5.2519	3.1222
	2346.73	-471.165	51.3833			2381.5	2.0083	-0.4663			2381.5	-5.1437	3.1064
	2348.16	-470.846	51.4155			2382.88	1.8974	-0.5405			2382.91	-5.2099	3.1266
	2349.58	-471.216	51.4371			2384.33	1.763	-0.4517			2384.36	-5.673	3.2558
	2351.04	-471.219	51.3883			2385.74	1.8627	-0.4577			2385.8	-5.3569	3.2993
	2352.43	-470.828	51.4456			2387.18	1.8227	-0.536			2387.22	-5.4741	3.1682
	2353.88	-471.402	51.3365			2388.64	2.0024	-0.4855			2388.67	-5.4096	3.2383
	2355.28	-471.365	51.5883			2390.06	1.8731	-0.3993			2390.06	-5.5767	3.2788
	2356.74	-471.021	51.412			2391.5	2.1565	-0.4623			2391.5	-5.4686	3.3187
	2358.16	-471.118	51.4322			2392.89	1.9324	-0.4228			2392.91	-5.7479	3.3128
	2359.58	-471.392	51.4304			2394.33	2.1958	-0.4388			2394.36	-5.4624	3.2758
	2361.04	-471.177	51.37			2395.73	1.975	-0.4071			2395.8	-5.833	3.4073
	2362.43	-471.516	51.448			2397.18	1.8505	-0.4453			2397.22	-5.4874	3.4519
	2363.87	-471.299	51.372			2398.64	2.0879	-0.5719			2398.67	-5.6511	3.4294
	2365.28	-471.265	51.3339			2400.06	2.0918	-0.5203			2400.07	-5.8034	3.3395
	2366.73	-471.414	51.4083			2401.52	1.8925	-0.5432			2401.52	-5.5981	3.5386
	2368.16	-471.474	51.401			2403	1.9414	-0.4323			2403.01	-5.5882	3.4719
	2369.58	-471.601	51.5931			2404.4	1.6992	-0.4813			2404.41	-5.7636	3.557
	2371.04	-471.748	51.443			2405.83	1.9596	-0.4087			2405.86	-5.9082	3.4807
	2372.43	-471.368	51.3732			2407.22	2.0545	-0.3603			2407.29	-6.0032	3.5508
	2373.87	-471.496	51.4465			2408.67	1.7001	-0.4482			2408.7	-6.113	3.606
	2375.28	-471.55	51.3349			2410.12	1.547	-0.4881			2410.16	-5.7629	3.5804
	2376.73	-471.504	51.4239			2411.54	1.7258	-0.4726			2411.55	-5.7474	3.5862
	2378.16	-471.517	51.3445			2412.99	1.7148	-0.5732			2412.99	-6.1154	3.5657
	2379.58	-471.582	51.3773			2414.38	2.049	-0.4884			2414.4	-6.3793	3.6466
	2381.04	-471.899	51.4951			2415.82	1.8615	-0.3869			2415.85	-6.1797	3.6705
	2382.43	-472.1	51.5029			2417.22	2.0946	-0.454			2417.29	-6.1705	3.7221
	2383.88	-471.995	51.4806			2418.67	2.0249	-0.4753			2418.71	-6.3829	3.7407
	2385.28	-472.064	51.2814			2420.12	1.8208	-0.4317			2420.16	-6.2732	3.7576
	2386.73	-472.061	51.4558			2421.56	1.573	-0.4887			2421.56	-6.2162	3.7706
	2388.17	-471.89	51.416			2423.04	1.735	-0.4662			2423.05	-6.2939	3.6966
	2389.58	-471.975	51.3838			2424.45	1.8914	-0.4076			2424.46	-6.3449	3.8098
	2391.04	-471.682	51.4604			2425.91	1.7917	-0.4597			2425.91	-6.897	3.9106
	2392.43	-471.7	51.3447			2427.32	1.7344	-0.4522			2427.35	-6.5786	3.8195
	2393.87	-472.045	51.386			2428.72	1.7969	-0.4805			2428.79	-6.6701	3.8576
	2395.28	-472.059	51.2862			2430.17	2.0225	-0.4683			2430.21	-6.3386	3.9911
	2396.73	-472.159	51.4892			2431.6	1.9263	-0.5008			2431.61	-6.6715	3.9906
	2398.17	-472.055	51.4049			2433.04	1.8615	-0.3756			2433.05	-6.7991	3.9931
	2399.59	-472.151	51.4857			2434.46	1.8076	-0.522			2434.46	-6.7612	4.029
	2401.04	-472.401	51.4678			2435.88	1.8584	-0.4073			2435.9	-6.952	4.1335
	2402.43	-472.168	51.3454			2437.32	1.9074	-0.4865			2437.35	-6.9828	4.0945
	2403.87	-472.035	51.5558			2438.72	2.0846	-0.4847			2438.79	-7.114	4.0976
	2405.23	-472.304	51.2529			2440.17	1.6078	-0.4172			2440.21	-6.9603	4.109
	2406.66	-472.137	51.5813			2441.63	2.0526	-0.4398			2441.66	-7.0227	4.1619
	2408.06	-471.975	51.3153			2443.04	1.7517	-0.4204			2443.05	-7.1137	4.0442
	2409.42	-472.313	51.3677			2444.5	1.8586	-0.5058			2444.5	-7.3302	4.2507
	2410.81	-472.619	51.4333			2445.88	1.7961	-0.3921			2445.9	-7.2886	4.2068
	2412.22	-472.43	51.5827			2447.32	2.0143	-0.4875			2447.35	-7.0779	4.2448
	2413.58	-472.513	51.3888			2448.72	1.836	-0.4904			2448.79	-7.1501	4.2419
	2415.01	-472.713	51.3828			2450.17	1.7017	-0.4092			2450.21	-7.4012	4.2347
	2416.39	-472.736	51.4789			2451.63	1.9256	-0.4818			2451.66	-7.3866	4.2871
	2417.77	-472.614	51.363			2453.04	2.1691	-0.5443			2453.05	-7.41	4.3197
	2419.2	-472.243	51.4217			2454.45	1.8941	-0.424			2454.46	-7.6462	4.2972
	2420.58	-472.555	51.2176			2455.88	1.8414	-0.4605			2455.9	-7.4342	4.2542
	2422.02	-472.838	51.343			2457.32	2.0317	-0.4092			2457.35	-7.1677	4.2865
	2423.39	-472.627	51.5903			2458.72	1.8755	-0.4175			2458.79	-7.6978	4.417
	2424.77	-472.615	51.4			2460.17	2.1855	-0.4228			2460.21	-7.5709	4.4915
	2426.2	-472.86	51.4762			2461.63	1.7826	-0.4144			2461.67	-7.5674	4.3863
	2427.58	-472.938	51.5293			2463.04	1.8784	-0.4434			2463.05	-7.5925	4.4151
	2429.02	-472.87	51.4			2464.5	1.8811	-0.4623			2464.5	-7.3312	4.4783
	2430.39	-472.709	51.3612			2465.88	1.8014	-0.5049			2465.9	-7.8049	4.4247
	2431.79	-472.511	51.3932			2467.32	1.9765	-0.4779			2467.35	-7.6696	4.597
	2433.2	-472.711	51.4967			2468.72	1.8121	-0.5123			2468.79	-7.8673	4.5871
	2434.58	-472.793	51.5113			2470.18	1.8896	-0.3828			2470.21	-7.9847	4.4723
	2436.03	-472.56	51.3826			2471.63	2.2374	-0.4892			2471.66	-8.0374	4.6084
	2437.42	-472.73	51.2634			2473.04	1.9064	-0.5313			2473.05	-8.0945	4.6054
	2438.82	-473.227	51.3654			2474.5	1.756	-0.5289			2474.5	-8.1571	4.6407
	2440.23	-472.903	51.4979			2475.88	1.861	-0.5564			2475.9	-7.9949	4.6582
	2441.66	-472.959	51.3924			2477.32	2.0506	-0.48			2477.35	-7.9965	4.7333
	2443.08	-472.93	51.435			2478.72	1.9928	-0.5201			2478.79	-8.451	4.569
	2444.51	-473.179	51.4603			2480.17	1.9583	-0.4054			2480.21	-8.1674	4.6739
	2445.89	-473.369	51.3734			2481.63	1.8105	-0.3379			2481.66	-8.2188	4.7568
	2447.27	-473.008	51.3676			2483.04	1.8944	-0.4177			2483.05	-8.4894	4.7795
	2448.71	-473.189	51.2418			2484.46	1.9877	-0.4363			2484.46	-8.1515	4.8024
	2450.08	-472.925	51.3545			2485.89	1.6611	-0.4654			2485.91	-8.3063	4.8443
	2451.53	-473.239	51.2696			2487.32	2.0701	-0.4977			2487.35	-8.7689	4.7331
	2452.92	-473.456	51.5529			2488.72	1.8465	-0.4931			2488.79	-8.8246	4.9448
	2454.32	-473.367	51.3447			2490.19	1.8066	-0.5047			2490.21	-8.4028	4.8915
	2455.77	-473.406	51.453			2491.63	1.7344	-0.5851			2491.66	-8.8352	4.9754
	2457.2	-473.226	51.4528			2493.05	1.9967	-0.5529			2493.05	-8.8668	4.9252
	2458.58	-473.358	51.5748			2494.5	2.0189	-0.5196			2494.5	-8.8408	5.0344
	2460.03	-473.291	51.4595			2495.89	1.959	-0.4769			2495.9	-8.8187	5.2143
	2461.42	-473.699	51.4534			2497.32	1.8729	-0.4441			2497.35	-8.7717	5.0953
	2462.82	-473.441	51.514			2498.73	2.0209	-0.437			2498.79	-8.7628	5.1224
	2464.23	-473.628	51.3835			2500.17	1.8303	-0.4727			2500.21	-9.1809	5.2006
	2465.66	-473.451	51.3637			2501.63	1.9567	-0.4236			2501.66	-8.994	5.0838
	2467.08	-473.444	51.4887			2503.05	1.8929	-0.4216			2503.05	-9.0538	5.1163
	2468.44	-473.65	51.5143			2504.5	1.7199	-0.4989			2504.5	-9.2659	5.2224
	2469.85	-473.521	51.4348			2505.88	2.1226	-0.5036			2505.9	-9.0293	5.2346
	2471.23	-473.752	51.3254			2507.32	1.8876	-0.5556			2507.35	-9.4572	5.1937
	2472.66	-473.677	51.5593			2508.73	1.9966	-0.3888			2508.79	-9.2564	5.2744
	2474.06	-473.816	51.4678			2510.17	2.0155	-0.4247			2510.21	-9.3455	5.2536
	2475.42	-473.69	51.5957			2511.63	1.9212	-0.4345			2511.66	-9.309	5.3578
	2476.82	-473.915	51.4475			2513.05	2.0651	-0.4978			2513.05	-9.5382	5.405
	2478.23	-473.92	51.5078			2514.46	2.0211	-0.4043			2514.46	-9.5679	5.3686
	2479.66	-473.58	51.4394			2515.88	2.1227	-0.633			2515.9	-9.7707	5.2676
	2481.08	-473.682	51.4361			2517.32	1.7599	-0.5423			2517.35	-9.5675	5.4276
	2482.52	-473.725	51.2775			2518.72	1.8208	-0.5372			2518.79	-9.8635	5.4268
	2483.89	-473.878	51.4263			2520.17	2.0516	-0.4865			2520.21	-9.6664	5.4573
	2485.28	-473.982	51.4578			2521.64	2.1626	-0.547			2521.66	-10.1078	5.6363
	2486.72	-473.592	51.4602			2523.05	2.0302	-0.4376			2523.05	-9.9523	5.4906
	2488.16	-473.844	51.3702			2524.5	1.8721	-0.3598			2524.5	-9.6614	5.4769
	2489.56	-474.06	51.3144			2525.88	2.2994	-0.4511			2525.9	-9.8753	5.5985
	2490.92	-473.678	51.3976			2527.32	2.0434	-0.5599			2527.35	-9.7557	5.5217
	2492.32	-474.258	51.3436			2528.73	1.8644	-0.5744			2528.79	-9.7717	5.6682
	2493.74	-474.016	51.3945			2530.17	1.8602	-0.5001			2530.21	-9.6501	5.5549
	2495.16	-473.725	51.3241			2531.63	2.1557	-0.4978			2531.66	-10.0916	5.6347
	2496.56	-474.329	51.4628			2533.05	2.0354	-0.542			2533.05	-10.1093	5.5642
	2497.92	-474.286	51.429			2534.5	1.8829	-0.4462			2534.5	-10.4328	5.7085
	2499.32	-474.155	51.4161			2535.88	1.9582	-0.5378			2535.9	-10.3059	5.7754
	2500.78	-474.295	51.32			2537.32	1.8698	-0.4347			2537.35	-10.569	5.8209
	2502.22	-474.3	51.4064			2538.73	1.7429	-0.5121			2538.79	-10.6267	5.8693
	2503.66	-474.294	51.3823			2540.17	2.0957	-0.4566			2540.21	-10.3439	5.8092
	2505.08	-474.401	51.5075			2541.63	1.8394	-0.5071			2541.66	-10.9075	5.7912
	2506.52	-473.9	51.4436			2543.05	1.6659	-0.4918			2543.05	-10.5126	5.8475
	2507.92	-474.318	51.5411			2544.5	2.0679	-0.5036			2544.5	-10.8589	5.8622
	2509.35	-474.487	51.5625			2545.88	1.821	-0.5033			2545.9	-10.7375	5.889
	2510.78	-474.515	51.3376			2547.32	1.971	-0.4917			2547.35	-10.7673	5.899
	2512.22	-474.051	51.1938			2548.73	2.0161	-0.5576			2548.79	-11.0201	6.0863
	2513.66	-474.567	51.5084			2550.17	1.8489	-0.4698			2550.21	-10.8129	5.9489
	2515.08	-474.125	51.4186			2551.63	1.9421	-0.4606			2551.66	-10.6949	5.8564
	2516.53	-474.503	51.3254			2553.05	1.9791	-0.4453			2553.05	-10.817	6.0634
	2517.92	-474.635	51.5462			2554.5	1.7227	-0.374			2554.5	-11.202	5.9459
	2519.35	-474.495	51.361			2555.88	1.9479	-0.4306			2555.9	-11.1822	6.1489
	2520.77	-474.494	51.5086			2557.32	1.6503	-0.4331			2557.35	-11.249	6.0244
	2522.23	-474.401	51.5878			2558.73	1.9635	-0.4704			2558.79	-10.6994	6.1184
	2523.66	-474.332	51.5619			2560.17	2.054	-0.4896			2560.21	-11.1337	6.139
	2525.08	-474.741	51.3996			2561.63	1.7129	-0.527			2561.66	-11.2299	6.2365
	2526.52	-474.805	51.3362			2563.05	1.9398	-0.5128			2563.07	-11.197	6.21
	2527.92	-474.572	51.533			2564.5	1.8395	-0.4917			2564.5	-11.2547	6.189
	2529.37	-474.524	51.3981			2565.88	1.761	-0.5068			2565.9	-11.6972	6.2264
	2530.74	-475.006	51.4909			2567.32	2.2766	-0.6036			2567.35	-11.7301	6.2316
	2532.16	-474.631	51.3934			2568.73	1.9262	-0.4874			2568.79	-11.4707	6.2496
	2533.58	-474.535	51.4629			2570.17	2.126	-0.4082			2570.21	-11.7373	6.3734
	2535.03	-474.598	51.481			2571.63	1.9291	-0.4393			2571.66	-11.3394	6.2952
	2536.44	-474.604	51.446			2573.05	2.1226	-0.4243			2573.05	-11.7295	6.4375
	2537.87	-475.05	51.5005			2574.5	1.8578	-0.529			2574.5	-11.973	6.481
	2539.23	-474.688	51.4135			2575.88	1.7945	-0.4707			2575.9	-11.5609	6.3874
	2540.66	-474.945	51.3356			2577.32	1.9909	-0.5057			2577.37	-11.88	6.4418
	2542.08	-474.682	51.42			2578.78	2.1301	-0.4916			2578.84	-11.6707	6.4844
	2543.52	-474.952	51.4877			2580.23	1.9488	-0.4113			2580.29	-11.9541	6.5977
	2544.92	-475.161	51.5053			2581.68	1.8638	-0.5622			2581.71	-11.9583	6.5587
	2546.37	-474.864	51.4773			2583.18	1.9283	-0.5144			2583.21	-12.0182	6.5902
	2547.78	-475.152	51.4414			2584.63	2.0022	-0.4144			2584.66	-12.002	6.7053
	2549.22	-475.295	51.3946			2586.05	2.097	-0.5168			2586.06	-12.3043	6.6983
	2550.66	-475.302	51.5323			2587.5	2.2525	-0.4818			2587.5	-12.2952	6.7971
	2552.08	-474.925	51.336			2588.88	2.0288	-0.4276			2588.9	-12.3668	6.5504
	2553.53	-475.098	51.364			2590.32	2.0324	-0.3674			2590.35	-12.4784	6.5822
	2554.93	-474.823	51.4102			2591.73	1.8179	-0.5523			2591.79	-12.255	6.7761
	2556.37	-475.077	51.3633			2593.17	2.096	-0.4574			2593.21	-12.3581	6.7238
	2557.77	-475.149	51.391			2594.63	1.9731	-0.6008			2594.66	-12.5985	6.6984
	2559.22	-475.66	51.5766			2596.05	2.0027	-0.3704			2596.06	-12.8227	6.7324
	2560.66	-475.486	51.5952			2597.5	2.1147	-0.5156			2597.5	-13.0174	6.8191
	2562.08	-475.365	51.4783			2598.88	2.2825	-0.4947			2598.9	-12.746	6.8933
	2563.52	-475.187	51.5615			2600.32	1.8988	-0.6035			2600.35	-12.9894	6.9522
	2564.93	-475.501	51.4549			2601.73	2.0679	-0.4383			2601.8	-12.801	6.853
	2566.37	-475.415	51.5809			2603.18	1.7026	-0.4589			2603.21	-12.6342	6.9904
	2567.77	-475.235	51.4684			2604.63	1.985	-0.5503			2604.66	-12.9934	6.9677
	2569.23	-475.259	51.4943			2606.05	1.9501	-0.4758			2606.06	-13.0776	7.0278
	2570.66	-475.071	51.4291			2607.5	1.8841	-0.6043			2607.5	-13.0665	7.102
	2572.08	-475.146	51.2401			2608.88	1.9318	-0.5163			2608.9	-13.2803	7.1724
	2573.53	-474.925	51.4803			2610.33	2.1556	-0.5221			2610.35	-13.3708	7.135
	2574.93	-475.574	51.3854			2611.73	1.657	-0.4092			2611.8	-13.0124	7.058
	2576.32	-475.385	51.5006			2613.18	2.1359	-0.4874			2613.21	-13.4105	7.2263
	2577.78	-475.35	51.5545			2614.64	1.9601	-0.5371			2614.67	-13.3681	7.0526
	2579.23	-475.452	51.3109			2616.05	1.8611	-0.3936			2616.06	-13.7867	7.2026
	2580.66	-475.562	51.4571			2617.5	2.1269	-0.6179			2617.51	-13.4313	7.2889
	2582.08	-475.824	51.5061			2618.88	2.1064	-0.589			2618.9	-13.3797	7.3939
	2583.53	-475.214	51.4392			2620.33	1.9801	-0.5001			2620.36	-13.7639	7.2959
	2584.93	-475.415	51.5377			2621.78	2.0429	-0.4925			2621.84	-13.6062	7.3034
	2586.32	-475.62	51.4951			2623.23	2.154	-0.4086			2623.3	-13.749	7.3197
	2587.77	-476.033	51.5756			2624.68	2.216	-0.5174			2624.71	-14.0738	7.2123
	2589.23	-475.662	51.4073			2626.13	1.9702	-0.4862			2626.17	-14.0696	7.4097
	2590.66	-475.837	51.5667			2627.55	2.0037	-0.3781			2627.56	-13.8623	7.3359
	2592.08	-475.706	51.525			2629	1.9969	-0.5462			2629	-14.1076	7.4669
	2593.53	-475.779	51.4423			2630.38	1.8883	-0.5511			2630.41	-14.1174	7.4852
	2594.93	-475.782	51.4986			2631.83	1.8637	-0.4713			2631.86	-14.0171	7.5117
	2596.37	-475.702	51.362			2633.23	2.1196	-0.5197			2633.3	-14.382	7.6725
	2597.78	-476.11	51.4651			2634.68	2.1465	-0.4884			2634.71	-14.1264	7.5623
	2599.23	-475.909	51.5295			2636.14	2.0975	-0.4864			2636.17	-14.2033	7.5557
	2600.66	-475.705	51.4667			2637.55	2.0852	-0.5015			2637.55	-14.2723	7.5557
	2602.08	-476.061	51.5249			2639	2.1686	-0.5134			2639	-14.4142	7.6938
	2603.53	-476.055	51.5082			2640.38	1.758	-0.5693			2640.41	-14.5264	7.6746
	2604.93	-475.904	51.3096			2641.83	2.0342	-0.5052			2641.86	-14.6476	7.7151
	2606.37	-475.753	51.5024			2643.23	2.1631	-0.4573			2643.3	-14.7869	7.7397
	2607.78	-475.938	51.5447			2644.69	1.9568	-0.5361			2644.71	-14.8288	7.7824
	2609.23	-476.296	51.3911			2646.14	1.8103	-0.5611			2646.17	-14.7236	7.7454
	2610.66	-476.267	51.3982			2647.55	2.0715	-0.4772			2647.56	-14.7487	7.8357
	2612.08	-475.903	51.5151			2649	1.8932	-0.5583			2649	-14.9218	7.7844
	2613.54	-475.969	51.4548			2650.38	2.1521	-0.3585			2650.41	-14.8742	7.9168
	2614.93	-476.165	51.4772			2651.84	1.8581	-0.4649			2651.86	-14.9846	7.9739
	2616.37	-476.279	51.546			2653.23	2.0732	-0.5582			2653.31	-15.0315	7.9285
	2617.78	-476.018	51.3504			2654.68	1.9903	-0.5087			2654.71	-15.0601	8.0415
	2619.23	-476.19	51.4979			2656.14	1.8308	-0.4419			2656.17	-15.2977	8.0088
	2620.66	-476.327	51.5351			2657.55	1.8883	-0.4778			2657.56	-15.4396	7.8571
	2622.08	-476.169	51.5602			2659	1.8349	-0.3809			2659	-15.3292	7.9744
	2623.54	-476.562	51.405			2660.38	2.0167	-0.5039			2660.41	-15.2013	8.1823
	2624.95	-476.547	51.4257			2661.83	2.1857	-0.5475			2661.86	-15.3454	8.1208
	2626.37	-476.527	51.5543			2663.23	2.0463	-0.3067			2663.3	-15.5556	7.9811
	2627.78	-476.19	51.3852			2664.68	2.0661	-0.5076			2664.71	-15.7143	8.1549
	2629.23	-476.63	51.5922			2666.14	1.9392	-0.446			2666.17	-15.4983	8.1977
	2630.66	-476.236	51.5318			2667.55	1.9174	-0.4895			2667.56	-15.6429	8.3117
	2632.08	-476.77	51.4059			2669	2.3567	-0.5943			2669	-15.8113	8.2133
	2633.54	-476.854	51.4924			2670.38	2.1141	-0.4521			2670.41	-15.7765	8.2893
	2634.93	-476.74	51.5968			2671.83	2.0985	-0.5337			2671.86	-15.7839	8.2373
	2636.37	-476.139	51.5896			2673.23	1.879	-0.4562			2673.3	-15.9202	8.2719
	2637.78	-476.695	51.3672			2674.68	2.0842	-0.4589			2674.72	-15.8983	8.2642
	2639.23	-476.352	51.4795			2676.14	2.2888	-0.4846			2676.17	-15.9526	8.4622
	2640.66	-476.798	51.4587			2677.58	2.0991	-0.4757			2677.62	-15.7531	8.3282
	2642.08	-476.414	51.3932			2679.05	2.2448	-0.5224			2679.06	-16.0617	8.4134
	2643.54	-476.242	51.7138			2680.51	2.1057	-0.4268			2680.51	-16.1697	8.5142
	2644.93	-476.673	51.528			2681.91	1.8968	-0.573			2681.91	-16.0232	8.4464
	2646.37	-477.056	51.522			2683.34	2.1928	-0.5157			2683.36	-16.0616	8.4153
	2647.78	-476.622	51.4634			2684.73	1.9268	-0.4493			2684.8	-16.2464	8.4469
	2649.24	-476.624	51.5862			2686.18	2.1491	-0.5332			2686.22	-16.1645	8.4492
	2650.66	-476.771	51.4501			2687.64	2.366	-0.495			2687.67	-16.363	8.5113
	2652.08	-476.989	51.4791			2689.05	2.0628	-0.5239			2689.06	-16.5183	8.5837
	2653.54	-477.054	51.5376			2690.51	2.0475	-0.475			2690.51	-16.4749	8.5672
	2654.93	-476.708	51.328			2691.88	2.0438	-0.5841			2691.91	-16.3839	8.6178
	2656.37	-476.806	51.621			2693.33	1.9568	-0.578			2693.36	-16.6576	8.6759
	2657.78	-477.235	51.3194			2694.73	2.0615	-0.4313			2694.8	-16.5949	8.6352
	2659.23	-477.16	51.3756			2696.18	2.1052	-0.4805			2696.22	-16.557	8.6061
	2660.67	-476.838	51.4872			2697.64	2.0393	-0.3894			2697.67	-16.5928	8.6662
	2662.08	-477.124	51.5004			2699.05	1.755	-0.3996			2699.06	-16.6923	8.6941
	2663.54	-477.058	51.5372			2700.51	2.1771	-0.4618			2700.51	-16.8895	8.9412
	2664.94	-476.89	51.4845			2701.9	2.1423	-0.4651			2701.91	-16.7589	8.8807
	2666.37	-476.979	51.6248			2703.33	2.1077	-0.5321			2703.36	-17.1049	8.9359
	2667.78	-477.187	51.5886			2704.73	1.9658	-0.435			2704.8	-17.0341	8.9268
	2669.23	-477.571	51.6097			2706.18	2.1495	-0.3737			2706.21	-17.3675	8.8499
	2670.67	-477.048	51.3476			2707.63	1.9918	-0.5719			2707.66	-17.1838	8.9494
	2672.08	-477.031	51.5649			2709.04	1.9072	-0.4518			2709.05	-17.2827	9.0348
	2673.54	-477.512	51.6309			2710.46	2.4028	-0.4791			2710.46	-17.3742	8.9761
	2674.93	-477.08	51.5151			2711.87	2.0953	-0.5406			2711.9	-17.2225	9.0864
	2676.37	-477.505	51.6598			2713.32	1.965	-0.5606			2713.35	-17.4233	9.1161
	2677.78	-477.095	51.5393			2714.72	2.2515	-0.5143			2714.79	-17.2213	9.1418
	2679.23	-477.392	51.6129			2716.17	2.1704	-0.5377			2716.21	-17.6163	9.0696
	2680.67	-477.095	51.5486			2717.63	2.195	-0.5406			2717.66	-17.3021	9.1237
	2682.08	-477.225	51.5684			2719.04	2.3495	-0.5624			2719.05	-17.5584	9.1744
	2683.54	-477.444	51.3497			2720.46	2.0701	-0.4793			2720.46	-17.8437	9.2208
	2684.93	-477.411	51.4271			2721.88	2.2205	-0.5251			2721.9	-17.8364	9.2597
	2686.37	-477.558	51.4998			2723.32	2.0151	-0.4625			2723.35	-18.1048	9.1542
	2687.78	-477.475	51.4385			2724.72	1.946	-0.4653			2724.79	-18.3618	9.3161
	2689.23	-477.532	51.4486			2726.17	1.9906	-0.5494			2726.21	-17.8075	9.3845
	2690.67	-477.507	51.3971			2727.63	2.0959	-0.5565			2727.66	-18.1504	9.4287
	2692.09	-477.295	51.543			2729.04	1.9587	-0.5014			2729.05	-18.2014	9.3262
	2693.54	-477.478	51.5785			2730.46	1.7815	-0.4693			2730.46	-18.2017	9.3476
	2694.94	-477.812	51.6283			2731.88	2.0851	-0.5314			2731.9	-18.4028	9.4661
	2696.37	-477.505	51.5037			2733.32	1.999	-0.5059			2733.35	-18.3669	9.4776
	2697.78	-477.354	51.6109			2734.72	2.0916	-0.5713			2734.79	-18.4467	9.5396
	2699.38	-477.385	51.5115			2736.17	2.0672	-0.5371			2736.21	-18.4104	9.3719
	2700.78	-477.729	51.5297			2737.63	2.0121	-0.5129			2737.66	-18.5865	9.5261
	2702.23	-477.414	51.6678			2739.05	2.0367	-0.45			2739.05	-18.8014	9.455
	2703.67	-477.589	51.5458			2740.46	2.1812	-0.5508			2740.46	-18.6451	9.6671
	2705.08	-477.733	51.61			2741.87	1.8768	-0.5315			2741.9	-18.8008	9.6286
	2706.53	-477.462	51.7446			2743.32	2.0865	-0.5163			2743.35	-18.5307	9.6511
	2707.93	-477.922	51.5448			2744.72	2.1113	-0.5286			2744.79	-18.8581	9.6878
	2709.32	-477.496	51.4373			2746.17	1.8938	-0.5386			2746.21	-18.8015	9.5987
	2710.73	-477.601	51.5182			2747.64	1.9923	-0.4498			2747.66	-19.1369	9.8106
	2712.16	-477.567	51.5116			2749.04	2.0875	-0.4756			2749.05	-18.8311	9.6693
	2713.56	-477.812	51.4483			2750.46	2.0286	-0.5154			2750.46	-19.1309	9.8413
	2714.95	-477.547	51.4727			2751.88	2.0845	-0.4195			2751.9	-19.4041	9.7671
	2716.39	-478.038	51.661			2753.32	1.9825	-0.5755			2753.36	-19.2903	9.8607
	2717.78	-477.879	51.5696			2754.72	2.2273	-0.4756			2754.79	-19.2599	9.9307
	2719.22	-477.914	51.4975			2756.17	2.2441	-0.6552			2756.21	-19.4237	9.8562
	2720.66	-477.978	51.5583			2757.63	1.9938	-0.4766			2757.66	-19.4777	9.9183
	2722.08	-477.63	51.4911			2759.05	2.2574	-0.4554			2759.05	-19.269	10.0455
	2723.52	-478.308	51.5648			2760.46	2.1562	-0.4848			2760.46	-19.6394	9.8834
	2724.92	-478.389	51.4293			2761.88	1.9328	-0.481			2761.9	-19.6812	9.902
	2726.32	-478.152	51.5757			2763.32	2.1223	-0.5559			2763.35	-19.6857	9.9777
	2727.74	-477.993	51.5766			2764.72	2.0339	-0.4879			2764.79	-19.5044	9.9996
	2729.16	-477.702	51.474			2766.17	2.1459	-0.534			2766.21	-19.6785	10.1053
	2730.56	-477.863	51.5526			2767.63	2.0765	-0.4892			2767.66	-19.6423	10.1528
	2731.92	-478.23	51.5066			2769.05	2.2062	-0.4946			2769.05	-19.9832	10.0724
	2733.32	-478.118	51.4024			2770.46	2.0359	-0.4373			2770.46	-20.1624	10.1749
	2734.73	-478.216	51.8315			2771.88	1.9766	-0.4831			2771.9	-20.1442	10.1742
	2736.16	-478.178	51.4869			2773.32	2.2912	-0.5675			2773.35	-20.2499	10.2706
	2737.58	-478.162	51.5769			2774.73	1.9642	-0.5941			2774.79	-20.1281	10.3039
	2739.03	-477.969	51.6566			2776.19	2.1271	-0.4449			2776.21	-20.2712	10.297
	2740.42	-478.168	51.4454			2777.63	1.9628	-0.5509			2777.66	-20.1511	10.3044
	2741.82	-478.368	51.5518			2779.05	2.0427	-0.3637			2779.05	-20.3855	10.3415
	2743.23	-477.681	51.6287			2780.5	1.9951	-0.4529			2780.5	-20.3599	10.3485
	2744.66	-478.298	51.5623			2781.88	1.9492	-0.4798			2781.9	-20.5885	10.461
	2746.08	-478.013	51.4914			2783.32	1.9888	-0.5103			2783.35	-20.3673	10.4702
	2747.52	-478.339	51.6778			2784.73	2.0219	-0.45			2784.79	-20.702	10.3982
	2748.92	-478.51	51.6042			2786.17	2.131	-0.5209			2786.21	-20.5699	10.4562
	2750.32	-478.36	51.6165			2787.63	2.2492	-0.5467			2787.66	-20.8593	10.5275
	2751.78	-478.289	51.5673			2789.05	2.2023	-0.4655			2789.05	-20.871	10.5551
	2753.22	-478.25	51.6283			2790.46	1.9517	-0.4682			2790.46	-21.111	10.6002
	2754.58	-478.463	51.4969			2791.88	2.111	-0.5176			2791.9	-21.1341	10.584
	2756.02	-478.595	51.677			2793.32	2.0333	-0.4921			2793.35	-21.0296	10.598
	2757.42	-478.297	51.5998			2794.73	2.2035	-0.4665			2794.79	-21.1201	10.5967
	2758.82	-478.321	51.5509			2796.18	2.2147	-0.5033			2796.21	-21.0507	10.6037
	2760.24	-478.511	51.7545			2797.63	2.1838	-0.5375			2797.66	-21.5222	10.6743
	2761.66	-478.673	51.5942			2799.05	2.1716	-0.5764			2799.05	-21.4229	10.7333
	2763.08	-478.402	51.5177			2800.46	1.8381	-0.469			2800.46	-21.2748	10.7992
	2764.53	-478.515	51.6485			2801.88	1.9991	-0.4935			2801.9	-21.34	10.8589
	2765.9	-478.93	51.5634			2803.32	1.8909	-0.5082			2803.35	-21.5856	10.8243
	2767.28	-478.311	51.6326			2804.73	2.2376	-0.5249			2804.79	-21.4216	10.8302
	2768.72	-477.983	51.5282			2806.18	2.0723	-0.5219			2806.23	-21.7988	10.8724
	2770.16	-478.527	51.674			2807.63	1.9769	-0.5117			2807.66	-21.7183	10.9643
	2771.58	-478.811	51.6462			2809.05	1.8768	-0.5407			2809.05	-21.549	10.9641
	2773.03	-478.37	51.3961			2810.5	2.4115	-0.5488			2810.5	-21.6501	11.0271
	2774.43	-478.619	51.5394			2811.88	2.1874	-0.5191			2811.9	-21.9155	10.9508
	2775.85	-478.651	51.6572			2813.32	2.148	-0.5343			2813.35	-21.8465	11.1141
	2777.27	-478.792	51.6275			2814.73	2.1044	-0.4799			2814.79	-22.0403	11.0839
	2778.72	-478.522	51.7219			2816.17	2.0438	-0.5463			2816.21	-21.9486	11.0443
	2780.16	-478.737	51.6631			2817.63	2.2776	-0.4922			2817.66	-22.5047	11.1487
	2781.58	-478.451	51.5903			2819.05	2.1713	-0.5637			2819.06	-21.9093	11.1342
	2783.03	-478.969	51.6644			2820.5	2.1418	-0.4819			2820.5	-22.2796	11.1878
	2784.43	-478.66	51.6597			2821.88	2.3626	-0.554			2821.9	-22.4927	11.1731
	2785.82	-478.68	51.4952			2823.32	2.0884	-0.5069			2823.35	-22.3842	11.2246
	2787.23	-478.845	51.7187			2824.73	1.9837	-0.4417			2824.79	-22.1548	11.4014
	2788.66	-478.903	51.6063			2826.17	2.123	-0.5057			2826.21	-22.6581	11.3727
	2790.08	-478.406	51.5648			2827.63	1.9708	-0.5149			2827.67	-22.5017	11.3385
	2791.53	-478.649	51.6916			2829.05	2.1905	-0.453			2829.05	-22.846	11.3618
	2792.92	-478.882	51.6065			2830.46	1.8893	-0.518			2830.46	-22.5635	11.3924
	2794.35	-478.964	51.6839			2831.88	1.9552	-0.5936			2831.9	-22.9562	11.4328
	2795.78	-478.763	51.7532			2833.32	2.1226	-0.5525			2833.35	-22.8754	11.4613
	2797.22	-479.223	51.618			2834.73	2.1635	-0.4824			2834.8	-22.6398	11.463
	2798.66	-479.15	51.5451			2836.17	2.1241	-0.4821			2836.21	-23.0169	11.5468
	2800.08	-479.36	51.6473			2837.63	2.1186	-0.5612			2837.68	-23.1995	11.5082
	2801.52	-479.295	51.525			2839.13	1.996	-0.5529			2839.17	-23.3566	11.6372
	2802.92	-479.164	51.5485			2840.89	2.1374	-0.4283			2840.9	-23.2467	11.634
	2804.32	-479.01	51.5633			2842.27	2.0087	-0.4552			2842.33	-23.5478	11.6158
	2805.77	-479.053	51.6126			2843.72	2.24	-0.5522			2843.72	-23.4466	11.6646
	2807.21	-479.258	51.4675			2845.1	2.0323	-0.5529			2845.1	-23.6867	11.7117
	2808.58	-479.12	51.6167			2846.47	2.1445	-0.5974			2846.5	-23.5766	11.6755
[truncated: 13,256 more rows]
