# Supplementary material for: Capturing colloidal nano- and microplastics with plant-based nanocellulose networks
Source: Nat Commun. 2022 Apr 5;13:1814. doi: 10.1038/s41467-022-29446-7 (PMC8983699; doi:10.1038/s41467-022-29446-7)
Supplement: Supplementary file 5 — Source Data [file 41467_2022_29446_MOESM5_ESM.zip › Source Data/SI Figure 9.xlsx]

## Sheet: SI Figure 9a
CNF	Time [s]	f5 [Hz]	D5 [ppm]
	0	0.0863	-0.0596
	1.3487	0.0378	0.0169
	2.6932	-0.021	-0.0215
	4.0407	-0.3545	-0.0176
	5.3846	0.2511	0.0976
	6.7335	-0.1409	0.1129
	8.0801	-0.0195	0.0278
	9.4241	-0.1245	-0.0529
	10.7678	0.0784	-0.1197
	12.1148	-0.0272	-0.0752
	13.4622	0.2056	0.0445
	14.8063	0.0139	-0.0439
	16.1513	0.1713	-0.0391
	17.4981	0.0316	0.0549
	18.8418	-0.0055	0.0359
	20.2064	-0.1956	0.0557
	21.5672	0.2035	-0.013
	22.9141	-0.1796	-0.0381
	24.2611	0.1356	0.0492
	25.6097	-0.0757	0.0421
	26.9528	-0.0709	-0.0569
	28.3011	-0.042	-0.0483
	29.6593	-0.0403	0.0118
	31.0037	0.0936	-0.012
	32.3534	-0.2711	-0.0155
	33.6975	0.1605	0.08
	35.0458	0.1404	0.0835
	36.3918	0.2533	-0.0302
	37.7359	-0.1504	0.0352
	39.0865	-0.3794	-0.0513
	40.431	0.1537	0.0197
	41.7769	0.1638	0.0911
	43.1214	0.2962	-0.0306
	44.4718	0.0481	-0.0461
	45.816	0.2988	-0.0378
	47.1604	0.0958	0.0297
	48.5039	-0.0767	-0.0729
	49.8533	0.1014	0.0119
	51.1976	-0.0859	0.0301
	52.5475	-0.1391	0.0483
	53.8952	0.1374	0.0625
	55.2393	0.0868	0.0153
	56.5901	0.1025	-0.0651
	57.936	0.1463	0.0129
	59.2873	0.1082	-0.0217
	60.6409	0.0656	-0.1083
	61.9864	-0.0463	-0.0486
	63.336	0.1713	0.0798
	64.6846	-0.0961	0.101
	66.0283	0.0008	-0.0406
	67.3771	0.0228	-0.0032
	68.7213	0.0948	0.1045
	70.0753	0.2595	0.1233
	71.4257	0.1727	0.1141
	72.7718	-0.0472	-0.0417
	74.121	-0.0336	0.0502
	75.4738	-0.1907	0.0249
	76.8188	0.1079	0.014
	78.1683	0.0123	0.0549
	79.5183	0.1311	0.0664
	80.8615	-0.1629	0.0378
	82.2101	-0.1875	0.0115
	83.554	-0.1328	0
	84.9064	-0.1455	0.069
	86.2551	0.0296	0.0448
	87.6048	0.0866	0.0352
	88.9527	0.2007	-0.0141
	90.3004	0.0857	-0.0385
	91.6513	0.2002	0.1727
	93.0009	0.1098	-0.0068
	94.4107	0.3198	-0.0735
	95.7607	-0.1386	-0.0497
	97.1155	0.3005	0.0121
	98.4679	-0.0229	0.0476
	99.8265	-0.0251	0.0472
	101.178	-0.1385	-0.0484
	102.527	0.0415	0.1542
	103.874	0.0025	0.0944
	105.223	0.1317	0.0111
	106.574	-0.0354	0.0545
	107.925	0.0886	-0.0559
	109.28	0.0219	0.0731
	110.635	0.1488	0.0191
	111.993	-0.0752	-0.1136
	113.398	0.1176	0.0417
	114.824	0.2636	-0.0236
	116.179	0.3951	-0.0274
	117.535	-0.0709	-0.0906
	118.887	0.2204	0.0452
	120.242	0.3755	0.118
	121.594	0.1624	0.1029
	122.945	-0.1021	0.024
	124.295	0.1882	0
	125.649	-0.2078	-0.0008
	127.002	-0.0431	0.0194
	128.35	0.3735	-0.053
	129.699	0.0709	-0.0458
	131.053	0.032	0.1
	132.406	0.156	0.0817
	133.753	0.0584	-0.0801
	135.11	-0.0233	0.0925
	136.462	0.0375	0.0793
	137.812	-0.0874	0.0484
	139.166	0.1607	0.0913
	140.521	-0.066	-0.074
	141.874	-0.0375	-0.1702
	143.227	0.1093	0.0746
	144.586	-0.0847	0.0101
	145.94	0.0669	-0.0058
	147.292	0.1597	0.1112
	148.659	0.1234	0.1053
	150.009	0.0021	0.0164
	151.357	-0.1967	0.0537
	152.713	-0.1822	0.0167
	154.068	0.1242	0.0414
	155.424	-0.0116	0.0116
	156.778	0.2838	0.1439
	158.133	-0.037	-0.0223
	159.486	0.2057	0.0362
	160.841	0.1432	-0.0691
	162.194	0.1916	0.0007
	163.547	0.0958	-0.0616
	164.899	0.0999	-0.0076
	166.253	0.1701	0.0328
	167.608	0.0442	-0.0346
	168.961	0.1809	0.0702
	170.316	0.1093	-0.0183
	171.667	0.2499	0.0901
	173.016	-0.0899	-0.1182
	174.363	0.175	-0.0148
	175.715	0.3064	-0.0066
	177.072	0.1707	0.0881
	178.428	-0.0804	0.0334
	179.784	0.0929	0.0441
	181.145	0.0389	-0.0621
	182.498	-0.1662	-0.0696
	183.845	-0.0478	0.0502
	185.198	0.2659	-0.0359
	186.55	0.2242	0.0641
	187.904	0.2457	-0.0208
	189.255	-0.0227	-0.0903
	190.616	-0.0654	0.0607
	191.968	0.2312	-0.0689
	193.314	0.1091	0.0356
	194.673	-0.0776	0.029
	196.02	0.222	-0.0512
	197.374	0.3673	0.0157
	198.729	0.0984	0.0789
	200.106	0.1044	0.0286
	201.463	-0.0274	0.0068
	202.814	0.1798	-0.0155
	204.173	0.0308	-0.0865
	205.524	0.2226	0.1261
	206.879	0.0746	0.0939
	208.228	0.3674	0.0184
	209.593	0.164	0.0561
	210.948	0.0236	-0.0457
	212.306	0.2619	-0.0701
	213.661	-0.1375	-0.0571
	215.018	0.0005	-0.0701
	216.364	-0.0018	0.0127
	217.715	-0.2012	0.0373
	219.078	0.3038	0.0031
	220.432	0.1649	0.0027
	221.785	0.1908	-0.1376
	223.15	0.2404	-0.1057
	224.51	0.1907	-0.0102
	225.859	0.1095	0.0537
	227.214	0.1196	-0.0304
	228.576	0.1503	0.08
	229.927	0.2441	0.006
	231.285	0.2718	-0.0516
	232.646	0.0473	-0.0169
	234.002	0.1286	0.0536
	235.355	0.144	0.097
	236.711	0.0275	0.0523
	238.07	0.3127	0.0091
	239.429	0.2186	0.0099
	240.79	0.0483	0.1222
	242.15	0.2826	-0.0481
	243.511	0.1408	-0.1012
	244.86	0.1349	0.0031
	246.213	0.3234	-0.0195
	247.57	0.4819	-0.0044
	248.929	0.4503	0.1006
	250.283	0.713	-0.0444
	251.64	0.4153	0.0291
	252.995	0.494	-0.0097
	254.352	0.3218	-0.0655
	255.707	0.5845	-0.0203
	257.058	0.6073	0.0229
	258.414	0.2475	-0.0397
	259.765	0.2881	0.0451
	261.137	0.3435	-0.0212
	262.491	0.2341	0.0134
	263.847	0.5085	0.026
	265.204	0.1906	-0.163
	266.558	0.4656	0.0241
	267.915	0.3492	-0.1123
	269.268	0.358	0.0558
	270.639	0.3765	0.1716
	271.997	0.1725	0.0905
	273.354	0.1598	-0.0348
	274.709	0.3228	0.0031
	276.066	0.2773	-0.0203
	277.433	0.4986	0.0434
	278.788	0.2677	-0.031
	280.154	0.0883	0.0468
	281.525	0.4497	-0.0861
	282.877	0.4623	0.0212
	284.247	0.4184	0.0107
	285.614	0.521	-0.0211
	286.987	0.4394	-0.1187
	288.342	-0.092	-0.021
	289.701	0.2194	0.0265
	291.057	0.1222	0.037
	292.415	0.2332	0.06
	293.771	0.2588	0.0647
	295.138	0.1933	0.1466
	296.496	0.2407	-0.0605
	297.85	0.1811	0.0017
	299.204	0.403	-0.0627
	300.558	0.2134	0.0367
	301.915	0.4526	-0.004
	303.268	0.3377	-0.0381
	304.637	0.1707	0.1425
	305.999	0.209	-0.0106
	307.352	0.2891	-0.0221
	308.708	0.3514	-0.0197
	310.077	0.2941	-0.0516
	311.846	0.0904	-0.0485
	313.204	0.2769	-0.0322
	314.558	0.2755	0.1347
	315.916	0.5766	-0.0606
	317.273	0.0146	0.0316
	318.64	0.3091	-0.0213
	320	0.489	0.0436
	321.352	0.4321	0.0782
	322.938	0.3369	-0.0306
	324.295	0.4729	0.0196
	325.67	0.1726	-0.0807
	327.026	0.3026	-0.0138
	328.381	0.3281	-0.0055
	329.741	0.4201	0.0508
	331.113	0.3224	-0.003
	332.482	0.429	0.0675
	333.837	0.6877	0.0639
	335.191	0.5383	-0.1112
	336.552	0.3883	0.0286
	337.908	0.1231	-0.0134
	339.276	0.2821	-0.0767
	340.643	0.3874	0.0643
	342.005	0.119	-0.0334
	343.357	0.3407	-0.0533
	344.713	0.4375	0.0865
	346.327	0.4199	0.0113
	347.685	0.383	0.0195
	349.042	0.3248	-0.0535
	350.402	0.3501	-0.0271
	351.761	0.594	0.0076
	353.12	0.5674	0.0539
	354.484	0.6493	-0.0267
	355.834	0.2263	-0.0187
	357.193	0.2124	0.0205
	358.554	0.5081	-0.0271
	359.923	0.3411	-0.0775
	361.285	0.1095	0.0347
	362.649	0.2376	-0.0487
	364.013	0.1954	0.0452
	365.362	0.3805	0.0893
	366.719	0.2994	0.0574
	368.077	0.3859	-0.0017
	369.441	0.5566	-0.0019
	370.797	0.4778	-0.0246
	372.168	0.3603	-0.0324
	373.526	0.7497	-0.073
	374.882	0.4385	-0.0671
	376.244	0.3358	0.0128
	377.649	0.3672	0.0056
	379.01	0.1549	-0.0276
	380.361	0.3499	0.0693
	381.719	0.3306	-0.0736
	383.102	0.4652	-0.0378
	384.464	0.2559	-0.0391
	385.833	0.4165	-0.0443
	387.186	0.5528	0.1194
	388.545	0.271	0.057
	389.903	0.2911	-0.0051
	391.259	0.4744	0.0739
	392.651	0.1776	0.1172
	394.014	0.3615	-0.0186
	395.365	0.0448	0.0521
	396.721	0.3881	0.0211
	398.081	0.3419	-0.0159
	399.446	0.4485	0.0188
	400.798	0.2732	0.1235
	402.174	0.4194	-0.0082
	403.534	0.2444	0.1238
	404.889	0.4054	0.0282
	406.248	0.3009	0.0302
	407.655	0.4875	0.013
	409.325	0.5305	-0.0575
	410.68	0.3258	-0.068
	412.057	0.45	0.0301
	413.416	0.6199	0.033
	414.793	0.4804	-0.029
	416.188	0.2897	0.1044
	417.546	0.2868	-0.0496
	418.901	0.2217	-0.0046
	420.257	0.2206	-0.0409
	421.656	0.8089	0.0573
	423.024	0.648	-0.0503
	424.378	0.523	-0.0047
	425.74	0.1057	-0.02
	427.156	0.2464	-0.1019
	428.526	0.3946	0.0409
	429.88	0.2855	-0.0506
	431.238	0.2682	-0.0072
	432.66	0.3942	-0.0242
	434.026	0.3133	0.2201
	435.381	0.4851	-0.0237
	436.744	0.3118	-0.0594
	438.159	0.3536	0.077
	439.524	0.4202	-0.1093
	440.875	0.226	-0.0029
	442.233	0.1795	-0.0301
	443.613	0.3307	-0.0044
	445	0.4974	0.0298
	446.379	0.1995	0.0027
	447.742	0.7313	-0.0587
	449.162	0.3757	0.0527
	450.524	0.4579	0.0727
	451.878	0.4205	0.0251
	453.242	-0.0696	-0.0155
	454.664	0.4441	0.0031
	456.026	0.6229	-0.0275
	457.377	0.5398	-0.005
	458.74	0.3339	0.0493
	460.163	0.5795	0.013
	461.528	0.5791	0.0408
	462.884	0.4191	0.0349
	464.245	0.6975	0.0392
	465.665	0.4779	0.0705
	467.029	0.1214	-0.0126
	468.38	0.4034	0.0292
	469.746	0.3024	-0.0154
	471.166	0.4497	0.131
	472.543	0.3194	-0.0026
	473.904	0.3638	-0.0474
	475.262	0.5755	0.0556
	476.666	0.4651	0.0427
	478.03	0.4249	-0.0507
	479.381	0.3145	0.0249
	480.744	0.388	-0.0297
	482.166	0.2569	-0.0153
	483.529	0.5057	0.0397
	484.881	0.2426	0.0079
	486.243	0.4586	0.0436
	487.669	0.5829	0.0398
	489.032	0.7263	-0.0172
	490.387	0.392	-0.0502
	491.748	0.3335	0.0087
	493.169	0.5707	0.0226
	494.528	0.6364	0.0078
	495.882	0.4879	0.1087
	497.245	0.2695	0.0469
	498.669	0.7168	0.0212
	500.054	0.1726	0.0136
	501.461	0.2773	0.0607
	502.856	0.3252	-0.0492
	504.231	0.3793	-0.0537
	505.625	0.4111	-0.1498
	507.011	0.311	-0.0106
	508.38	0.2715	-0.039
	509.744	0.3202	0.0376
	511.172	0.3876	0.0367
	512.53	0.569	-0.04
	513.888	0.4201	0.0865
	515.312	0.4229	-0.1009
	516.697	0.4413	0.0576
	518.125	0.4301	-0.0401
	519.508	0.4709	-0.0215
	520.883	0.4191	-0.0422
	522.246	0.4199	-0.0192
	523.675	0.6695	-0.0394
	525.052	0.5614	0.0123
	526.463	0.5249	0.0468
	527.86	0.1956	-0.009
	529.234	0.3639	0.0081
	530.629	0.4477	0.0492
	532.014	0.4244	-0.0354
	533.402	0.6227	-0.0218
	534.814	0.4803	-0.044
	536.205	0.3636	0.0486
	537.628	0.4261	0.0031
	539.016	0.3621	-0.0735
	540.383	0.3156	0.0366
	541.74	0.3376	0.0472
	543.177	0.3911	0.2241
	544.555	0.4194	0.0306
	546.028	0.4738	0.0027
	547.387	0.3309	-0.0264
	548.745	0.3589	0.0294
	550.179	0.3349	-0.0595
	551.536	0.3351	0.0927
	552.89	0.403	-0.0295
	554.335	0.449	-0.013
	555.706	0.338	-0.0523
	557.13	0.6008	-0.0299
	558.518	0.6018	-0.0696
	559.9	0.3564	-0.024
	561.335	0.6944	-0.0414
	562.708	0.536	-0.0137
	564.134	0.4196	0.0021
	565.52	0.3582	-0.0474
	566.884	0.2443	-0.075
	568.244	0.5074	-0.0335
	569.683	0.4407	0.0039
	571.059	0.5624	0.1302
	572.471	0.3778	0.0859
	573.872	0.4842	0.0456
	575.238	0.5342	0.0192
	576.683	0.7106	-0.0776
	578.06	0.3667	0.1069
	579.473	0.5234	0.045
	580.869	0.6962	-0.0654
	582.239	0.4015	0.0226
	583.684	0.2986	-0.0497
	585.06	0.4396	0.1327
	586.476	0.1636	-0.0259
	587.87	0.5788	0.0817
	589.239	0.446	0.0894
	590.687	0.3679	0.0444
	592.062	0.1169	-0.1381
	593.475	0.2915	-0.0449
	594.87	0.4369	-0.0076
	596.247	0.4978	0.0105
	597.69	0.4075	-0.0694
	599.063	0.6655	0.1041
	600.475	0.4015	0.0474
	601.872	0.5424	0.0288
	603.224	0.3808	0.0074
	604.618	0.4287	-0.0455
	606.004	0.4418	0.0345
	607.372	0.5169	0.0731
	608.73	0.0833	0.108
	610.118	0.5102	-0.056
	611.504	0.3776	0.0394
	612.875	0.2831	-0.0089
	614.244	0.4863	-0.0336
	615.667	0.3758	-0.0089
	617.027	0.2896	0.0178
	618.379	0.404	-0.02
	619.744	0.396	-0.1475
	621.166	0.3037	-0.042
	622.527	0.3077	0.0431
	623.879	0.3768	-0.0389
	625.242	0.6571	-0.011
	626.668	0.7081	-0.0674
	628.029	0.316	-0.082
	629.482	0.3426	0.0409
	630.853	0.3793	0.0356
	632.211	0.3368	-0.0729
	633.577	0.5856	-0.0707
	634.961	0.3257	-0.0026
	636.354	0.5782	0.0271
	637.713	0.3613	0.0459
	639.121	0.5351	0.0703
	640.507	0.4299	0.0238
	641.881	0.694	-0.0304
	643.242	0.7023	0.0392
	644.671	0.7397	0.1256
	646.025	0.309	-0.0142
	647.4	0.3157	-0.0142
	648.808	0.5961	-0.0071
	650.192	0.4609	-0.009
	651.58	0.2421	0.0622
	652.975	0.4791	0.0393
	654.353	0.4475	0.0313
	655.718	0.6045	0.0805
	657.082	0.6273	0.0881
	658.462	0.3441	-0.0125
	659.856	0.6134	-0.0153
	661.219	0.7246	0.0147
	662.624	0.5056	0.0324
	664.01	0.2501	-0.0141
	665.382	0.529	-0.0399
	666.743	0.3457	0.0728
	668.173	0.2912	-0.0336
	669.533	0.6278	0.0248
	670.884	0.3937	-0.0147
	672.242	0.6876	0.0173
	673.674	0.2813	0.0403
	675.057	0.3759	-0.0442
	676.464	0.4834	0.0502
	677.857	0.549	-0.0176
	679.221	0.4046	-0.0274
	680.627	0.4775	-0.0747
	682.012	0.5623	0.1576
	683.383	0.4283	-0.046
	684.75	0.4701	-0.0039
	686.177	0.4112	0.0425
	687.559	0.6136	0.0989
	688.971	0.5664	-0.0046
	690.363	0.4459	-0.0111
	691.72	0.5317	-0.0462
	693.128	0.4934	0.0036
	694.512	0.5624	-0.0538
	695.885	0.2932	-0.0438
	697.248	0.5469	0.0774
	698.681	0.1893	-0.1033
	700.059	0.3036	0.0641
	701.467	0.5652	0.0381
	702.864	0.339	0.0204
	704.221	0.5185	-0.0766
	705.63	0.4578	-0.0389
	707.014	0.359	-0.0758
	708.385	0.5094	-0.0838
	709.749	0.6217	0.0609
	711.18	0.6989	0.001
	712.561	0.3647	0.0532
	713.968	0.6692	0.0455
	715.364	0.4347	0.0056
	716.723	0.4854	0.0277
	718.132	0.4756	0.0055
	719.514	0.6342	-0.0772
	720.888	0.6006	0.0044
	722.32	0.4329	0.0236
	723.707	0.8041	0.0165
	725.138	0.2575	0.0191
	726.516	0.5752	0.005
	727.89	0.762	-0.0208
	729.321	0.774	-0.0537
	730.706	0.499	-0.0387
	732.133	0.3411	-0.023
	733.516	0.6118	0.0308
	734.888	0.414	0.1043
	736.252	0.4432	-0.0451
	737.683	0.2701	-0.1209
	739.064	0.6273	-0.0261
	740.471	0.9594	-0.03
	741.869	0.6359	-0.0093
	743.226	0.48	-0.0643
	744.636	0.7168	0.0828
	746.018	0.3188	0.0515
	747.394	0.5577	-0.0464
	748.822	0.4714	0.0267
	750.206	0.6548	0.0116
	751.638	0.2317	-0.0349
	753.018	0.6229	-0.0061
	754.394	0.233	0.0069
	755.822	0.317	-0.0284
	757.209	0.4951	0.0065
	758.639	0.8183	-0.0005
	760.019	0.5417	0.053
	761.396	0.5082	0.0622
	762.823	0.6065	0.0211
	764.21	0.2315	0.0061
	765.641	0.5289	-0.0328
	767.019	0.7126	0.0439
	768.398	0.518	-0.0917
	769.822	0.2851	0.013
	771.226	0.5353	-0.008
	772.639	0.3324	-0.0028
	774.021	0.4614	0.0395
	775.4	0.7616	0.0752
	776.826	0.4704	0.0825
	778.233	0.4897	0.019
	779.687	0.3403	0.0567
	781.068	0.4629	-0.0879
	782.476	0.495	-0.0465
	783.874	0.5776	0.004
	785.234	0.2704	0.0037
	786.687	0.6612	-0.073
	788.068	0.5488	-0.1143
	789.476	0.29	0.0209
	790.882	0.4883	-0.0958
	792.245	0.3427	-0.1024
	793.691	0.6578	-0.1117
	795.07	0.5731	-0.1925
	796.476	0.4224	-0.0259
	797.883	0.7707	-0.0784
	799.254	0.2964	-0.0149
	800.755	0.7532	0.0447
	802.263	0.7883	-0.0309
	803.692	0.277	-0.0028
	805.644	0.546	-0.0551
	807.025	0.3749	-0.0602
	808.405	0.5147	-0.0365
	809.884	0.3594	0.0174
	811.245	0.7098	-0.042
	812.689	0.3504	0.068
	814.072	0.2575	-0.0479
	815.479	0.5918	0.0608
	816.884	0.6607	-0.0028
	819.58	0.5315	0.0006
	820.981	0.5175	-0.0359
	822.426	0.3472	-0.1327
	823.838	0.6571	-0.0608
	825.251	0.5846	0.0464
	826.689	0.4716	-0.0362
	828.073	0.3171	-0.0343
	829.481	0.5018	0.0909
	830.892	0.6159	-0.0193
	832.346	0.7644	-0.0523
	833.746	0.5109	0.1142
	835.188	0.5038	0.0213
	836.649	0.6175	0.0265
	838.075	0.7216	0.0654
	839.481	0.3737	-0.0056
	840.991	0.2961	0.0237
	842.386	0.5457	-0.0042
	843.751	0.4683	-0.0127
	845.189	0.7045	-0.0085
	846.577	0.4633	-0.0091
	847.982	0.6258	-0.0792
	849.387	0.3962	-0.0755
	850.749	0.5671	-0.0185
	852.188	0.679	0.0063
	853.577	0.5252	0.02
	854.982	0.4656	0.0625
	856.387	0.3939	-0.0496
	857.743	0.5422	-0.0178
	859.188	0.3518	0.0394
	860.577	0.0179	-0.0219
	861.988	0.3235	-0.0738
	863.39	0.5495	-0.0197
	864.755	0.4888	-0.0423
	866.19	0.4883	-0.0101
	867.578	0.5776	-0.0536
	868.984	0.6637	0.0853
	870.387	0.2752	-0.0806
	871.744	0.533	0.0447
	873.189	0.4688	-0.0795
	874.578	0.5953	0.0745
	875.985	0.3972	-0.0104
	877.387	0.4724	0.1069
	878.745	0.7257	0.0083
	880.191	0.6793	0.0055
	881.58	0.4623	0.0259
	882.985	0.2237	-0.1303
	884.389	0.442	0.1778
	885.749	0.3606	0.0593
	887.191	0.5676	0.1231
	888.58	0.378	-0.0409
	889.986	0.4795	-0.0213
	891.39	0.2924	-0.0801
	892.844	0.6726	0.0199
	894.243	0.4395	-0.0229
	895.693	0.6265	-0.0408
	897.157	0.7813	-0.0377
	898.581	0.7045	-0.1438
	899.987	0.3646	0.047
	901.394	0.8293	-0.0164
	902.835	0.5254	-0.0515
	904.2	-0.0172	0.0398
	905.628	0.4195	-0.0568
	907.015	0.3376	0.0156
	908.387	0.49	0.0892
	909.749	0.6732	-0.1494
	911.177	0.6826	-0.0143
	912.559	0.4259	-0.0804
	913.966	0.4661	-0.0809
	915.359	0.4133	-0.112
	916.72	0.7133	-0.1078
	918.129	0.388	0.0096
	919.514	0.7224	-0.0182
	920.886	0.7784	-0.0699
	922.249	0.2713	-0.1236
	923.679	0.3977	-0.1285
	925.06	0.7517	0.0574
	926.467	0.5714	-0.1165
	927.864	0.7847	0.1209
	929.224	0.5972	-0.0501
	930.631	0.4425	0.0104
	932.014	0.4365	0
	933.387	0.7951	-0.0195
	934.748	0.6542	-0.0284
	936.179	0.4883	-0.0316
	937.563	0.4315	-0.0487
	938.967	0.4878	-0.0339
	940.366	0.4877	-0.0456
	941.725	0.7138	-0.0924
	943.132	0.401	0.0406
	944.516	0.5159	0.0423
	945.889	0.6301	0.0645
	947.324	0.6075	0.0284
	948.706	0.3165	0.0241
	950.133	0.6093	0.0309
	951.517	0.6071	-0.0303
	952.889	0.3868	-0.0034
	954.248	0.5262	-0.0272
	955.682	0.6766	0.0402
	957.062	0.5364	0.0175
	958.471	0.7353	-0.0455
	959.863	0.5002	-0.0024
	961.225	0.7612	-0.1007
	962.634	0.4499	-0.0285
	964.017	0.5153	-0.0275
	965.387	0.8832	0.0141
	966.747	0.5669	-0.0436
	968.183	0.7208	0.0804
	969.563	0.4299	0.1279
	970.97	0.6413	0.0483
	972.365	0.4278	0.0051
	973.726	0.4587	-0.0563
	975.135	0.4627	-0.0291
	976.519	0.7014	-0.0336
	977.894	0.3477	0.0682
	979.321	0.5133	0.0879
	980.71	0.349	0.075
	982.137	0.4255	0.0288
	983.519	0.4597	-0.0138
	984.897	0.7946	-0.0189
	986.324	0.5648	-0.059
	987.709	0.5723	-0.0434
	989.136	0.6973	0.0648
	990.519	0.6392	0.0635
	991.896	0.683	-0.0109
	993.326	0.5786	-0.0231
	994.71	0.5926	0.0045
	996.137	0.2791	0.0924
	997.52	0.7165	0.0343
	998.898	0.6213	-0.0514
	1000.32	0.6202	-0.061
	1001.71	0.7556	-0.0104
	1003.14	0.6577	0.0035
	1004.52	0.6075	0.0168
	1005.9	0.5661	-0.0717
	1007.33	0.88	0.0985
	1008.72	0.66	-0.0544
	1010.14	0.7438	0.02
	1011.53	0.6725	0.0682
	1012.9	0.3522	0.0844
	1014.32	0.36	0.0242
	1015.71	0.5684	-0.0657
	1017.14	0.5876	-0.0871
	1018.54	0.5153	-0.0287
	1019.89	0.7448	-0.0857
	1021.33	0.7196	-0.0312
	1022.73	0.3723	-0.0001
	1024.14	0.4933	-0.0205
	1025.52	0.6972	0.0144
	1026.9	0.3199	-0.0353
	1028.33	0.317	0.003
	1029.74	0.8022	-0.0579
	1031.14	0.6311	0.0446
	1032.52	0.6227	0.0189
	1033.9	0.3382	0.0349
	1035.33	0.5746	0.1163
	1036.73	0.6801	0.0047
	1038.14	0.625	-0.0145
	1039.52	0.5836	0.0785
	1040.9	0.8283	0.0943
	1042.33	0.444	0.0744
	1043.73	0.6348	0.0111
	1045.14	0.4692	0.0304
	1046.52	0.3182	-0.1228
	1047.9	0.6953	-0.0221
	1049.33	0.6517	0.0494
	1050.73	0.6312	-0.0071
	1052.14	0.7483	0.007
	1053.52	0.6848	0.063
	1054.9	0.5744	-0.0044
	1056.33	0.507	-0.1086
	1057.73	0.4336	0.0012
	1059.14	0.586	0.0206
	1060.53	0.5795	0.0486
	1061.9	0.5639	0.1373
	1063.34	0.5349	0.0126
	1064.73	0.4385	0.1104
	1066.14	0.7023	0.0019
	1067.53	0.5596	0.0152
	1068.9	0.5606	0.034
	1070.34	0.4201	0.0102
	1071.74	0.6521	-0.0078
	1073.19	0.4952	-0.0408
	1074.57	0.3894	-0.0022
	1075.98	0.723	0.0582
	1077.38	0.7544	0.0077
	1078.75	0.7455	0.0032
	1080.19	0.7099	-0.0024
	1081.57	0.5205	0.0342
	1082.98	0.4979	0.0822
	1084.38	0.6191	0.0014
	1085.75	0.3442	-0.0049
	1087.19	0.4405	-0.0424
	1088.57	0.5102	0.0349
	1089.98	0.6562	-0.0029
	1091.38	0.8569	0.029
	1092.75	0.4044	-0.0193
	1094.19	0.5339	-0.0134
	1095.57	0.7562	-0.0161
	1096.98	0.6864	0.0158
	1098.38	0.5646	0.0649
	1099.75	0.5421	-0.0438
	1101.19	0.5958	0.0641
	1102.57	0.7348	-0.0021
	1103.98	0.5875	-0.0602
	1105.38	0.4648	-0.045
	1106.75	0.6466	0.1629
	1108.19	0.5835	-0.0307
	1109.57	0.1371	0.0164
	1110.98	0.586	0.0135
	1112.39	0.6082	0.0032
	1113.75	0.3596	0.0328
	1115.19	0.5019	-0.0228
	1116.58	0.6838	-0.0036
	1117.98	0.6423	-0.0055
	1119.39	0.6426	0.0893
	1120.75	0.6333	-0.1145
	1122.19	0.6243	0.0945
	1123.58	0.5929	-0.0374
	1124.98	0.4702	-0.0471
	1126.39	0.3428	-0.0437
	1127.75	0.6219	0.0099
	1129.19	0.7499	0.0522
	1130.58	0.6203	0.0648
	1131.98	0.596	0.0556
	1133.39	0.8945	-0.0975
	1134.75	0.5663	-0.0269
	1136.19	0.4998	0.0017
	1137.58	0.4772	-0.0003
	1138.98	0.963	-0.1211
	1140.39	0.5876	0.0485
	1141.75	0.7632	-0.1023
	1143.19	0.7808	-0.0761
	1144.58	0.4331	0.0537
	1145.98	0.5451	-0.0256
	1147.39	0.5824	-0.0532
	1148.75	0.566	-0.0526
	1150.19	0.2819	0.0484
	1151.58	0.3298	0.0005
	1152.98	0.5957	0.0191
	1154.39	0.5441	0.0145
	1155.75	0.6164	-0.0534
	1157.19	0.5101	0.0601
	1158.58	0.3544	0.0545
	1159.98	0.5647	0.0279
	1161.39	0.562	-0.0527
	1162.75	0.4386	-0.0667
	1164.19	0.3953	0.0144
	1165.58	0.5978	-0.0349
	1166.99	0.826	0.0504
	1168.39	0.6318	-0.093
	1169.75	0.6467	0.1048
	1171.19	0.5329	0.1135
	1172.58	0.6416	0.0644
	1173.99	0.7379	0.0586
	1175.39	0.8132	0.0236
	1176.84	0.6185	0.0111
	1178.24	0.608	-0.0291
	1179.69	0.3927	-0.0497
	1181.08	0.5895	0.0621
	1182.49	0.3475	-0.0065
	1183.89	0.5751	0.0406
	1185.25	0.5024	0.0186
	1186.69	0.414	0.019
	1188.08	0.7815	-0.0094
	1189.49	0.4792	0.0033
	1190.94	0.5253	0.0191
	1192.35	0.6444	0.028
	1193.75	0.5013	-0.0119
	1195.19	0.8964	-0.0055
	1196.58	0.6003	0.0166
	1197.99	0.7188	-0.0224
	1199.4	0.7419	-0.0983
	1200.85	0.6185	-0.0444
	1202.27	0.632	0.0146
	1203.88	0.4725	-0.0081
	1205.24	0.6536	-0.0835
	1206.64	0.613	-0.0184
	1208.02	0.9092	0.0416
	1209.39	0.6989	-0.0407
	1210.75	0.5386	-0.0134
	1212.18	0.5318	0.0642
	1213.56	0.753	0.0383
	1214.97	0.4535	0.0614
	1216.37	0.5024	-0.0424
	1217.73	0.7084	0.033
	1219.14	0.6405	-0.092
	1220.52	0.4867	-0.0576
	1221.91	0.4975	-0.0434
	1223.32	0.6193	0.0861
	1224.71	0.6745	0.0165
	1226.14	0.9603	-0.108
	1227.52	0.6513	0.0082
	1228.93	0.8179	0.0564
	1230.33	0.6578	0.0194
	1231.71	0.5832	0.0678
	1233.14	0.5273	-0.0139
	1234.52	0.8614	0.1286
	1235.9	0.6491	-0.0233
	1237.33	0.6445	0.0649
	1238.71	0.5787	0.0268
	1240.14	0.7646	0.0156
	1241.52	0.8798	-0.0366
	1242.89	0.8157	-0.0506
	1244.33	0.7657	0.0823
	1245.71	0.6198	-0.0043
	1247.14	0.8375	0.0524
	1248.52	0.6363	0.1027
	1249.89	0.6465	0.0056
	1251.32	0.621	0.0868
	1252.71	0.6258	0.0366
	1254.14	0.8085	0.0306
	1255.52	0.6034	0.0201
	1256.91	0.6501	-0.0786
	1258.33	0.5613	0.0599
	1259.73	0.6326	-0.0356
	1261.14	0.595	0.0095
	1262.52	0.6427	-0.0014
	1263.9	0.4145	0.0246
	1265.32	0.5141	0.086
	1266.71	0.8507	-0.0202
	1268.14	0.6844	0.006
	1269.52	0.7439	-0.0083
	1270.9	0.4181	0.1235
	1272.33	0.6513	-0.0084
	1273.83	0.8084	0.124
	1275.21	0.6106	-0.0396
	1276.64	0.6075	0.0311
	1278.02	0.7953	0.0408
	1279.4	0.6637	0.0238
	1280.83	0.6785	0.0169
	1282.21	0.7506	0.0112
	1283.64	0.6312	-0.0089
	1285.02	0.6403	-0.0341
	1286.4	0.7031	-0.0289
	1287.83	0.5322	0.0138
	1289.21	0.2008	0.0413
	1290.64	0.4216	0.0739
	1292.02	0.4565	-0.0115
	1293.41	0.7038	0.0087
	1294.83	0.8239	0.0446
	1296.21	0.9381	0.119
	1297.64	0.6162	0.0641
	1299.02	0.641	-0.0103
	1300.4	0.6844	-0.0998
	1301.83	0.4281	-0.0316
	1303.23	0.8961	-0.0368
	1304.64	0.5287	-0.0599
	1306.02	0.7417	0.0509
	1307.4	0.5577	-0.0133
	1308.85	0.6176	0.0604
	1310.23	0.5635	0.0241
	1311.64	0.5744	-0.0164
	1313.07	0.529	0.0367
	1314.48	0.3975	-0.0043
	1315.87	0.7204	0.0216
	1317.24	0.8119	0.0203
	1318.69	0.5186	-0.1134
	1320.07	0.8102	0.0222
	1321.48	0.7777	0.0505
	1322.88	0.8447	0.0651
	1324.24	0.6498	0.0393
	1325.69	0.6186	0.0696
	1327.07	0.5112	0.0234
	1328.48	0.8527	-0.0496
	1329.88	0.8846	-0.016
	1331.25	0.6241	-0.0331
	1332.69	0.4667	0.0131
	1334.14	0.8422	-0.0247
	1335.53	0.5975	-0.0073
	1336.9	0.5626	0.0123
	1338.34	0.5529	0.0087
	1339.73	0.762	-0.0861
	1341.15	0.7099	0.0947
	1342.53	0.6884	0.0719
	1343.91	0.4449	-0.0084
	1345.34	0.7361	-0.0281
	1346.73	0.708	0.0014
	1348.15	0.7343	0.0192
	1349.53	0.6868	0.0298
	1350.9	0.8605	-0.0293
	1352.34	0.7568	0.1032
	1353.73	0.6086	0.0048
	1355.15	0.3872	-0.1091
	1356.53	0.7229	-0.0252
	1357.9	0.5699	0.0834
	1359.34	0.6163	0.0041
	1360.74	0.6586	-0.0175
	1362.19	0.7877	0.0488
	1363.57	0.8107	-0.0145
	1364.98	0.5482	0.0477
	1366.39	0.599	-0.0028
	1367.75	0.6953	-0.0934
	1369.19	0.7812	0.0964
	1370.58	0.7322	0.0296
	1371.98	0.7152	-0.1235
	1373.38	0.4978	-0.0715
	1374.75	0.5917	-0.061
	1376.19	0.6072	-0.0334
	1377.58	0.726	-0.0302
	1378.98	0.4085	-0.0351
	1380.39	1.0954	-0.0145
	1381.75	0.4373	-0.0189
	1383.19	0.6372	0.0551
	1384.58	0.6285	0.0077
	1385.98	0.6869	0.0557
	1387.39	0.8896	0.0587
	1388.75	0.7654	-0.0416
	1390.19	0.7488	-0.018
	1391.58	0.4417	-0.0403
	1392.98	0.8085	-0.0003
	1394.39	0.8067	0.0348
	1395.75	0.6179	-0.0487
	1397.19	0.7765	-0.0163
	1398.58	0.809	0.0411
	1399.98	0.6596	-0.0437
	1401.39	0.6815	0.1187
	1402.75	0.4632	0.1107
	1404.19	0.469	0.0677
	1405.58	0.5559	0.0491
	1406.98	0.52	0.0706
	1408.39	0.59	-0.0689
	1409.75	0.4296	0.2101
	1411.19	0.5321	0.078
	1412.58	0.6821	0.0014
	1413.98	0.7793	-0.0201
	1415.39	0.5006	0.0555
	1416.75	0.7669	-0.0839
	1418.19	0.7217	-0.0024
	1419.58	0.7747	0.0371
	1420.98	0.6401	-0.0043
	1422.4	0.6285	-0.0032
	1423.84	0.5714	-0.0329
	1425.24	0.5208	-0.054
	1426.7	0.595	0.0562
	1428.15	0.5773	0.0245
	1429.58	0.6713	0.0687
	1430.98	0.7863	0.0342
	1432.39	0.5512	0.0191
	1433.75	0.5686	0.0814
	1435.19	0.7872	0.0188
	1436.58	0.7363	0.0991
	1437.99	0.7516	0.0537
	1439.39	0.5473	0.0285
	1440.75	0.6571	0.0272
	1442.19	0.6614	-0.013
	1443.58	0.6581	0.0167
	1444.99	0.7319	-0.0675
	1446.39	0.7832	-0.081
	1447.75	0.5913	0.0478
	1449.19	0.6881	-0.0587
	1450.58	0.449	-0.0361
	1451.99	0.7025	0.0822
	1453.4	0.7342	-0.067
	1454.79	0.44	-0.0292
	1456.19	0.5993	-0.0205
	1457.58	0.8315	0.0209
	1458.99	0.6629	0.0037
	1460.39	0.3896	-0.1222
	1461.75	0.6765	-0.0214
	1463.19	0.5959	0.0613
	1464.58	0.9393	-0.0456
	1465.99	0.5278	0.0313
	1467.39	0.5719	0.1112
	1468.75	0.6346	0.0216
	1470.21	0.7249	0.0123
	1471.66	0.9324	-0.0069
	1473.08	1.0091	-0.0185
	1474.49	0.6016	-0.0366
	1475.89	0.4791	-0.114
	1477.26	0.6043	0.0193
	1478.69	0.7121	0.0491
	1480.08	0.8169	0.0087
	1481.49	0.6991	-0.0398
	1482.89	0.5672	0.0205
	1484.34	0.6466	0.1062
	1485.74	0.809	0.089
	1487.19	0.6535	-0.1077
	1488.58	0.6087	0.0191
	1489.99	0.6014	-0.0853
	1491.39	0.9331	0.0235
	1492.75	0.7305	0.0462
	1494.19	0.8265	-0.0318
	1495.58	0.5324	-0.0246
	1496.99	0.9231	0.0183
	1498.4	0.7757	-0.0119
	1499.85	0.7188	-0.0574
	1501.25	0.2001	0.0739
	1502.69	0.6116	0.0729
	1504.07	0.404	-0.0696
	1505.47	0.8262	-0.0045
	1506.87	0.7736	0.0685
	1508.23	0.8678	-0.0487
	1509.64	0.6874	-0.0936
	1511.02	0.817	-0.0149
	1512.4	0.5921	0.0206
	1513.83	0.7471	0.0621
	1515.21	1.012	-0.0122
	1516.64	0.7858	-0.0229
	1518.02	0.6077	-0.0854
	1519.4	0.8546	-0.0299
	1520.83	0.6927	-0.0668
	1522.21	0.7615	-0.0608
	1523.64	0.7745	-0.0456
	1525.02	0.5577	0.017
	1526.4	0.5607	-0.0003
	1527.83	0.5338	0.0336
	1529.21	0.7247	0.03
	1530.64	0.7041	-0.0923
	1532.02	0.8145	0.0164
	1533.4	0.6244	-0.0662
	1534.83	0.6861	0.0012
	1536.22	0.6422	-0.0463
	1537.64	0.8427	0.0746
	1539.02	0.8526	0.0375
	1540.41	0.5332	0.0506
	1541.83	0.7463	0.1127
	1543.22	0.6975	0.0154
	1544.64	0.645	-0.1057
	1546.02	0.7436	0.0239
	1547.4	0.6982	-0.0911
	1548.83	0.498	0.0569
	1550.22	0.7942	-0.0141
	1551.64	0.7018	0.0072
	1553.02	0.6056	0.0086
	1554.4	0.8122	0.0074
	1555.83	0.5924	0.0757
	1557.23	0.5368	0.0317
	1558.64	0.7092	0.0005
	1560.02	0.557	0.0329
	1561.41	0.6232	0.0745
	1562.83	0.6621	0.0504
	1564.24	0.9193	0.0831
	1565.69	0.874	0.0212
	1567.07	0.7519	-0.0965
	1568.48	0.6503	-0.0594
	1569.88	0.7659	0.0829
	1571.25	0.7598	-0.0465
	1572.69	0.5449	-0.0474
	1574.07	0.6491	-0.028
	1575.48	0.7984	-0.0428
	1576.88	0.7581	-0.0009
	1578.25	0.6236	-0.11
	1579.69	0.6609	-0.033
	1581.07	0.7226	-0.2105
	1582.48	0.826	-0.0532
	1583.88	0.9512	0.0482
	1585.24	0.6928	0.0489
	1586.69	0.5205	-0.0054
	1588.07	0.5931	0.0921
	1589.48	0.7987	0.0088
	1590.88	0.5236	-0.0697
	1592.24	0.6221	-0.042
	1593.69	0.5873	0.0943
	1595.07	0.6792	-0.0338
	1596.48	0.7554	-0.0336
	1597.88	0.6455	0.0893
	1599.25	0.7233	0.047
	1600.75	0.744	0.0648
	1602.19	0.6519	-0.0191
	1603.57	0.8959	0.0889
	1604.98	0.5659	-0.0339
	1606.38	0.518	0.0802
	1607.75	0.6928	0.0817
	1609.19	0.6952	0.0078
	1610.57	0.7911	-0.0855
	1611.98	0.6847	-0.0157
	1613.39	0.5813	-0.0818
	1614.75	0.7346	0.0148
	1616.19	0.5692	0.0407
	1617.58	0.6612	0.0761
	1618.98	0.6767	-0.0133
	1620.39	0.7059	-0.0444
	1621.75	0.6049	-0.0053
	1623.19	0.6069	-0.0064
	1624.58	0.5506	0.0191
	1625.98	0.8102	-0.0272
	1627.39	0.5591	0.0217
	1628.75	0.8568	0.002
	1630.19	0.5617	-0.0836
	1631.58	0.5394	-0.0356
	1632.98	0.5295	-0.0411
	1634.39	0.8399	-0.0276
	1635.75	0.8329	0.0006
	1637.2	0.6449	-0.0042
	1638.65	0.7263	-0.0891
	1640.03	0.5821	0.0689
	1641.41	1.0437	0.0347
	1642.84	0.7725	0.1347
	1644.24	0.8929	-0.0544
	1645.69	0.7763	-0.0474
	1647.08	0.8223	-0.0441
	1648.48	0.7417	0.0382
	1649.89	0.7725	0.0377
	1651.25	0.8917	0.0327
	1652.69	0.7555	-0.008
	1654.08	0.8457	0.0045
	1655.48	0.9779	0.0226
	1656.89	0.7532	0.0101
	1658.25	0.7936	0.0395
	1659.69	0.8449	0.1546
	1661.08	0.7256	-0.0706
	1662.48	0.6808	0.0217
	1663.89	0.8155	-0.0412
	1665.25	0.7937	-0.0159
	1666.69	0.4717	-0.0907
	1668.08	0.6488	-0.0045
	1669.48	0.7634	-0.007
	1670.89	1.0051	0.0192
	1672.25	0.9686	-0.0116
	1673.69	0.6869	0.098
	1675.08	0.5903	-0.0592
	1676.48	0.429	0.0176
	1677.89	0.7909	-0.0741
	1679.25	0.6845	-0.0413
	1680.69	0.7841	0.0376
	1682.08	0.7702	-0.0125
	1683.48	0.6012	0.0473
	1684.9	0.7587	-0.0611
	1686.34	0.6573	0.045
	1687.74	0.9993	0.1231
	1689.2	0.7425	0.0747
	1690.65	0.6299	-0.1035
	1692.08	1.1214	0.0885
	1693.69	0.8376	-0.0235
	1695.08	0.7362	0.0805
	1696.49	0.6186	-0.0507
	1697.89	0.4143	-0.0449
	1699.25	1.0452	-0.0933
	1700.69	0.4984	0.0004
	1702.08	0.5439	0.0038
	1703.58	0.6466	0.0701
	1704.98	0.6528	-0.0828
	1706.39	0.5827	-0.1138
	1707.75	0.8131	0.0519
	1709.19	0.5455	0.0312
	1710.58	0.7182	-0.0191
	1711.99	0.844	-0.0027
	1713.39	0.9887	0.0384
	1714.75	0.5279	-0.0774
	1716.19	0.5307	0.0677
	1717.58	0.589	0.0713
	1718.99	0.7443	0.0567
	1720.39	0.828	0.0795
	1721.75	0.4287	0.0154
	1723.19	0.7985	-0.0614
	1724.58	0.7805	-0.0098
	1725.99	0.8789	0.1058
	1727.39	0.682	0.0812
	1728.75	0.3819	-0.0649
	1730.19	0.9406	0.0031
	1731.58	0.7536	0.0254
	1732.99	1.0304	-0.0565
	1734.39	0.5929	-0.0867
	1735.76	0.5048	-0.0264
	1737.19	0.8697	-0.1065
	1738.58	0.7499	-0.0147
	1739.99	0.8865	-0.0085
	1741.39	0.6686	-0.0709
	1742.75	0.3565	-0.0809
	1744.19	0.6279	-0.0586
	1745.58	0.7963	-0.0609
	1746.99	0.9712	0.0308
	1748.39	0.6858	-0.0322
	1749.75	0.5339	0.0171
	1751.19	0.7366	-0.0119
	1752.58	0.6256	0.0327
	1753.99	0.7194	0.0176
	1755.39	0.6393	-0.0734
	1756.75	0.8287	-0.0219
	1758.27	0.5634	-0.0135
	1759.69	0.6324	-0.0392
	1761.08	0.7125	-0.0306
	1762.53	0.4714	-0.0339
	1763.92	0.7506	-0.0905
	1765.35	0.5767	-0.0621
	1766.74	0.4255	-0.0355
	1768.19	0.6049	0.092
	1769.58	0.9461	-0.0741
	1770.99	0.7823	-0.054
	1772.39	0.7223	-0.0722
	1773.76	0.4722	-0.034
	1775.21	0.7615	0.0663
	1776.66	0.8085	-0.0677
	1778.08	0.5944	0.0295
	1779.49	0.6852	0.0394
	1780.89	0.7394	-0.0035
	1782.34	0.8302	-0.1392
	1783.75	0.7416	0.1062
	1785.2	0.7115	0.0054
	1786.58	0.8216	0.0031
	1787.99	0.8529	-0.0614
	1789.39	0.6918	0.0362
	1790.85	0.857	-0.0535
	1792.25	0.4261	-0.0959
	1793.7	0.6749	-0.0062
	1795.08	0.9314	0.0065
	1796.49	0.8743	-0.0782
	1797.89	0.553	-0.1313
	1799.25	0.4732	-0.0687
	1800.7	0.7197	0.0355
	1802.08	0.8372	0.0263
	1803.48	0.8633	0.0155
	1804.89	0.5321	0.0571
	1806.25	0.996	-0.105
	1807.69	0.7071	-0.0352
	1809.07	0.9574	-0.0454
	1810.48	0.7703	-0.063
	1811.88	0.9581	0.0426
	1813.24	0.752	-0.0296
	1814.64	0.7372	0.137
	1816.03	0.8391	-0.0692
	1817.41	0.7236	0.0049
	1818.83	0.8568	-0.0441
	1820.23	0.8529	-0.0569
	1822.07	0.8179	-0.0175
	1823.48	0.7526	0.0498
	1824.88	0.9219	0.0158
	1826.24	0.6726	-0.0737
	1827.69	0.8445	-0.0803
	1829.07	0.5425	-0.0581
	1830.48	0.7627	0.0257
	1831.88	0.7072	0.1131
	1833.25	0.7995	-0.0273
	1834.7	0.7218	0.0492
	1836.07	0.6861	0.0011
	1837.48	1.0972	0.0155
	1838.88	0.4513	-0.0142
	1840.24	0.9139	-0.0101
	1841.69	0.53	0.0042
	1843.07	0.7591	0.0391
	1844.48	0.7475	-0.0477
	1845.88	0.8854	0.0034
	1847.24	0.5584	0.0582
	1848.69	0.7031	-0.0799
	1850.07	0.6699	-0.0226
	1851.48	0.5761	0.0002
	1852.89	0.9215	-0.0282
	1854.25	0.7153	0.0557
	1855.7	0.7636	0.0882
	1857.07	0.6717	-0.0691
	1858.48	1.1553	0.0645
	1859.88	0.5274	0.0415
	1861.24	0.5087	0.0172
	1862.69	0.8199	-0.0446
	1864.07	0.6587	-0.0943
	1865.48	1.0648	-0.0111
	1866.89	1.0462	-0.0238
	1868.25	0.6596	0.0256
	1869.69	1.0643	-0.0031
	1871.07	0.7704	0.0194
	1872.48	0.7408	0.1107
	1873.89	0.4784	-0.0069
	1875.25	0.6517	-0.0783
	1876.7	0.5018	0.0725
	1878.15	0.6907	-0.0945
	1879.53	0.8849	-0.0966
	1880.91	0.9748	-0.1254
	1882.34	0.7794	-0.0022
	1883.73	0.7286	0.0884
	1885.15	0.8929	-0.0051
	1886.53	0.514	0.0278
	1887.91	0.641	-0.0218
	1889.34	0.8135	-0.1025
	1890.74	0.6599	-0.0831
	1892.2	0.8349	0.029
	1893.58	0.7517	0.0378
	1894.98	0.8532	-0.0158
	1896.39	0.9608	0.0515
	1897.75	0.8379	0.0181
	1899.19	0.736	-0.0601
	1900.58	0.8048	0.0669
	1901.98	0.7228	0.0122
	1903.39	0.7812	0.0255
	1904.75	0.8251	0.0287
	1906.19	0.7776	0.0506
	1907.58	0.8771	-0.0719
	1908.98	0.773	-0.036
	1910.39	0.7472	-0.0402
	1911.75	1.144	0.0265
	1913.19	0.5601	0.0978
	1914.58	0.5688	0.0404
	1915.98	0.6967	0.0499
	1917.39	0.8596	-0.0452
	1918.75	0.669	-0.0311
	1920.19	0.7842	-0.0548
	1921.58	0.9087	-0.0428
	1922.98	0.854	0.0759
	1924.39	0.7354	-0.0274
	1925.75	0.7329	0.0463
	1927.19	0.7189	0.0541
	1928.58	0.5075	0.0551
	1929.98	0.594	-0.117
	1931.39	0.6245	0.0305
	1932.77	0.9333	0.0777
	1934.19	0.8266	0.0391
	1935.58	0.6668	-0.0497
	1936.98	0.7945	0.0024
	1938.39	1.0171	-0.0017
	1939.75	0.7946	-0.0242
	1941.19	0.7022	0.0536
	1942.58	0.8919	-0.023
	1943.98	0.9466	-0.0405
	1945.39	0.3691	0.0728
	1946.75	0.6847	-0.0422
	1948.19	0.8236	0.0376
	1949.65	1.046	-0.0391
	1951.03	0.7886	-0.043
	1952.41	0.7154	0.008
	1953.84	0.6633	0.0254
	1955.24	0.7734	0.0916
	1956.7	0.7122	-0.0795
	1958.15	0.8055	-0.089
	1959.53	0.9739	-0.0306
	1961.41	0.7958	-0.0865
	1962.84	0.7801	-0.028
	1964.24	0.8453	-0.0398
	1965.7	0.7406	0.0095
	1967.15	0.731	0.1375
	1968.58	0.881	-0.0396
	1969.99	0.7986	-0.0674
	1971.39	0.844	0.0342
	1972.75	0.7863	0.001
	1974.19	0.7566	0.0256
	1975.58	0.6705	-0.056
	1976.99	0.7004	-0.0068
	1978.39	0.7417	0.1222
	1979.75	0.7157	0.0132
	1981.19	0.5351	-0.0572
	1982.58	0.6187	-0.04
	1983.99	0.6227	-0.093
	1985.39	0.7731	0.023
	1986.75	1.0136	-0.0052
	1988.2	0.5546	-0.0904
	1989.58	0.8891	0.0527
	1990.99	0.6623	-0.0011
	1992.39	0.4309	-0.0386
	1993.75	0.7378	0.0363
	1995.19	1.0362	0.0751
	1996.58	0.842	-0.0474
	1997.99	0.9376	0.0078
	1999.39	0.6385	0.0716
	2000.75	0.8073	-0.1196
	2002.19	1.135	-0.1301
	2003.58	0.6494	0.0707
	2004.99	0.8315	-0.0319
	2006.39	0.8187	-0.0501
	2007.76	0.8247	-0.1063
	2009.19	0.614	-0.0009
	2010.58	0.7261	-0.0601
	2011.99	0.7825	0.0005
	2013.4	0.4459	0.0064
	2014.84	0.871	-0.034
	2016.24	0.6934	0.0872
	2017.69	0.6343	0.0695
	2019.19	0.7106	-0.0144
	2020.58	0.6271	0.0242
	2021.99	0.9134	-0.0139
	2023.39	0.7136	-0.0801
	2024.75	0.7248	-0.0087
	2026.19	0.7142	0.0288
	2027.58	0.9963	-0.0929
	2028.99	0.3637	0.0614
	2030.39	0.6243	0.0193
	2031.75	0.969	-0.0211
	2033.19	0.523	0.0396
	2034.58	1.1799	-0.0996
	2035.99	0.8367	-0.1011
	2037.39	0.7294	-0.0011
	2038.75	0.8785	0.0333
	2040.2	0.7557	-0.0775
	2041.58	0.8088	-0.0306
	2042.99	0.7832	-0.0262
	2044.4	0.5545	0.0044
	2045.85	0.6735	0.059
	2047.24	0.6926	-0.0441
	2048.7	0.9934	-0.014
	2050.08	0.6969	-0.008
	2051.49	0.8512	0.0044
	2052.89	0.9585	0.0172
	2054.26	0.8046	-0.0103
	2055.7	0.6163	0.041
	2057.08	0.9633	-0.1257
	2058.49	0.7019	-0.003
	2059.89	0.8991	-0.0246
	2061.26	0.7514	-0.0344
	2062.71	0.8633	-0.031
	2064.16	0.6596	0.0284
	2065.58	0.7527	-0.1601
	2067.04	0.6863	0.0252
	2068.41	0.7622	-0.1171
	2069.86	0.6879	0.0684
	2071.25	0.4563	-0.0596
	2072.7	0.8146	-0.1254
	2074.08	0.8777	0.0359
	2075.48	0.6604	-0.1074
	2076.89	0.5386	-0.0218
	2078.25	0.7209	0.083
	2079.7	0.5859	-0.1664
	2081.08	0.7647	0.0659
	2082.48	0.7326	0.0654
	2083.91	1.0987	0.0962
	2085.35	0.6946	0.0568
	2086.75	0.8751	0.0696
	2088.2	0.8974	-0.0319
	2089.65	0.7864	-0.0532
	2091.03	0.8766	-0.0314
	2092.41	0.9878	-0.0324
	2093.84	0.8555	-0.0658
	2095.25	0.735	0.0029
	2096.7	0.5976	-0.0307
	2098.08	0.465	0.0595
	2099.48	0.964	-0.0249
	2100.89	0.8549	0.1048
	2102.27	0.6307	0.0675
	2103.7	0.5815	0.1049
	2105.07	0.7833	-0.0785
	2106.48	0.729	-0.01
	2107.87	0.87	-0.0134
	2109.23	0.7959	0.1617
	2110.64	0.7528	0.0911
	2112.02	0.6141	-0.0391
	2113.39	0.7657	-0.0112
	2114.76	0.6308	-0.0839
	2116.19	0.6854	0.1083
	2117.57	0.7337	0.0454
	2118.97	0.778	-0.1029
	2120.37	0.8121	-0.0337
	2121.73	0.584	-0.0307
	2123.14	0.7537	-0.0201
	2124.52	0.717	-0.0178
	2125.89	0.7701	0.0121
	2127.25	0.8507	-0.0471
	2128.69	0.7944	0.011
	2130.07	0.713	0.0175
	2131.48	0.8101	0.0364
	2132.87	0.7329	-0.0001
	2134.24	0.6903	-0.064
	2135.64	0.6364	0.0531
	2137.02	0.4983	0.0114
	2138.39	0.856	-0.0677
	2139.76	0.7432	0.0114
	2141.19	0.9647	0.0013
	2142.59	0.6279	0.1163
	2143.98	0.5316	0.0256
	2145.37	1.09	-0.111
	2146.73	0.5108	-0.0407
	2148.14	0.9511	0.0529
	2149.52	0.4919	0.0027
	2150.89	0.6015	-0.0429
	2152.32	0.7765	-0.105
	2153.71	0.7042	-0.0788
	2155.14	0.6903	-0.0047
	2156.52	0.9402	0.0218
	2157.89	0.782	-0.0245
	2159.26	0.494	0.0358
	2160.69	0.3406	0.0033
	2162.07	0.6259	0.0218
	2163.48	0.6511	-0.0242
	2164.87	0.9093	-0.0238
	2166.23	0.5383	-0.0271
	2167.64	0.7432	0.027
	2169.02	0.4652	0.0748
	2170.39	0.71	-0.063
	2171.83	0.9929	-0.0358
	2173.21	0.6754	-0.0052
	2174.64	0.9105	0.103
	2176.03	0.8243	-0.0303
	2177.39	0.5358	0.0261
	2178.75	0.7367	-0.0924
	2180.19	0.7849	-0.0925
	2181.65	0.6807	-0.0721
	2183.02	0.6277	-0.0504
	2184.4	0.8775	0.0519
	2185.83	0.9302	-0.013
	2187.22	0.8653	-0.042
	2188.6	0.8652	0.0536
	2189.98	0.8484	-0.0302
	2191.38	0.6971	-0.0935
	2192.74	0.8643	-0.0265
	2194.14	0.6846	0.0265
	2195.53	0.539	-0.0506
	2196.9	0.6539	-0.0845
	2198.33	0.789	0.0052
	2199.71	1.0658	0.0412
	2201.14	0.6827	-0.0852
	2202.53	0.9022	0.0565
	2203.9	0.7413	0.0006
	2205.33	0.7981	-0.039
	2206.71	0.4143	-0.1664
	2208.15	0.6323	0.0259
	2209.53	1.0537	-0.076
	2210.9	0.662	-0.0097
	2212.26	0.6415	0.0077
	2213.69	0.7482	-0.096
	2215.14	0.6764	0.0147
	2216.53	0.5519	0.0401
	2218.03	0.6466	0.1362
	2219.4	0.7954	-0.0995
	2220.83	0.7117	0.054
	2222.22	0.7445	-0.1078
	2223.65	0.9768	-0.042
	2225.03	0.6757	-0.0177
	2226.4	0.9279	-0.0162
	2227.76	0.621	-0.0825
	2229.19	0.8648	-0.0386
	2230.57	0.9046	0.008
	2231.98	0.4664	0.0309
	2233.38	0.8755	-0.0385
	2234.74	0.9316	-0.0688
	2236.15	0.844	0.011
	2237.53	0.5876	0.0826
	2238.9	0.4647	-0.0227
	2240.26	0.8337	-0.0504
	2241.7	0.8339	-0.0541
	2243.07	0.6767	-0.0203
	2244.48	0.7493	0.065
	2245.88	0.7967	-0.0062
	2247.24	0.7935	-0.0587
	2248.65	0.7108	-0.0536
	2250.03	0.4718	0.0614
	2251.4	0.6564	0.0287
	2252.76	0.7894	0.0047
	2254.2	0.8139	-0.0164
	2255.57	0.5607	0.0076
	2256.98	0.7528	-0.0961
	2258.38	0.8244	-0.0295
	2259.74	0.4273	0.0816
	2261.2	0.7837	0.0401
	2262.57	0.8405	-0.0629
	2263.98	0.522	0.1356
	2265.38	0.7477	0.0312
	2266.74	0.9804	-0.0038
	2268.19	0.6665	0.018
	2269.57	0.3407	0.0208
	2270.98	0.7786	-0.0414
	2272.38	0.4487	-0.0157
	2273.74	0.8545	-0.0984
	2275.19	0.6441	0.0552
	2276.57	0.6016	0.0302
	2277.98	0.8552	-0.0697
	2279.38	0.6033	-0.0542
	2280.76	0.6199	0.0644
	2282.2	0.7365	-0.0569
	2283.57	0.6882	-0.0086
	2284.98	0.6075	-0.0659
	2286.38	0.5152	-0.0724
	2287.74	0.6889	-0.0113
	2289.2	0.6306	0.1006
	2290.58	0.6421	-0.0159
	2291.98	0.7812	-0.0984
	2293.38	0.6377	0.0203
	2294.75	0.5812	-0.0509
	2296.2	0.4188	-0.0281
	2297.58	0.5852	0.0047
	2298.98	0.7326	0.0245
	2300.38	0.6319	-0.0281
	2301.75	0.7802	0.0378
	2303.2	0.6598	-0.0633
	2304.58	0.9577	-0.1303
	2305.98	0.8059	-0.0232
	2307.38	0.6924	-0.0248
	2308.75	0.6619	0.0905
	2310.19	0.7765	-0.0364
	2311.58	0.7444	-0.0425
	2312.98	0.9733	-0.0653
	2314.39	0.6859	0.0723
	2315.75	0.5808	-0.021
	2317.2	0.6759	0.0286
	2318.58	0.6225	-0.0485
	2319.98	0.7777	-0.0534
	2321.39	0.8058	-0.0571
	2322.75	0.449	0.0132
	2324.2	0.5054	0.1023
	2325.58	0.8033	0.0013
	2326.98	0.625	-0.0457
	2328.39	0.538	0.007
	2329.76	0.7071	-0.0994
	2331.2	0.5749	0.1249
	2332.65	0.9484	-0.0356
	2334.03	0.6877	0.0289
	2335.42	0.6044	-0.0953
	2336.83	0.6834	-0.0649
	2338.23	0.5965	-0.1245
	2339.65	0.6945	-0.0504
	2341.03	0.6001	-0.0908
	2342.4	0.4761	0.0359
	2343.76	0.7692	-0.0283
	2345.2	0.7973	-0.0892
	2346.58	0.8845	-0.0694
	2347.98	0.6566	-0.055
	2349.39	0.7223	-0.082
	2350.76	0.7353	-0.0067
	2352.2	0.7661	-0.0634
	2353.65	0.8289	-0.0116
	2355.08	0.751	0.031
	2356.48	0.7841	-0.0334
	2357.89	0.6805	0.0621
	2359.26	0.446	0.0202
	2360.7	0.5914	-0.0077
	2362.08	0.6144	-0.0005
	2363.48	0.7895	-0.0181
	2364.89	1.0132	-0.0173
	2366.26	0.7683	-0.0735
	2367.7	0.8845	0.026
	2369.15	0.5488	0.0159
	2370.53	0.811	-0.0239
	2371.91	0.4889	-0.0381
	2373.35	1.0084	-0.0591
	2374.75	0.6288	-0.0166
	2376.2	0.5548	-0.022
	2377.58	0.5206	-0.0213
	2378.98	0.6184	-0.0659
	2380.39	0.561	0.0547
	2381.75	0.875	-0.006
	2383.2	0.8364	-0.0426
	2384.65	0.426	-0.1783
	2386.03	1.0779	-0.068
	2387.41	0.6884	0.0495
	2388.85	0.7391	0.0498
	2390.63	0.9725	-0.1173
	2392.05	0.8023	0.0278
	2393.41	0.7457	0.0669
	2394.85	0.6871	0.015
	2396.25	0.8911	-0.0305
	2397.7	0.5039	-0.0736
	2399.08	0.5679	0
	2400.49	0.5472	-0.0137
	2401.89	0.8314	-0.0162
	2403.26	0.684	0.0097
	2404.7	0.5573	-0.0705
	2406.07	0.8124	0.1197
	2407.48	0.8211	-0.0072
	2408.87	0.5192	0.117
	2410.23	0.6878	-0.0716
	2411.64	0.4357	-0.0802
	2413.02	0.8755	0.0606
	2414.39	0.8456	-0.0982
	2415.76	0.7079	0.0416
	2417.19	0.7478	0.0304
	2418.57	0.7695	-0.0014
	2419.98	0.777	0.0556
	2421.37	0.6422	-0.031
	2422.74	0.6265	0.0104
	2424.14	0.9018	-0.0661
	2425.52	0.5364	-0.05
	2426.89	0.6792	-0.0744
	2428.26	0.723	0.0775
	2429.69	0.6573	-0.0894
	2431.07	0.7806	-0.0671
	2432.48	0.627	0.0289
	2433.87	0.602	-0.0021
	2435.24	0.6848	-0.0558
	2436.64	0.6709	-0.0028
	2438.02	0.5088	0.0797
	2439.39	0.6262	0.0795
	2440.75	0.6091	-0.0608
	2442.19	0.7566	-0.0358
	2443.57	0.8879	0.0059
	2444.98	0.8148	0.0495
	2446.37	0.8254	-0.0515
	2447.73	0.7385	-0.0448
	2449.14	0.3781	0.0479
	2450.53	0.8122	-0.143
	2451.89	0.7113	-0.0009
	2453.26	0.7646	0.0411
	2454.69	0.7454	-0.0146
	2456.07	0.5461	-0.0427
	2457.48	0.6405	-0.0452
	2458.87	0.6013	-0.0799
	2460.32	0.689	0.0313
	2461.69	0.8655	-0.0228
	2463.07	0.7558	-0.0992
	2464.48	0.6596	0.0427
	2465.87	0.6573	0.0162
	2467.24	0.5548	-0.0165
	2468.65	0.5023	-0.1601
	2470.03	0.5635	0.0211
	2471.39	0.4227	-0.0077
	2472.76	0.8915	-0.0236
	2474.19	0.5584	-0.083
	2475.57	0.6375	0.0221
	2476.98	0.7746	-0.0381
	2478.38	0.7865	-0.0461
	2479.74	0.538	-0.1509
	2481.14	0.4517	-0.0081
	2482.53	0.7413	-0.0436
	2483.9	0.9841	-0.0583
	2485.33	0.6684	0.0744
	2486.72	0.8562	0.0604
	2488.14	0.4827	0.0424
	2489.53	0.8581	0.0421
	2490.9	0.7209	0.0109
	2492.33	0.444	-0.0227
	2493.72	0.8497	-0.0912
	2495.15	0.3085	0.0518
	2496.54	0.6071	0.0409
	2497.9	0.4599	-0.0075
	2499.33	0.374	-0.1274
	2500.71	0.7398	0.0578
	2502.15	0.7308	-0.0407
	2503.53	0.9024	-0.0969
	2504.9	0.6744	-0.0004
	2506.33	0.4954	0.0472
	2507.71	0.6474	-0.0118
	2509.15	0.6732	-0.0021
	2510.53	0.8473	-0.064
	2511.89	0.6739	0.0604
	2513.26	0.7924	0.0668
	2514.7	0.6596	0.0214
	2516.07	0.4593	0.0073
	2517.48	0.5037	0.0191
	2518.88	0.6377	-0.0457
	2520.24	0.6682	-0.0016
	2521.69	0.58	-0.0525
	2523.07	0.6724	-0.023
	2524.48	0.8826	0.0781
	2525.88	0.4533	0.0081
	2527.24	0.8234	-0.0864
	2528.65	0.4129	0.0108
	2530.03	0.4766	-0.0061
	2531.4	0.817	0.0402
	2532.76	0.434	0.0721
	2534.2	0.2795	-0.0608
	2535.57	0.5743	0.0016
	2536.98	0.3387	-0.0349
	2538.38	0.4774	-0.0069
	2539.75	0.5924	0.045
	2541.15	0.5147	0.0289
	2542.53	0.781	-0.092
	2543.9	0.6708	-0.0293
	2545.33	0.4805	0.0364
	2546.72	0.6412	-0.0596
	2548.15	0.4056	-0.0171
	2549.53	0.7446	-0.0256
	2550.9	0.8919	-0.0964
	2552.33	0.717	-0.0419
	2553.75	0.8074	-0.0074
	2555.15	0.5684	-0.0347
	2556.53	0.5931	0.0801
	2557.89	0.5698	0.0285
	2559.26	0.1631	0.0203
	2560.7	0.7003	0.1068
	2562.08	0.5803	-0.0034
	2563.48	0.6685	-0.0142
	2564.88	0.8307	-0.0639
	2566.25	0.5277	-0.0125
	2567.7	0.6779	-0.07
	2569.07	0.5769	-0.0957
	2570.48	0.6229	0.024
	2571.88	0.5788	-0.0863
	2573.25	0.5493	-0.0248
	2574.65	0.6231	-0.0127
	2576.03	0.633	0.0224
	2577.4	0.4087	-0.0562
	2578.83	0.5676	0.0042
	2580.22	0.4815	0.0018
	2581.65	0.5157	-0.0708
	2583.03	0.6052	-0.041
	2584.41	0.7889	-0.0106
	2585.83	0.8012	-0.1028
	2587.22	0.5389	-0.0008
	2588.65	0.5588	0.0091
	2590.03	0.5235	-0.0006
	2591.4	0.5696	0.0115
	2592.83	0.3709	-0.0388
	2594.22	0.5568	-0.0319
	2595.65	0.5657	-0.0564
	2597.03	0.7665	-0.0268
	2598.4	0.6355	-0.107
	2599.83	0.5957	-0.0649
	2601.22	0.8094	-0.0089
	2602.65	0.4684	0.0511
	2604.03	0.6612	-0.0527
	2605.4	0.6046	0.1272
	2606.83	0.5991	0.0162
	2608.24	0.5464	-0.0076
	2609.65	0.7742	0.0853
	2611.03	0.4638	-0.0079
	2612.41	0.6212	-0.1021
	2613.85	0.3133	0.1443
	2615.25	0.3967	-0.0294
	2616.7	0.4307	0.0221
	2618.08	0.4235	-0.032
	2619.48	0.5989	-0.0121
	2620.89	0.3961	0.1061
	2622.26	0.7124	-0.0139
	2623.7	0.3727	0.0311
	2625.08	0.4106	-0.0223
	2626.48	0.2416	0.0546
	2627.89	0.6533	-0.1494
	2629.26	0.613	-0.129
	2630.7	0.5059	-0.064
	2632.08	0.7308	-0.1329
	2633.48	0.619	-0.0439
	2634.89	0.6373	-0.1061
	2636.26	0.6229	0.0819
	2637.7	0.4862	0.1153
	2639.15	0.7747	-0.0199
	2640.53	0.6797	0.0244
	2641.9	0.5654	0.0472
	2643.35	0.4803	0.0903
	2644.74	0.5324	-0.0204
	2646.15	0.4547	-0.0494
	2647.53	0.5313	-0.0158
	2648.9	0.6141	0.0318
	2650.35	0.7541	0.0595
	2651.74	0.54	-0.0306
	2653.15	0.6013	0.024
	2654.58	0.621	0.0339
	2655.99	0.5807	0.0187
	2657.39	0.478	0.0525
	2658.76	0.6729	0.0155
	2660.2	0.7032	0.0059
	2661.58	0.604	0.0375
	2662.98	0.5353	0.0294
	2664.39	0.5077	0.0015
	2665.76	0.6577	-0.0927
	2667.2	0.8206	-0.0283
	2668.65	0.7142	0.0247
	2670.08	0.2855	-0.0019
	2671.49	0.6156	0.0028
	2672.89	0.749	-0.0156
	2674.25	0.6855	-0.0032
	2675.7	0.4879	0.0031
	2677.15	0.378	-0.0279
	2678.53	0.4329	0.0988
	2679.91	0.5909	-0.029
	2681.35	0.4275	-0.0452
	2682.74	0.6288	-0.0094
	2684.15	0.885	0.0148
	2685.53	0.6042	0.114
	2686.91	0.6363	0.0101
	2688.35	0.879	0.0081
	2689.75	0.6777	0.021
	2691.2	0.733	0.0717
	2692.58	0.7122	0.0505
	2693.99	0.8852	0.0554
	2695.39	0.747	0.0196
	2696.76	0.6204	-0.0456
	2698.2	0.4407	-0.013
	2699.58	0.5879	-0.0056
	2700.99	0.6458	0.0356
	2702.39	0.3865	0.0952
	2703.76	0.5115	-0.0658
	2705.63	0.6099	0.023
	2707.03	0.5912	-0.0091
	2708.4	0.6246	-0.0029
	2709.83	0.4632	-0.0103
	2711.22	0.6994	-0.0097
	2712.65	0.3376	-0.0728
	2714.03	0.4664	0.043
	2715.4	0.6091	-0.0613
	2716.76	0.7033	0.0185
	2718.4	0.5457	0.0142
	2719.76	0.3053	-0.0071
	2721.19	0.7524	0.1553
	2722.59	0.4717	0.0303
	2723.98	0.658	0.0169
	2725.38	0.309	-0.0568
	2726.73	0.5207	0.0041
	2728.15	0.5271	0.1298
	2729.53	0.4734	-0.0436
	2730.9	0.4363	-0.0196
	2732.26	0.4843	0.0418
	2733.7	0.5944	-0.0898
	2735.07	0.5844	-0.0247
	2736.49	0.3617	0.0557
	2737.88	0.5057	0.0079
	2739.23	0.6019	0.0481
	2740.65	0.4167	-0.0416
	2742.03	0.5832	-0.0479
	2743.4	0.4432	0.0772
	2744.83	0.6117	-0.0076
	2746.22	0.6264	-0.0436
	2747.65	0.4346	0.1179
	2749.03	0.5108	0.0452
	2750.4	0.5468	-0.0147
	2751.83	0.4614	-0.081
	2753.22	0.5593	-0.0192
	2754.65	0.533	0.0186
	2756.03	0.4659	-0.0102
	2757.4	0.7721	-0.0186
	2758.76	0.5049	-0.0921
	2760.2	0.3457	0.0026
	2761.57	0.4035	-0.01
	2762.98	0.4976	0.1216
	2764.38	0.5665	-0.0408
	2765.75	0.9175	0.1044
	2767.15	0.5418	0.1213
	2768.53	0.5381	0.0375
	2769.9	0.3203	-0.072
	2771.33	0.7381	0.0412
	2772.72	0.5637	-0.1166
	2774.15	0.5167	0.0412
	2775.53	0.4631	0.0242
	2776.9	0.5659	0.0056
	2778.33	0.6364	0.0204
	2779.72	0.2861	-0.0289
	2781.15	0.3331	-0.0199
	2782.53	0.6004	0.0469
	2783.9	0.2099	-0.0305
	2785.26	0.4898	0.0388
	2786.7	0.4513	-0.1213
	2788.07	0.5857	0.02
[truncated: 3,145 more rows]

## Sheet: SI Figure 9b
TEMPO-CNF	Time [s]	f5 [Hz]	D5 [ppm]
	0	0.192	0.0047
	1.3484	-0.1741	-0.0758
	2.6955	-0.1214	0.0422
	4.0406	-0.0308	-0.029
	5.3847	0.1791	0.0839
	6.7333	-0.0181	-0.0974
	8.0796	0.0761	-0.1057
	9.4239	0.1028	-0.116
	10.7673	0.098	0.0658
	12.1149	-0.0451	0.1822
	13.4618	0.1029	0.0228
	14.806	-0.1421	0.0263
	16.1535	-0.2506	-0.0315
	17.4974	0.2071	-0.0601
	18.8459	0.1478	0.0717
	20.2182	0.0694	0.0289
	21.5671	0.1598	-0.0599
	22.9156	-0.0618	0.0435
	24.2613	-0.0258	0.0484
	25.6096	-0.2878	0.0013
	26.9521	-0.1774	-0.0465
	28.3103	-0.0485	0.0595
	29.6596	0.0793	0.0526
	31.0032	-0.2357	0.0877
	32.3534	-0.1483	0.0619
	33.7027	-0.2902	0.1406
	35.0449	-0.0322	-0.0572
	36.3918	0.0408	-0.0472
	37.736	-0.036	-0.0375
	39.086	-0.0594	-0.0113
	40.4308	-0.0558	0.0175
	41.7765	-0.2901	0.1349
	43.1217	-0.2041	0.0054
	44.4716	-0.0983	-0.0115
	45.8151	-0.0148	-0.0691
	47.1601	-0.02	0.0731
	48.5034	-0.3349	-0.0679
	49.8529	-0.1539	-0.0807
	51.2039	-0.1093	-0.0131
	52.5484	-0.1274	-0.0231
	53.8952	0.0467	-0.0531
	55.2417	-0.2521	-0.0011
	56.5898	-0.1145	0.1453
	57.9356	0.2095	0.1189
	59.292	-0.1823	0.1267
	60.6405	-0.2711	-0.1327
	61.9856	0.035	0.0088
	63.3362	-0.0835	-0.0223
	64.684	-0.3245	0.0735
	66.0278	-0.0431	-0.0127
	67.3773	-0.175	0.0257
	68.7251	-0.1755	-0.0659
	70.0749	-0.0849	0.0644
	71.4251	-0.4149	0.0937
	72.7714	-0.1182	-0.0057
	74.1205	0.1898	-0.1814
	75.4729	-0.2517	0.052
	76.8186	-0.4214	0.0067
	78.1683	-0.0946	-0.0478
	79.5179	0.0361	0.0545
	80.8611	-0.0869	-0.0108
	82.2097	-0.4076	0.0395
	83.5611	-0.2337	0.178
	84.9058	-0.1863	0.0084
	86.2605	-0.4792	0.0387
	87.6083	-0.0544	-0.0483
	88.9525	-0.1034	-0.1313
	90.3038	0.1484	0.1624
	91.6524	-0.4698	0.0559
	93.0007	-0.1132	-0.0236
	94.4105	-0.2464	-0.0466
	95.7673	-0.4462	0.0228
	97.1183	-0.0011	0.0421
	98.4678	-0.333	-0.1834
	99.8264	-0.1196	0.0431
	101.177	-0.2503	0.0402
	102.526	-0.3472	0.0636
	103.874	-0.0823	0.0062
	105.224	-0.2751	-0.0569
	106.574	-0.0037	0.0488
	107.924	-0.2932	0.0108
	109.28	-0.0497	0.0453
	110.635	-0.1998	0.0133
	111.994	-0.6947	0.04
	113.466	-0.3149	0.0616
	114.826	-0.1678	0.0207
	116.18	-0.2313	0.0061
	117.535	-0.4841	0.0491
	118.887	-0.3268	0.1006
	120.245	-0.2545	0.0582
	121.593	-0.1123	0.0611
	122.945	-0.5878	0.1376
	124.299	-0.3382	-0.077
	125.654	-0.3546	0.1778
	127.002	-0.4539	0.191
	128.356	-0.5518	0.0756
	129.705	-0.321	0.1309
	131.057	-0.2883	0.115
	132.405	-0.3881	0.1833
	133.759	-0.2352	0.0956
	135.116	-0.1034	-0.0767
	136.462	-0.6179	-0.0517
	137.816	-0.4037	0.0886
	139.172	-0.3459	0.0506
	140.521	-0.1064	0.0594
	141.874	-0.3438	-0.0376
	143.232	-0.2316	0.0526
	144.586	-0.3306	0.0599
	145.939	-0.1096	-0.0104
	147.311	-0.0168	-0.05
	148.661	-0.3302	0.0301
	150.009	0.097	0.0393
	151.363	0.1802	0.1873
	152.718	-0.279	-0.0285
	154.075	-0.5379	0.1113
	155.423	-0.2825	-0.0053
	156.78	-0.4347	0.1384
	158.132	-0.2246	-0.001
	159.49	-0.1911	-0.0334
	160.845	0.0385	0.1165
	162.197	-0.2066	0.1659
	163.547	-0.3123	-0.0709
	164.898	-0.2436	0.0045
	166.258	-0.368	0.0173
	167.612	-0.4726	0.1274
	168.961	-0.1024	0.273
	170.319	-0.3498	0.0001
	171.668	-0.1613	-0.1152
	173.016	-0.3564	0.0485
	174.368	-0.1653	0.269
	175.717	-0.3801	0.0222
	177.077	-0.0784	0.1379
	178.427	-0.1904	0.208
	179.79	-0.7202	0.0731
	181.145	-0.4287	0.0841
	182.498	-0.2801	0.0911
	183.849	-0.4416	-0.0366
	185.203	-0.2704	0.0605
	186.55	-0.5285	0.0174
	187.904	-0.1195	0.0426
	189.26	-0.1088	0.2017
	190.618	-0.4341	0.1033
	191.967	-0.2112	-0.0417
	193.316	-0.1568	0.0939
	194.674	-0.5662	-0.0308
	196.019	-0.537	0.139
	197.374	-0.8344	0.0714
	198.732	-0.3796	0.035
	200.109	-0.3199	-0.0325
	201.463	-0.2106	0.0122
	202.818	-0.5405	0.0081
	204.176	-0.5376	0.009
	205.524	-0.305	-0.0083
	206.879	-0.3862	0.0102
	208.234	-0.1678	0.0871
	209.592	-0.3075	0.1277
	210.948	-0.7403	0.0626
	212.311	-0.4771	0.0698
	213.665	-0.4548	0.0785
	215.017	-0.7447	0.1215
	216.368	-0.2335	0.0285
	217.72	-0.5752	-0.0256
	219.082	-0.0673	0.0442
	220.432	-0.1586	0.1039
	221.793	-0.3848	0.0512
	223.154	-0.4836	0.1503
	224.51	-0.4807	0.06
	225.863	-0.5109	0.0234
	227.22	-0.1101	-0.0073
	228.58	-0.4515	0.0532
	229.927	-0.2162	0.0851
	231.295	-0.5484	0.1411
	232.648	-0.4349	-0.0535
	234.002	-0.5718	0.1925
	235.359	-0.2885	-0.0713
	236.716	-0.3884	0.1648
	238.076	-0.2225	0.1045
	239.428	-0.3479	0.013
	240.798	-0.3842	0.1281
	242.155	-0.4955	0.1112
	243.511	-0.3563	-0.0714
	244.865	-0.2138	0.2832
	246.218	-0.234	0.0831
	247.575	-0.1904	0.0981
	248.928	0.1299	0.1017
	250.291	-0.183	0.2863
	251.641	0.0362	0.0908
	252.995	-0.1313	0.0845
	254.356	-0.0197	0.1076
	255.711	-0.1716	0.0534
	257.063	-0.1027	0.166
	258.413	-0.0688	0.1483
	259.77	-0.1826	0.1522
	261.138	-0.115	0.1279
	262.491	-0.3396	0.0851
	263.853	-0.0246	0.1907
	265.209	-0.2572	0.1428
	266.562	-0.3016	0.1524
	267.915	-0.1103	0.1453
	269.275	-0.2223	0.2225
	270.643	0.196	-0.0262
	271.997	-0.1603	0.2124
	273.359	-0.0498	0.1032
	274.714	-0.0543	0.2403
	276.072	-0.1187	0.1014
	277.432	-0.2523	0.2425
	278.804	-0.2351	0.1639
	280.158	-0.2532	0.0563
	281.524	-0.2318	0.0663
	282.884	-0.4798	0.1842
	284.262	-0.4068	0.1204
	285.621	0.1437	0.1211
	286.986	-0.299	0.0908
	288.346	-0.1996	0.0855
	289.706	0.0492	0.1272
	291.059	-0.2573	0.1177
	292.415	0.1224	0.1313
	293.774	-0.0489	0.0966
	295.143	-0.3048	0.0892
	296.496	-0.2306	0.1921
	297.854	0.0182	0.1238
	299.209	-0.2094	0.0772
	300.559	0.1902	0.0646
	301.915	-0.2274	0.239
	303.272	-0.0929	0.119
	304.641	-0.0713	0.0518
	305.999	-0.1063	0.0673
	307.358	-0.0631	0.0466
	308.713	0.0018	0.1012
	310.081	-0.4735	0.236
	311.85	-0.3121	0.1221
	313.209	-0.1948	0.2513
	314.563	-0.0323	0.0146
	315.916	-0.4142	0.1967
	317.278	-0.3502	0.0882
	318.645	-0.2862	0.2288
	320	-0.3378	0.0484
	321.356	-0.4946	0.1177
	322.938	0.0283	0.0827
	324.309	-0.0673	0.2765
	325.674	-0.402	-0.0259
	327.025	-0.7608	0.1812
	328.385	0.1029	0.1348
	329.762	-0.359	0.1615
	331.118	-0.1563	0.0687
	332.481	-0.5201	0.1391
	333.837	-0.1553	0.1264
	335.199	-0.3001	0.1841
	336.554	-0.4775	0.1665
	337.907	-0.3764	0.1481
	339.281	-0.4035	0.0682
	340.645	-0.1604	0.1761
	342.005	-0.345	0.0864
	343.361	-0.2975	0.1511
	344.714	-0.5102	0.1753
	346.332	0.1053	0.1104
	347.688	-0.3544	0.0007
	349.041	-0.1736	0.1976
	350.402	-0.4873	0.1408
	351.767	-0.3896	0.1788
	353.128	-0.0664	0.1544
	354.484	-0.3233	0.1919
	355.839	-0.3707	0.1722
	357.201	-0.4926	0.1274
	358.554	-0.3311	0.1298
	359.922	-0.3779	0.1133
	361.292	-0.2786	0.1917
	362.656	-0.5796	0.1161
	364.013	-0.6312	0.0953
	365.366	-0.542	0.2313
	366.724	-0.2953	0.0086
	368.08	-0.1158	0.1276
	369.44	-0.2694	0.2008
	370.816	-0.5636	0.218
	372.172	-0.1087	0.0718
	373.526	-0.1884	0.1733
	374.887	0.0328	0.2056
	376.271	-0.3784	-0.0247
	377.658	-0.1636	0.138
	379.009	-0.1709	0.0708
	380.365	-0.4132	0.1768
	381.727	-0.249	0.1662
	383.111	-0.4888	0.1112
	384.464	-0.161	0.1755
	385.835	-0.5561	0.0781
	387.19	-0.7079	0.3067
	388.545	-0.5029	0.062
	389.902	-0.3598	0.048
	391.275	-0.38	0.0812
	392.66	-0.0415	0.1414
	394.014	-0.4841	0.1238
	395.369	-0.4948	0.2495
	396.725	-0.5164	0.2445
	398.085	-0.6258	0.174
	399.445	-0.6098	0.1601
	400.825	-0.3787	0.2107
	402.178	-0.4736	0.0937
	403.534	-0.1217	0.0922
	404.892	-0.605	0.1511
	406.277	-0.5408	0.0609
	407.663	-0.3772	0.1065
	409.327	-0.3463	0.1717
	410.685	-0.2339	0.228
	412.061	-0.5328	0.0821
	413.416	-0.4507	0.1788
	414.825	-0.4005	0.2089
	416.191	-0.6756	0.2428
	417.546	-0.7687	0.2222
	418.901	-0.3403	0.2318
	420.279	-0.335	0.0368
	421.664	-0.4854	0.1764
	423.024	-0.6194	0.292
	424.382	-0.6443	0.2346
	425.778	-0.5394	0.191
	427.166	-0.3725	0.1276
	428.526	-0.3877	0.113
	429.882	-0.5083	0.15
	431.28	-0.4416	0.191
	432.666	-0.4175	0.0721
	434.025	0.0816	0.1599
	435.385	-0.5022	0.1715
	436.78	-0.3737	0.1683
	438.166	-0.5915	0.0925
	439.524	-0.7487	0.1863
	440.878	-0.5133	0.0678
	442.24	-0.7513	0.244
	443.62	-0.5117	0.199
	444.999	-0.1049	0.1706
	446.383	-0.535	0.2018
	447.782	-0.666	0.1382
	449.169	-0.3931	0.103
	450.523	-0.4392	0.0688
	451.884	-0.5492	0.4481
	453.284	-0.4307	0.2403
	454.667	-0.4494	0.2503
	456.025	-0.7317	0.301
	457.382	-0.3777	0.1081
	458.784	-0.2418	0.1579
	460.171	-0.6542	0.0532
	461.528	-0.3277	0.184
	462.888	-0.6765	0.308
	464.287	-0.6456	0.0718
	465.67	-0.2534	0.1895
	467.029	-0.572	0.2391
	468.385	-0.621	0.1359
	469.787	-0.3905	0.1851
	471.171	-0.6079	0.3158
	472.546	-0.7078	0.2373
	473.903	-0.8111	0.1641
	475.29	-0.6764	0.2149
	476.672	-0.6321	0.2815
	478.03	-0.3603	0.2577
	479.385	-0.6668	0.2201
	480.789	-0.6033	0.2332
	482.174	-0.2996	0.1173
	483.529	-0.7331	0.2664
	484.885	-0.3627	0.141
	486.29	-0.5136	0.0689
	487.673	-0.5917	0.1974
	489.031	-0.3604	0.1971
	490.392	-0.5352	0.1744
	491.792	-0.6237	0.1342
	493.175	-0.4547	0.1883
	494.528	-0.6324	0.2787
	495.886	-0.6784	0.3259
	497.292	-0.7887	0.1953
	498.675	-0.7452	0.1435
	500.056	-0.378	0.1459
	501.461	-0.6246	0.1824
	502.86	-0.57	0.1186
	504.249	-0.4355	0.2383
	505.629	-0.6225	0.0748
	507.011	-0.5028	0.1537
	508.386	-0.5718	0.1455
	509.793	-0.2887	0.2131
	511.178	-0.6514	0.3189
	512.53	-0.6996	0.3205
	513.905	-0.796	0.3413
	515.344	-0.7294	0.2071
	516.724	-0.4896	0.0269
	518.131	-0.7059	0.177
	519.508	-0.6867	0.3877
	520.888	-0.4443	0.0905
	522.296	-0.3859	0.3031
	523.679	-0.5536	0.2886
	525.056	-0.8229	0.1816
	526.463	-0.6416	0.1505
	527.865	-0.6323	0.1493
	529.254	-0.6418	0.1313
	530.632	-0.8636	0.1462
	532.014	-0.2998	0.1133
	533.41	-0.4617	0.0023
	534.847	-0.5025	0.235
	536.226	-0.5293	0.3647
	537.632	-0.5472	0.1007
	539.016	-0.9678	0.1309
	540.386	-0.3702	0.182
	541.798	-0.5784	0.0733
	543.183	-0.6933	0.1585
	544.558	-0.5504	0.2107
	546.028	-0.4059	0.1636
	547.389	-0.5055	0.1767
	548.801	-0.6582	0.2511
	550.182	-0.9011	0.341
	551.536	-0.4908	0.2217
	552.91	-0.4913	0.2089
	554.352	-0.5133	0.1931
	555.728	-0.7241	0.2556
	557.135	-0.2924	0.1629
	558.518	-0.5843	0.213
	559.912	-0.8065	0.2392
	561.354	-0.6658	0.2063
	562.73	-0.7376	0.2255
	564.138	-0.6534	0.2866
	565.519	-0.3789	0.2346
	566.89	-0.5714	0.2223
	568.305	-0.6028	0.26
	569.688	-0.821	0.1577
	571.065	-0.3669	0.2195
	572.47	-0.5913	0.2332
	573.876	-0.5477	0.194
	575.261	-0.7895	0.2247
	576.687	-0.5218	0.3086
	578.066	-0.3665	0.2189
	579.472	-0.4347	0.3114
	580.875	-0.5805	0.2462
	582.308	-0.5374	0.1164
	583.686	-1.1063	0.1918
	585.063	-0.528	0.191
	586.476	-0.7898	0.2395
	587.874	-0.3656	0.2636
	589.308	-0.2433	0.1636
	590.692	-0.5677	0.096
	592.067	-0.5623	0.2406
	593.478	-0.5119	0.1451
	594.875	-0.557	0.2566
	596.31	-0.9042	0.3086
	597.695	-0.356	0.2655
	599.068	-0.5895	0.2291
	600.474	-0.6219	0.1665
	601.876	-0.6824	0.2951
	603.242	-0.898	0.2486
	604.624	-0.7017	0.1356
	606.003	-0.8802	0.2427
	607.378	-0.6072	0.2789
	608.74	-0.9078	0.2796
	610.127	-0.39	0.1872
	611.504	-0.4551	0.1691
	612.88	-0.264	0.3809
	614.288	-0.6709	0.139
	615.674	-0.9254	0.2261
	617.027	-0.6714	0.2538
	618.383	-0.4483	0.2771
	619.787	-0.8446	0.3122
	621.175	-0.8999	0.2272
	622.526	-0.6119	0.2013
	623.885	-0.5049	0.2758
	625.288	-1.0316	0.1743
	626.675	-0.9968	0.3536
	628.028	-0.7696	0.2324
	629.482	-0.5522	0.2099
	630.857	-0.5492	0.1663
	632.223	-0.6789	0.1708
	633.599	-0.8154	0.2532
	634.96	-0.747	0.2114
	636.359	-0.4882	0.1268
	637.724	-0.6605	0.1081
	639.13	-0.6499	0.205
	640.506	-0.735	0.1395
	641.886	-0.5948	0.2249
	643.291	-0.6251	0.1645
	644.676	-0.938	0.2328
	646.039	-0.5834	0.282
	647.411	-0.6041	0.2717
	648.839	-0.6763	0.2611
	650.224	-0.9035	0.25
	651.585	-0.3892	0.207
	652.975	-0.4949	0.254
	654.365	-0.6837	0.189
	655.725	-0.6013	0.2077
	657.088	-0.5706	0.1221
	658.462	-0.5166	0.3883
	659.861	-0.2702	0.3108
	661.226	-0.5964	0.2251
	662.632	-0.7562	0.167
	664.01	-0.697	0.3014
	665.386	-0.8854	0.1909
	666.795	-0.8457	0.2607
	668.181	-0.559	0.1773
	669.532	-0.819	0.22
	670.887	-0.7977	0.2894
	672.296	-0.8793	0.2217
	673.679	-1.0936	0.1319
	675.062	-0.7666	0.2362
	676.464	-1.1389	0.265
	677.862	-0.8716	0.3247
	679.229	-0.7983	0.1554
	680.633	-0.4678	0.2274
	682.012	-1.1852	0.1984
	683.387	-0.9719	0.2348
	684.798	-0.7881	0.1704
	686.184	-0.972	0.1997
	687.565	-0.7547	0.3868
	688.97	-0.8165	0.375
	690.367	-1.0074	0.257
	691.73	-0.3148	0.1827
	693.137	-0.8285	0.349
	694.512	-0.7022	0.1642
	695.89	-0.8587	0.2819
	697.3	-0.6076	0.1897
	698.686	-0.7951	0.1912
	700.064	-0.655	0.1074
	701.466	-0.8318	0.3871
	702.868	-0.7681	0.0582
	704.232	-1.0692	0.1867
	705.638	-0.7038	0.3018
	707.014	-1.0325	0.2171
	708.391	-0.5259	0.2287
	709.801	-0.8615	0.283
	711.186	-0.7089	0.2992
	712.565	-0.8311	0.13
	713.967	-0.8386	0.1479
	715.369	-0.6124	0.1108
	716.732	-0.8899	0.3502
	718.138	-0.7588	0.2263
	719.514	-0.9274	0.2231
	720.915	-0.6965	0.24
	722.352	-0.8898	0.1723
	723.731	-0.7508	0.2984
	725.143	-1.1276	0.2936
	726.515	-0.8212	0.2385
	727.916	-0.7601	0.2148
	729.353	-1.2222	0.1808
	730.733	-1.2986	0.223
	732.14	-0.7545	0.2263
	733.516	-0.8579	0.2935
	734.897	-0.8368	0.2942
	736.306	-1.0007	0.3544
	737.688	-0.4516	0.2639
	739.069	-0.6623	0.1785
	740.471	-0.6667	0.312
	741.873	-1.0728	0.1891
	743.235	-1.0891	0.1659
	744.642	-1.077	0.2798
	746.017	-1.0153	0.2156
	747.418	-0.9705	0.2219
	748.855	-0.778	0.2224
	750.236	-0.7457	0.2352
	751.641	-1.1463	0.2516
	753.018	-0.6885	0.2268
	754.419	-0.9731	0.1753
	755.856	-0.6939	0.1418
	757.239	-1.0103	0.2937
	758.643	-0.682	0.2441
	760.019	-0.6373	0.248
	761.42	-1.2592	0.1978
	762.856	-1.2184	0.3109
	764.237	-0.694	0.1946
	765.646	-0.9211	0.1803
	767.018	-1.0168	0.369
	768.42	-1.0846	0.2298
	769.858	-0.6861	0.3626
	771.239	-0.7319	0.2829
	772.645	-0.5908	0.3179
	774.021	-0.7149	0.2332
	775.422	-1.1154	0.1688
	776.859	-0.806	0.2941
	778.266	-1.1749	0.1403
	779.693	-1.2909	0.2953
	781.072	-0.6522	0.201
	782.476	-1.0503	0.1982
	783.878	-0.6725	0.2096
	785.266	-0.8164	0.2495
	786.694	-1.1183	0.2561
	788.073	-0.7724	0.1023
	789.476	-0.7905	0.1715
	790.887	-0.948	0.2178
	792.313	-1.1824	0.3255
	793.695	-0.6941	0.2461
	795.076	-0.9897	0.3332
	796.475	-1.1345	0.123
	797.895	-0.7877	0.3179
	799.315	-1.2358	0.329
	800.788	-1.0105	0.1737
	802.288	-0.708	0.1859
	804.228	-0.933	0.1826
	805.659	-0.524	0.3247
	807.025	-0.9673	0.363
	808.426	-1.1102	0.2865
	809.887	-1.0431	0.4745
	811.316	-0.9162	0.1723
	812.696	-1.1522	0.1873
	814.077	-0.8837	0.2308
	815.479	-0.9737	0.276
	816.888	-1.0357	0.1946
	819.59	-1.1619	0.1681
	820.984	-0.6042	0.3735
	822.429	-0.8609	0.3183
	823.887	-1.0935	0.279
	825.318	-0.8155	0.3331
	826.698	-0.8664	0.2618
	828.076	-1.0784	0.4105
	829.482	-0.9923	0.2278
	830.933	-0.8287	0.3691
	832.383	-1.3328	0.3244
	833.818	-1.0735	0.3145
	835.201	-1.0934	0.2739
	836.706	-0.8845	0.3293
	838.081	-0.9142	0.3043
	839.584	-0.9796	0.3127
	840.991	-1.243	0.1497
	842.392	-1.1134	0.2862
	843.82	-0.9169	0.1618
	845.2	-0.6381	0.2708
	846.58	-1.0234	0.2892
	847.983	-0.9137	0.1632
	849.392	-1.0107	0.2644
	850.821	-0.9661	0.2139
	852.202	-0.9893	0.3459
	853.582	-0.6651	0.268
	854.982	-0.9671	0.1477
	856.39	-1.0273	0.232
	857.821	-1.1977	0.3704
	859.202	-0.7927	0.1949
	860.583	-1.2069	0.2605
	861.988	-0.7869	0.3037
	863.395	-0.9052	0.2674
	864.823	-1.1301	0.3239
	866.203	-1.0134	0.3593
	867.585	-1.246	0.3278
	868.984	-0.9135	0.135
	870.389	-1.0779	0.1962
	871.823	-0.796	0.2169
	873.204	-1.1553	0.22
	874.579	-1.0064	0.3346
	875.985	-1.0573	0.2732
	877.39	-0.9785	0.1381
	878.824	-0.8704	0.3971
	880.205	-1.4839	0.1878
	881.585	-0.93	0.3858
	882.985	-0.9651	0.2384
	884.392	-1.0502	0.3791
	885.825	-1.1367	0.1989
	887.205	-1.0347	0.2656
	888.585	-0.6735	0.384
	889.985	-1.0086	0.261
	891.433	-1.0574	0.3695
	892.882	-0.9727	0.2204
	894.327	-0.8357	0.2465
	895.75	-1.337	0.2847
	897.204	-1.027	0.2779
	898.586	-1.1201	0.1289
	899.987	-1.3749	0.3021
	901.42	-0.6645	0.3885
	902.847	-1.1909	0.2139
	904.228	-0.8712	0.2842
	905.635	-1.0513	0.1971
	907.014	-1.281	0.251
	908.391	-0.7585	0.2127
	909.798	-0.9068	0.3317
	911.184	-0.7594	0.3807
	912.564	-1.1149	0.2886
	913.966	-1.2544	0.2446
	915.365	-0.965	0.2934
	916.73	-0.7983	0.2294
	918.137	-0.7274	0.3132
	919.514	-0.9198	0.2672
	920.889	-0.9374	0.3127
	922.3	-0.7901	0.3168
	923.684	-1.1278	0.3066
	925.067	-1.4373	0.2053
	926.467	-1.0409	0.3752
	927.868	-0.8458	0.3025
	929.232	-0.9172	0.3785
	930.638	-0.8715	0.3646
	932.014	-0.9654	0.3636
	933.392	-0.8005	0.3941
	934.801	-1.1545	0.3387
	936.186	-1.067	0.3299
	937.568	-0.8301	0.3397
	938.967	-0.8429	0.4382
	940.37	-1.2299	0.2028
	941.732	-0.9144	0.3496
	943.139	-0.9018	0.192
	944.515	-1.3767	0.3991
	945.916	-1.1286	0.1835
	947.352	-1.1121	0.3416
	948.732	-1.0956	0.3384
	950.14	-0.6896	0.3426
	951.518	-1.0997	0.1817
	952.893	-1.1302	0.2928
	954.303	-0.993	0.2513
	955.686	-0.7945	0.307
	957.079	-1.0251	0.3554
	958.471	-1.2669	0.3899
	959.869	-1.3118	0.298
	961.235	-1.417	0.2862
	962.65	-1.5021	0.2586
	964.016	-1.0976	0.2979
	965.391	-0.8912	0.1709
	966.804	-1.0294	0.2825
	968.187	-1.0587	0.3306
	969.568	-0.956	0.2296
	970.97	-1.1047	0.3114
	972.369	-0.6989	0.3661
	973.735	-1.1544	0.3824
	975.142	-1.2136	0.3054
	976.52	-1.0552	0.3633
	977.919	-1.0439	0.3254
	979.355	-1.2631	0.2731
	980.735	-1.1153	0.3118
	982.143	-1.2164	0.3205
	983.519	-0.9626	0.2409
	984.919	-1.1246	0.3932
	986.355	-1.3266	0.3022
	987.735	-1.2005	0.424
	989.143	-0.9256	0.4349
	990.519	-1.1785	0.2163
	991.92	-1.1021	0.3149
	993.356	-1.0167	0.3004
	994.736	-1.1568	0.3034
	996.144	-1.0939	0.2304
	997.523	-0.8802	0.2317
	998.92	-1.1515	0.1754
	1000.36	-0.922	0.2321
	1001.74	-1.0748	0.2718
	1003.14	-1.2385	0.2536
	1004.52	-1.3561	0.2447
	1005.92	-1.3956	0.3634
	1007.36	-1.1436	0.1219
	1008.74	-1.3756	0.2508
	1010.14	-0.8814	0.1816
	1011.53	-1.0892	0.2306
	1012.92	-1.1893	0.3386
	1014.36	-1.1562	0.2728
	1015.74	-1.1616	0.2812
	1017.15	-1.3773	0.292
	1018.54	-1.5162	0.3054
	1019.92	-1.303	0.2761
	1021.36	-0.734	0.2547
	1022.74	-1.4527	0.1533
	1024.15	-1.0715	0.2811
	1025.52	-0.9825	0.2384
	1026.92	-1.3929	0.2402
	1028.36	-1.2142	0.2243
	1029.74	-0.9343	0.3616
	1031.15	-1.233	0.2787
	1032.52	-1.3213	0.2971
	1033.92	-1.1559	0.365
	1035.36	-1.2925	0.2725
	1036.74	-1.3261	0.45
	1038.15	-1.1909	0.3494
	1039.52	-1.185	0.3076
	1040.92	-1.2493	0.3977
	1042.36	-1.2161	0.2896
	1043.74	-1.0946	0.3375
	1045.15	-1.0142	0.299
	1046.52	-0.9881	0.358
	1047.92	-1.1326	0.4171
	1049.36	-1.0962	0.2825
	1050.74	-1.348	0.3559
	1052.15	-1.2817	0.2876
	1053.52	-1.1146	0.2525
	1054.92	-1.2756	0.2372
	1056.36	-0.9794	0.2067
	1057.74	-1.0872	0.3232
	1059.15	-1.287	0.3242
	1060.53	-1.2174	0.3178
	1061.92	-0.8838	0.3762
	1063.36	-1.2193	0.118
	1064.74	-1.4735	0.3008
	1066.15	-1.244	0.3764
	1067.52	-1.3163	0.2047
	1068.93	-1.2086	0.2255
	1070.36	-1.174	0.3158
	1071.77	-1.1536	0.3105
	1073.2	-1.1676	0.2603
	1074.58	-1.2447	0.3229
	1075.98	-1.3666	0.352
	1077.39	-1.0614	0.304
	1078.82	-1.0921	0.3098
	1080.2	-1.118	0.3757
	1081.58	-1.5488	0.2676
	1082.98	-1.2864	0.4181
	1084.39	-1.0404	0.4351
	1085.82	-1.0676	0.2939
	1087.2	-1.0237	0.2786
	1088.58	-1.1759	0.3402
	1089.98	-1.3605	0.335
	1091.39	-1.1537	0.2432
	1092.82	-1.074	0.2144
	1094.2	-1.742	0.2219
	1095.58	-1.3047	0.2793
	1096.98	-0.9342	0.4153
	1098.39	-1.6067	0.3106
	1099.82	-1.3225	0.2046
	1101.2	-1.777	0.3315
	1102.58	-1.1119	0.2602
	1103.98	-1.3097	0.3597
	1105.39	-1.4054	0.3271
	1106.82	-1.1271	0.34
	1108.2	-1.1126	0.2989
	1109.58	-1.1647	0.2053
	1110.98	-1.4249	0.3081
	1112.39	-1.0896	0.2448
	1113.82	-1.1645	0.2602
	1115.2	-1.2606	0.2782
	1116.58	-1.2765	0.3734
	1117.98	-1.1163	0.3834
	1119.39	-1.366	0.2875
	1120.82	-1.4104	0.2773
	1122.2	-1.216	0.2956
	1123.58	-1.3264	0.3383
	1124.98	-1.3222	0.3706
	1126.39	-1.1742	0.3481
	1127.82	-1.3996	0.344
	1129.2	-1.3089	0.3215
	1130.58	-1.3559	0.2703
	1131.98	-0.9664	0.4447
	1133.39	-1.3175	0.3887
	1134.82	-1.4208	0.2944
	1136.2	-1.5067	0.3263
	1137.58	-1.5315	0.3605
	1138.99	-1.2486	0.4156
	1140.39	-1.1706	0.3891
	1141.82	-1.3918	0.3527
	1143.2	-1.3696	0.3488
	1144.58	-1.4682	0.2006
	1145.98	-1.2202	0.4538
	1147.39	-1.583	0.3727
	1148.82	-1.584	0.3094
	1150.2	-1.2712	0.29
	1151.59	-1.3729	0.3129
	1152.99	-1.3628	0.4086
	1154.39	-1.3204	0.4757
	1155.82	-1.3859	0.3034
	1157.2	-1.0786	0.3508
	1158.58	-1.5129	0.482
	1159.98	-1.0839	0.4858
	1161.39	-1.1128	0.2762
	1162.83	-1.5635	0.3084
	1164.2	-1.2477	0.2194
	1165.59	-1.2759	0.4055
	1166.99	-1.239	0.3898
	1168.39	-1.1985	0.2643
	1169.83	-1.4842	0.3069
	1171.21	-1.4578	0.3603
	1172.59	-1.2549	0.2256
	1173.99	-1.5129	0.4379
	1175.43	-1.2546	0.5075
	1176.88	-1.3627	0.4785
	1178.33	-1.2896	0.4214
	1179.71	-1.188	0.5202
	1181.08	-1.4619	0.3697
	1182.49	-1.3969	0.2766
	1183.89	-1.425	0.3159
	1185.33	-0.9788	0.2876
	1186.71	-1.4124	0.3865
	1188.08	-1.3523	0.3438
	1189.49	-1.6188	0.3227
	1190.94	-1.193	0.3686
	1192.38	-1.5701	0.4349
	1193.83	-1.7559	0.3439
	1195.21	-1.5736	0.4102
	1196.59	-1.5222	0.3169
	1197.99	-1.6354	0.4038
	1199.43	-1.3329	0.3157
	1200.88	-1.1807	0.4556
	1202.32	-1.2249	0.4381
	1203.89	-1.2196	0.2712
	1205.26	-1.322	0.3648
	1206.64	-1.3051	0.4494
	1208.02	-1.5869	0.3696
	1209.39	-1.2401	0.4799
	1210.8	-1.6502	0.3017
	1212.19	-1.2353	0.3145
	1213.57	-1.322	0.3225
	1214.97	-1.5949	0.3459
	1216.37	-1.2903	0.358
	1217.74	-1.0085	0.2312
	1219.14	-1.2852	0.3678
	1220.52	-1.3928	0.3671
	1221.92	-1.5916	0.4751
	1223.36	-1.5146	0.3671
	1224.74	-1.5581	0.4431
	1226.14	-1.8542	0.3883
	1227.52	-1.4822	0.2728
	1228.93	-1.5416	0.4484
	1230.36	-1.8062	0.3731
	1231.74	-1.5945	0.4936
	1233.14	-1.5327	0.4747
	1234.52	-1.5549	0.2943
	1235.92	-1.4975	0.1894
	1237.36	-1.2507	0.3199
	1238.74	-1.4614	0.3943
	1240.14	-1.2559	0.2326
	1241.52	-1.2108	0.3341
	1242.92	-1.5134	0.3813
	1244.36	-1.1714	0.3134
	1245.74	-1.529	0.3084
	1247.14	-1.4126	0.4066
	1248.52	-1.3444	0.3699
	1249.93	-1.541	0.4166
	1251.36	-1.3835	0.2801
	1252.74	-1.4342	0.2926
	1254.14	-1.6039	0.2652
	1255.52	-1.9028	0.3845
	1256.92	-1.5961	0.3826
	1258.36	-1.5931	0.4048
	1259.74	-1.4274	0.4227
	1261.15	-1.3631	0.3736
	1262.52	-1.2754	0.2511
	1263.92	-1.2915	0.4114
	1265.36	-1.9524	0.4437
	1266.74	-1.5452	0.4344
	1268.15	-1.5264	0.186
	1269.52	-1.7291	0.3227
	1270.92	-1.4412	0.4499
	1272.47	-1.0857	0.4886
	1273.86	-1.265	0.401
	1275.24	-1.5625	0.3691
	1276.65	-1.7572	0.3945
	1278.02	-1.7148	0.3747
	1279.42	-1.4782	0.4197
	1280.86	-1.5504	0.2844
	1282.24	-1.561	0.4638
	1283.65	-1.6233	0.3491
	1285.02	-1.7868	0.3152
	1286.42	-1.3658	0.2884
	1287.86	-1.3563	0.3618
	1289.24	-1.6446	0.2847
	1290.65	-1.6492	0.4639
	1292.02	-1.3277	0.428
	1293.42	-1.4416	0.2962
	1294.86	-1.361	0.3719
	1296.24	-1.3626	0.3735
	1297.65	-1.7443	0.3177
	1299.02	-1.7523	0.2974
	1300.42	-1.6068	0.3852
	1301.86	-1.2018	0.4239
	1303.24	-1.7975	0.4285
	1304.65	-1.5084	0.2003
	1306.02	-1.3117	0.27
	1307.43	-1.6483	0.3134
	1308.87	-1.4703	0.5256
	1310.24	-1.513	0.4282
	1311.68	-1.5388	0.3089
	1313.07	-1.4789	0.4358
	1314.48	-1.3768	0.3154
	1315.88	-1.6452	0.4262
	1317.27	-1.2785	0.3135
	1318.7	-1.9173	0.2952
	1320.08	-1.5827	0.2764
	1321.48	-1.1851	0.4339
	1322.89	-1.5792	0.2767
	1324.27	-1.4648	0.3884
	1325.7	-1.4994	0.3778
	1327.08	-1.7644	0.4671
	1328.48	-1.6114	0.4221
	1329.89	-1.6374	0.2945
	1331.32	-1.9859	0.4379
	1332.74	-1.2503	0.3906
	1334.15	-1.4094	0.395
	1335.53	-1.7507	0.5596
	1336.93	-1.7252	0.3795
	1338.36	-1.8019	0.3789
	1339.74	-1.2752	0.2939
	1341.15	-1.7642	0.4028
	1342.53	-1.5892	0.2795
	1343.93	-1.3915	0.2974
	1345.37	-1.4195	0.4152
	1346.74	-1.6171	0.4565
	1348.15	-1.45	0.3824
	1349.53	-1.9318	0.4821
	1350.93	-1.2615	0.3394
	1352.37	-1.9211	0.4139
	1353.75	-1.7544	0.3929
	1355.15	-1.6741	0.4834
	1356.53	-1.9346	0.4463
	1357.93	-1.6834	0.3811
	1359.37	-1.3628	0.3959
	1360.79	-1.5048	0.3322
	1362.2	-2.1569	0.2705
	1363.58	-1.5501	0.4363
	1364.98	-1.7482	0.3911
	1366.39	-1.61	0.3355
	1367.82	-1.541	0.4243
	1369.2	-1.3956	0.3481
	1370.58	-1.7818	0.3147
	1371.98	-1.5517	0.3837
	1373.39	-1.81	0.3099
	1374.82	-1.3073	0.4082
	1376.2	-1.5814	0.4039
	1377.58	-1.3725	0.3098
	1378.98	-1.4967	0.3893
	1380.39	-1.5943	0.3484
	1381.82	-1.6608	0.3293
	1383.2	-1.5465	0.2679
	1384.58	-1.4925	0.3979
	1385.98	-1.7794	0.3421
	1387.39	-1.7017	0.1706
	1388.82	-1.5828	0.5474
	1390.2	-1.6516	0.3697
	1391.58	-1.5346	0.3794
	1392.98	-1.4628	0.4756
	1394.39	-1.7136	0.3294
	1395.82	-1.5493	0.2919
	1397.2	-1.584	0.4183
	1398.58	-1.4812	0.5143
	1399.98	-1.5413	0.4363
	1401.39	-1.7285	0.2979
	1402.82	-1.8486	0.4366
	1404.21	-1.9895	0.3777
	1405.58	-1.6564	0.4378
	1406.98	-1.4356	0.4007
	1408.39	-1.4787	0.3809
	1409.82	-1.7905	0.2826
	1411.2	-1.777	0.402
	1412.58	-1.7653	0.3163
	1413.98	-2.0009	0.305
	1415.39	-1.5256	0.3512
	1416.82	-1.6059	0.3013
	1418.2	-1.6135	0.3477
	1419.58	-1.4394	0.3702
	1420.98	-1.7368	0.3659
	1422.43	-1.8266	0.3789
	1423.88	-1.671	0.5173
	1425.28	-1.9219	0.4462
	1426.75	-1.6512	0.4705
	1428.2	-1.5181	0.3819
	1429.58	-2.1735	0.3348
	1430.98	-1.5324	0.4286
	1432.39	-1.8385	0.3418
	1433.82	-1.536	0.3083
	1435.2	-1.8432	0.4085
	1436.58	-1.8525	0.3458
	1437.98	-1.6604	0.3867
	1439.39	-1.7616	0.3186
	1440.82	-1.8772	0.5005
	1442.2	-1.7018	0.4774
	1443.59	-1.8089	0.4412
	1444.99	-1.4156	0.3917
	1446.39	-1.616	0.504
	1447.83	-1.6919	0.4881
	1449.21	-1.6557	0.338
	1450.59	-1.5781	0.3901
	1451.99	-1.9065	0.5434
	1453.41	-1.649	0.3217
	1454.83	-1.6188	0.3871
	1456.21	-1.6818	0.4576
	1457.59	-1.2809	0.423
	1458.99	-1.9474	0.3829
	1460.39	-1.5475	0.3444
	1461.83	-1.7505	0.4421
	1463.21	-1.5968	0.3855
	1464.59	-1.6779	0.4334
	1465.99	-1.6806	0.3524
	1467.39	-1.825	0.4347
	1468.85	-1.6915	0.4839
	1470.25	-1.5585	0.4652
	1471.7	-1.8671	0.3097
	1473.09	-1.585	0.3477
	1474.49	-1.5833	0.3826
	1475.89	-1.6346	0.3769
	1477.33	-1.6791	0.3938
	1478.71	-1.5919	0.2685
	1480.08	-1.9257	0.4465
	1481.49	-1.704	0.3451
	1482.94	-1.8466	0.477
	1484.38	-1.5928	0.3358
	1485.83	-1.5057	0.407
	1487.21	-1.5551	0.4336
	1488.59	-1.5985	0.4132
	1489.99	-1.9356	0.3533
	1491.4	-1.6646	0.442
	1492.83	-1.8375	0.3008
	1494.21	-2.0075	0.5496
	1495.59	-1.7892	0.4237
	1496.99	-1.517	0.3389
	1498.44	-1.849	0.3635
	1499.88	-1.3616	0.2686
	1501.33	-1.8859	0.385
	1502.7	-1.7046	0.2988
	1504.07	-1.869	0.3326
	1505.47	-1.5141	0.4304
	1506.88	-1.4706	0.416
	1508.26	-1.905	0.4445
	1509.65	-2.0058	0.3429
	1511.02	-1.7813	0.2932
	1512.42	-1.6408	0.3929
	1513.86	-1.958	0.4293
	1515.24	-1.8142	0.3604
	1516.65	-1.6923	0.4075
	1518.02	-1.6862	0.464
	1519.42	-1.6739	0.3665
	1520.86	-2.0325	0.3441
	1522.24	-1.7089	0.519
	1523.65	-1.8804	0.4114
	1525.02	-1.9098	0.4242
	1526.42	-1.5125	0.4772
	1527.86	-1.6532	0.5308
	1529.24	-1.6599	0.5189
	1530.65	-1.4946	0.3161
	1532.02	-1.9883	0.3857
	1533.42	-1.7791	0.4045
	1534.86	-1.9089	0.3485
	1536.24	-1.5802	0.3939
	1537.65	-1.955	0.3696
	1539.02	-1.8176	0.4739
	1540.42	-1.64	0.4353
	1541.86	-1.9105	0.5113
	1543.24	-1.6125	0.517
	1544.65	-1.7105	0.4079
	1546.02	-1.6361	0.4323
	1547.42	-1.8912	0.359
	1548.86	-1.7301	0.4161
	1550.24	-1.8712	0.4162
	1551.65	-1.8985	0.3876
	1553.02	-1.6813	0.4364
	1554.43	-1.6615	0.4617
	1555.86	-1.7586	0.4272
	1557.24	-1.8002	0.4705
	1558.65	-1.7254	0.4445
	1560.02	-1.7182	0.3869
	1561.43	-1.696	0.4124
	1562.86	-1.8861	0.3958
	1564.27	-1.8461	0.2922
	1565.7	-2.175	0.6069
	1567.08	-2.1282	0.3875
	1568.48	-1.9937	0.4386
	1569.89	-1.6057	0.2776
	1571.31	-1.8391	0.3253
	1572.7	-1.7704	0.4215
	1574.08	-1.5496	0.3901
	1575.48	-1.9031	0.4993
	1576.89	-1.7567	0.274
	1578.31	-2.1863	0.3564
	1579.7	-1.9945	0.3383
	1581.08	-1.841	0.472
	1582.48	-2.139	0.436
	1583.88	-1.8781	0.3607
	1585.27	-1.7061	0.3607
	1586.7	-1.8224	0.4031
	1588.08	-1.8878	0.3557
	1589.48	-1.782	0.353
	1590.89	-1.7805	0.4056
	1592.27	-2.0323	0.4736
	1593.7	-1.6135	0.3052
	1595.08	-2.3117	0.5265
	1596.48	-1.9694	0.5087
	1597.89	-2.0247	0.4168
	1599.39	-1.7876	0.5091
	1600.82	-1.7662	0.4923
	1602.2	-2.2033	0.4341
	1603.58	-1.667	0.4922
	1604.98	-1.811	0.4253
	1606.39	-1.7295	0.4541
	1607.82	-1.9238	0.3845
	1609.2	-2.2314	0.577
	1610.58	-1.967	0.5584
	1611.98	-2.1015	0.4884
	1613.39	-1.952	0.3204
	1614.82	-1.7969	0.3855
	1616.2	-2.029	0.4329
	1617.58	-2.0646	0.3974
	1618.98	-1.6054	0.4042
	1620.39	-1.7452	0.4922
	1621.82	-2.0764	0.3876
	1623.2	-1.9174	0.419
	1624.58	-2.0184	0.4265
	1625.98	-1.6251	0.4851
	1627.39	-1.8826	0.4378
	1628.82	-1.9982	0.5356
	1630.2	-1.9602	0.4079
	1631.58	-2.0304	0.4372
	1632.98	-1.5268	0.2154
	1634.4	-2.0041	0.3642
	1635.82	-2.0943	0.4323
	1637.24	-1.8642	0.3921
	1638.66	-1.74	0.3648
	1640.03	-1.9235	0.4005
	1641.43	-1.9682	0.4807
	1642.87	-2.2339	0.4612
	1644.32	-2.3502	0.4709
	1645.7	-1.5237	0.438
	1647.08	-1.7928	0.3797
	1648.48	-2.0991	0.493
	1649.89	-2.2851	0.4199
	1651.32	-2.0569	0.4958
	1652.7	-1.9336	0.3489
	1654.08	-2.1183	0.3882
	1655.48	-2.0432	0.4277
	1656.89	-2.1811	0.3163
	1658.32	-1.9602	0.58
	1659.7	-2.0395	0.3383
	1661.08	-2.3028	0.4929
	1662.48	-2.0823	0.3925
	1663.89	-1.8745	0.338
	1665.32	-2.0525	0.4555
	1666.7	-1.8034	0.421
	1668.08	-2.193	0.4584
	1669.48	-1.8646	0.4641
	1670.89	-2.1229	0.3918
	1672.32	-1.7501	0.4139
	1673.7	-1.7289	0.4973
	1675.09	-2.0378	0.4235
	1676.48	-1.9642	0.5827
	1677.89	-1.9224	0.4894
	1679.32	-2.2982	0.3923
	1680.7	-1.9514	0.4533
	1682.08	-1.9483	0.4689
	1683.49	-2.0296	0.5541
	1684.93	-2.213	0.342
	1686.37	-2.3157	0.4511
	1687.78	-2.262	0.4564
	1689.25	-2.0077	0.4425
	1690.7	-2.2543	0.4009
	1692.08	-2.0783	0.4269
	1693.7	-2.2944	0.402
	1695.08	-2.0778	0.4977
	1696.49	-1.6104	0.4886
	1697.89	-1.6656	0.3209
	1699.32	-2.0725	0.4999
	1700.7	-2.0453	0.4955
	1702.08	-2.0005	0.4947
	1703.58	-1.9433	0.4901
	1704.98	-1.9046	0.331
	1706.39	-1.7829	0.4228
	1707.82	-1.9685	0.4019
	1709.2	-1.7559	0.3772
	1710.59	-2.0205	0.3884
	1711.99	-1.9561	0.4025
	1713.39	-1.992	0.5205
	1714.82	-2.0354	0.4763
	1716.21	-2.1204	0.4334
	1717.59	-1.9912	0.4657
	1718.99	-2.1192	0.5405
	1720.39	-2.4492	0.5289
	1721.82	-2.1232	0.3337
	1723.21	-2.2447	0.5476
	1724.58	-1.7301	0.4911
	1725.99	-2.1709	0.4104
	1727.39	-2.1085	0.3258
	1728.82	-2.0739	0.537
	1730.21	-2.1983	0.6334
	1731.59	-1.7362	0.363
	1732.99	-2.0429	0.4637
	1734.4	-1.8605	0.4825
	1735.83	-1.7332	0.4718
	1737.21	-1.9647	0.5304
	1738.59	-2.3613	0.5486
	1739.99	-1.9305	0.3646
	1741.4	-2.2614	0.4917
	1742.83	-1.9627	0.5603
	1744.21	-2.1036	0.3048
	1745.59	-1.8888	0.4076
	1746.99	-1.8649	0.4105
	1748.39	-1.9072	0.5044
	1749.83	-2.1108	0.4531
	1751.21	-2.2341	0.4939
	1752.59	-1.7984	0.5314
	1753.99	-1.6324	0.4797
	1755.4	-2.1725	0.4983
	1756.83	-2.0638	0.3843
	1758.33	-2.1199	0.5987
	1759.71	-2.1311	0.4126
	1761.08	-1.9372	0.5212
	1762.53	-1.8488	0.5158
	1763.94	-2.1885	0.4639
	1765.39	-1.999	0.3943
	1766.83	-2.5326	0.3917
	1768.21	-2.1275	0.4842
	1769.59	-2.2004	0.6051
	1770.99	-2.085	0.3438
	1772.4	-1.9319	0.4734
	1773.83	-2.0925	0.4047
	1775.25	-1.8241	0.5356
	1776.71	-2.3817	0.4273
	1778.09	-2.3247	0.4936
	1779.49	-2.1362	0.4975
	1780.94	-2.462	0.5616
	1782.39	-2.3671	0.4819
	1783.83	-2.1813	0.5508
	1785.21	-2.3616	0.4795
	1786.59	-2.1534	0.5707
	1787.99	-1.9466	0.4657
	1789.44	-2.2015	0.3666
	1790.88	-2.3672	0.5061
	1792.33	-2.0667	0.4559
	1793.71	-2.1788	0.3472
	1795.09	-2.0556	0.478
	1796.49	-2.1048	0.4598
	1797.9	-2.0564	0.409
	1799.33	-2.2654	0.5189
	1800.71	-2.0389	0.4214
	1802.09	-2.2548	0.4944
	1803.48	-2.319	0.5473
	1804.9	-1.9898	0.4589
	1806.31	-2.0194	0.4335
	1807.7	-2.4313	0.3638
	1809.08	-2.158	0.4289
	1810.48	-2.1731	0.4781
	1811.88	-2.2824	0.5553
	1813.24	-1.9261	0.458
	1814.65	-1.8499	0.5652
	1816.03	-2.0538	0.4374
	1817.43	-2.2528	0.5041
	1818.86	-2.3479	0.4581
	1820.69	-2.0208	0.498
	1822.08	-2.0758	0.485
	1823.48	-2.4638	0.5282
	1824.88	-2.2821	0.3683
	1826.27	-2.5267	0.5585
	1827.7	-2.3033	0.533
	1829.08	-2.1181	0.5318
	1830.48	-2.4368	0.4765
	1831.89	-2.145	0.5293
	1833.32	-2.1602	0.4515
	1834.7	-2.2858	0.4909
	1836.08	-2.171	0.4948
	1837.48	-2.337	0.5039
	1838.89	-2.3877	0.5132
	1840.31	-2.1962	0.3232
	1841.7	-2.5579	0.5498
	1843.08	-2.3023	0.3803
	1844.48	-2.2997	0.4415
	1845.88	-2.387	0.5221
	1847.27	-2.1363	0.38
	1848.7	-1.955	0.5212
	1850.08	-2.1294	0.4506
	1851.48	-2.3446	0.4701
	1852.89	-2.1651	0.3226
	1854.32	-2.5982	0.5469
	1855.7	-2.3254	0.397
	1857.08	-2.5469	0.5784
	1858.48	-2.0741	0.5143
	1859.89	-2.2712	0.5885
	1861.27	-2.1471	0.497
	1862.7	-2.0914	0.5454
	1864.08	-2.0968	0.5602
	1865.48	-2.1436	0.4395
	1866.89	-2.3253	0.5359
	1868.32	-2.0422	0.5194
	1869.7	-2.0141	0.394
	1871.08	-2.0761	0.6061
	1872.48	-2.1712	0.5207
	1873.89	-2.0161	0.6103
	1875.32	-2.0206	0.5921
	1876.74	-2.1669	0.4167
	1878.15	-2.2183	0.4557
	1879.53	-2.3259	0.4624
	1880.93	-2.2954	0.5174
	1882.37	-2.186	0.5178
	1883.75	-2.2804	0.5531
	1885.15	-2.2669	0.4739
	1886.53	-2.3639	0.5041
	1887.93	-1.855	0.5288
	1889.37	-2.1508	0.4955
	1890.77	-2.4434	0.4615
	1892.2	-2.1935	0.5565
	1893.58	-1.9812	0.6369
	1894.98	-2.2292	0.63
	1896.39	-2.2818	0.5901
	1897.82	-2.1095	0.5368
	1899.2	-2.5768	0.3951
	1900.58	-1.9949	0.522
	1901.98	-2.5025	0.4861
	1903.39	-2.0411	0.5931
	1904.82	-2.1407	0.4774
	1906.2	-2.2602	0.631
	1907.58	-2.239	0.4385
	1908.98	-2.1712	0.4532
	1910.39	-2.6142	0.4533
	1911.82	-2.3464	0.5337
	1913.2	-2.5261	0.461
	1914.58	-2.3183	0.3004
	1915.98	-2.4054	0.5939
	1917.39	-2.1068	0.4655
	1918.82	-2.2378	0.4238
	1920.2	-2.4678	0.3741
	1921.58	-2.2149	0.4966
	1922.98	-2.3206	0.5858
	1924.39	-2.0151	0.4568
	1925.82	-2.2183	0.4321
	1927.2	-2.2991	0.5054
	1928.58	-2.1452	0.3574
	1929.98	-2.2233	0.6069
	1931.4	-2.3897	0.5558
	1932.82	-1.9656	0.5161
	1934.2	-2.0915	0.5742
	1935.58	-2.18	0.4614
	1936.98	-2.4364	0.599
	1938.39	-2.2035	0.5436
	1939.82	-2.1079	0.4283
	1941.2	-2.3002	0.4576
	1942.58	-2.2359	0.5083
	1943.98	-2.2361	0.5164
	1945.39	-1.9412	0.4231
	1946.82	-2.476	0.4725
	1948.25	-2.1158	0.569
	1949.66	-2.3848	0.5286
	1951.03	-2.1179	0.5715
	1952.43	-2.3741	0.5296
	1953.87	-2.2696	0.4413
	1955.28	-2.6905	0.4701
	1956.75	-2.7013	0.5056
	1958.16	-2.6113	0.4817
	1959.53	-2.3601	0.4325
	1961.43	-2.0728	0.5869
	1962.87	-2.3578	0.569
	1964.28	-2.5468	0.3773
	1965.75	-2.2745	0.5669
	1967.2	-2.2116	0.6397
	1968.58	-2.5815	0.4556
	1969.99	-2.2788	0.574
	1971.39	-2.4377	0.496
	1972.82	-2.3188	0.4692
	1974.2	-2.3145	0.646
	1975.59	-2.4646	0.4471
	1976.99	-2.4109	0.4724
	1978.39	-2.2606	0.5086
	1979.82	-2.2121	0.5054
	1981.2	-2.3949	0.5719
	1982.59	-2.5296	0.4463
	1983.99	-2.159	0.4259
	1985.39	-2.6419	0.4052
	1986.82	-2.4523	0.4217
	1988.21	-2.0215	0.4819
	1989.58	-2.3158	0.465
	1990.99	-2.2733	0.4469
	1992.39	-2.3522	0.4891
	1993.82	-1.9246	0.5673
	1995.21	-2.2221	0.3419
	1996.58	-2.091	0.4355
	1997.99	-2.7006	0.5177
	1999.39	-2.4678	0.452
	2000.83	-2.3992	0.4292
	2002.21	-2.6763	0.4744
	2003.59	-2.1514	0.4111
	2004.99	-2.0981	0.4007
	2006.39	-2.7251	0.4408
	2007.82	-1.839	0.4107
	2009.21	-2.2668	0.3656
	2010.59	-2.3159	0.4205
	2011.99	-2.3087	0.4772
	2013.43	-2.4874	0.4533
	2014.88	-2.3756	0.4543
	2016.33	-2.2955	0.4662
	2017.84	-2.2875	0.3846
	2019.21	-2.501	0.5062
	2020.59	-2.2414	0.4072
	2021.99	-2.3125	0.4403
	2023.4	-2.4501	0.4521
	2024.83	-2.3648	0.4568
	2026.21	-2.5352	0.5616
	2027.59	-2.165	0.5206
	2028.99	-2.2659	0.3708
	2030.4	-2.1732	0.3736
	2031.83	-2.1905	0.4898
	2033.21	-2.1605	0.5086
	2034.59	-2.7014	0.4804
	2035.99	-2.6869	0.424
	2037.4	-2.5101	0.5645
	2038.83	-2.2723	0.4454
	2040.21	-2.2488	0.3901
	2041.59	-2.5703	0.3877
	2042.99	-2.4385	0.4471
	2044.44	-2.6204	0.4534
	2045.88	-2.3511	0.3796
	2047.33	-2.6267	0.4351
	2048.71	-2.1419	0.4142
	2050.09	-2.2749	0.4123
	2051.49	-2.2918	0.3159
	2052.9	-2.1401	0.2996
	2054.33	-2.4087	0.4047
	2055.71	-2.4252	0.4599
	2057.09	-2.174	0.4422
	2058.49	-2.6104	0.4225
	2059.9	-1.8614	0.3906
	2061.33	-2.4441	0.3365
	2062.75	-2.3255	0.6521
	2064.21	-2.474	0.2646
	2065.59	-2.4663	0.3389
	2067.04	-1.954	0.2031
	2068.44	-2.3339	0.4168
	2069.9	-2.5057	0.3982
	2071.32	-2.5784	0.3753
	2072.7	-2.2263	0.3276
	2074.08	-2.7194	0.3453
	2075.48	-2.386	0.4867
	2076.89	-2.7053	0.4316
	2078.32	-2.7209	0.4701
	2079.7	-2.2207	0.457
	2081.08	-2.0917	0.2637
	2082.48	-2.1391	0.4316
	2083.94	-2.4731	0.4412
	2085.38	-2.5356	0.4625
	2086.82	-2.3448	0.4684
	2088.25	-2.4151	0.395
	2089.66	-2.3977	0.2857
	2091.03	-2.2493	0.3957
	2092.43	-2.4234	0.4447
	2093.88	-2.6331	0.3413
	2095.32	-2.4091	0.4141
	2096.7	-2.4302	0.4272
	2098.08	-2.2555	0.3502
	2099.48	-2.0444	0.4673
	2100.9	-2.5219	0.5172
	2102.32	-2.1656	0.3256
	2103.7	-2.2884	0.4216
	2105.07	-2.621	0.3366
	2106.48	-2.626	0.2953
	2107.87	-2.3573	0.3359
	2109.24	-2.4209	0.2398
	2110.65	-2.4962	0.4774
	2112.02	-2.4893	0.3562
	2113.4	-2.4955	0.1307
	2114.81	-2.2174	0.2988
	2116.19	-2.7076	0.3498
	2117.57	-2.2387	0.3597
	2118.97	-2.1708	0.3689
	2120.38	-2.0196	0.4788
	2121.74	-2.3443	0.2895
	2123.15	-2.2855	0.3647
	2124.52	-2.2547	0.4128
	2125.9	-2.0947	0.4671
	2127.31	-2.5165	0.3283
	2128.69	-2.5026	0.4281
	2130.08	-2.7162	0.5135
	2131.47	-2.4145	0.4238
	2132.88	-2.4118	0.3954
	2134.26	-2.4796	0.4639
	2135.65	-2.4457	0.4297
	2137.02	-2.532	0.5302
	2138.4	-2.1865	0.4556
	2139.81	-2.2836	0.3513
	2141.19	-2.6189	0.3542
	2142.59	-2.3517	0.5491
	2143.98	-2.5829	0.5689
	2145.38	-2.5449	0.3944
	2146.74	-2.5267	0.4224
	2148.15	-2.4649	0.3287
	2149.52	-2.1515	0.3505
	2150.92	-2.6553	0.4417
	2152.36	-2.6406	0.3847
	2153.74	-2.4225	0.4108
	2155.15	-2.421	0.3762
	2156.52	-2.4184	0.4132
	2157.9	-2.7064	0.411
	2159.31	-2.3247	0.3574
	2160.7	-2.32	0.3985
	2162.07	-2.6603	0.3101
	2163.48	-2.7037	0.5064
	2164.88	-2.7656	0.3799
	2166.24	-2.6576	0.456
	2167.65	-2.8148	0.4269
	2169.03	-2.5892	0.424
	2170.42	-2.4519	0.384
	2171.86	-2.6563	0.399
	2173.24	-3.0323	0.483
	2174.65	-2.5603	0.3137
	2176.03	-2.1321	0.3598
	2177.4	-2.6805	0.4093
	2178.81	-2.4788	0.3295
	2180.19	-2.5175	0.4747
	2181.65	-2.6857	0.4191
	2183.03	-2.546	0.3526
	2184.43	-2.6039	0.5313
	2185.86	-2.7643	0.3951
	2187.24	-2.6879	0.3226
	2188.6	-2.3971	0.413
	2189.98	-2.5909	0.4356
	2191.38	-2.3023	0.3471
	2192.74	-2.3471	0.3802
	2194.15	-2.4269	0.4736
	2195.53	-2.3098	0.4578
	2196.92	-2.5948	0.4579
	2198.36	-2.633	0.3967
	2199.74	-2.8083	0.3713
	2201.15	-2.7817	0.4391
	2202.53	-2.4624	0.2507
	2203.93	-2.5572	0.3839
	2205.36	-2.3379	0.3554
	2206.74	-2.4803	0.3367
	2208.15	-2.4049	0.3695
	2209.53	-2.432	0.3527
	2210.9	-2.6272	0.363
	2212.31	-2.6615	0.3455
	2213.73	-2.5864	0.3487
	2215.15	-2.4008	0.4741
	2216.53	-2.4964	0.3814
	2218.03	-2.3294	0.3053
	2219.43	-2.467	0.2735
	2220.86	-2.636	0.3312
	2222.24	-2.6857	0.3921
	2223.65	-2.5331	0.3084
	2225.03	-2.3722	0.2621
	2226.4	-2.396	0.3273
	2227.81	-2.6842	0.4239
	2229.2	-2.2737	0.3522
	2230.58	-2.6317	0.359
	2231.98	-2.6865	0.5056
	2233.38	-2.6908	0.5131
	2234.77	-2.6718	0.2971
	2236.15	-2.5048	0.3661
	2237.53	-2.7857	0.4502
	2238.9	-2.7681	0.4152
	2240.31	-2.6581	0.3433
	2241.7	-2.4068	0.4374
	2243.08	-2.5075	0.3089
	2244.48	-2.4309	0.3544
	2245.88	-2.8061	0.2772
	2247.24	-2.6577	0.2349
	2248.65	-2.5638	0.3076
	2250.03	-3.0451	0.4033
	2251.4	-2.7409	0.4525
	2252.81	-2.1989	0.4207
	2254.21	-2.7295	0.3475
	2255.58	-2.7677	0.3771
	2256.98	-3.3345	0.4544
	2258.38	-2.583	0.3299
	2259.81	-2.5307	0.375
	2261.2	-2.5147	0.3351
	2262.58	-2.5207	0.3736
	2263.98	-2.915	0.4188
	2265.38	-2.844	0.3911
	2266.77	-2.6198	0.2245
	2268.2	-2.4333	0.5875
	2269.58	-3.1061	0.4886
	2270.98	-2.953	0.4607
	2272.38	-2.8538	0.3873
	2273.77	-2.5928	0.4446
	2275.2	-2.9686	0.3221
	2276.58	-2.7904	0.3348
	2277.98	-2.5652	0.3658
	2279.4	-2.6377	0.3589
	2280.81	-2.606	0.3697
	2282.2	-2.464	0.296
	2283.58	-2.4481	0.3917
	2284.98	-2.5659	0.3312
	2286.38	-2.7189	0.3308
	2287.77	-2.7103	0.374
	2289.2	-2.9089	0.3288
	2290.58	-2.6956	0.2749
	2291.98	-3.0077	0.4117
	2293.39	-2.8083	0.5359
	2294.81	-2.5538	0.2645
	2296.2	-2.7412	0.3898
	2297.58	-2.7899	0.4341
	2298.98	-2.4301	0.4481
	2300.39	-3.0566	0.3107
	2301.82	-3.0789	0.3661
	2303.2	-2.644	0.424
	2304.58	-2.8788	0.3454
	2305.98	-2.8132	0.2808
	2307.38	-2.6864	0.4353
	2308.82	-3.0369	0.4062
	2310.2	-2.832	0.4061
	2311.58	-3.0334	0.4333
	2312.98	-2.9982	0.358
	2314.4	-3.1196	0.4339
	2315.82	-2.7364	0.3011
	2317.2	-2.7131	0.4593
	2318.58	-2.913	0.3796
	2319.98	-2.5105	0.3346
	2321.39	-2.7168	0.4385
	2322.82	-2.7033	0.6365
	2324.2	-2.9635	0.4281
	2325.58	-2.5607	0.4149
	2326.98	-2.4814	0.4217
	2328.4	-2.6977	0.3978
	2329.82	-2.5907	0.4373
	2331.24	-2.7558	0.3857
	2332.66	-2.5625	0.3328
	2334.06	-2.6841	0.3606
	2335.43	-3.0761	0.4742
	2336.87	-2.8493	0.2896
	2338.24	-2.7786	0.4302
	2339.66	-2.8057	0.4065
	2341.03	-2.9412	0.4334
	2342.4	-3.1283	0.3713
	2343.82	-2.8844	0.3093
	2345.2	-2.8541	0.3844
	2346.58	-3.0872	0.4479
	2347.98	-2.6261	0.313
	2349.39	-2.6926	0.3865
	2350.82	-2.8618	0.3971
	2352.24	-2.3083	0.3921
	2353.69	-2.9681	0.5284
	2355.08	-3.1692	0.5038
	2356.48	-2.8385	0.3323
	2357.9	-3.1037	0.5484
	2359.32	-2.9068	0.4001
	2360.7	-2.8862	0.3015
	2362.08	-2.6775	0.4225
	2363.48	-2.8078	0.3566
	2364.9	-2.7592	0.3323
	2366.32	-3.2013	0.334
	2367.74	-2.9932	0.4576
	2369.16	-2.877	0.3524
	2370.53	-2.6577	0.4494
	2371.93	-2.8041	0.361
	2373.38	-3.2541	0.3973
	2374.82	-3.0212	0.4058
	2376.21	-2.9175	0.3206
	2377.58	-3.3865	0.3355
	2378.98	-2.7819	0.4284
	2380.4	-2.5475	0.4115
	2381.82	-2.4593	0.4704
	2383.24	-3.0129	0.1735
	2384.66	-2.9349	0.4499
	2386.03	-2.7762	0.4933
	2387.43	-2.6575	0.3886
	2388.88	-2.8921	0.4512
	2390.65	-2.7424	0.4653
	2392.05	-2.936	0.4094
	2393.43	-3.0602	0.5222
	2394.88	-2.6318	0.3787
	2396.32	-2.917	0.3439
	2397.7	-3.056	0.4796
	2399.08	-2.9045	0.3259
	2400.49	-2.9294	0.418
	2401.9	-3.0457	0.4752
	2403.32	-2.8085	0.2938
	2404.7	-2.6119	0.4024
	2406.08	-3.007	0.4351
	2407.48	-2.9598	0.514
	2408.87	-3.084	0.3621
	2410.24	-2.8397	0.3425
	2411.65	-2.4667	0.2826
	2413.02	-2.8475	0.3389
	2414.4	-2.8642	0.3239
	2415.81	-3.0018	0.4939
	2417.19	-2.7047	0.346
	2418.58	-2.7679	0.5758
	2419.98	-2.9066	0.5598
	2421.38	-2.8686	0.4292
	2422.76	-3.3643	0.3641
	2424.15	-3.1909	0.4009
	2425.53	-3.0681	0.355
	2426.9	-3.264	0.3984
	2428.31	-2.861	0.3438
	2429.7	-3.0518	0.4157
	2431.08	-2.7503	0.2805
	2432.48	-2.7691	0.3864
	2433.89	-3.0958	0.4432
	2435.24	-3.2749	0.3444
	2436.65	-2.9045	0.4048
	2438.02	-2.8901	0.477
	2439.4	-2.9586	0.3314
	2440.81	-2.7432	0.2951
	2442.19	-2.7789	0.4504
	2443.58	-3.1832	0.3537
	2444.98	-2.7348	0.4342
	2446.38	-3.0835	0.4046
	2447.74	-3.0234	0.5139
	2449.15	-3.0145	0.4693
	2450.53	-3.4501	0.4745
	2451.9	-2.9703	0.5009
	2453.31	-2.9291	0.5438
	2454.7	-2.7784	0.3128
	2456.08	-2.7974	0.2865
	2457.48	-3.0727	0.3885
	2458.88	-3.0962	0.4018
	2460.33	-3.1132	0.4423
	2461.69	-3.3104	0.4621
	2463.07	-3.1061	0.4091
	2464.48	-2.8516	0.4485
	2465.88	-2.8817	0.4546
	2467.24	-2.8801	0.2879
	2468.65	-2.8731	0.5664
	2470.03	-3.0266	0.5276
	2471.4	-2.9223	0.6045
	2472.81	-3.071	0.3962
	2474.2	-2.9223	0.3669
	2475.58	-2.8726	0.384
	2476.98	-2.9039	0.4857
	2478.38	-2.8625	0.5109
	2479.74	-3.0043	0.4418
	2481.15	-3.2284	0.4149
	2482.53	-2.7472	0.4683
	2483.93	-3.0605	0.3881
	2485.36	-2.9213	0.3683
	2486.74	-3.3238	0.4811
	2488.15	-2.9312	0.3761
	2489.53	-3.3429	0.3394
	2490.93	-3.1371	0.4111
	2492.36	-3.5201	0.3924
	2493.74	-2.8464	0.2389
	2495.15	-3.25	0.3391
	2496.54	-3.3515	0.3542
	2497.93	-3.1293	0.4187
	2499.36	-3.1913	0.5369
	2500.74	-2.9288	0.4303
	2502.15	-3.338	0.5035
	2503.53	-2.952	0.298
	2504.93	-2.8957	0.3885
	2506.36	-3.2208	0.4549
	2507.74	-3.3745	0.3666
	2509.15	-2.9108	0.484
	2510.53	-3.25	0.4468
	2511.9	-3.0717	0.4522
	2513.31	-3.3613	0.447
	2514.7	-3.2034	0.3554
	2516.08	-3.1037	0.3571
	2517.48	-3.2203	0.4631
	2518.88	-2.8582	0.3147
	2520.27	-3.0281	0.421
	2521.7	-3.0913	0.5001
	2523.08	-3.2049	0.5904
	2524.48	-3.1459	0.5084
	2525.88	-2.8342	0.4927
	2527.24	-2.9503	0.4511
	2528.65	-2.73	0.4457
	2530.03	-3.3172	0.2754
	2531.4	-3.0987	0.4959
	2532.82	-2.9356	0.3556
	2534.2	-3.0712	0.4578
	2535.58	-2.7994	0.5418
	2536.98	-3.1636	0.4998
	2538.38	-3.0217	0.5069
	2539.77	-2.7065	0.3455
	2541.15	-3.1426	0.379
	2542.53	-3.2686	0.4104
	2543.93	-3.058	0.3459
	2545.36	-3.5103	0.5117
	2546.74	-3.2756	0.4369
	2548.15	-2.7825	0.4806
	2549.53	-3.1724	0.5417
	2550.93	-3.1199	0.52
	2552.36	-3.2673	0.4742
	2553.77	-3.4323	0.3934
	2555.16	-3.0136	0.424
	2556.53	-3.2411	0.4083
	2557.9	-3.3215	0.5119
	2559.32	-3.1208	0.3774
	2560.7	-3.4482	0.4064
	2562.08	-3.183	0.4087
	2563.48	-3.2586	0.4091
	2564.88	-2.9737	0.3767
	2566.27	-3.3123	0.4072
	2567.7	-3.1771	0.4244
	2569.08	-3.341	0.4428
	2570.48	-3.0468	0.4205
	2571.89	-3.4976	0.4561
	2573.27	-3.166	0.4036
	2574.66	-3.0841	0.412
	2576.03	-3.0646	0.3529
	2577.43	-3.5763	0.5667
	2578.86	-2.9754	0.3674
	2580.24	-3.3405	0.5962
	2581.66	-3.2015	0.4635
	2583.03	-3.2674	0.4662
	2584.43	-3.3564	0.5225
	2585.87	-3.1373	0.4455
	2587.24	-3.1497	0.3653
	2588.66	-3.1999	0.6118
	2590.03	-3.1623	0.3707
	2591.43	-3.2408	0.5854
	2592.87	-3.486	0.5765
	2594.24	-3.5569	0.3775
	2595.65	-3.3188	0.4768
	2597.04	-3.1394	0.4201
	2598.43	-2.9685	0.4556
	2599.87	-3.2971	0.544
	2601.24	-3.2058	0.3284
	2602.66	-3.2481	0.56
	2604.03	-3.1074	0.4374
	2605.43	-3.3806	0.5015
	2606.87	-3.1014	0.3784
	2608.25	-2.8333	0.5141
	2609.66	-3.6256	0.4085
	2611.03	-3.311	0.3397
	2612.43	-3.2257	0.4774
	2613.88	-3.3404	0.4521
	2615.32	-3.0933	0.4847
	2616.7	-3.1887	0.5749
	2618.08	-3.3253	0.4825
	2619.48	-3.1457	0.497
	2620.9	-3.2687	0.5118
	2622.32	-3.3291	0.4763
	2623.71	-3.3517	0.4682
	2625.08	-3.2248	0.5704
	2626.48	-3.3551	0.4661
	2627.9	-3.3455	0.5197
	2629.32	-3.2582	0.5258
	2630.71	-3.5994	0.5179
	2632.08	-3.3553	0.4172
	2633.48	-3.418	0.5452
	2634.9	-3.5324	0.433
	2636.32	-3.0387	0.3945
	2637.74	-3.3565	0.3334
	2639.16	-3.0788	0.5832
	2640.53	-3.3264	0.4418
	2641.93	-2.924	0.6364
	2643.37	-3.4969	0.5329
	2644.75	-3.4519	0.4575
	2646.16	-2.7889	0.3382
	2647.53	-2.9709	0.3679
	2648.93	-3.4027	0.4004
	2650.37	-3.5095	0.3627
	2651.75	-3.1806	0.6317
	2653.2	-2.9726	0.4065
	2654.58	-3.4529	0.3807
	2655.98	-3.2033	0.4961
	2657.4	-3.5394	0.4425
	2658.82	-3.4283	0.4006
	2660.2	-3.5571	0.3611
	2661.58	-3.1632	0.4416
	2662.98	-3.0239	0.4678
	2664.4	-3.3593	0.5058
	2665.82	-3.2855	0.3155
	2667.24	-3.4862	0.4658
	2668.7	-3.1934	0.442
	2670.09	-3.4703	0.5036
	2671.49	-3.7096	0.3944
	2672.9	-3.3877	0.4471
	2674.32	-3.4592	0.4674
	2675.74	-3.5971	0.4274
	2677.16	-3.2443	0.4415
	2678.53	-2.7889	0.4336
	2679.93	-3.4199	0.5124
	2681.37	-3.2945	0.4595
	2682.75	-3.3424	0.4502
	2684.16	-3.5274	0.4006
	2685.53	-3.2508	0.6411
	2686.93	-3.5247	0.5375
	2688.37	-3.1694	0.4542
	2689.82	-3.6968	0.5322
	2691.2	-3.436	0.4212
	2692.58	-3.2466	0.3739
	2693.99	-3.5815	0.4789
	2695.4	-3.5299	0.5028
	2696.82	-3.5253	0.465
	2698.2	-3.493	0.4268
	2699.59	-3.3428	0.524
	2700.99	-3.2674	0.4261
	2702.4	-3.2556	0.6293
	2703.82	-3.448	0.4181
	2705.65	-3.5431	0.4564
	2707.03	-3.2716	0.4695
	2708.43	-3.3144	0.4389
	2709.86	-3.4728	0.4528
	2711.24	-3.4128	0.582
	2712.65	-3.3716	0.3278
	2714.03	-3.2885	0.5119
	2715.4	-3.4559	0.369
	2717.04	-3.4737	0.4907
	2718.4	-3.5213	0.4924
	2719.81	-3.19	0.4447
	2721.2	-3.5499	0.4651
	2722.59	-3.2104	0.4009
	2723.98	-3.3822	0.4907
	2725.38	-3.2873	0.4656
	2726.74	-3.3847	0.4384
	2728.15	-3.6357	0.3967
	2729.53	-3.6185	0.5146
	2730.9	-3.5624	0.4432
	2732.31	-3.7227	0.4535
	2733.7	-3.4695	0.3543
	2735.08	-3.3262	0.4962
	2736.49	-3.6886	0.5287
	2737.88	-3.7116	0.4961
	2739.24	-3.3073	0.5093
	2740.65	-3.5488	0.3964
	2742.03	-3.4077	0.5293
	2743.43	-3.4678	0.3553
	2744.86	-3.0182	0.5026
	2746.24	-3.2528	0.3765
	2747.65	-3.6617	0.4812
	2749.03	-3.5617	0.5386
	2750.43	-3.6403	0.4588
	2751.86	-3.4381	0.5331
	2753.24	-3.3024	0.4315
	2754.65	-3.3236	0.4415
	2756.03	-3.53	0.5131
	2757.4	-3.2703	0.5683
	2758.81	-3.6763	0.4795
	2760.2	-3.3243	0.5206
	2761.58	-3.722	0.5213
	2762.98	-3.1034	0.5425
	2764.38	-3.482	0.6163
	2765.77	-3.6829	0.4289
	2767.15	-3.6953	0.4422
	2768.53	-3.2903	0.3952
	2769.93	-3.5616	0.4659
	2771.36	-3.523	0.476
	2772.74	-3.698	0.4071
	2774.15	-3.7667	0.3903
	2775.53	-3.6117	0.4526
	2776.93	-3.6238	0.3351
	2778.36	-3.6051	0.6093
	2779.74	-3.7282	0.3578
	2781.15	-3.7551	0.5633
	2782.53	-3.4727	0.4293
	2783.9	-3.6403	0.4512
	2785.32	-3.431	0.3794
	2786.7	-3.5349	0.4883
	2788.08	-3.324	0.5823
[truncated: 3,149 more rows]

## Sheet: SI Figure 9c
RC	Time [s]	f5 [Hz]	D5 [ppm]
	0	-0.3053	0.0062
	0.6791	0.1347	-0.0145
	1.3562	0.3451	0.0238
	2.0375	-0.1908	-0.0448
	2.7148	0.0848	0.0517
	3.4304	-0.1004	0.0911
	4.1216	0.1151	0.0235
	4.8394	-0.0894	-0.0507
	5.5211	0.139	0.0526
	6.1964	0.1118	0.024
	6.8765	-0.1364	0.0224
	7.5523	-0.0166	0.0235
	8.2295	-0.0486	0.0366
	8.9045	-0.0207	0.0043
	9.5814	0.0372	-0.0021
	10.2569	0.3265	-0.1062
	10.9317	-0.2227	0.0247
	11.6118	0.0418	0.0154
	12.2875	0.1071	-0.011
	12.9634	-0.1669	-0.0408
	13.6387	-0.1452	-0.1297
	14.3129	-0.0547	-0.1019
	14.9877	0.2056	-0.0216
	15.6677	-0.0098	-0.0595
	16.3431	-0.0829	-0.0027
	17.0211	0.0102	-0.0546
	17.6966	-0.0824	0.0468
	18.3809	-0.0042	-0.0661
	19.0584	-0.0798	0.0225
	19.7347	-0.0897	-0.0551
	20.4115	0.0429	0.0456
	21.0918	0.2196	-0.113
	21.7678	0.1373	-0.0623
	22.4438	0.2327	-0.016
	23.1193	0.1296	-0.143
	23.7938	0.1693	0.0703
	24.4728	-0.3381	0.0206
	25.1483	-0.1106	0.0357
	25.8285	-0.0477	-0.0631
	26.504	0.1056	0.026
	27.1849	0.0891	-0.0547
	27.8614	0.1444	0.0051
	28.5444	0.2109	0.0103
	29.2221	-0.0361	0.0098
	29.8985	0.244	0.0382
	30.5748	0.111	-0.044
	31.2503	0.0725	-0.0225
	31.9351	-0.0095	-0.042
	32.6158	0.0468	0.0111
	33.2919	0.1272	0.0534
	33.97	0.1236	-0.0276
	34.6455	0.0959	-0.0135
	35.4046	0.2076	-0.0899
	36.0868	-0.1244	-0.0609
	36.7619	-0.0193	-0.0401
	37.4365	0.1056	0.1008
	38.1162	-0.019	-0.0111
	38.7918	-0.0548	-0.012
	39.4708	0.3132	-0.1071
	40.1467	-0.189	0.0426
	40.8279	-0.0347	-0.1064
	41.5201	-0.0704	0.1376
	42.1977	0.1662	-0.0425
	42.8794	0.1546	-0.0204
	43.5545	-0.0082	-0.0156
	44.238	0.1254	0.0377
	44.9135	-0.1146	-0.0605
	45.5894	0.1026	-0.0411
	46.2642	0.0731	0.0273
	46.9396	0.088	0.0336
	47.6206	0.0883	-0.1075
	48.2963	-0.0851	0.0266
	48.9758	0.0019	-0.0334
	49.6509	0.1594	0.0324
	50.3327	-0.0083	-0.0072
	51.0084	0.0998	0.066
	51.6912	0.1403	-0.0415
	52.3778	0.2432	0.032
	53.054	0.1846	-0.0324
	53.734	-0.2145	0.0532
	54.4089	0.0488	-0.0802
	55.0885	-0.2265	-0.0495
	55.7635	0.0581	0.0933
	56.4394	0.2124	-0.0344
	57.1198	-0.2169	0.0174
	57.8015	0.161	0.0631
	58.4808	-0.128	0.0701
	59.1579	0.0692	-0.0185
	59.8387	0.2697	0.0102
	60.5176	0.0049	-0.0417
	61.198	-0.2095	-0.1203
	61.8797	0.0585	-0.0674
	62.5626	0.1501	-0.0763
	63.2441	-0.1078	0.0474
	63.925	-0.0025	0.0032
	64.6036	0.1291	-0.034
	65.2844	-0.1208	0.0129
	65.9592	-0.1072	0.0066
	66.6388	0.1328	-0.0542
	67.3141	0.1338	-0.0222
	67.9891	0.1747	-0.0111
	68.671	0.2042	0.0016
	69.3463	0.2174	-0.0099
	70.0263	0.2213	0.0492
	70.7012	0.088	-0.1192
	71.3842	0.1416	-0.0503
	72.09	0.085	-0.0404
	72.7647	0.189	-0.0448
	73.4441	0.1891	-0.0321
	74.1252	0.0478	0.0104
	74.8007	0.1126	0.0084
	75.4786	0.1376	0.0571
	76.1542	0.0871	-0.0681
	76.8336	0.3433	0.0118
	77.5092	0.1115	-0.0125
	78.1907	-0.3196	-0.0603
	78.8662	0.1223	-0.0054
	79.5485	0.1501	-0.0145
	80.2265	0.222	0.0994
	80.9015	0.213	-0.0197
	81.5856	-0.0159	-0.0312
	82.2608	-0.1432	-0.0798
	82.9416	0.0738	-0.0293
	83.6236	0.232	-0.0178
	84.2993	0.0662	0.0093
	84.9782	-0.162	0.0503
	85.6567	-0.1867	-0.0958
	86.3357	-0.0877	-0.0439
	87.0149	0.2426	-0.0327
	87.6954	0.2024	0.0675
	88.377	0.3244	0.0091
	89.0585	0.1862	-0.1268
	89.741	0.1849	0.0273
	90.4168	-0.0438	0.0549
	91.0971	-0.2185	-0.0934
	91.7776	0.0613	0.0186
	92.4527	0.1218	-0.0936
	93.1373	0.2145	0.0179
	93.8115	-0.1521	0.04
	94.4905	0.1585	-0.038
	95.1896	-0.0071	0.0135
	95.8647	-0.0612	-0.1502
	96.5521	0.1422	-0.0825
	97.2347	0.3175	-0.0358
	97.9105	-0.063	0.0133
	98.5969	-0.0927	-0.0505
	99.2765	0.0189	0.0096
	99.9521	0.0726	-0.0857
	100.638	0.2786	-0.1008
	101.313	0.0876	0.0066
	101.993	0.1808	0.0736
	102.683	0.4034	0.0048
	103.358	0.2153	0.0045
	104.045	0.1597	-0.044
	104.724	0.0785	0.0742
	105.405	-0.1388	0.0121
	106.089	0.204	-0.0381
	106.764	0.0533	-0.0547
	107.441	-0.0649	0.0274
	108.121	0.0476	0.0266
	108.799	0.1764	-0.0209
	109.476	0.2013	-0.0013
	110.155	0.0907	-0.055
	110.835	-0.0548	0.1357
	111.513	0.1955	-0.0293
	112.199	0.1179	-0.008
	112.879	0.3788	-0.0425
	113.561	0.3031	-0.0596
	114.242	-0.0479	0.0996
	114.923	0.1167	-0.0666
	115.604	0.2125	0.0115
	116.284	-0.2794	-0.0554
	116.959	0.1789	-0.0501
	117.639	0.1152	0.0221
	118.314	0.3243	-0.0221
	118.994	0.4686	-0.051
	119.676	0.2234	-0.0099
	120.355	0.0149	-0.1189
	121.041	0.0697	0.0518
	121.716	0.0742	-0.0236
	122.396	0.0092	-0.0928
	123.075	-0.0239	-0.0592
	123.756	0.2076	0.0577
	124.433	0.2338	-0.0647
	125.121	-0.1128	0.0582
	125.8	0.3131	0.0233
	126.478	0.2683	0.0236
	127.157	0.0266	0.0196
	127.836	0.0974	-0.0353
	128.513	0.0503	-0.0147
	129.196	-0.0979	0.0501
	129.88	0.4201	-0.0329
	130.56	0.0508	-0.0717
	131.24	0.1664	0.0215
	131.914	0.1172	-0.0034
	132.597	0.1624	0.0402
	133.277	0.0856	0.0037
	133.957	0.2394	-0.0203
	134.641	0.3234	0.0347
	135.316	-0.1274	0.019
	135.994	0.07	0.0716
	136.677	0.2223	-0.0475
	137.356	0.1925	-0.0314
	138.038	0.2421	0.0266
	138.715	0.0124	0.002
	139.397	0.3426	0.0396
	140.081	0.0861	0.0775
	140.761	0.0269	0.0496
	141.44	0.2482	0.0363
	142.124	-0.0888	0.0458
	142.809	0.2776	0.0214
	143.489	-0.0932	-0.0349
	144.173	0.1033	-0.0789
	144.853	0.1698	0.0431
	145.535	0.2306	-0.033
	146.212	0.0446	0.06
	146.896	-0.3079	0.0065
	147.58	0.3982	0.0658
	148.26	0.0087	0.0116
	148.939	-0.2542	-0.054
	149.623	0.0436	-0.0915
	150.303	0.2203	-0.0361
	150.981	0.01	-0.0055
	151.667	0.0959	0.004
	152.347	0.105	0.0223
	153.025	0.1655	-0.0869
	153.709	-0.0905	0.0393
	154.387	0.2369	0.0158
	155.074	0.0549	0.0185
	155.751	0.1973	0.1034
	156.429	0.092	0.0243
	157.113	-0.1125	0.1208
	157.793	0.3815	-0.1084
	158.473	0.2264	0.0833
	159.155	0.2048	-0.0544
	159.835	-0.0029	0.0231
	160.514	0.2443	0.1017
	161.2	0.1482	0.0127
	161.883	0.046	-0.0361
	162.57	0.0772	-0.1157
	163.257	0.351	0.0239
	163.936	0.0485	-0.0408
	164.621	0.2481	0.0274
	165.3	0.2011	-0.0386
	165.98	0.2423	-0.0773
	166.66	0.0909	0.0431
	167.337	-0.3205	0.0711
	168.017	0.037	0.0374
	168.703	0.1708	-0.0812
	169.386	-0.0384	0.0408
	170.074	0.2652	-0.052
	170.754	-0.0505	-0.0052
	171.432	0.1272	0.0643
	172.117	0.1763	0.024
	172.797	0.0688	-0.0236
	173.491	0.1563	-0.0175
	174.172	0.4067	0.0299
	174.851	0.0852	-0.0726
	175.536	0.012	0.0043
	176.215	0.3647	-0.0278
	176.893	0.2897	0.0118
	177.583	-0.2566	0.0445
	178.265	0.3449	-0.011
	178.944	0.3018	0.015
	179.636	-0.0025	0.0639
	180.316	0.1617	-0.0497
	180.997	-0.0156	-0.0483
	181.684	0.17	0.0632
	182.361	0.0224	0.0282
	183.046	0.0288	0.0053
	183.732	0.1833	0.0123
	184.411	0.188	0.0522
	185.095	0.4273	-0.0008
	185.778	0.1886	-0.0619
	186.456	0.2765	-0.05
	187.142	0.5031	-0.0163
	187.839	0.1505	0.0247
	188.524	-0.1543	-0.0573
	189.205	-0.0019	0.0366
	189.887	0.1316	0.011
	190.578	0.1249	-0.0139
	191.259	0.0431	0.0042
	191.938	-0.0546	-0.0429
	192.625	0.0321	-0.1147
	193.31	0.0156	-0.0004
	193.99	0.1515	-0.017
	194.687	0.1963	0.0106
	195.366	0.0943	-0.0298
	196.053	0.0529	-0.0258
	196.734	0.0215	-0.0298
	197.415	0.1976	-0.0947
	198.097	0.1582	-0.1468
	198.782	0.2623	-0.0362
	199.462	-0.0521	-0.0257
	200.148	0.0207	0.0499
	200.829	0.2787	-0.0673
	201.508	0.2593	0.0888
	202.192	0.1106	-0.0702
	202.882	0.2634	-0.02
	203.595	0.0681	0.0481
	204.285	0.0762	0.0024
	204.965	0.3333	0.0445
	205.648	-0.2837	0.0162
	206.333	0.1466	0.009
	207.012	0.2697	-0.035
	207.696	0.1888	0.113
	208.383	0.2792	0.0896
	209.083	0.0783	0.0001
	209.761	0.2965	0.0755
	210.442	0.2626	0.0168
	211.126	0.1095	0.0558
	211.801	0.1746	0.0161
	212.484	0.0951	0.0592
	213.191	0.2989	0.0862
	213.884	0.1047	0.0059
	214.584	0.3586	-0.0127
	215.266	0.0677	-0.0109
	215.945	0.0929	0.0298
	216.646	0.4522	-0.0752
	217.335	0.2327	0.0801
	218.031	0.1387	-0.0013
	218.741	-0.0448	0.0088
	219.437	0.0818	0.1104
	220.147	0.1971	0.0707
	220.834	0.4838	0.083
	221.534	0.193	-0.0256
	222.242	0.1922	-0.0424
	222.938	0.1613	0.0772
	223.647	0.3806	0.1398
	224.337	0.3788	-0.0013
	225.036	0.2113	-0.0362
	225.742	0.2693	0.0797
	226.438	0.2856	0.086
	227.148	0.2969	-0.0095
	227.838	-0.0012	0.0714
	228.542	0.2923	-0.0102
	229.244	0.1934	0.1109
	229.939	0.391	-0.0568
	230.65	0.1879	0.1288
	231.338	0.3313	0.0637
	232.042	0.2549	-0.029
	232.744	0.2251	0.0369
	233.441	0.0808	0.0436
	234.151	0.4738	0.1311
	234.838	-0.0107	-0.0422
	235.545	0.2645	-0.0074
	236.245	0.2836	-0.0543
	236.941	0.3247	0.0043
	237.651	0.1241	0.0759
	238.341	0.3004	-0.01
	239.045	0.2759	-0.0072
	239.746	-0.0956	0.0877
	240.443	0.2018	0.0442
	241.154	0.0682	-0.0652
	241.842	-0.0626	0.1167
	242.548	-0.2035	-0.0549
	243.249	0.234	-0.0375
	243.942	0.058	-0.0294
	244.653	0.4329	-0.1425
	245.343	0.2362	0.0347
	246.042	0.3754	-0.0807
	246.748	0.3772	-0.0131
	247.445	0.2605	0.0878
	248.156	0.468	-0.1591
	248.844	0.3936	-0.0302
	249.549	0.058	0.0245
	250.25	0.0981	-0.0178
	250.945	0.3941	0.0435
	251.654	0.1247	0.0559
	252.344	0.2391	-0.0921
	253.047	0.2851	0.0266
	253.751	0.2368	0.0164
	254.446	0.1092	0.0577
	255.157	0.2127	0.065
	255.845	0.5699	-0.037
	256.547	0.3695	-0.0061
	257.252	0.5661	-0.049
	257.948	0.2249	-0.0108
	258.658	0.212	-0.1336
	259.346	0.2089	0.013
	260.049	0.0514	0.0167
	260.752	0.1948	0.0072
	261.449	0.3145	0.0782
	262.158	0.2844	-0.013
	262.846	0.0623	0.0478
	263.552	0.2308	-0.0074
	264.253	0.313	-0.0036
	264.95	0.2464	0.0689
	265.659	0.2962	-0.0793
	266.349	0.2785	-0.03
	267.053	0.4863	-0.0089
	267.755	0.0928	0.0486
	268.451	0.0597	-0.0451
	269.161	0.3144	-0.0676
	269.849	0.2088	0.0618
	270.553	0.1184	0.0215
	271.255	0.1115	0.0479
	271.951	0.4051	0.0885
	272.661	0.3588	-0.0413
	273.35	-0.0359	-0.031
	274.055	0.2441	0.0083
	274.755	0.3095	-0.057
	275.452	0.1073	0.0038
	276.163	0.309	-0.0387
	276.851	0.1354	-0.0113
	277.556	0.3189	-0.0539
	278.258	0.215	-0.0805
	278.954	-0.0403	-0.0009
	279.662	0.1806	-0.0299
	280.353	0.1862	0.0558
	281.055	0.3249	-0.0377
	281.758	0.5438	-0.0087
	282.454	0.1097	0.0584
	283.165	0.1061	0.0097
	283.853	0.3657	0.0296
	284.558	0.4428	-0.0157
	285.26	0.1495	0.0563
	285.954	0.1483	0.1039
	286.665	0.1975	0.0075
	287.355	0.0957	0.0059
	288.057	0.0268	0.0914
	288.759	0.0938	-0.0264
	289.457	0.1853	-0.0411
	290.167	0.0507	-0.0066
	290.856	0.4437	0.0198
	291.56	0.2385	-0.0108
	292.262	0.0467	0.0334
	292.957	-0.0617	-0.1238
	293.667	0.1581	0.024
	294.356	-0.025	-0.0657
	295.058	0.3257	0.0427
	295.762	0.2068	0.0352
	296.46	-0.0181	-0.0352
	297.169	0.1275	0.0081
	297.857	0.4258	-0.0703
	298.56	0.2045	-0.0229
	299.262	0.2561	-0.0395
	299.959	0.2741	0.0064
	300.643	0.3535	-0.049
	301.33	0.2077	0.0312
	302.009	0.2016	0.0035
	302.693	0.1131	0.0028
	303.381	0.2545	-0.0327
	304.08	0.1682	-0.0576
	304.767	-0.0748	0.0532
	305.445	0.2528	0.039
	306.142	0.4942	-0.0236
	306.831	0.1844	-0.1108
	307.508	0.0048	0.0999
	308.192	0.2383	-0.0746
	308.882	0.3555	-0.0493
	309.595	0.1184	-0.0075
	310.286	0.1106	0.015
	310.964	0.3522	-0.0041
	311.647	0.1332	-0.0292
	312.332	0.4244	0.035
	313.028	0.2848	0.141
	313.737	0.1463	0.0683
	314.423	0.1656	0.1145
	315.106	0.006	0.0081
	315.785	0.1709	0.0413
	316.465	0.1639	-0.031
	317.149	0.2712	0.0083
	317.833	0.3648	0.0072
	318.532	0.3768	-0.0323
	319.239	0.36	-0.0349
	319.922	0.3411	-0.0209
	320.602	0.0866	-0.017
	321.287	-0.0125	0.0331
	321.982	0.3137	-0.0126
	322.692	0.1123	0.0022
	323.385	-0.0696	-0.0227
	324.098	0.4328	-0.0322
	324.787	0.2724	-0.095
	325.488	0.3343	-0.0077
	326.193	0.2211	-0.0653
	327.05	0.0079	0.0663
	327.744	0.3669	-0.0326
	328.45	0.3469	-0.0328
	329.15	0.4152	-0.0527
	329.838	0.2901	-0.0024
	330.55	0.2964	0.107
	331.246	0.2852	0.0833
	331.944	0.1401	0.0346
	332.645	0.0636	-0.0454
	333.341	0.1636	0.0321
	334.039	0.2713	-0.012
	334.739	0.072	0.0742
	335.429	0.327	-0.0951
	336.139	0.2844	-0.0714
	336.829	0.4042	0.1192
	337.509	0.3997	-0.0971
	338.191	0.1026	0.0314
	338.872	0.5179	-0.0199
	339.56	0.0924	0.1428
	340.241	0.1558	0.0298
	340.924	0.061	0.1164
	341.611	0.314	-0.0957
	342.289	0.2866	-0.0363
	342.971	0.2541	-0.0672
	343.656	0.2496	-0.0951
	344.336	0.111	-0.1436
	345.02	0.3353	-0.0627
	345.704	0.2634	0.0102
	346.38	0.0824	-0.0145
	347.071	-0.0306	-0.0091
	347.75	0.3022	0.0041
	348.428	0.1483	-0.039
	349.118	0.4505	0.0804
	349.798	0.1515	0.0238
	350.474	0.1536	-0.0983
	351.16	0.1796	0.0507
	351.839	0.1158	0.0087
	352.52	0.2227	-0.0488
	353.204	0.1915	0.0742
	353.888	0.3065	-0.005
	354.572	0.3172	0.0915
	355.255	0.2488	-0.0709
	355.932	0.6425	0.0104
	356.635	0.2683	0.0579
	357.316	0.116	-0.0353
	357.995	0.1523	-0.0385
	358.683	0.1936	-0.0079
	359.361	0.2513	0.0426
	360.046	0.3104	0.0566
	360.73	0.079	0.0265
	361.412	0.198	0.036
	362.097	0.1821	-0.0142
	362.779	0.141	0.0108
	363.459	0.364	-0.0333
	364.144	0.3491	-0.0073
	364.825	0.3583	0.1032
	365.501	0.3295	0.0066
	366.185	0.2653	-0.0291
	366.863	0.2461	0.0845
	367.55	0.2978	0.0106
	368.233	0.5142	0.0914
	368.914	0.3559	-0.0096
	369.6	0.2947	-0.0539
	370.281	0.337	-0.0195
	370.959	0.3757	0.0265
	371.642	0.2474	0.067
	372.326	0.2455	-0.0353
	373.006	0.3086	0.0575
	373.692	0.2574	0.003
	374.377	0.1292	0.0785
	375.066	0.1382	-0.0092
	375.745	0.1923	-0.0258
	376.43	0.0427	0.0485
	377.122	0.365	-0.0426
	377.803	0.3825	0.0087
	378.481	0.1721	0.113
	379.169	0.1773	0.0106
	379.849	0.3108	-0.0009
	380.526	0.5463	-0.067
	381.208	0.3979	-0.0747
	381.891	0.0387	-0.008
	382.578	0.1913	-0.0863
	383.261	0.2913	0.0717
	383.939	0.0747	-0.0534
	384.625	0.1451	0.0781
	385.305	0.2323	-0.1762
	385.983	0.2748	0.016
	386.838	0.2434	-0.0035
	387.525	0.4992	0.0578
	388.234	0.0406	0.016
	388.915	0.2613	0.09
	389.6	0.4335	0.0403
	390.283	0.0774	-0.1593
	390.962	0.359	0.0948
	391.645	0.5205	-0.0167
	392.329	0.3797	0.0419
	393.006	0.357	0.0545
	393.689	0.2813	0.0831
	394.38	0.3352	-0.0768
	395.079	0.1853	-0.0499
	395.759	0.1576	0.0377
	396.454	0.3755	-0.0132
	397.143	0.4091	0.0747
	397.829	0.4168	0.1226
	398.508	0.3694	-0.0014
	399.193	0.1954	-0.032
	399.88	0.447	-0.0732
	400.579	0.3029	-0.0685
	401.257	0.1734	0.006
	401.938	0.0966	-0.055
	402.624	0.3999	-0.0417
	403.305	0.4183	-0.0544
	403.984	0.381	-0.0047
	404.676	0.5004	-0.0369
	405.353	0.4034	0.0164
	406.039	0.2956	-0.0595
	406.736	0.4709	0.0141
	407.418	0.6163	0.0709
	408.104	0.4792	0.049
	408.784	0.334	0.0722
	409.462	0.4442	-0.0537
	410.145	0.2522	0.1238
	410.831	0.1106	-0.0358
	411.527	0.2194	0.0786
	412.237	0.1919	-0.0188
	412.932	0.5288	0.0079
	413.642	0.3436	0.0274
	414.332	0.4714	0.0192
	415.01	0.5473	0.0443
	415.696	0.4383	-0.051
	416.384	0.247	0.0596
	417.082	0.4793	0.0014
	417.762	0.3313	-0.0706
	418.438	0.3361	-0.0031
	419.144	0.2495	0.0454
	419.832	0.6134	0.0008
	420.51	0.4151	0.0492
	421.193	0.0797	0.0432
	421.883	0.0969	-0.0147
	422.581	0.2805	-0.0214
	423.262	0.3576	0.0557
	423.943	0.2475	0.0375
	424.644	0.3154	0.0243
	425.334	0.4742	0.0262
	426.031	0.1698	-0.0053
	426.74	0.1208	0.0959
	427.436	0.4092	-0.0741
	428.146	0.2788	0.0514
	428.834	0.1534	0.0189
	429.533	0.2878	-0.07
	430.24	0.3178	0.0536
	430.935	0.1414	-0.0102
	431.645	0.1154	0.0402
	432.335	0.4706	-0.0079
	433.035	0.5591	-0.006
	433.74	0.4522	0.0405
	434.436	0.4539	0.0457
	435.146	0.4342	0.0346
	435.835	0.1392	-0.0065
	436.536	0.1812	0.005
	437.242	0.3212	0.0509
	437.936	0.4865	0.0737
	438.646	0.2099	-0.0067
	439.335	0.1587	0.0095
	440.037	0.6447	0.0323
	440.741	0.3607	-0.0231
	441.438	0.3476	-0.0125
	442.148	0.1684	0.0787
	442.836	0.346	0.076
	443.536	0.3877	-0.0573
	444.242	0.3803	0.047
	444.937	0.3897	0.0667
	445.648	0.4661	0.0288
	446.337	0.2459	0.0376
	447.034	0.3169	0.0413
	447.742	0.2127	-0.0729
	448.439	0.2804	0.0489
	449.149	0.4153	-0.0583
	449.837	0.3957	-0.0395
	450.538	0.3122	-0.0586
	451.243	0.2951	0.1221
	451.938	0.2648	-0.0122
	452.649	0.4688	-0.0143
	453.337	0.3651	0.0516
	454.036	0.4827	0.0427
	454.744	0.2614	0.0737
	455.44	0.4073	0.029
	456.15	0.0154	0.0355
	456.837	0.4389	0.048
	457.542	0.3553	0.0892
	458.245	0.286	-0.0913
	458.941	0.4794	0.0605
	459.65	0.4252	-0.0314
	460.34	0.2954	0.07
	461.041	0.3197	-0.0163
	461.744	0.2032	0.013
	462.441	0.2481	-0.0549
	463.151	0.2579	0.0956
	463.849	0.4667	-0.0606
	464.543	0.4215	-0.0399
	465.245	0.5187	0.0706
	465.941	0.263	-0.0284
	466.651	0.2107	0.0431
	467.34	0.2517	-0.0572
	468.044	0.7019	0.0582
	468.745	0.6033	0.0168
	469.441	0.2517	-0.171
	470.151	0.3963	0.0527
	470.839	0.4035	0.0936
	471.543	0.3744	-0.0499
	472.246	0.4032	0.0446
	472.942	0.6215	0.0751
	473.651	0.3623	0.0252
	474.34	0.4593	-0.0065
	475.043	0.543	-0.0704
	475.747	0.3118	-0.029
	476.443	0.3216	0.0203
	477.153	0.2225	0.0373
	477.841	0.121	0.0534
	478.544	0.2367	0.0365
	479.247	0.2467	-0.0384
	479.943	0.3528	0.0226
	480.653	0.4542	-0.0022
	481.342	0.3025	0.0398
	482.046	0.563	0.0538
	482.748	0.0504	-0.0399
	483.443	0.4155	0.0863
	484.154	0.4544	0.0941
	484.842	0.1813	0.0976
	485.546	0.3187	0.0284
	486.248	0.4009	0.0203
	486.943	0.4888	0.0239
	487.653	0.516	-0.0277
	488.701	0.5336	0.091
	489.394	0.1959	0.0821
	490.107	0.2736	0.0938
	490.795	0.3272	0.0276
	491.492	0.2289	0.0953
	492.202	0.4811	-0.1224
	492.894	0.4167	-0.0867
	493.607	0.4362	0.0806
	494.297	0.5119	0.0314
	494.991	0.4125	0.0747
	495.702	0.3928	-0.0125
	496.394	0.4289	0.0011
	497.109	0.3426	0.091
	497.797	0.2536	0.0259
	498.493	0.0911	0.0305
	499.203	0.3192	0.0464
	499.894	0.3746	-0.0136
	500.608	0.5106	-0.0353
	501.297	0.2787	-0.0244
	501.992	0.1994	-0.0743
	502.703	0.6663	0.0729
	503.396	0.3864	0.0486
	504.11	0.2256	-0.0356
	504.798	0.3571	-0.0552
	505.494	0.2813	-0.0361
	506.204	0.5367	-0.0114
	506.896	0.2226	-0.0214
	507.609	0.1931	-0.0309
	508.299	0.3673	-0.0021
	508.994	0.2726	0.0444
	509.703	0.3072	0.0505
	510.397	0.2416	-0.0549
	511.11	0.4764	0.0652
	511.8	0.293	-0.0053
	512.494	0.2983	-0.0286
	513.204	0.4331	-0.0589
	513.897	0.2787	0.0157
	514.611	0.4214	0.0004
	515.3	0.1626	0.0463
	515.995	0.3319	0.0537
	516.705	0.4162	0.0706
	517.398	0.403	0.0802
	518.112	0.6086	0.0071
	518.8	0.5093	0.0288
	519.496	0.5954	0.0713
	520.206	0.37	0.0464
	520.899	0.4577	0.0065
	521.611	0.4191	0.0577
	522.3	0.612	0.0704
	522.996	0.4995	-0.1407
	523.706	0.3824	0.0079
	524.398	0.4022	0.0375
	525.113	0.5033	0.0233
	525.801	0.1751	0.0229
	526.496	0.2199	0.0216
	527.207	0.4154	-0.0614
	527.899	0.3075	0.0365
	528.613	0.1227	0.0649
	529.302	0.5743	-0.0555
	529.997	0.2145	0.0586
	530.707	0.671	-0.0299
	531.4	0.4373	0.0736
	532.114	0.4431	-0.0863
	532.802	0.1396	-0.0249
	533.497	0.4563	-0.0437
	534.208	0.4695	0.0478
	534.899	0.4743	-0.0494
	536.129	0.489	0.0323
	536.807	0.2146	0.0843
	537.498	0.5163	-0.0188
	538.208	0.5784	-0.0061
	538.9	0.443	-0.0442
	539.614	0.3351	-0.0266
	540.305	0.3013	-0.0099
	540.998	0.5334	0.0182
	541.707	0.4935	-0.0777
	542.402	0.375	-0.0518
	543.115	0.3203	-0.0228
	543.803	0.0137	0.1046
	544.499	0.2042	0.0472
	545.209	0.4471	0.0268
	545.901	0.2459	0.0397
	546.615	0.3469	0.0656
	547.304	0.2124	-0.0902
	547.999	0.3484	0.0157
	548.708	0.3886	-0.0333
	549.401	0.4487	0.0112
	550.115	0.4037	0.0635
	550.804	0.1253	-0.0861
	551.501	0.3936	-0.0487
	552.21	0.4269	0.1582
	552.903	0.3824	0.0635
	553.616	0.1437	0.0037
	554.305	0.2971	0.0504
	555.001	0.4718	-0.0203
	555.71	0.5005	-0.0013
	556.404	0.8454	0.061
	557.117	0.4325	0.0402
	557.807	0.6754	0.1265
	558.502	0.4303	-0.0097
	559.212	0.6444	0.0677
	559.904	0.5208	-0.0592
	560.617	0.4615	-0.0089
	561.307	0.2393	0.1386
	562.002	0.6682	-0.0021
	562.712	0.3316	0.0045
	563.404	0.3589	-0.0628
	564.118	0.3416	-0.1028
	564.806	0.301	-0.0438
	565.503	0.688	0.0349
	566.212	0.4034	-0.0314
	566.907	0.5144	0.0212
	567.618	0.4042	0.0998
	568.307	0.2801	0.1308
	569.003	0.3286	-0.0007
	569.712	0.4051	-0.0114
	570.404	0.3206	-0.0138
	571.119	0.1572	0.0525
	571.807	0.537	-0.073
	572.505	0.3271	-0.0392
	573.214	0.3102	0.0322
	573.905	0.3635	0.1023
	574.619	0.2466	0.0526
	575.308	0.4746	-0.0199
	576.003	0.3495	-0.0055
	576.712	0.5598	-0.0421
	577.438	0.5659	0.0108
	578.166	0.3588	-0.0778
	578.854	0.3407	0.0437
	579.557	0.3505	-0.1024
	580.262	0.2941	-0.0904
	580.956	0.5539	0.0631
	581.666	0.5441	-0.0268
	582.355	0.2204	0.0498
	583.058	0.4943	-0.0317
	583.761	0.4493	0.0502
	584.459	0.3472	0.0021
	585.167	0.3146	-0.0155
	585.857	0.2748	0.0052
	586.558	0.3806	0.0716
	587.263	0.3962	0.0059
	587.957	0.2582	0.097
	588.668	0.3342	0.0243
	589.357	0.3588	-0.0266
	590.058	0.1773	0.0973
	590.762	0.2107	0.127
	591.458	0.2827	0.0786
	592.169	0.4309	-0.0302
	592.857	0.0214	0.013
	593.56	0.3589	-0.0149
	594.263	0.5975	0.0175
	594.959	0.5522	-0.1671
	595.668	0.4441	-0.026
	596.358	0.5861	-0.0291
	597.06	0.2859	0.011
	597.764	0.4717	0.0366
	598.46	0.3183	-0.0034
	599.17	0.2861	0.0418
	599.857	0.5919	-0.071
	600.563	0.2051	0.133
	601.242	0.3781	-0.0031
	601.931	0.5476	0.114
	602.621	0.5979	0.0636
	603.3	0.4479	0.0945
	603.979	0.4481	-0.018
	604.67	0.4764	0.007
	605.351	0.5689	0.0509
	606.038	0.6242	0.0575
	606.764	0.2486	0.1185
	607.444	0.3039	-0.033
	608.142	0.4277	0.0636
	608.829	0.1326	-0.0232
	609.505	0.7586	0.0552
	610.19	0.3334	0.0352
	610.879	0.5375	0.0672
	611.593	0.44	-0.0142
	612.284	0.3464	0.0313
	613.068	0.7971	0.0926
	613.75	0.5063	0.0178
	614.433	0.5032	0.0359
	615.124	0.4195	0.0839
	615.803	0.3446	0.0548
	616.481	0.2965	0.0271
	617.202	0.401	-0.0203
	617.885	0.4028	0.0746
	618.594	0.5088	-0.0608
	619.284	0.5362	0.1118
	619.963	0.481	0.0293
	620.646	0.4522	0.0204
	621.332	0.4274	0.0398
	622.025	0.5806	-0.0081
	622.707	0.3368	0.1044
	623.39	0.354	0.0406
	624.08	0.3458	0.0253
	624.762	0.5153	0.0914
	625.439	0.6568	0.0367
	626.126	0.3261	0.0557
	626.804	0.4498	0.0186
	627.486	0.7077	0.097
	628.19	0.531	0.0569
	628.882	0.4653	0.0183
	629.595	0.4736	0.011
	630.285	0.3597	0.0577
	630.98	0.7276	0.0014
	631.69	0.3315	0.1517
	632.382	0.4989	-0.0646
	633.096	0.185	0.0371
	633.784	0.4152	-0.0893
	634.463	0.1267	-0.0332
	635.149	0.3385	0.0059
	635.831	0.3276	0.0676
	636.532	0.498	0.1214
	637.238	0.5996	-0.0261
	637.933	0.5491	0.0067
	638.643	0.2321	0.1054
	639.332	0.3349	-0.0269
	640.028	0.5156	0.0166
	640.738	0.4407	-0.0358
	641.433	0.4105	0.0474
	642.144	0.2951	0.1536
	642.833	0.4664	0.0836
	643.512	0.4639	0.0454
	644.197	0.5715	-0.0992
	644.884	0.3465	0.0268
	645.596	0.2174	-0.0225
	646.287	0.3614	-0.0013
	646.98	0.2026	-0.0831
	647.697	0.4653	-0.0302
	648.385	0.5005	0.0089
	649.097	0.5467	0.0252
	649.785	0.3309	-0.0363
	650.482	0.3729	-0.0123
	651.192	0.5779	-0.0384
	651.884	0.5647	0.0471
	652.597	0.5765	0.0608
	653.287	0.4701	0.0494
	653.981	0.3689	0.0957
	654.691	0.384	0.1302
	655.385	0.4523	-0.1075
	656.098	0.2631	0.0196
	656.786	0.6837	0.0642
	657.483	0.2872	0.0622
	658.193	0.6405	0.0563
	658.884	0.4659	-0.0293
	659.598	0.4425	-0.0611
	660.288	0.5075	-0.0163
	660.982	0.3581	0.0492
	661.692	0.4446	-0.0099
	662.386	0.5282	-0.0008
	663.098	0.409	0.0139
	663.787	0.45	0.0079
	664.467	0.3935	0.0262
	665.15	0.5296	0.0175
	665.835	0.3738	0.0442
	666.535	0.4864	-0.0004
	667.242	0.722	-0.0158
	667.936	0.4006	-0.0538
	668.646	0.5175	0.0627
	669.335	0.4058	0.0357
	670.039	0.2693	0.1098
	670.741	0.4162	0.0221
	671.437	0.2494	0.1569
	672.146	0.7411	0.1576
	672.836	0.3924	0.1259
	673.537	0.4104	0.0357
	674.242	0.6267	0.1053
	674.938	0.1853	0.0848
	675.647	0.6179	-0.0045
	676.336	0.4721	0.0397
	677.038	0.5059	-0.0066
	677.741	0.4908	-0.0535
	678.438	0.6438	0.0287
	679.147	0.6398	-0.0744
	679.836	0.1638	0.0201
	680.539	0.5472	0.01
	681.242	0.3309	-0.0543
	681.938	0.548	0.0766
	682.647	0.3253	-0.0631
	683.336	0.3746	-0.0023
	684.038	0.5825	-0.011
	684.742	0.4981	-0.024
	685.439	0.2871	0.0382
	686.148	0.3731	0.1063
	686.836	0.4102	-0.0092
	687.543	0.4721	0.093
	688.243	0.7337	-0.031
	688.939	0.7425	0.0742
	689.648	0.3988	0.053
	690.337	0.7017	0.065
	691.042	0.2077	0.0752
	691.742	0.5527	0.0425
	692.44	0.6278	0.0876
	693.149	0.6412	0.0419
	693.837	0.4901	-0.0533
	694.542	0.4009	-0.047
	695.244	0.4291	0.0523
	695.939	0.6656	0.0931
	696.649	0.3801	-0.0046
	697.338	0.5582	0.0199
	698.04	0.5079	0.0335
	698.743	0.6264	0.0014
	699.455	0.4572	-0.0078
	700.15	0.3834	-0.0041
	700.837	0.5741	0.0294
	701.542	0.5506	0.0243
	702.244	0.5151	0.0053
	702.939	0.486	0.0163
	703.649	0.1456	0.0447
	704.338	0.3345	0.009
	705.042	0.5177	0.0658
	705.743	0.6093	0.0073
	706.441	0.4769	0.0565
	707.15	0.5474	-0.0368
	707.838	0.3965	-0.0848
	708.543	0.3177	0.1264
	709.245	0.3427	0.0333
	709.94	0.3506	0.0389
	710.65	0.7309	0.06
	711.339	0.3965	-0.0377
	712.04	0.5033	0.0016
	712.744	0.6269	0.0013
	713.441	0.3557	-0.0303
	714.151	0.6584	0.0912
	714.839	0.5466	0.0244
	715.542	0.7573	0.0813
	716.245	0.6235	0.0845
	716.942	0.8127	-0.0006
	717.651	0.5863	0.0769
	718.341	0.2488	0.0975
	719.042	0.3344	-0.0138
	719.745	0.3917	0.0918
	720.444	0.3583	-0.0183
	721.151	0.6337	0.0562
	721.84	0.7094	0.0226
	722.544	0.554	-0.0363
	723.246	0.2311	0.0008
	723.941	0.5376	0.0919
	724.651	0.4089	0.0254
	725.341	0.249	-0.0284
	726.044	0.4652	-0.0627
	726.746	0.6291	0.0874
	727.443	0.5639	0.0221
	728.152	0.4274	0.0025
	728.841	0.4926	0.0621
	729.544	0.1265	0.0836
	730.246	0.4429	-0.0092
	730.943	0.6162	0.0283
	731.652	0.6106	-0.0541
	732.342	0.5615	0.0168
	733.044	0.4818	0.1018
	733.747	0.4121	0.0156
	734.443	0.4494	0.0974
	735.152	0.4044	-0.0703
	735.841	0.3828	0.0323
	736.544	0.5402	0.0434
	737.247	0.2994	0.0629
	737.944	0.4576	0.0118
	738.686	0.6154	0.1551
	739.364	0.5326	0.0661
	740.05	0.3581	0.0611
	740.747	0.3421	0.0223
	741.444	0.5555	0.0519
	742.153	0.3738	0.0724
	742.841	0.6865	0.0511
	743.547	0.538	0.0261
	744.248	0.5969	0.0835
	744.944	0.4979	0.0226
	745.653	0.5546	-0.0476
	746.342	0.5951	-0.0285
	747.043	0.5698	0.0204
	747.747	0.5741	0.0161
	748.444	0.4905	-0.09
	749.153	0.5345	0.0021
	749.843	0.5289	0.0318
	750.547	0.4777	0.0541
	751.249	0.6995	0.0261
	751.945	0.553	0.0784
	752.653	0.7288	-0.061
	753.343	0.5211	0.0253
	754.041	0.5418	0.0655
	754.749	0.2608	0.1383
	755.445	0.4516	-0.0359
	756.155	0.6345	0.204
	756.843	0.3803	-0.0465
	757.546	0.4124	0.0142
	758.249	0.3692	0.0416
	758.944	0.4854	0.0458
	759.654	0.8646	0.0286
	760.343	0.4154	-0.1136
	761.046	0.7864	0.0421
	761.75	0.3758	0.0517
	762.446	0.5061	0.0133
	763.155	0.3149	0.0144
	763.844	0.3181	0.0822
	764.545	0.4225	0.0487
	765.25	0.5631	0.0515
	765.946	0.5562	-0.0204
	766.655	0.5279	0.1385
	767.345	0.4723	0.0048
	768.046	0.5643	0.0027
	768.75	0.4882	0.0213
	769.445	0.6099	-0.0549
	770.155	0.2215	-0.0106
	770.845	0.6619	-0.0666
	771.547	0.6108	0.0441
	772.251	0.5414	0.0419
	772.946	0.4127	0.1314
	773.656	0.6625	0.0942
	774.344	0.6537	0.0007
	775.048	0.3545	-0.0026
	775.751	0.545	0.041
	776.447	0.6929	-0.056
	777.156	0.3052	-0.0064
	777.844	0.584	-0.0162
	778.546	0.3018	-0.0593
	779.252	0.4822	-0.0128
	779.947	0.6313	-0.0096
	780.657	0.4658	0.0542
	781.346	0.5022	0.0636
	782.047	0.198	0.0022
	782.752	0.7265	-0.0097
	783.448	0.5687	0.0933
	784.157	0.6039	-0.0321
	784.845	0.5538	0.0002
	785.549	0.5841	0.0314
	786.251	0.3545	-0.0104
	786.948	0.5637	0.0671
	787.656	0.318	0.0535
	788.346	0.628	-0.0067
	789.05	0.5742	-0.0261
	789.752	0.6904	-0.0105
	790.449	0.6158	0.0056
	791.157	0.7318	-0.0159
	791.846	0.5095	0.0988
	792.549	0.3737	0.1071
	793.252	0.706	0.048
	793.947	0.6523	-0.0187
	794.704	0.567	0.0103
	795.398	0.4556	0.1339
	796.112	0.6004	0.0624
	796.8	0.4034	0.0335
	797.495	0.7504	-0.0698
	798.206	0.5303	0.0239
	798.898	0.5183	-0.0234
	799.612	0.5811	-0.0355
	800.301	0.2588	0.0782
	800.996	0.4747	-0.0205
	801.706	0.4147	0.1568
	802.399	0.5133	0.1243
	803.125	0.2607	0.1474
	803.805	0.3409	0.0223
	804.497	0.6469	0.0273
	805.206	0.4488	0.0481
	805.898	0.4653	0.0744
	806.612	0.4459	0.0019
	807.301	0.6266	0.0072
	807.996	0.5508	0.0923
	808.706	0.857	-0.0321
	809.398	0.7387	-0.0242
	810.112	0.676	0.0464
	810.802	0.2358	0.1091
	811.498	0.6756	0.1246
	812.206	0.5777	-0.0394
	812.9	0.5306	0.1316
	813.612	0.4881	0.0377
	814.302	0.3993	0.0401
	814.997	0.6198	-0.0102
	815.707	0.2492	0.03
	816.4	0.4198	0.0279
	817.114	0.4163	0.0313
	817.802	0.4663	0.0411
	818.498	0.4593	0.0419
	819.208	0.4942	0.0642
	819.899	0.6572	0.1402
	820.613	0.7185	0.0218
	821.317	0.4133	-0.0575
	821.999	0.4565	0.046
	822.708	0.5143	0.0238
	823.401	0.6412	0.0319
	824.115	0.6118	0.1311
	824.802	0.5386	0.0761
	825.499	0.4692	0.1378
	826.208	0.6254	0.0583
	826.9	0.3468	0.0814
	827.613	0.4992	-0.1084
	828.303	0.4655	-0.0211
	829	0.6658	-0.0187
	829.708	0.5056	0.1556
	830.402	0.3357	0.0807
	831.114	0.5129	-0.0332
	831.803	0.6121	0.0517
	832.5	0.7523	0.0397
	833.209	0.8526	-0.0165
	833.901	0.4052	0.0802
	834.615	0.7953	0.0073
	835.303	0.7129	-0.0286
	836	0.3699	-0.0365
	836.709	0.5834	-0.001
	837.402	0.6535	0.0089
	838.115	0.6704	0.1018
	838.803	0.7257	0.0413
	839.5	0.4288	0.0179
	840.21	0.317	-0.0969
	840.901	0.5658	-0.0075
	841.615	0.5565	-0.0008
	842.305	0.5592	0.0136
	843	0.6213	0.1088
	843.71	0.6553	0.0807
	844.402	0.6903	0.0408
	845.116	0.6731	0.0255
	845.804	0.6901	0.0961
	846.5	0.3385	-0.0401
	847.211	0.396	0.0208
	847.902	0.4915	0.0886
	848.616	0.6046	-0.0842
	849.305	0.5805	0.0582
	850.001	0.5732	0.0177
	850.71	0.5182	0.0252
	851.71	0.6174	0.0048
	852.403	0.6321	-0.0019
	853.117	0.5619	0.0705
	853.805	0.5515	-0.0345
	854.501	0.5269	-0.0497
	855.212	0.5668	0.019
	855.902	0.5236	-0.0138
	856.617	0.5621	-0.0234
	857.306	0.2847	0.0575
	858.001	0.3774	-0.0328
	858.711	0.9383	0.0135
	859.404	0.6695	-0.08
	860.117	0.5059	0.0387
	860.806	0.5221	0.0031
	861.502	0.328	0.0036
	862.211	0.423	0.0293
	862.903	0.6727	-0.0478
	863.616	0.3857	0.0066
	864.307	0.5457	0.0664
	865.002	0.2785	0.1279
	865.712	0.4578	-0.0043
	866.405	0.7286	0.0573
	867.118	0.4676	0.0149
	867.806	0.6003	-0.0374
	868.502	0.6384	0.1747
	869.212	0.663	0.0234
	869.907	0.7747	0.0239
	870.617	0.417	0.0414
	871.306	0.572	0.1485
	872.003	0.632	0.0588
	872.712	0.5752	0.0764
	873.406	0.5874	-0.0073
	874.119	0.6569	-0.054
	874.807	0.5308	0.0745
	875.503	0.6594	-0.0031
	876.213	0.5735	-0.0521
	876.904	0.502	0.0605
	877.618	0.4475	0.1185
	878.308	0.6563	0.0187
	879.004	0.7268	0.0025
	879.712	0.6898	-0.0376
	880.406	0.6006	0.0467
	881.119	0.7897	0.0395
	881.808	0.6272	0.0365
	882.503	0.378	0.0679
	883.214	0.6211	0.0426
	883.905	0.6774	0.0269
	884.619	0.534	-0.1529
	885.307	0.8364	0.0436
	886.003	0.4223	0.0089
	886.713	0.5903	0.0359
	887.406	0.7089	-0.0031
	888.119	0.4609	0.097
	888.808	0.6166	0.0631
	889.505	0.453	0.0468
	890.216	0.812	0.1019
	890.906	0.4843	0.0942
	891.62	0.4702	0.0461
	892.309	0.6015	0.0526
	893.003	0.4898	-0.0725
	893.714	0.4938	0.0307
	894.407	0.6445	-0.0095
	895.12	0.612	-0.027
	895.808	0.4821	0.0997
	896.505	0.5823	0.0705
	897.215	0.5397	0.0522
	897.907	0.4042	0.109
	898.62	0.493	0.0531
	899.31	0.5647	0.0655
	900.005	0.515	-0.0318
	900.705	0.6276	0.1275
	901.396	0.6902	0.0082
	902.099	0.7405	0.02
	902.788	0.427	0.0089
	903.483	0.5076	0.0998
	904.193	0.7665	0.1245
	904.885	0.5108	-0.0439
	905.6	0.4831	0.0363
	906.288	0.5172	0.0587
	906.982	0.4018	0.1477
	907.693	0.8086	0.0306
	908.386	0.6962	0.0596
	909.1	0.5979	0.072
	909.789	0.6487	-0.062
	910.485	0.3098	-0.0294
	911.193	0.529	-0.0363
	911.885	0.5786	0.0977
	912.6	0.2876	0.1272
	913.289	0.6537	0.0661
	913.984	0.7621	0.0192
	914.694	0.759	0.0597
	915.386	0.7926	-0.0701
	916.1	0.5774	0.0041
	916.789	0.633	0.0277
	917.484	0.5806	0.0166
	918.195	0.6714	0.0524
	918.886	0.4605	0.041
	919.601	0.697	0.1038
	920.29	0.5446	0.0068
	920.985	0.599	-0.0271
	921.693	0.3675	-0.0656
	922.387	0.6988	0.0771
	923.101	0.8938	-0.001
	923.788	0.528	0.0241
	924.485	0.4142	0.0476
	925.195	0.5008	0.0406
	925.886	0.3461	-0.003
	926.6	0.7388	0.0364
	927.29	0.5094	0.0859
	927.985	0.4975	0.0979
	928.696	0.3982	-0.0503
	929.388	0.5594	0.0644
	930.101	0.6431	0.0354
	930.791	0.5708	-0.0087
	931.486	0.4482	0.0374
	932.195	0.5432	0.0488
	932.887	0.4429	0.0487
	933.601	0.6231	0.0562
	934.29	0.384	-0.0584
	934.985	0.468	0.0045
	935.695	0.5805	0.001
	936.388	0.4885	-0.019
	937.102	0.6327	0.0465
	937.796	0.5191	0.0677
	938.486	0.569	0.0977
	939.196	0.7792	0.0583
	939.887	0.6194	0.0982
	940.602	0.7658	0.0917
	941.291	0.49	0.0244
	941.986	0.513	0.0224
	942.696	0.5014	0.0583
	943.389	0.642	0.0405
	944.102	0.3586	0.0714
	944.79	0.5242	0.0387
	945.487	0.8352	0.077
	946.197	0.6878	0.0008
	946.889	0.5847	0.0591
	947.602	0.7422	0.0798
	948.292	0.698	0.073
	948.986	0.7072	-0.0253
	949.696	0.5924	0.0677
	950.389	0.6837	0.1176
	951.103	0.8103	0.0691
	951.791	0.5173	0.1297
	952.487	0.5359	-0.0007
	953.197	0.5326	0.1036
	953.888	0.5981	-0.0207
	954.602	0.3417	-0.0068
	955.292	0.3358	0.0149
	955.987	0.5959	-0.0424
	956.697	0.5907	0.0184
	957.389	0.904	-0.0026
	958.102	0.6885	0.1249
	958.792	0.6907	0.0138
	959.488	0.3038	0.0474
	960.198	0.6772	0.1127
	960.889	0.5665	0.0374
	961.604	0.4692	0.0484
	962.292	0.669	0.0619
	962.987	0.6648	0.09
	963.697	0.4645	0.0661
	964.39	0.3928	0.0914
	965.103	0.9825	-0.0782
	965.791	0.5258	0.0218
	966.489	0.5382	0.0199
	967.197	0.6191	-0.1189
	967.891	0.7106	0.1133
	968.603	0.5881	-0.0283
	969.292	0.7156	-0.0456
	969.988	0.3651	0.0305
	970.698	0.688	0.0369
	971.391	0.7594	0.0559
	972.104	0.4571	-0.07
	972.793	0.468	0.0908
	973.489	0.8254	0.0679
	974.198	0.7737	0.0572
	974.89	0.6688	0.0202
	975.604	0.3921	0.0288
	976.293	0.6977	0.0656
	976.989	0.7249	0.0273
	977.698	0.6696	-0.034
	978.392	0.4967	0.0623
	979.105	0.5045	-0.0741
	979.793	0.6417	-0.0245
	980.488	0.4309	-0.0715
	981.199	0.523	0.0853
	981.891	0.5881	0.0574
	982.605	0.6301	-0.0002
	983.294	0.6341	0.1598
	983.989	0.7204	0.0543
	984.698	0.8952	0.026
	985.391	0.5544	-0.0052
	986.105	0.7159	-0.0149
	986.793	0.9972	-0.0026
	987.49	0.5028	0.1714
	988.2	0.465	0.1246
	988.891	0.7076	0.0479
	989.605	0.6265	0.0001
	990.294	0.4196	-0.0078
	990.989	0.6574	-0.0033
	991.7	0.8071	0.0305
	992.393	0.6944	0.0511
	993.106	0.318	0.0537
	993.793	0.2377	0.0761
	994.489	0.4803	-0.038
	995.2	0.5709	0.0394
	995.891	0.7408	0.0536
	996.606	0.6892	0.1314
	997.295	0.4664	-0.0415
	997.99	0.8315	0.124
	998.701	0.8135	0.0637
	999.477	0.7345	0.0656
	1000.2	0.8054	-0.0399
	1000.89	0.613	0.1717
	1001.6	0.4041	0.1556
	1002.29	0.6975	-0.0694
	1002.99	0.6666	0.0421
	1003.7	0.6068	0.0836
	1004.39	0.6295	0.1452
	1005.11	0.6778	-0.0487
	1005.79	0.4913	-0.0207
	1006.49	0.8261	0.076
	1007.2	0.7823	0.1566
	1007.89	0.6534	0.0052
	1008.61	0.6617	-0.0312
	1009.3	0.4853	0.0329
	1009.99	0.7177	0.042
	1010.7	0.8465	0.0344
	1011.39	0.7323	-0.0326
	1012.11	0.6499	-0.0441
	1012.79	0.5272	0.0215
	1013.49	0.3927	-0.0086
	1014.2	0.2534	-0.0001
	1014.89	0.871	0.0361
	1015.61	0.5866	0.0279
	1016.3	0.6385	0.0594
	1016.99	0.4807	0.0283
	1017.7	0.8286	0.1406
	1018.39	0.7278	0.0037
	1019.11	0.7483	0.0226
	1019.8	0.896	0.1563
	1020.49	0.6498	0.1574
	1021.2	0.6133	0.0296
	1021.89	0.5392	0.056
	1022.61	0.7871	0.0705
	1023.3	0.6306	0.0015
	1023.99	0.8799	-0.0026
	1024.7	0.6401	0.1003
	1025.39	0.815	0.0223
	1026.11	0.8058	0.0455
	1026.8	0.8024	-0.004
	1027.49	0.8368	0.073
	1028.2	0.6712	0.0719
	1029.31	0.6355	0.061
	1029.99	0.9679	0.0184
	1030.7	0.8501	0.0282
	1031.4	0.4419	0.0146
	1032.11	0.6928	0.0502
	1032.8	0.5251	0.0331
	1033.49	0.6406	0.0278
	1034.2	0.4122	0.0965
	1034.89	0.4521	0.0613
	1035.61	0.6214	0.0437
	1036.3	0.7219	0.0649
	1036.99	0.5826	-0.0203
	1037.7	0.7206	-0.0228
	1038.4	0.6303	0.0836
	1039.11	0.5318	0.0631
	1039.8	0.6339	0.0217
	1040.49	0.6568	-0.0241
	1041.2	0.3393	-0.0407
	1041.89	0.3943	0.0373
	1042.61	0.5488	-0.0223
	1043.3	0.4637	0.11
	1043.99	0.643	-0.0017
	1044.7	0.7013	0.0584
	1045.4	0.5187	0.1286
	1046.11	0.7894	0.0259
	1046.8	0.7954	0.0096
	1047.49	0.4847	0.1857
	1048.2	0.7194	0.0569
	1048.9	0.7283	0.062
	1049.61	0.7613	-0.0201
	1050.3	0.6319	0.0471
	1050.99	0.5315	0.0669
	1051.7	0.4712	0.0685
	1052.4	1.0778	0.0475
	1053.11	0.6758	0.055
	1053.8	0.4701	-0.0097
	1054.49	0.4636	0.057
	1055.2	0.672	0.1122
	1055.9	0.8311	0.0321
	1056.61	0.7506	0.0627
	1057.3	0.6639	0.1997
	1057.99	0.6067	0.0742
	1058.7	0.4017	0.1767
	1059.4	0.6648	0.0859
	1060.11	0.6585	0.0909
	1060.8	0.4246	0.0185
	1061.49	0.5539	0.0782
	1062.2	0.3122	0.0375
	1062.9	0.725	0.0816
	1063.61	0.7219	0.0715
	1064.3	0.403	-0.0166
	1064.99	0.707	-0.0081
	1065.7	0.3053	0.0589
	1066.4	0.7387	-0.0258
	1067.11	0.5932	0.0385
	1067.8	0.6715	0.0283
	1068.5	0.7742	0.0226
	1069.2	0.5932	-0.0108
	1069.9	0.4055	0.0365
	1070.61	0.4796	0.0972
	1071.3	0.6413	0.0714
	1071.99	0.5908	-0.0172
	1072.7	0.8695	0.0268
	1073.4	0.7055	0.0535
	1074.11	0.6283	-0.0401
	1074.8	0.6586	0.0595
	1075.49	0.6789	0.0405
	1076.21	0.7153	0.0393
	1076.9	0.8988	-0.0211
	1077.61	0.4874	-0.0022
	1078.3	0.5324	0.0606
	1079	0.6694	0.0041
	1079.7	0.8375	0.0025
	1080.4	0.559	0.0102
	1081.11	0.5408	0.0545
	1081.8	0.8879	0.0309
	1082.5	0.7016	-0.0701
	1083.21	0.505	0.0492
	1083.9	0.6183	0.1058
	1084.61	0.6208	0.1164
	1085.3	0.871	0.0722
	1085.99	0.613	0.0981
	1086.7	0.6189	0.0608
	1087.4	0.7239	0.0957
	1088.11	0.5191	0.0159
	1088.8	0.7944	0.1037
	1089.5	0.5342	0.0708
	1090.21	0.749	0.0457
	1090.9	0.4974	-0.0262
	1091.61	0.7797	0.0841
	1092.3	0.5029	-0.0123
	1093	0.7184	0.0302
	1093.71	0.283	0.1143
	1094.4	0.4779	0.043
	1095.11	0.7616	0.0015
	1095.8	0.8226	-0.0135
	1096.51	0.7487	-0.0104
	1097.21	0.5752	0.0999
	1097.9	0.5363	0.0561
	1098.61	0.8162	0.1328
	1099.3	0.5581	0.017
	1100	0.3307	-0.0086
	1100.71	0.4613	0.0375
	1101.4	0.6374	0.0535
	1102.11	0.5586	0.0475
	1102.8	0.4193	0.0806
	1103.5	0.6633	0.1418
	1104.21	0.4844	0.0323
	1104.9	0.8964	0.0279
	1105.61	0.774	0.046
	1106.3	0.5184	0.0499
	1107	0.7779	-0.015
	1107.71	0.696	0.0609
	1108.4	0.6752	0.1427
	1109.11	0.8087	0.101
	1109.8	0.4541	0.0504
	1110.5	0.8203	-0.0244
	1111.21	0.8563	-0.0148
	1111.9	0.8186	0.0661
	1112.61	0.5913	-0.0365
	1113.3	0.6778	0.091
	1114	0.5251	0.0232
	1114.71	0.5204	-0.0269
	1115.4	0.5451	0.0794
	1116.11	0.7702	0.062
	1116.8	0.7165	0.0068
	1117.5	0.6745	-0.0253
	1118.21	0.9505	0.1094
	1118.9	0.6948	-0.0329
	1119.61	0.675	0.0083
	1120.3	0.7272	0.012
	1121	0.6176	0.0853
	1121.71	0.6709	0.0202
	1122.4	0.5315	-0.0142
	1123.11	0.9281	0.0766
	1123.8	0.752	-0.0106
	1124.5	0.915	0.0389
	1125.21	0.5667	-0.0135
	1125.9	0.8834	0.0298
	1126.61	0.759	0.0682
	1127.3	0.7384	0.0974
	1128	0.5174	0.0212
	1129.07	0.7851	0.0115
	1129.76	0.6198	0.0683
	1130.45	0.7074	0.0862
	1131.16	0.4958	0.1001
	1131.85	0.9546	0.0388
	1132.55	0.8858	0.0966
	1133.26	0.7021	0.0454
	1133.95	0.7926	0.0018
	1134.66	0.2897	0.1359
	1135.35	0.8064	0.0484
	1136.05	0.3399	0.0576
	1136.76	0.5001	0.0371
	1137.45	0.6266	-0.0347
	1138.16	0.6546	0.0702
	1138.85	0.6265	0.0259
	1139.55	0.6819	0.0822
	1140.26	0.6132	0.0055
	1140.95	0.6456	0.1452
	1141.66	0.7589	0.0356
	1142.35	0.8328	0.0874
	1143.05	0.709	0.0897
	1143.76	0.6283	-0.0012
	1144.45	0.5305	-0.0045
	1145.16	0.7386	-0.0191
	1145.85	0.7697	0.1094
	1146.55	0.6671	0.094
	1147.26	0.4913	0.0134
	1147.95	0.7117	0.1527
	1148.66	0.4851	-0.0615
	1149.35	0.7796	-0.0902
	1150.07	0.4371	0.1273
	1150.76	0.5637	-0.0376
	1151.45	0.6004	0.1011
	1152.16	0.6487	0.0748
	1152.85	0.6869	-0.0716
	1153.55	0.7058	0.0776
	1154.26	0.913	0.1018
	1154.95	0.5058	0.1009
	1155.66	0.5969	0.1472
	1156.35	0.5226	0.014
	1157.06	0.5919	-0.024
	1157.76	0.5494	-0.0598
	1158.45	0.648	0.074
	1159.16	0.6981	0.0693
	1159.85	0.7366	-0.0176
	1160.56	0.6174	0.0229
	1161.26	0.4945	0.083
	1161.95	0.9114	0.1126
	1162.66	0.6104	0.004
	1163.35	0.7745	0.0221
	1164.05	0.6587	-0.0281
	1164.76	1.0003	-0.0613
	1165.45	0.8311	-0.0009
	1166.16	0.8175	-0.1034
	1166.85	0.5138	-0.0456
	1167.56	0.6776	0.1448
	1168.26	0.496	0.0371
	1168.95	0.7647	0.1077
	1169.66	0.6284	0.0746
	1170.35	0.6053	0.0284
	1171.06	0.9601	0.048
	1171.76	0.8001	-0.0237
	1172.45	0.7479	0.085
	1173.16	0.8948	0.0558
	1173.85	0.7601	0.1021
	1174.56	0.9076	0.0037
	1175.26	0.7079	-0.0248
	1175.95	0.7236	0.0349
	1176.66	0.7527	0.115
	1177.35	0.8806	0.1018
	1178.06	0.9486	0.0602
	1178.76	0.8195	0.0407
	1179.46	0.5408	-0.0163
	1180.17	0.6705	-0.0262
	1180.85	0.8042	0.0034
	1181.57	0.6685	0.1079
	1182.26	0.3199	0.1221
	1182.96	0.8105	-0.0117
	1183.66	0.879	0.0983
	1184.35	0.7449	-0.0916
	1185.05	0.7335	0.1474
	1185.76	0.5833	0.0108
	1186.46	0.4788	0.0541
	1187.17	0.3036	0.0663
	1187.85	0.6807	0.0873
	1188.55	0.6287	-0.0218
	1189.26	0.7865	0.0366
	1189.96	0.5445	0.0465
	1190.66	0.8685	0.0556
	1191.35	0.6129	0.0571
	1192.06	0.6794	0.0541
	1192.76	0.5379	0.0673
	1193.46	0.6444	0.0772
	1194.17	0.671	0.0083
	1194.85	0.8436	0.0422
	1195.56	0.6322	0.0351
	1196.26	0.6632	0.1275
	1196.96	0.6099	0.0827
	1197.67	0.7144	0.0707
	1198.36	0.8093	0.0925
	1199.06	0.8788	0.1217
	1199.76	0.6752	0.0279
	1200.46	0.6085	0.0976
	1201.16	0.7396	0.0495
	1201.85	0.6199	0.1433
	1202.54	0.7007	-0.009
	1203.24	0.5682	0.0602
	1203.94	0.6559	-0.052
	1204.65	0.613	-0.0973
	1205.34	0.7431	0.0698
	1206.04	0.5381	0.1095
	1206.74	0.6559	0.0447
	1207.44	0.6765	0.0327
	1208.15	0.6006	0.0806
	1208.84	0.7517	-0.0304
	1209.54	0.6901	-0.0127
	1210.24	0.5266	0.1765
	1210.94	0.5588	0.0287
	1211.65	1.047	-0.0844
	1212.34	0.5869	-0.1134
	1213.04	0.3304	0.0924
	1213.74	0.447	-0.0659
	1214.44	0.4509	-0.0777
	1215.15	0.6124	-0.0528
	1215.84	0.5258	0.0475
	1216.54	0.7336	0.0525
	1217.24	0.5886	-0.0028
	1217.94	0.7152	-0.0036
	1218.65	0.7403	0.1058
	1219.34	0.523	0.1682
	1220.04	0.8437	0.0406
	1220.74	0.7999	0.0884
	1221.44	0.5203	0.0051
	1222.15	0.9119	0.0492
	1222.84	0.6023	-0.0249
	1223.54	0.7965	0.1917
	1224.24	0.5844	-0.0279
	1224.94	0.8362	0.0409
	1225.65	0.6529	-0.0168
	1226.34	0.639	-0.0482
	1227.04	0.7909	0.1391
	1227.74	0.6199	0.0539
	1228.44	0.8908	0.0422
	1229.15	0.7023	-0.051
	1229.84	0.8217	0.0279
	1230.54	0.7965	0.0903
	1231.25	0.6078	0.105
	1231.94	0.8487	0.102
	1232.65	0.8194	0.1099
	1233.34	0.604	-0.0306
	1234.04	0.7164	-0.0472
	1234.74	0.4728	-0.0298
	1235.44	0.7783	0.0365
	1236.15	0.7243	0.1358
	1236.84	1.078	0.1013
	1237.54	0.6349	0.1376
	1238.24	0.6663	0.0732
	1238.94	0.5266	0.1584
	1239.65	0.6247	0.0978
	1240.34	0.973	0.1044
	1241.04	0.6162	-0.0026
	1241.75	0.7623	0.0588
	1242.44	0.8242	0.006
	1243.15	0.4968	-0.0237
	1243.84	0.6933	-0.1013
	1244.54	0.923	0.0133
	1245.24	0.5533	0.1029
	1245.94	0.688	0.0804
	1246.65	0.6727	0.1029
	1247.34	0.7897	-0.0407
	1248.04	0.6987	0.2165
	1248.75	0.607	0.0352
	1249.44	0.5596	0.1508
	1250.15	0.8055	0.0549
	1250.84	0.7269	-0.0164
	1251.54	0.5612	0.0762
	1252.25	0.8539	0.098
	1252.94	0.3228	-0.0109
	1253.65	0.9003	-0.0471
	1254.34	0.7578	0.0072
	1255.04	0.5914	0.0104
	1255.75	0.6842	0.0111
	1256.44	0.664	-0.0133
	1257.15	0.8125	0.089
	1257.84	0.5857	0.032
	1258.54	0.7485	0.0519
	1259.25	0.8441	0.0387
	1259.94	0.819	-0.0097
	1260.65	0.7298	-0.052
	1261.34	0.7957	0.031
	1262.04	0.9398	0.1209
	1262.75	0.5553	0.0609
	1263.44	0.6077	0.045
	1264.15	0.5732	0.1317
	1264.84	0.5252	0.0578
	1265.54	0.6052	0.0153
	1266.25	1.0706	0.1348
	1266.94	0.7224	0.0411
	1267.65	0.7731	0.0908
	1268.34	0.9389	0.0815
	1269.04	0.7811	0.1426
	1269.75	0.6701	-0.0347
	1270.44	0.8239	0.0678
	1271.15	0.5521	0.0194
	1271.84	0.9977	0.0023
	1272.55	0.717	0.115
	1273.25	0.6457	0.0182
	1273.95	0.8781	0.1728
	1274.65	1.0908	0.1037
	1275.34	0.6099	0.0242
	1276.04	0.6849	0.129
	1276.75	0.2929	0.0146
	1277.44	0.7493	0.0138
	1278.15	1.0708	0.053
	1278.84	0.8204	0.1668
	1279.54	0.5668	0.1651
	1280.25	0.6515	0.0804
	1280.94	0.5709	0.0592
	1281.65	0.6836	-0.0156
	1282.34	0.7213	-0.0155
	1283.04	0.5278	0.0243
	1283.75	0.5779	0.1253
	1284.44	0.565	0.0463
	1285.15	0.4855	0.1107
	1285.84	0.8326	0.0381
	1286.54	0.6719	-0.052
	1287.25	0.6829	0.0426
	1287.94	0.7986	-0.04
	1288.65	0.7809	0.1175
	1289.34	1.0002	0.0402
	1290.04	0.8264	-0.1083
	1290.75	0.5268	0.1505
	1291.44	0.7476	0.0161
	1292.15	0.5869	0.0567
	1292.84	0.7172	0.0853
	1293.54	0.9468	0.0835
	1294.25	0.7748	0.0686
	1294.94	0.795	-0.0417
	1295.65	0.4148	0.0124
	1296.34	0.5732	0.0645
	1297.04	0.3469	0.0403
	1297.75	0.7459	0.0688
	1298.44	0.5647	0.0032
	1299.15	0.9786	0.0855
	1299.84	0.4143	0.0257
	1300.55	0.6479	0.0707
	1301.25	0.6582	0.1565
	1301.94	0.7647	0.0258
	1302.65	0.7004	0.1017
	1303.34	0.6992	0.1138
	1304.05	0.8969	0.1646
	1304.75	0.7394	0.0082
	1305.44	0.6902	0.1384
	1306.15	0.7882	0.0697
	1306.84	0.4112	0.0146
	1307.54	0.6197	0.0659
	1308.25	0.8169	0.0956
	1308.95	0.9328	0.0849
	1309.65	0.7602	-0.0045
	1310.34	0.9679	-0.0042
	1311.05	0.5013	0.1511
	1311.75	0.5069	0.033
	1312.45	0.8599	0.0891
	1313.15	0.5459	0.0473
	1313.84	0.6885	0.0699
	1314.55	0.9394	-0.0105
	1315.25	0.9752	0.1429
	1315.94	0.6201	0.0085
	1316.65	0.726	0.0671
	1317.34	0.8287	-0.0087
	1318.04	1.0634	-0.0986
	1318.75	0.8659	0.0776
	1319.45	0.7496	0.0711
	1320.16	0.8572	0.0119
	1320.84	1.0128	0.015
	1321.55	0.7043	0.0826
	1322.25	0.8908	0.0169
	1322.95	0.8304	0.0412
	1323.65	0.7523	0.0681
	1324.34	0.8366	0.0805
	1325.05	0.6754	0.049
	1325.75	0.7523	0.0974
	1326.45	0.8592	0.0217
	1327.16	0.605	0.0905
	1327.84	0.8991	0.0569
	1328.55	0.6579	0.049
	1329.25	0.7992	0.0187
	1329.95	0.9059	0.0551
	1330.65	0.4452	0.0254
	1331.34	0.7966	0.0806
	1332.05	1.0599	0.1209
	1332.75	0.7317	0.0578
	1333.45	0.985	0.0953
	1334.16	0.6126	0.0988
	1334.84	0.6888	0.1087
	1335.55	0.9923	0.1084
	1336.25	0.7934	0.069
	1336.95	0.5543	0.075
	1337.66	0.8824	-0.073
	1338.34	0.8487	-0.017
	1339.05	0.6909	0.1213
	1339.75	0.7932	0.0111
	1340.45	0.6489	-0.005
	1341.16	0.6681	0.1186
	1341.85	0.7104	0.0744
	1342.55	0.7655	0.0567
	1343.25	0.8763	0.119
	1343.95	0.7738	0.0765
	1344.66	0.8267	0.0961
	1345.34	0.5931	0.0705
	1346.05	0.9612	0.0089
	1346.75	0.7937	0.0921
	1347.45	0.7752	-0.0595
	1348.16	0.934	0.0132
	1348.84	0.8385	0.1216
	1349.55	0.6952	-0.0121
	1350.25	0.8682	0.0718
	1350.95	0.8075	0.074
	1351.66	0.9313	-0.0376
	1352.35	0.4972	-0.0079
	1353.05	0.6167	0.0528
	1353.75	0.6537	0.0677
	1354.45	0.6404	0.0246
	1355.16	0.8268	-0.0129
	1355.84	0.3661	0.1418
	1356.55	0.4759	0.1198
	1357.25	1.0285	0.0221
	1357.95	0.7644	0.016
	1358.66	0.6025	0.0058
	1359.35	0.8292	0.0323
	1360.05	0.5195	0.0166
	1360.75	0.7363	0.1179
	1361.45	0.9449	0.0523
	1362.16	0.5972	0.0382
	1362.85	0.7806	0.0248
	1363.55	0.5515	0.0367
	1364.25	0.6734	0.1228
	1364.95	0.6574	-0.0055
	1365.66	0.9611	0.0294
	1366.35	0.7385	0.0763
	1367.05	0.6833	-0.023
	1367.75	0.6411	0.1421
	1368.45	0.8485	0.001
	1369.16	0.8067	0.0481
	1369.85	0.914	0.0326
	1370.55	0.8074	-0.0026
	1371.25	0.7621	0.0901
	1371.95	0.7441	0.0153
	1372.66	0.6356	0.0846
	1373.35	0.5815	0.089
	1374.05	1.0039	0.0334
	1374.75	0.5677	0.0028
	1375.46	0.7333	0.1193
	1376.16	0.5387	-0.0031
	1376.85	0.5839	0.1164
	1377.55	0.6187	-0.0237
	1378.25	0.5504	0.0191
	1378.95	0.9545	0.0511
	1379.66	0.9673	0.0979
	1380.35	0.8786	0.0556
	1381.05	0.901	0.0069
	1381.75	0.7471	0.0629
	1382.45	0.8544	0.0839
	1383.16	0.9375	0.0721
	1383.85	0.7017	0.1113
	1384.55	0.5999	0.0617
	1385.25	0.9048	-0.0256
	1385.95	0.5606	-0.0091
	1386.66	0.6981	0.0329
	1387.35	0.9274	0.0737
	1388.05	0.5482	0.1144
	1388.75	0.7271	0.074
	1389.45	0.9709	0.1378
	1390.16	0.4693	0.0916
	1390.85	0.8689	0.0446
	1391.55	0.5929	0.0201
	1392.25	0.4951	0.1481
[truncated: 3,162 more rows]
