# Supplementary material for: Capturing colloidal nano- and microplastics with plant-based nanocellulose networks
Source: Nat Commun. 2022 Apr 5;13:1814. doi: 10.1038/s41467-022-29446-7 (PMC8983699; doi:10.1038/s41467-022-29446-7)
Supplement: Supplementary file 5 — Source Data [file 41467_2022_29446_MOESM5_ESM.zip › Source Data/SI Table 2 and 3.xlsx]

## Sheet: SI Table 2 and 3
		Fluorescence intensity (a.u.) after immersing film
	Pos. charged PS 100nm (L9904)	#1	#2	#3
	CNF	12.465	13.27	13.42
	TEMPO-CNF	12.363	12.409	12.756
	RC	11.502	11.542	11.734
	PS	12.6	12.197	12.262
	Neg. Charged PS 100nm (L9902)	#1	#2	#3
	CNF	23.651	23.384	23.866
	TEMPO-CNF	20.273	20.619	21.335
	RC	23.901	24.396	24.026
	PS	24.904	24.931	25.274
	Pos.charged PS 1.0µm (L9654)	#1	#2	#3
	CNF	12.677	12.161	12.383
	TEMPO-CNF	11.331	11.936	11.928
	RC	13.04	11.846	12.566
	PS	13.433	13.258	13.341
	Neg. Charged PS 1.0µm (L4655)	#1	#2	#3
	CNF	7.241	7.308	7.361
	TEMPO-CNF	7.202	7.117	7.364
	RC	7.737	7.762	7.61
	PS	7.568	7.528	7.693
	The concentration of particles was calulated from the calibration curves
	The concentration was converted into mass mtot=c*V
	The mass of a single PS particle was known so the number of particles could be calculated.

## Sheet: Calibration curve data
	Pos. charged PS 100nm (L9904)	Fluorescence intensity (a.u.)
	Concentration (mg/mL)	#1	#2	#3
	0.025	3.894	4.193	4.31
	0.05	8.257	7.674	7.521
	0.075	11.515	11.106	11.096
	0.1	14.485	13.989	13.382
	0	0.005	0.008	0.003
	Neg. Charged PS 100nm (L9902)
	Concentration (mg/mL)	#1	#2	#3
	0.025	7.791	7.717	7.753
	0.05	13.397	13.333	13.027
	0.075	19.752	19.44	19.48
	0.1	24.631	24.561	24.096
	0	-0.079	-0.02	-0.0495
	Pos.charged PS 1.0µm (L9654)
	Concentration (mg/mL)	#1	#2	#3
	0.025	3.716	3.607	3.647
	0.05	6.526	6.444	6.448
	0.075	9.998	9.965	10.226
	0.1	14.659	14.539	14.659
	0	0.062	0.12	0.07
	Neg. Charged PS 1.0µm (L4655)
	Concentration (mg/mL)	#1	#2	#3
	0.025	3.117	3.212	3.193
	0.05	5.315	5.394	5.245
	0.075	6.14	6.114	6.237
	0.1	7.541	7.854	7.686
	0	0.024	0.042	0.065
