# Supplementary material for: Capturing colloidal nano- and microplastics with plant-based nanocellulose networks
Source: Nat Commun. 2022 Apr 5;13:1814. doi: 10.1038/s41467-022-29446-7 (PMC8983699; doi:10.1038/s41467-022-29446-7)
Supplement: Supplementary file 5 — Source Data [file 41467_2022_29446_MOESM5_ESM.zip › Source Data/SI Table 4.xlsx]

## Sheet: SI Table 5
	Fluorescence before immersion
	PE solution before	#1	#2	#3	#4	#5	AVG
	0.1 mg/ml	28.5522	30.383	30.0055	29.6021	29.3499	29.5785
	Fluorescence after immersion
	PE 38-45µm	#1	#2	#3
	CNF	26.4766	25.105	25.5725
	TEMPO-CNF	25.3615	24.2105	25.3998
