# Supplementary material for: Capturing colloidal nano- and microplastics with plant-based nanocellulose networks
Source: Nat Commun. 2022 Apr 5;13:1814. doi: 10.1038/s41467-022-29446-7 (PMC8983699; doi:10.1038/s41467-022-29446-7)
Supplement: Supplementary file 5 — Source Data [file 41467_2022_29446_MOESM5_ESM.zip › Source Data/SI Table 5.xlsx]

## Sheet: SI Table 5
	CNF+stabile (non.purified) PS 100 nm							CNF+purified PS 100nm							RC+ stabile (non.purified) PS 100 nm							RC+purified PS 100nm							PS+stabile (non.purified) PS 100nm						PS+purified PS 100nm							TEMPO-CNF+stabile (non.purified) PS 100nm						TEMPO-CNF+purified PS 100nm
	CNF-100nm-non-purif02.tif							CNF-100nm_purifPSparticles01.tif							RC-100nm-nonpurifPSparticles04.tif							RC-100nm-purifPSparticles10kX00.tif							PS-100nm_non-purifPSparticles01.tif						PS-100nm_purifPSparticles00.tif							TCNF-100nm-non-purif7500x05.tif						TCNF-100nm-purif7500x00.tif
	CNF-100nm-non-purif03.tif							CNF-100nm_purifPSparticles08.tif							RC-100nm-nonpurifPSparticles10kX00.tif							RC-100nm-purifPSparticles10kX02.tif							PS-100nm_non-purifPSparticles02.tif						PS-100nm_purifPSparticles04.tif							TCNF-100nm-non-purif7500x07.tif						TCNF-100nm-purif7500x01.tif
	CNF-100nm-non-purif05.tif							CNF-100nm_purifPSparticles13.tif							RC-100nm-nonpurifPSparticles10kX03.tif							RC-100nm-purifPSparticles10kX05.tif							PS-100nm_non-purifPSparticles05.tif						PS-100nm_purifPSparticles12.tif							TCNF-100nm-non-purif7500x08.tif						TCNF-100nm-purif7500x04.tif
	CNF-100nm-non-purif06.tif
	CNF-100nm-non-purif07.tif
