# Supplementary material for: Capturing colloidal nano- and microplastics with plant-based nanocellulose networks
Source: Nat Commun. 2022 Apr 5;13:1814. doi: 10.1038/s41467-022-29446-7 (PMC8983699; doi:10.1038/s41467-022-29446-7)
Supplement: Supplementary file 5 — Source Data [file 41467_2022_29446_MOESM5_ESM.zip › Source Data/Table 1.xlsx]

## Sheet: QCM-D raw data
	CNF+stabile PS 100 nm				CNF+purified PS 100 nm				RC+stabile PS 100 nm				RC+purified PS 100 nm				PS+stabile PS 100 nm				PS+purified PS 100 nm
	Time [s]	f5 [Hz]	D5 [ppm]		Time [s]	f5 [Hz]	D5 [ppm]		Time [s]	f5 [Hz]	D5 [ppm]		Time [s]	f5 [Hz]	D5 [ppm]		Time [s]	f5 [Hz]	D5 [ppm]		Time [s]	f5 [Hz]	D5 [ppm]
	0	0.3373	-0.0714		0	-0,0987	-0,0022		0	0.017	-0.0379		0	-0.0379	0.096		0,0000	0,0727	-0,0179		0,0000	0,2082	-0,0153
	0.5847	0.1425	0.0116		1.361	-0,1224	0,0576		2.036	0.0011	0.0203		1.3551	-0.2769	-0.0161		2,0233	0,0012	-0,0284		2,1225	0,0448	0,0117
	1.1694	0.0501	0.1202		2.7171	0,1974	-0,0584		3.3973	-0.1182	-0.0352		2.7162	0.0758	-0.0569		3,3717	0,0138	-0,0011		3,5008	0,1170	-0,0860
	1.7519	-0.2295	0.1569		4.0768	-0,1773	-0,0416		4.7519	-0.2077	-0.0553		4.0705	0.0681	0.0075		4,7254	-0,0477	-0,0610		4,8763	0,0107	0,1012
	2.339	0.1629	-0.0483		5.4467	-0,0810	0,0232		6.1087	-0.0196	0.0254		5.4261	-0.0685	-0.036		6,3450	0,0368	0,0939		6,2490	-0,0783	-0,0269
	2.9234	-0.2346	0.0148		6.801	-0,2102	-0,0394		7.4675	-0.0623	-0.0386		6.7868	-0.0168	-0.1239		7,7255	-0,1516	-0,0010		7,6228	0,1139	0,0914
	3.5067	0.1778	0.0419		8.1616	-0,0047	-0,0115		8.8267	0.0583	-0.0102		8.1463	0.2599	-0.0525		9,0774	-0,1516	-0,0049		9,0427	-0,2407	-0,0611
	4.0913	-0.1679	-0.0031		9.5192	0,4542	-0,0205		10.1872	0.1	-0.0102		9.5059	-0.0786	0.0584		10,4389	0,1216	-0,0421		10,4168	-0,0052	-0,0026
	4.6822	-0.0644	-0.0296		10.8755	0,1859	0,0094		11.5419	0.1457	-0.0183		10.8618	-0.0374	-0.0313		11,7948	0,1195	-0,0134		11,7953	0,0007	0,0037
	5.2655	-0.0042	-0.0466		12.2339	0,2498	-0,0937		12.8981	0.0133	-0.0157		12.2179	0.0119	-0.0281		13,1463	0,0159	-0,0437		13,1702	-0,0171	-0,0433
	5.8489	-0.1825	-0.0727		13.5912	-0,1267	-0,0159		14.2532	-0.1179	-0.0572		13.5725	0.2182	-0.0202		14,5299	-0,0801	-0,0680		14,5441	0,2626	0,0267
	6.4371	-0.1389	-0.0283		14.9494	-0,0960	-0,0803		15.6078	0.1422	0.0489		14.9275	-0.229	0.0004		15,9432	-0,0871	0,1332		15,9176	-0,1846	-0,0309
	7.0207	0.0904	0.0126		16.3064	-0,2584	0,0287		16.9628	0.06	-0.0021		16.2808	-0.1678	0.0534		17,2929	0,1277	-0,0603		17,3074	0,0438	0,0027
	7.6043	0.2403	-0.0187		17.6629	0,0424	-0,0187		18.321	0.0552	-0.0102		17.6416	0.0997	0.0303		18,9609	-0,1013	0,1520		18,6785	-0,0491	0,0677
	8.1899	-0.1559	0.0282		19.0196	-0,0983	0,0350		19.6849	0.1089	0.0601		19.0032	0.1863	0.0078		20,3081	0,0049	-0,0510		20,0514	0,1535	-0,0212
	8.7758	0.0597	0.0446		20.3763	-0,0780	0,0825		21.0367	0.1324	0.0657		20.3572	-0.0779	0.0807		21,6563	-0,0834	-0,0421		21,4232	-0,0017	0,0177
	9.3589	0.0074	0.0395		21.7331	-0,0326	-0,0567		22.3892	-0.138	-0.0712		21.7102	0.1448	0.0475		23,0052	0,3417	-0,0070		22,7996	-0,0883	-0,0202
	9.9437	0.1064	-0.0484		23.0892	-0,0206	0,1026		23.7448	-0.1104	0.1049		23.0635	0.1199	-0.1154		24,3558	-0,2272	-0,0255		24,1703	-0,2226	-0,0191
	10.5347	0.2188	-0.0401		24.4435	0,0651	-0,0202		25.0974	-0.1415	0.0793		24.4165	-0.1598	0.0185		25,7036	-0,2009	-0,0128		25,5452	0,0208	-0,0253
	11.1173	-0.1683	-0.0238		25.7989	0,1596	0,0753		26.451	0.0042	0.0252		25.7715	0.0439	0.0852		27,0523	-0,0739	0,0880		26,9176	0,0991	-0,0280
	11.701	-0.2476	-0.0395		27.1616	0,0506	0,0449		27.8062	0.0773	-0.0677		27.1262	-0.0778	-0.0054		28,3996	0,3489	0,0129		28,2944	-0,1876	0,0570
	12.2833	-0.0767	-0.0441		28.7825	-0,0359	0,0221		29.1614	-0.0468	0.096		28.4801	-0.0844	0.0546		29,7495	0,0672	0,1573		29,6670	-0,1636	-0,0254
	12.8687	-0.0372	0.0134		30.1445	-0,1827	-0,0078		30.5128	-0.0471	0.0085		29.8334	0.0059	0.0192		31,1131	0,0784	-0,0235		31,0388	-0,1221	0,0876
	13.4546	-0.2581	0.1253		31.5308	0,1249	-0,0644		31.8711	-0.0199	0.0402		31.1918	-0.0855	-0.0292		32,4654	0,0280	-0,0143		32,4108	0,0571	0,0217
	14.0396	-0.0365	-0.0206		32.9523	-0,0238	-0,0166		33.2266	0.16	0.0241		32.5469	0.0119	0.0232		33,8138	-0,1025	0,2030		33,7832	-0,1575	-0,0569
	14.6245	0.2512	0.0492		34.308	0,2356	0,0110		34.5872	-0.0871	0.0048		33.9054	-0.1496	0.0433		35,1656	0,0577	-0,0648		35,1598	-0,0685	-0,1122
	15.2103	0.1305	0.0018		35.6973	0,1032	-0,0035		35.9436	-0.0537	0.075		35.263	0.0304	0.0408		36,5142	0,3023	-0,0644		36,5312	0,2034	-0,0712
	15.8086	-0.0683	0.0678		37.0537	0,0738	-0,0155		37.2977	-0.1908	-0.0509		36.618	0.2874	0.051		37,8615	-0,1240	0,1558		37,9035	-0,1082	-0,0035
	16.3919	0.1447	-0.0269		38.41	-0,1004	0,0373		38.6608	-0.1297	0.1297		37.9804	0.0415	-0.033		39,2091	0,0853	0,0112		39,2835	0,0300	0,0381
	16.9752	0.1128	0.0478		39.7686	-0,1539	-0,0011		40.0148	0.1022	-0.0069		39.335	0.135	0.0694		40,5551	-0,0140	0,0687		40,6611	-0,3127	-0,0695
	17.5592	-0.0722	-0.0257		41.4509	0,1256	0,0324		41.3744	-0.3366	0.0376		40.6945	-0.1539	-0.0029		41,9154	0,1729	-0,0484		42,0337	-0,0944	-0,0037
	18.1452	0.0945	0.0691		42.8509	0,0598	0,0268		42.7348	-0.033	0.0553		42.0557	0.0419	0.0335		43,6700	-0,2472	0,0123		43,4057	0,1693	0,0820
	18.7356	-0.0303	-0.006		44.5123	-0,0499	-0,0717		44.0911	0.0823	0.0185		43.4109	0.0547	-0.0181		45,0209	-0,0548	-0,0641		44,7756	0,0394	-0,0242
	19.3187	0.0335	-0.0348		45.8669	0,0432	-0,0160		45.45	0.1985	0.0054		44.7697	-0.0558	-0.036		46,3686	-0,0064	-0,0655		46,1516	0,0677	-0,0008
	19.9029	-0.1066	0.0209		47.2237	-0,0184	-0,0128		46.8026	-0.3142	-0.1516		46.1232	0.1478	0.0858		47,7144	-0,0299	0,1132		47,5252	0,0612	-0,0398
	20.4955	0.0735	0.0277		48.58	0,0033	0,0077		48.1568	-0.0053	0.0517		47.475	0.0759	0.0041		49,0750	-0,1676	0,0657		48,9013	-0,0819	0,0768
	21.081	-0.231	-0.0964		49.9348	0,0795	0,0261		49.5134	0.0189	0.0659		48.8343	0.0987	0.0314		50,4236	0,1592	-0,0314		50,2724	-0,4187	-0,0530
	21.669	0.0158	-0.0535		51.2899	-0,1324	-0,0372		50.8781	-0.2256	0.018		50.1969	-0.1801	-0.0903		51,7753	-0,2338	-0,0626		51,6479	0,1939	-0,1099
	22.2519	-0.1687	-0.0822		52.648	0,2606	0,0062		52.2377	-0.0761	0.0156		51.5576	-0.2688	0.0076		53,1285	-0,5058	-0,1224		53,0199	0,1017	-0,0206
	22.8484	0.0687	0.1375		54.0089	0,1672	0,0256		53.5931	-0.1581	-0.0761		52.9125	-0.1277	0.0246		54,4800	-0,1135	0,0061		54,3974	0,0247	-0,0169
	23.4348	-0.0311	-0.0062		55.3782	0,1972	-0,1453		54.949	0.1523	-0.0488		54.2676	-0.033	0.0697		55,8350	0,0379	-0,0220		55,7682	-0,1687	0,0146
	24.0179	-0.0913	-0.0587		56.7468	-0,1739	-0,0661		56.3013	0.1292	0.0363		55.6217	-0.0061	0.018		57,1882	-0,0656	0,0225		57,1423	0,0609	-0,0534
	24.6011	-0.0625	0.0348		58.1047	0,2754	-0,0306		57.6635	-0.0927	0.0672		56.9838	0.1577	0.0076		58,5360	-0,0121	-0,0112		58,5136	-0,3603	-0,1194
	25.1844	-0.148	0.0443		59.4609	0,0732	0,0561		59.0182	-0.1347	0.0579		58.3363	-0.0152	0.0786		59,8872	0,0387	-0,0101		59,8903	0,0376	-0,0762
	25.7673	0.0102	0.0269		60.8177	-0,1869	0,0451		60.3821	-0.1884	0.0092		59.7018	-0.1822	-0.0307		61,2400	-0,1316	-0,1816		61,3137	0,2137	-0,0018
	26.3499	0.1239	-0.0868		62.1761	0,0689	-0,0780		61.7401	0.0336	0.033		61.0601	-0.0731	0.0251		62,5868	0,1632	0,1422		62,6869	0,0651	0,0096
	26.9372	-0.0202	0.0598		63.5316	0,0643	0,0314		63.0938	-0.1821	0.0832		62.4137	-0.0344	-0.0164		63,9365	0,0345	-0,0024		64,0631	0,2199	-0,0446
	27.5198	-0.0876	0.0198		64.891	0,0258	-0,0075		64.4475	-0.1117	-0.0445		63.7687	0.0728	0.0708		65,2892	-0,2813	0,0071		65,4343	-0,2336	-0,0527
	28.1031	-0.0434	0.0057		66.2475	-0,0907	0,0299		65.8	0.0148	-0.0223		65.121	-0.1331	-0.0079		66,6371	0,0340	0,0020		66,8096	-0,1032	-0,0116
	28.6862	-0.0169	0.0224		67.6052	-0,0948	-0,0622		67.1546	0.0479	-0.1337		66.4737	-0.0646	-0.024		67,9888	0,1666	0,0516		68,1819	-0,0049	0,0011
	29.269	-0.1483	0.0008		68.9603	0,1278	-0,0744		68.508	-0.007	-0.0944		67.8265	0.2974	-0.0433		69,3411	-0,1325	0,0019		69,5594	-0,0323	0,0503
	29.8521	0.0337	-0.0228		70.3165	-0,0498	-0,0542		69.8697	0.0532	-0.0261		69.1876	0.0417	0.0637		70,6904	0,0268	-0,1571		70,9308	-0,1388	-0,0336
	30.4414	0.1537	-0.0131		71.6708	0,1691	-0,1345		71.2294	-0.0472	0.0157		70.5495	0.0479	-0.087		72,0381	-0,1714	0,0891		72,3070	0,1337	0,0312
	31.0244	0.1083	0.0298		73.0259	0,2029	0,0747		72.5885	-0.0868	-0.0171		71.9064	0.142	0.0424		73,3904	-0,2523	0,0631		73,6792	0,0022	-0,0564
	31.6068	-0.2254	0.0326		74.3812	-0,0454	-0,0950		73.9471	-0.1544	0.0609		73.2675	0.2362	-0.0357		74,7405	0,0258	-0,0242		75,0571	-0,0563	-0,0409
	32.1973	-0.1579	-0.0207		75.7421	-0,0867	0,0371		75.2999	-0.2628	-0.0714		74.6191	0.1241	-0.0828		76,0878	0,1180	0,0801		76,4297	-0,0853	-0,0442
	32.7807	0.374	0.0595		77.1112	0,0308	-0,0776		76.653	-0.1458	0.1255		75.9735	0.1805	-0.0531		77,4406	0,1697	0,0806		77,8052	0,1062	-0,1328
	33.3638	0.0148	-0.023		78.467	0,2203	-0,0881		78.0038	-0.2006	-0.0658		77.3251	0.2346	0.0225		78,7929	0,1298	0,0083		79,1917	-0,0799	-0,0663
	33.9485	-0.0068	-0.002		79.8238	0,1518	-0,0823		79.3615	-0.1517	0.1777		78.6821	-0.004	0.0718		80,1400	-0,1680	0,0270		80,5655	0,2216	0,0154
	34.5319	-0.0393	-0.0424		81.1828	0,1863	0,0215		80.7186	-0.2417	0.0239		80.0357	0.0089	-0.11		81,4899	0,0164	0,0530		81,9385	-0,0443	-0,0382
	35.1144	-0.0409	-0.0447		82.5504	0,4670	0,0198		82.075	-0.1803	0.0141		81.3952	0.1337	-0.0464		82,8426	-0,1683	-0,0498		83,3127	0,0062	-0,0450
	35.7022	-0.1826	-0.0212		83.9098	0,2033	-0,0363		83.4324	-0.108	-0.029		82.7517	0.3561	0.0673		84,1972	0,1263	0,0131		84,6843	-0,0425	0,0046
	36.2883	0.0177	-0.0044		85.2648	-0,0906	-0,0547		84.7909	0.2103	0.0395		84.1112	0.0915	-0.0399		85,5489	0,1035	0,0839		86,0638	-0,0942	-0,0075
	36.872	0.2731	0.089		86.6191	0,0820	0,0158		86.1512	-0.4075	-0.0528		85.4698	0.0717	-0.0327		86,8999	0,1676	0,1015		87,4357	0,1078	0,0074
	37.4551	-0.0093	-0.0666		87.9742	0,2331	-0,0549		87.5056	0.1511	0.0733		86.8249	0.0819	0.0402		88,2537	-0,3638	-0,0016		88,8117	0,0904	-0,0502
	38.0414	-0.0481	-0.0278		89.3289	-0,0250	-0,0798		88.8644	-0.1566	-0.0718		88.184	-0.01	0.027		89,6010	-0,1209	-0,0770		90,1888	0,0130	-0,0650
	38.6276	0.0503	-0.1005		90.688	0,1619	0,0050		90.222	-0.1953	0.0452		89.5416	-0.012	0.0424		90,9495	0,1729	-0,0685		91,5647	-0,1092	-0,1501
	39.2105	0.1039	0.0663		92.0472	-0,0036	-0,0029		91.5791	-0.1726	0.0652		90.8991	0.1034	-0.0596		92,2984	-0,2901	0,0186		93,0670	0,3625	-0,1108
	39.7995	-0.2989	-0.0442		93.4081	0,0593	-0,0049		92.9405	-0.2055	-0.0378		92.2607	0.1448	-0.0161		93,6441	0,1542	-0,0653		94,4416	0,0289	-0,0017
	40.3879	0.1331	0.0259		94.7626	0,0204	-0,0199		94.2963	-0.1942	-0.047		93.6152	0.1277	-0.0659		94,9945	0,0439	0,0583		95,8177	-0,0075	-0,0100
	40.9701	0.0188	-0.0898		96.1169	-0,0599	-0,0487		95.6526	-0.0967	0.0821		94.9719	0.2756	-0.0227		96,3462	0,0841	0,1334		97,1935	0,1224	0,0623
	41.5527	0.0949	0.0607		97.4713	0,1884	0,0118		97.0116	-0.3062	0.0726		96.3313	-0.0658	-0.0343		97,6972	0,0698	0,0153		98,5718	-0,0360	-0,0017
	42.1403	-0.2757	0.0424		98.8279	0,3767	-0,0675		98.3744	0.1433	0.0384		97.6953	0.1605	-0.0289		99,0447	-0,0618	0,0113		99,9470	0,0370	0,0476
	42.7273	-0.0408	0.0897		100.189	0,0600	-0,0770		99.7333	-0.153	0.0114		99.0519	-0.1786	-0.046		100,3985	-0,0142	0,0283		101,3196	-0,0027	-0,0879
	43.3111	-0.2715	-0.0139		101.548	0,0675	-0,0418		101.092	0.1852	0.0642		100.412	0.0653	0.0142		101,7504	0,1490	-0,0047		102,6951	0,0077	-0,0386
	43.9113	-0.0879	-0.0438		102.911	0,2540	0,0585		102.447	-0.3264	-0.0111		101.766	0.1307	0.1337		103,0980	0,0050	0,0163		104,0716	0,0108	-0,0526
	44.4996	0.0618	-0.1088		104.266	-0,0599	-0,0822		103.8	-0.274	-0.0256		103.12	0.0961	0.0312		104,4468	-0,0596	-0,0373		105,4444	-0,0204	-0,0708
	45.0882	-0.0559	0.0353		105.621	0,0620	-0,0842		105.156	-0.3004	0.0097		104.476	-0.0156	0.0087		105,7977	-0,1928	0,0101		106,8187	0,0172	-0,0221
	45.6733	0.3063	0.0281		106.977	0,1886	0,0010		106.508	-0.1057	-0.0237		105.827	0.0313	-0.1557		107,1442	-0,0436	0,0764		108,1911	0,0670	-0,0511
	46.2565	-0.0291	-0.0561		108.332	0,0030	-0,0635		107.865	-0.251	-0.0342		107.186	-0.1107	-0.0325		108,4941	-0,1706	-0,0335		109,5680	-0,0044	-0,0915
	46.8465	0.1306	-0.0597		109.693	0,1558	-0,1268		109.219	-0.0863	0.0895		108.54	0.0864	0.0009		109,8461	0,0604	0,0579		110,9399	0,0829	-0,0909
	47.4293	-0.2568	0.0497		111.064	-0,0295	-0,0099		110.575	-0.0167	-0.0091		109.894	0.1557	-0.0015		111,2021	0,1988	0,0049		112,3155	0,0946	-0,1111
	48.0148	0.0943	-0.0442		112.419	-0,0086	-0,0478		111.932	-0.2389	0.0414		111.252	0.0812	0.0014		112,5480	0,0072	-0,0189		113,6883	0,0974	-0,1316
	48.5983	-0.0505	0.0091		113.776	0,2360	-0,0518		113.288	0.0321	0.061		112.609	0.2025	0.0014		113,9008	0,1161	-0,0138		115,0663	0,0205	-0,0461
	49.1874	0.0573	-0.0488		115.138	0,2583	-0,0394		114.646	-0.085	-0.0016		113.967	0.1565	0.0142		115,2547	-0,0215	-0,0208		116,4387	0,1904	-0,0956
	49.7701	0.1254	-0.0522		116.496	0,0213	-0,0157		116.004	-0.0714	0.0551		115.324	0.3915	0.0065		116,6035	0,1937	0,0014		117,8109	-0,1268	-0,0957
	50.353	0.0126	0.07		117.857	0,0148	-0,0456		117.359	0.0442	-0.0504		116.68	0.0751	0.0258		117,9519	0,0747	-0,0191		119,1807	0,0366	-0,1520
	50.9394	-0.068	0.0902		119.213	-0,1289	-0,0544		118.837	-0.4081	-0.0381		118.032	0.4427	-0.0147		119,3030	0,2464	-0,0128		120,5576	0,0108	-0,0694
	51.5232	0.0529	0.0063		120.571	0,2926	-0,0103		120.194	-0.0717	0.0191		119.514	0.3101	-0.0546		120,6499	-0,0490	0,0838		121,9281	0,1255	-0,0549
	52.1067	0.1821	-0.0499		121.926	0,0856	-0,0148		121.549	-0.1365	-0.022		120.87	0.5103	-0.1019		122,0017	0,3330	-0,0017		123,3023	-0,0967	-0,0398
	52.6996	0.0285	0.0316		123.28	0,0340	-0,0334		122.901	-0.4215	0.1345		122.222	0.3964	0.0765		123,3533	-0,1158	0,0361		124,6774	0,1552	-0,0114
	53.2829	-0.1397	0.1539		124.638	0,0595	-0,0227		124.257	-0.1863	0.0692		123.577	0.5966	-0.0248		124,7076	0,2767	-0,0582		126,0537	0,0692	-0,0588
	53.8805	-0.051	0.0105		125.997	0,3811	-0,0712		125.61	-0.0818	0.1048		124.93	0.7513	-0.0749		126,0562	0,3463	0,0475		127,4255	0,0536	0,1099
	54.4645	-0.2532	0.0144		127.356	0,1937	-0,0685		126.962	-0.1686	0.0536		126.282	0.9478	-0.0318		127,4053	0,3007	0,0468		128,8016	-0,0576	-0,0576
	55.0488	-0.0175	0.0169		128.713	0,0016	-0,1018		128.323	0.0157	-0.0367		127.644	0.7932	-0.1302		128,7590	0,3790	0,0298		130,1790	0,2049	-0,1407
	55.6382	-0.21	-0.0314		130.068	0,1522	-0,0369		129.681	0.1603	0.0131		129.001	0.7604	-0.2047		130,1079	0,2596	0,0943		131,5568	-0,0087	-0,0051
	56.2228	-0.0392	0.0167		131.424	0,0371	-0,0116		131.041	0.3324	-0.0015		130.361	0.8903	0.0692		131,4547	0,3016	0,0082		132,9277	0,1518	0,0247
	56.8056	0.0488	-0.004		132.781	0,2731	0,0313		132.396	0.3608	-0.1522		131.716	0.7817	-0.0428		132,8068	0,2036	0,0907		134,3040	0,4185	0,0189
	57.3944	0.0681	0.0916		134.142	0,3354	0,0344		133.765	0.3128	0.0314		133.086	0.8802	-0.1251		134,1532	0,1365	0,0347		135,6801	0,0724	-0,0190
	57.9786	-0.2433	0.035		135.501	-0,2004	0,0797		135.118	-0.0626	-0.0208		134.438	0.9175	-0.1021		135,5029	0,1975	0,0135		137,0586	0,0212	-0,0199
	58.5617	0.0032	-0.061		136.862	0,5558	-0,0392		136.472	-0.329	0.035		135.791	0.8874	-0.0699		136,8544	0,0812	0,0315		138,4317	0,2185	-0,0036
	59.1438	0.0155	-0.04		138.216	0,3173	0,0913		137.834	-0.0933	0.058		137.152	0.7206	-0.0572		138,2076	-0,1485	-0,0651		139,8072	0,2525	0,0193
	59.7322	0.0307	-0.074		139.571	0,2890	0,0161		139.192	-0.0773	0.0924		138.513	0.859	-0.1256		139,5549	0,4215	-0,0321		141,1808	0,2681	0,0800
	60.3148	-0.0969	-0.0976		140.926	0,2881	-0,0557		140.566	-0.2069	-0.1378		139.872	0.9667	0.0399		140,9073	0,3839	-0,0329		142,5589	-0,0068	0,0359
	60.8994	-0.1186	-0.0681		142.282	0,2248	-0,0558		141.917	-0.1679	-0.0361		141.239	0.9281	-0.0226		142,2601	-0,1944	0,0223		143,9308	0,1040	0,1350
	61.488	0.0555	0.1562		143.64	0,2349	0,0415		143.275	-0.0751	-0.0037		142.595	0.8353	-0.0314		143,6058	-0,0659	0,0509		145,3058	-0,0539	0,1369
	62.0705	-0.298	-0.0004		144.999	0,1053	-0,0076		144.653	-0.4903	-0.0045		143.958	0.0796	-0.0066		144,9551	-0,1604	-0,0316		146,6804	-0,0721	0,0906
	62.656	0.0255	-0.0864		146.36	0,1045	-0,0126		146.016	0.0208	-0.0741		145.332	0.1485	-0.0454		146,3068	-0,0929	-0,0371		148,0615	0,1720	0,0826
	63.248	0.1134	0.0371		147.719	-0,0018	-0,0395		147.377	-0.0989	-0.0349		146.698	0.4655	-0.0185		147,6517	0,1138	-0,0840		149,4332	0,0659	0,1253
	63.8337	-0.1579	0.0605		149.075	0,0949	-0,0153		148.736	-0.1016	-0.0449		148.055	0.3079	-0.0275		149,0018	0,2629	0,0156		150,8107	0,2800	0,1460
	64.4164	-0.03	-0.0853		150.43	0,5374	-0,1598		150.095	-0.025	-0.0402		149.415	0.3883	-0.1064		150,3528	0,2265	0,0793		152,1851	-0,1360	0,1346
	65.0027	-0.0192	0.0627		151.785	0,1813	-0,0635		151.455	0.0431	-0.04		150.775	0.4541	0.0034		151,7042	-0,2712	-0,0143		153,5604	0,0746	0,2431
	65.5924	0.0695	0.0583		153.151	0,0752	-0,0302		152.811	-0.086	0.0889		152.132	0.4872	-0.0825		153,0562	-0,0830	0,0998		154,9320	0,2995	0,1190
	66.1825	-0.2843	0.0666		154.508	-0,0426	0,1106		154.164	0.0423	0.054		153.484	0.1488	-0.0073		154,4074	-0,0049	-0,0252		156,3087	-0,1179	0,1136
	66.7662	0.0452	-0.1657		155.868	0,0158	0,0932		155.518	-0.1613	0.0793		154.838	0.2681	-0.0582		155,7590	0,0230	0,0079		157,6845	0,1391	0,1892
	67.356	-0.3242	-0.0159		157.224	0,1849	-0,0053		156.881	-0.3139	0.0274		156.202	0.2626	0.106		157,1177	0,1618	0,0062		159,0648	-0,0471	0,1899
	67.9421	0.1981	-0.0624		158.579	-0,0221	-0,1029		158.243	-0.0672	0.0539		157.563	0.2418	-0.1082		158,4647	0,1520	-0,0123		160,4361	-0,1112	0,1188
	68.5241	0.0244	0.0018		159.936	0,0195	0,0113		159.6	-0.2174	-0.0493		158.92	0.3529	0.0837		159,8121	-0,1511	0,0206		161,8145	-0,4458	0,1639
	69.1054	0.0347	0.0487		161.306	0,0735	-0,0593		160.957	-0.184	0.066		160.278	0.3759	0.0142		161,1645	0,2227	0,0343		163,1858	-0,3034	0,0675
	69.6988	-0.0988	0.0113		162.667	0,3794	0,0910		162.309	-0.4364	0.0194		161.63	0.4868	0.0855		162,5124	-0,0918	-0,0500		164,5640	-0,1811	0,1232
	70.2816	-0.2097	-0.0576		164.166	0,4278	-0,0282		163.666	0.029	-0.0095		162.986	0.3005	-0.0948		163,8655	-0,0078	-0,0021		165,9342	-0,1665	0,0658
	70.8647	-0.1196	0.0648		165.525	0,2335	-0,0280		165.02	-0.4184	0.047		164.34	0.5734	-0.0759		165,2179	-0,0884	0,0027		167,3112	-0,2131	0,1382
	71.4509	0.0042	0.0766		166.881	0,1756	-0,0014		166.379	-0.1577	0.121		165.699	0.4376	-0.0426		166,5759	0,1323	0,0989		168,6824	-0,4434	0,0791
	72.0365	0.0045	0.0708		168.24	0,1003	-0,0817		167.736	-0.1982	0.0027		167.055	0.2734	-0.0159		167,9277	-0,2676	-0,0946		170,0544	-0,2010	0,0574
	72.6193	0.3556	-0.02		169.601	0,3673	0,0434		169.095	-0.4173	0.002		168.416	0.4904	0.0191		169,2789	0,1132	0,0316		171,4685	-0,1729	0,1106
	73.2082	-0.1382	0.0545		170.964	0,2301	0,0677		170.455	-0.2261	0.0216		169.775	0.5248	0.0162		170,6322	0,0263	0,0220		172,8421	-0,4429	0,0358
	73.7905	-0.1159	0.018		172.322	0,2966	-0,0408		171.809	-0.2748	-0.0348		171.13	0.2633	0.0512		171,9959	0,0820	0,0087		174,2142	-0,3454	0,0527
	74.3725	-0.055	-0.009		173.683	0,0533	0,0315		173.168	-0.1046	0.0329		172.488	0.4375	-0.0205		173,3471	0,1355	-0,0866		175,5816	-0,0387	0,0363
	74.9547	0.06	0.0347		175.041	-0,1892	0,0483		174.526	-0.4657	-0.0159		173.846	0.3329	0.0153		174,6971	0,1611	0,0368		176,9555	-0,3438	0,1143
	75.5417	-0.258	0.0926		176.404	-0,0473	-0,0204		175.889	-0.2674	-0.0091		175.209	0.365	-0.0223		176,0488	0,0210	0,0095		178,3274	-0,1286	-0,0397
	76.1298	-0.0248	-0.0122		177.765	0,2749	-0,0615		177.246	-0.2615	0.021		176.566	0.1293	0.1149		177,4003	0,1234	0,0492		179,6992	-0,3481	0,0996
	76.715	0.0441	0.1497		179.127	0,0754	0,0432		178.602	0.0969	-0.1155		177.923	0.3814	0.0449		178,7507	0,2036	-0,0701		181,0726	-0,1704	0,1200
	77.3035	-0.1536	0.0855		180.485	0,3140	-0,0104		179.96	0.1115	-0.0593		179.281	0.5911	0.021		180,1040	-0,0129	0,0389		182,5059	-0,3656	-0,0667
	77.8924	0.0593	-0.0318		181.848	0,1624	-0,1021		181.322	0.0384	-0.1081		180.642	0.3303	-0.0366		181,4554	-0,1405	0,0365		183,8767	-0,3309	0,0484
	78.4755	0.0504	-0.0496		183.208	0,2228	-0,0824		182.678	-0.4441	0.0603		181.998	0.4134	0.0409		182,8075	0,0211	0,0159		185,2481	-0,2349	-0,0764
	79.0582	-0.2103	-0.0288		184.566	0,1698	-0,0343		184.036	-0.01	-0.1122		183.356	0.2766	-0.0254		184,1554	0,0245	-0,0596		186,6233	-0,4139	0,0718
	79.647	-0.0515	0.0879		185.927	0,2171	-0,0168		185.397	-0.2166	-0.0032		184.718	0.2551	0.0054		185,5062	0,1094	-0,0702		187,9975	-0,2542	0,1978
	80.2366	-0.2493	0.0566		187.284	0,2142	0,0311		186.753	-0.2872	-0.0983		186.072	0.292	0.0397		186,8577	0,1247	-0,0818		189,3754	-0,3438	0,0535
	80.8192	-0.0127	0.0777		188.644	0,1201	-0,0031		188.115	-0.1641	-0.0239		187.434	0.3	0.0038		188,2081	0,1622	-0,0615		190,7485	-0,3403	-0,0365
	81.4069	0.1266	0.0391		190.005	0,3831	0,0048		189.475	-0.2553	0.0856		188.794	0.37	-0.0349		189,5613	0,0550	0,0569		192,1221	-0,3064	0,0588
	81.9967	-0.2426	0.0726		191.366	0,2937	0,0616		190.837	-0.4406	0.0091		190.157	0.4562	-0.0866		190,9128	-0,0480	-0,0710		193,4956	-0,0575	0,0728
	82.5817	-0.1303	0.03		192.726	0,2708	-0,0593		192.194	-0.5469	-0.0429		191.516	0.563	0.0567		192,2649	0,0313	0,0251		194,8696	-0,4251	0,1313
	83.1646	0.2396	-0.0379		194.085	0,1018	0,0102		193.556	-0.2132	-0.018		192.876	0.5586	-0.0305		193,6160	0,0824	0,0590		196,2426	-0,1502	0,1321
	83.7516	0.1409	0.0627		195.446	-0,0594	-0,1070		194.912	-0.423	-0.0956		194.233	0.4531	0.0319		194,9695	0,0471	-0,0106		197,6163	-0,0991	0,0814
	84.3388	0.0954	0.0563		196.804	0,1789	0,0177		196.271	-0.2394	0.0415		195.591	0.63	0.0406		196,3186	0,0120	0,0064		198,9898	-0,2182	0,0375
	84.9207	0.0623	0.045		198.164	0,1828	-0,0836		197.631	-0.2798	-0.1152		196.951	0.5205	0.0051		197,6679	0,1471	-0,0480		200,3615	-0,4403	0,0423
	85.5087	0.1722	-0.022		199.521	0,0869	0,0958		199.013	-0.266	0.1038		198.333	0.8479	-0.1955		199,0179	-0,1904	0,0358		201,7466	-0,2433	0,1318
	86.0958	-0.0464	0.1149		200.884	0,0952	0,0189		200.375	-0.165	-0.0881		199.694	0.2526	-0.0682		200,3705	0,3955	-0,1313		203,1199	-0,2583	0,1736
	86.6843	0.0916	0.1072		202.244	0,2193	-0,0660		201.773	-0.325	-0.0493		201.054	0.9176	-0.0272		201,7249	0,3096	0,0195		204,4928	-0,2898	0,0402
	87.2674	0.2031	-0.0236		203.612	0,1999	-0,0896		203.13	-0.2566	0.0581		202.449	0.6009	0.0685		203,0791	0,0229	0,0676		205,8658	0,0578	0,0664
	87.8636	-0.1732	0.0812		204.972	0,2008	-0,0950		204.49	-0.3343	-0.0048		203.81	0.3896	-0.035		204,4277	0,0675	-0,0314		207,2402	-0,0096	0,0985
	88.4515	0.2598	0.0774		206.348	0,1756	0,0106		205.849	-0.2238	-0.0804		205.169	0.5037	0.0859		205,7798	-0,1831	-0,0403		208,6128	-0,1959	0,2126
	89.0376	0.0153	-0.0041		207.71	0,2105	0,0266		207.207	-0.0875	-0.0424		206.528	0.3275	-0.0477		207,1363	-0,2030	-0,0319		209,9863	-0,2892	0,0642
	89.6207	0.118	0.0123		209.069	0,1008	-0,0777		208.569	-0.6196	0.0312		207.885	0.5711	0.0158		208,5013	0,1354	-0,0442		211,3609	-0,0985	0,0497
	90.208	-0.2524	-0.1266		210.428	0,0497	0,0620		209.927	-0.2836	-0.0281		209.247	0.4767	-0.0448		209,8541	0,1966	-0,0504		212,7387	-0,3215	0,1047
	90.7969	-0.2823	-0.0177		211.787	0,3304	-0,1130		211.287	-0.3428	-0.0859		210.606	0.4329	0.0199		211,2071	-0,1262	0,0037		214,1117	-0,2344	0,0807
	91.3837	0.1079	-0.0273		213.148	0,0844	0,0135		212.645	-0.153	0.0034		211.966	0.3579	0.014		212,5591	0,2650	0,0063		215,4849	0,0118	0,0919
	91.9656	0.0853	0.0471		214.504	-0,0504	-0,0679		214.002	-0.0263	0.047		213.323	0.4748	0.0417		213,9125	0,0383	-0,0354		216,8597	-0,1878	0,0532
	92.5503	-0.0356	-0.0471		215.865	0,3710	-0,1167		215.365	-0.3194	0.0967		214.686	0.3952	-0.0966		215,2654	-0,0757	0,0758		218,2310	-0,1585	0,0288
	93.1406	0.1735	-0.0011		217.225	0,0445	0,0225		216.723	-0.1974	0.0111		216.044	0.2398	-0.0076		216,6175	0,0807	-0,0590		219,6030	-0,0600	0,1046
	93.7283	0.1975	-0.0365		218.581	0,2540	-0,0982		218.081	-0.4838	0.0141		217.401	0.4917	-0.0526		217,9665	0,0216	-0,0070		220,9761	-0,3193	0,1061
	94.3126	-0.0023	0.0274		219.941	0,1407	-0,0926		219.447	-0.2856	0.0263		218.767	0.6997	-0.0218		219,3171	-0,0395	-0,0548		222,3646	-0,4778	0,0577
	94.9009	-0.159	-0.0407		221.3	0,2018	-0,0509		220.802	-0.2302	-0.0248		220.123	0.561	0.0352		220,6649	0,1148	-0,0152		223,7408	-0,1195	0,0573
	95.4918	-0.2236	-0.0078		222.661	0,0851	-0,0526		222.157	-0.0226	-0.1087		221.477	0.3359	-0.0073		222,0217	0,0255	-0,0166		225,1142	-0,3582	0,0708
	96.0743	-0.036	0.0484		224.02	0,2035	0,0664		223.517	-0.1093	0.0058		222.837	0.4421	-0.0133		223,3756	0,0893	-0,1193		226,4885	0,2198	0,0037
	96.6561	-0.0513	-0.0488		225.38	-0,0208	0,0334		224.88	-0.2158	0.0429		224.2	0.565	0.0018		224,7319	0,1761	0,0879		227,8646	-0,2925	0,1005
	97.2473	-0.2034	0.0119		226.74	0,3689	-0,0178		226.24	-0.0633	0.1257		225.561	0.4906	0.0119		226,0855	-0,3473	0,0853		229,2420	-0,1103	0,0843
	97.8305	0.0238	0.0686		228.098	0,2025	-0,0773		227.598	-0.3037	-0.0656		226.918	0.4626	-0.0358		227,4386	0,0825	-0,0285		230,6158	-0,3149	0,1383
	98.413	-0.0609	0.0074		229.461	0,0390	-0,0428		228.982	-0.4753	-0.0371		228.302	0.6953	-0.0481		228,7891	0,1532	-0,0152		231,9882	-0,0430	0,0303
	99.0063	0.0199	-0.0174		230.821	-0,0923	-0,0561		230.343	-0.2995	-0.0931		229.662	0.4442	0.0311		230,1424	0,0401	-0,0111		233,3613	0,0485	0,0835
	99.5921	-0.0363	0.0069		232.187	0,1475	-0,0592		231.701	0.0315	-0.0459		231.021	0.1189	0.033		231,4927	-0,1311	0,0042		234,7334	-0,0465	0,1413
	100.181	-0.0238	-0.1635		233.547	0,1580	-0,0067		233.058	-0.4347	-0.0804		232.379	0.2063	0.0173		232,8442	-0,2607	-0,0047		236,1078	0,0306	0,0144
	100.767	0.0962	0.0012		234.907	0,2087	-0,0279		234.419	-0.4696	-0.1532		233.74	0.5104	-0.0454		234,2233	0,0370	-0,0413		237,4792	0,1056	-0,0089
	101.356	-0.1946	-0.0144		236.266	0,0688	0,0717		236.022	-0.2273	-0.0105		235.109	0.3102	-0.0039		235,5724	-0,1195	-0,0556		238,8522	-0,2041	0,0029
	101.944	0.0107	0.0567		237.625	0,1799	-0,0117		237.381	-0.1205	0.0222		236.701	0.3243	0.0155		236,9305	-0,4104	0,0556		240,2258	-0,1535	0,1318
	102.528	0.0091	-0.0385		238.986	0,1692	-0,0868		238.736	-0.1749	-0.0173		238.057	0.6521	0.0782		238,2812	0,3099	-0,0168		241,6009	-0,1837	0,0710
	103.112	0.0754	0.0138		240.35	0,1067	-0,0030		240.093	-0.4772	0.0648		239.414	0.4224	-0.0968		239,6329	0,0131	0,0775		243,0524	-0,0762	0,1065
	103.704	-0.3066	0.0432		241.71	0,3123	0,0208		241.45	-0.1282	-0.0632		240.771	0.1929	-0.0333		240,9840	-0,0175	-0,0156		244,4252	-0,1313	0,0649
	104.29	-0.032	-0.078		243.094	-0,0915	-0,0219		242.81	-0.1349	0.0705		242.13	0.3903	-0.0499		242,3498	0,0761	0,0940		245,7971	0,1272	0,0567
	104.872	0.062	-0.0372		244.459	0,0415	-0,1399		244.168	-0.349	0.0604		243.489	0.4141	0.0286		243,7025	0,1788	0,0964		247,1714	-0,0660	0,0563
	105.46	0.3114	-0.0223		245.819	0,1892	-0,0723		245.532	-0.428	0.0571		244.852	0.4256	0.053		245,0562	0,1853	-0,0446		248,5502	-0,3112	0,0610
	106.047	-0.1946	0.0269		247.19	-0,1136	0,0541		246.89	0.1234	-0.0718		246.211	0.3267	-0.0509		246,4095	-0,0183	-0,0563		249,9226	-0,3041	-0,0086
	106.636	-0.2404	0.0909		248.551	-0,0822	-0,0737		248.249	-0.6982	-0.0272		247.569	0.4783	0.0127		247,7655	0,2162	-0,0416		251,2966	-0,3053	0,0301
	107.222	-0.0032	-0.0821		249.962	-0,0392	-0,0825		249.608	-0.3552	0.0149		248.929	0.3348	-0.047		249,1246	0,0195	-0,0063		252,6634	-0,2776	0,0539
	107.811	-0.0054	0.1196		251.324	-0,1378	-0,0263		250.963	-0.5042	0.029		250.284	0.6726	0.0268		250,4836	0,1245	0,0028		254,0498	-0,0348	-0,0602
	108.396	0.1373	-0.0028		252.69	0,0048	-0,0016		252.329	-0.3252	0.0071		251.649	0.266	-0.0476		251,8351	0,0048	-0,0593		255,4218	-0,3110	0,0695
	108.98	-0.0586	-0.0543		254.051	-0,0314	-0,0105		253.691	-0.4632	-0.0435		253.012	0.6028	0.0213		253,1909	0,1954	0,0136		256,7966	-0,1258	0,0358
	109.563	-0.0554	0.0285		255.413	0,2646	-0,1172		255.047	0.0718	-0.0401		254.368	0.5793	-0.0145		254,5453	-0,1371	-0,0453		258,1805	-0,1271	0,0574
	110.15	0.0274	0.071		256.773	0,3623	-0,0831		256.406	-0.3744	0.0178		255.727	0.3394	-0.0399		255,8978	-0,3583	-0,0044		259,5550	-0,1082	0,0714
	110.74	0.0371	0.1138		258.144	0,1231	-0,0092		257.779	-0.5813	0.0313		257.099	0.5417	-0.0888		257,2511	0,4512	-0,0172		260,9263	-0,1460	0,0186
	111.323	0.0019	0.0772		259.515	0,3036	-0,1111		259.143	-0.4716	0.0258		258.46	0.2169	-0.0662		258,6078	0,0176	0,0066		262,2998	-0,1717	0,0217
	111.912	-0.256	0.043		260.901	0,3338	0,0729		260.505	-0.254	0.0498		259.824	0.5138	-0.0138		259,9610	0,2352	0,0312		263,6714	-0,0244	-0,0198
	112.503	-0.2498	-0.0208		262.259	-0,0166	0,0067		261.874	-0.3641	-0.045		261.195	0.2511	-0.0205		261,3147	0,1912	-0,0320		265,0526	-0,3253	0,0208
	113.09	0.2384	0.0027		263.621	-0,0497	-0,0348		263.236	-0.0408	0.0812		262.556	0.6027	-0.1425		262,6657	-0,0342	-0,0694		266,4267	0,0677	0,0105
	113.679	0.0362	-0.007		264.981	0,0837	-0,0765		264.61	-0.1755	0.0004		263.93	0.5177	0.0151		264,0318	0,0862	0,0031		267,8122	-0,1540	0,0039
	114.266	-0.3458	0.0911		266.356	-0,0721	-0,0014		265.966	-0.25	0.015		265.286	0.6429	0.0632		265,3845	0,0575	-0,0439		269,1824	-0,3593	0,0056
	114.856	-0.0691	0.0671		267.716	0,4266	0,0203		267.331	-0.101	-0.0179		266.652	0.434	0.0556		266,7402	0,2404	0,0392		270,5576	-0,1752	-0,0100
	115.442	-0.1309	0.0267		269.07	0,1508	-0,0473		268.688	-0.247	-0.0115		268.009	0.5226	-0.0363		268,0933	0,1748	0,0144		271,9338	-0,2339	0,1236
	116.025	0.0374	0.0839		270.431	0,2203	-0,1157		270.046	-0.6703	-0.0631		269.365	0.5668	-0.0819		269,4448	0,3418	0,0610		273,5673	-0,0743	0,1293
	116.61	0.1966	0.0077		271.788	0,2554	-0,0018		271.406	-0.0611	0.1013		270.727	0.3685	0.0206		270,7979	0,0410	-0,0167		274,9304	-0,0977	-0,0001
	117.205	0.1598	-0.0285		273.15	0,2177	-0,0492		272.785	-0.0376	0.0162		272.105	0.633	-0.0327		272,1507	0,1607	-0,0302		276,6558	-0,0342	0,1022
	117.794	-0.2227	0.0069		274.507	0,1346	-0,0105		274.146	-0.1902	-0.0451		273.465	0.418	-0.0548		273,4983	-0,1861	0,0832		278,3440	-0,2211	-0,0347
	118.377	-0.0372	-0.0472		275.867	0,1451	-0,1798		275.504	-0.2802	-0.1006		274.825	0.4173	-0.0429		274,8485	0,1719	0,0549		279,7386	0,1038	-0,0804
	118.965	0.0734	-0.0296		277.242	0,0687	-0,0596		276.879	-0.1522	-0.0238		276.198	0.4223	0.0781		276,2011	0,2137	0,0306		281,2847	-0,2155	0,0509
	119.551	0.3827	0.0837		278.617	-0,2251	-0,0021		278.238	-0.0372	-0.0033		277.558	0.5128	-0.068		277,5541	0,1102	-0,1049		282,6545	-0,0323	0,0320
	120.14	0.3576	-0.0016		279.976	0,2056	-0,0862		279.599	-0.2233	0.0131		278.919	0.5945	-0.0006		278,9052	-0,0731	0,0626		284,0391	0,3470	0,0254
	120.728	0.2942	0.0223		281.335	0,2191	-0,0463		280.956	-0.5588	-0.0554		280.276	0.4574	-0.0461		280,2583	0,1575	-0,0502		285,4242	0,0257	0,0871
	121.316	0.2265	0.0584		282.699	0,3999	-0,0339		282.331	-0.1879	-0.0197		281.652	0.3747	-0.05		281,6275	-0,1703	-0,0006		286,7992	-0,0631	0,0660
	121.906	0.3041	-0.0207		284.075	0,1789	-0,0570		283.692	-0.4965	0.0092		283.012	0.3831	0.0788		282,9866	-0,1204	0,0185		288,1794	0,1864	-0,0464
	122.499	0.4264	-0.0352		285.434	0,4470	-0,0674		285.055	-0.3914	0.0228		284.375	0.4904	-0.0432		284,3399	0,2076	0,0266		290,2955	-0,0482	0,1323
	123.084	0.0842	-0.0851		286.811	0,2134	-0,0778		286.413	-0.5709	-0.0541		285.733	0.636	0.0067		285,6959	0,3273	-0,0179		291,7045	0,1029	0,0096
	123.667	0.1977	0.0475		288.171	0,2301	0,0039		287.787	-0.3895	-0.0929		287.107	0.3364	0.0387		287,0444	-0,0055	-0,0282		293,1046	-0,1487	-0,0392
	124.257	0.1784	0.0571		289.529	0,2036	-0,0075		289.146	-0.5416	-0.003		288.466	0.3004	-0.0227		288,4012	0,2456	0,1067		294,4974	0,1721	0,0357
	124.847	0.4704	0.0008		290.906	0,3788	-0,0439		290.505	-0.1859	-0.0534		289.825	0.6309	-0.0508		289,7542	0,0854	-0,0029		296,2063	0,2458	-0,0117
	125.431	0.4278	0.0269		292.267	0,2033	-0,0175		291.881	-0.1171	-0.05		291.201	0.3961	-0.0255		291,1036	0,0533	0,0094		297,5952	0,1066	0,0763
	126.017	0.4304	-0.0572		293.627	0,4142	-0,0913		293.24	-0.4251	0.0036		292.561	0.6129	-0.0005		292,4548	0,3228	-0,0098		298,9838	0,2369	0,1325
	126.606	0.1869	-0.1352		294.986	0,1998	0,0377		294.601	-0.4089	-0.0405		293.921	0.6254	-0.0528		293,8070	-0,0546	-0,0411		300,3895	-0,1212	0,1222
	127.198	0.4572	-0.0082		296.362	0,1996	-0,1155		295.957	-0.2493	0.0072		295.278	0.5665	0.0174		295,1593	0,0668	0,0088		301,7811	0,4547	0,0558
	127.78	0.3344	0.0175		297.737	0,2239	0,0078		297.32	-0.2765	-0.0315		296.64	0.6007	-0.0371		296,5106	0,1637	-0,0135		303,1552	0,2170	0,0181
	128.368	0.4112	0.1213		299.106	0,2993	-0,0878		298.692	-0.177	0.0123		298.013	0.4844	-0.1176		297,8643	0,2087	-0,1747		304,5312	0,1365	0,0405
	128.956	0.5452	-0.0827		300.466	-0,0380	-0,1187		300.05	-0.1743	-0.0456		299.371	0.4601	0.0609		299,2173	0,1028	0,0240		305,9066	0,1217	0,1403
	129.541	0.2047	0.0185		301.825	0,2989	-0,0105		301.414	-0.1053	0.039		300.734	0.6052	0.0689		300,5829	-0,0433	0,0128		307,2839	-0,0326	0,0140
	130.127	0.6986	0.0287		303.193	0,2782	-0,1147		302.794	-0.3956	-0.0099		302.114	0.4873	0.0312		301,9435	0,1968	0,0119		308,6584	0,0261	0,1388
	130.714	0.6895	-0.0534		304.553	0,0800	-0,0260		304.153	-0.5367	-0.0059		303.474	0.3107	-0.0649		303,2956	0,2098	-0,0064		310,0365	0,0233	0,0906
	131.298	0.3918	0.0217		305.915	0,1320	-0,0796		305.515	-0.4456	0.0455		304.835	0.383	-0.0267		304,6480	0,0477	0,0691		311,4297	-0,0619	0,1082
	131.884	0.5221	-0.0449		307.273	0,2486	-0,0867		306.878	-0.1369	0.0964		306.199	0.4272	-0.0161		305,9977	0,3049	-0,0923		312,8059	0,1853	0,1096
	132.468	0.8628	0.0433		308.648	0,0158	0,0118		308.247	-0.4802	-0.1047		307.567	0.2986	-0.023		307,3472	-0,0362	0,1458		314,1873	0,0458	0,0547
	133.056	0.6382	0.1303		310.006	0,3046	0,0681		309.61	-0.2485	0.0099		308.928	0.2207	-0.0286		308,6980	0,2174	0,0114		315,5736	0,1752	0,0902
	133.646	0.3824	0.0061		311.368	0,3061	-0,0108		310.981	-0.0998	-0.0413		310.301	0.6893	0.1009		310,0501	0,2047	0,0500		316,9479	-0,1245	0,0241
	134.235	0.5857	0.1249		312.743	0,3218	-0,0330		312.34	-0.3161	0.0303		311.66	0.36	0.0662		311,4013	0,0190	-0,0073		318,3321	0,1896	0,1096
	134.82	0.7675	-0.0065		314.102	0,3750	-0,0799		313.704	-0.3951	-0.0029		313.025	0.3831	0.0363		312,7527	0,0625	0,0306		319,7113	-0,0342	0,0926
	135.409	0.812	0.014		315.477	0,3515	-0,1133		315.062	-0.5951	0.0344		314.383	0.6945	-0.0091		314,1057	0,0833	-0,0035		321,0834	0,0866	-0,0037
	135.999	0.4456	0.0576		316.834	0,1310	0,0096		316.422	-0.3356	-0.0429		315.741	0.4356	-0.0435		315,4537	-0,0022	-0,0259		322,4791	-0,0982	0,0184
	136.586	0.3894	0.0123		318.197	0,1271	-0,0686		317.786	-0.555	-0.0106		317.107	0.7416	-0.0621		316,8059	-0,0347	0,0563		323,8513	-0,0823	0,0897
	137.169	0.5663	0.0016		319.556	0,1850	0,0019		319.144	-0.2228	-0.0315		318.464	0.5331	-0.0601		318,1572	-0,0907	0,0525		325,2363	0,0375	-0,0016
	137.762	0.4133	-0.0154		320.914	0,2357	-0,0028		320.5	-0.4781	-0.0288		319.821	0.7571	0.0593		319,5076	0,2086	-0,0298		326,6078	0,1253	0,0493
	138.351	0.4983	-0.0984		322.276	-0,0889	-0,0542		321.86	0.0045	-0.0275		321.18	0.7462	-0.0779		320,8604	-0,0348	-0,0698		327,9828	0,0201	0,1492
	138.94	0.7322	-0.0564		323.65	0,3083	0,0461		323.216	-0.2126	0.06		322.536	0.4885	0.0132		322,2120	0,2880	0,0792		329,3581	0,1115	0,0065
	139.522	0.4612	0.0175		325.01	0,4469	-0,0474		324.588	-0.1619	0.0417		323.907	0.3437	-0.0285		323,5806	0,0908	-0,0890		330,7379	-0,0722	0,1441
	140.111	0.4526	-0.0658		326.372	0,3578	-0,1003		325.95	-0.321	0.0262		325.27	0.4204	0.0597		324,9401	0,2888	0,0662		332,2206	-0,0517	0,0151
	140.705	0.4831	0.1447		327.745	0,1790	-0,1134		327.309	-0.576	-0.0262		326.63	0.55	-0.0807		326,2919	0,1864	-0,0743		333,5943	-0,0322	-0,0049
	141.291	0.4527	0.1699		329.104	0,0867	-0,1632		328.671	-0.0042	-0.0343		327.991	0.8806	-0.0398		327,6442	0,1688	0,0701		334,9988	-0,1523	0,0666
	141.873	0.4485	0.0121		330.464	0,3833	-0,1211		330.042	-0.4021	0.0334		329.363	0.5674	0.1114		328,9939	-0,0143	-0,0246		336,3887	-0,0519	0,0986
	142.461	0.3524	0.0632		331.824	0,2253	-0,0385		331.404	-0.2208	0.0342		330.725	0.5428	-0.0074		330,3881	0,1300	-0,0751		337,7839	0,0452	0,1077
	143.043	0.5472	0.1079		333.199	0,2939	-0,0688		332.763	-0.5437	0.0394		332.084	0.596	0.0192		331,7461	0,2738	-0,0703		339,1586	-0,1362	0,1024
	143.633	0.237	0.025		334.559	0,3848	-0,0576		334.124	-0.266	-0.0122		333.445	0.597	0.056		333,0995	-0,1377	0,0092		340,5532	0,1540	-0,0068
	144.22	0.507	0.1095		335.919	0,1514	-0,0968		335.495	-0.2183	0.0248		334.816	0.5235	-0.0021		334,4863	-0,0565	0,0099		341,9388	0,1680	0,0538
	144.807	0.0549	0.0416		337.276	0,2057	-0,1045		336.858	-0.4511	0.0156		336.178	0.4427	-0.0416		335,8394	-0,1419	0,0113		343,3632	-0,0362	0,1055
	145.397	0.3803	0.1239		338.652	0,3946	-0,2031		338.217	-0.3797	-0.0063		337.537	0.4562	0.0245		337,1986	-0,0641	0,0252		344,7559	0,2640	0,1127
	145.995	0.2698	-0.028		340.011	0,2607	-0,0731		339.59	-0.4878	-0.0356		338.91	0.5073	-0.0155		338,5675	-0,0455	0,0369		346,1329	0,1518	-0,0021
	146.581	0.2674	0.0619		341.372	0,5189	-0,1198		340.952	-0.5296	0.0039		340.273	0.4278	-0.1024		339,9181	0,1950	-0,0481		347,5332	-0,0600	0,1059
	147.164	0.1833	0.0082		342.748	0,4230	-0,0539		342.309	-0.1661	-0.0288		341.63	0.2941	0.0334		341,2818	0,2851	0,0354		348,9036	-0,0030	0,1175
	147.755	0.2003	0.014		344.107	0,3237	-0,0912		343.674	-0.2849	-0.0943		342.993	0.3007	0.0036		342,6506	0,3506	-0,0256		350,2898	-0,0526	-0,0031
	148.344	0.1837	-0.0727		345.465	0,1502	0,0695		345.045	-0.4337	-0.0183		344.366	0.2794	-0.1356		344,0001	-0,0674	0,0830		351,6916	-0,0222	-0,0040
	148.926	-0.1771	0.1006		346.824	0,2399	0,0303		346.408	-0.3754	-0.0744		345.729	0.6371	0.0248		345,3497	0,1841	0,0021		353,0803	0,0936	0,0515
	149.517	0.1062	0.018		348.201	0,0646	0,0785		347.788	-0.4709	0.0691		347.109	0.3301	0.0991		346,7005	-0,0168	0,0908		354,4843	0,0058	0,1294
	150.105	0.3059	0.1151		349.56	0,0926	-0,0116		349.15	-0.126	-0.0926		348.47	0.3874	0.0263		348,0541	0,2489	-0,0397		355,8604	0,2103	0,0848
	150.698	0.2584	-0.0145		350.92	0,1117	-0,0270		350.507	-0.2228	-0.01		349.827	0.2813	-0.0305		349,5509	-0,1704	-0,0849		357,2429	0,2197	0,0606
	151.28	0.3366	0.0266		352.277	0,1719	0,0018		351.886	-0.2237	0.0683		351.206	0.4051	0.0859		350,9013	0,0626	-0,0567		358,6287	0,1617	0,0340
	151.868	0.6103	-0.0039		353.655	0,1957	0,0100		353.244	-0.4427	0.0408		352.565	0.0929	0.0382		352,2522	0,1222	-0,0445		360,0343	0,0194	-0,0340
	152.456	0.1946	0.0164		355.014	0,1246	-0,0336		354.606	-0.2114	-0.0741		353.926	0.1712	-0.0235		353,6020	0,0940	-0,0295		361,4381	0,0766	0,0572
	153.044	0.4967	0.0071		356.373	0,2678	0,0475		355.963	-0.2934	-0.0393		355.284	0.0205	0.1198		354,9493	-0,1950	0,0155		362,8115	0,3516	0,0379
	153.635	0.3622	0.0496		357.75	-0,2920	0,0709		357.337	-0.2724	0.0443		356.658	0.1237	0.1059		356,3009	0,1660	0,0677		364,1968	0,0733	0,1284
	154.222	0.3749	-0.0235		359.108	-0,1525	0,0951		358.7	-0.1821	-0.132		358.021	-0.2599	0.2439		357,6517	0,0292	-0,0127		365,5830	0,1114	0,0558
	154.811	0.3317	0.0531		360.469	-0,3702	0,1590		360.057	-0.7364	0.0602		359.377	-0.5385	0.1664		359,0026	0,1995	0,0310		366,9870	0,0729	0,1038
	155.398	0.1377	-0.0075		361.83	-0,1097	0,1089		361.415	-0.3122	0.0229		360.736	-0.545	0.2646		360,3557	0,2183	0,0046		368,3926	-0,0556	0,0179
	155.982	0.04	0.0805		363.204	-0,4941	0,1198		362.791	-0.5815	0.0495		362.111	-0.8094	0.257		361,7073	0,2363	-0,0048		369,7923	0,2346	-0,0366
	156.565	0.0613	0.0121		364.563	-0,3983	0,1697		364.196	-0.5595	-0.0197		363.469	-0.9459	0.4332		363,0565	-0,0072	0,0449		371,1976	0,0006	0,0234
	157.154	0.0205	0.0795		365.923	-0,8099	0,3202		365.553	-0.206	-0.0355		364.874	-1.1754	0.4335		364,4201	-0,0918	-0,0708		372,5837	-0,0344	-0,0181
	157.745	0.0724	-0.0004		367.28	-0,6616	0,2383		366.916	-0.0537	-0.0642		366.237	-1.2988	0.4319		365,7958	-0,1093	0,0700		373,9880	0,0659	0,0721
	158.328	0.1338	-0.0002		368.658	-0,7625	0,3466		368.294	-0.538	0.013		367.613	-1.6591	0.5565		367,1470	0,1592	0,0325		375,3934	-0,0090	0,0314
	158.916	0.1388	0.1038		370.013	-1,2368	0,2843		369.655	-0.5143	0.0794		368.975	-1.6134	0.5679		368,4968	0,0306	-0,1009		376,7928	0,1234	0,0741
	159.506	0.2053	-0.0108		371.373	-1,0361	0,4036		371.011	-0.5627	0.0408		370.332	-2.0699	0.6706		369,8497	-0,1205	-0,0305		378,1983	0,1278	0,0514
	160.093	0.4323	-0.0425		372.753	-1,2665	0,4156		372.388	-0.4094	-0.0025		371.71	-2.1955	0.7761		371,2021	0,0577	-0,1026		379,5848	0,0856	0,0920
	160.68	0.0881	0.109		374.112	-1,2374	0,4935		373.748	-0.5792	0.021		373.067	-2.7729	0.9455		372,5550	0,0732	0,0172		380,9900	0,1510	0,0164
	161.264	0.5763	0.0691		375.816	-1,7392	0,5007		375.106	-0.4958	0.0263		374.425	-2.7532	0.8933		373,9075	0,0651	0,0582		382,3957	0,0646	0,0913
	161.854	0.0557	-0.0098		377.176	-2,2679	0,5965		376.459	-0.6215	0.0592		375.783	-2.9382	1.0435		375,2619	-0,1483	-0,0371		383,7939	0,1573	0,0938
	162.442	0.4761	-0.0725		378.536	-2,1204	0,6594		377.837	-0.7024	0.083		377.161	-3.4983	1.2128		376,6351	0,0654	-0,0373		385,1989	0,1633	0,1495
	163.025	0.1267	-0.0426		379.915	-2,3657	0,7022		379.203	-0.8224	0.0121		378.522	-3.8681	1.2691		377,9957	-0,0421	-0,0320		386,5858	0,0057	0,0660
	163.611	0.2047	-0.1132		381.276	-2,1966	0,7892		380.559	-0.7892	0.1112		379.883	-4.1017	1.3263		379,3467	-0,0288	-0,0601		388,0078	-0,0127	0,0599
	164.201	0.1459	-0.0139		382.663	-2,5937	0,8196		381.913	-0.6156	0.0652		381.238	-4.4724	1.4621		380,7066	0,1693	0,0177		389,3978	0,1481	-0,0179
	164.784	0.6486	-0.1251		384.022	-3,0594	1,0180		383.292	-1.1365	0.0754		382.616	-4.9611	1.5559		382,0590	0,0514	-0,0948		390,7945	-0,1893	0,0750
	165.371	0.4592	-0.0507		385.417	-2,6686	1,0092		384.648	-0.644	0.1692		383.972	-4.9398	1.651		383,4111	-0,1163	-0,0855		392,2005	0,0871	0,0377
	165.96	0.0803	0.025		386.793	-3,1306	1,0442		386.003	-0.8915	0.1145		385.328	-5.5278	1.728		384,7631	-0,1539	-0,0838		393,5907	0,0729	0,1802
	166.547	0.1409	0.0368		388.162	-3,2468	1,0262		387.386	-1.2992	0.2028		386.71	-5.8243	1.7059		386,1389	0,2209	-0,0049		394,9919	0,1233	0,1452
	167.136	0.2337	0.0592		389.52	-3,6274	1,2306		388.748	-1.1619	0.0822		388.07	-6.2613	1.9289		387,5436	0,1754	-0,0669		396,4133	-0,0211	-0,0424
	167.725	-0.15	0.0286		390.883	-3,8292	1,2051		390.331	-1.3297	0.0892		389.656	-6.7874	2.0181		388,9008	-0,0521	-0,0255		397,7982	-0,0243	0,1093
	168.314	0.0136	0.0736		392.257	-4,1550	1,2535		391.694	-1.2247	0.1756		391.022	-7.0816	2.0888		390,2535	0,0792	0,0827		399,2028	-0,1546	0,0908
	168.903	0.0181	-0.0205		393.617	-4,2373	1,4073		393.047	-1.3725	0.1715		392.375	-7.5245	2.2084		391,6000	-0,0464	0,0798		400,5893	0,2117	-0,0042
	169.492	0.0654	-0.1172		394.979	-4,5408	1,3684		394.399	-1.3368	0.2568		393.727	-7.5707	2.4252		392,9524	-0,2950	-0,0679		401,9962	0,1272	0,1013
	170.075	-0.2141	0.0705		396.339	-4,7996	1,5343		395.747	-1.3807	0.1269		395.075	-8.0816	2.475		394,3044	-0,0509	0,0542		403,4011	0,1641	0,0811
	170.663	-0.1485	-0.0505		397.712	-4,9984	1,5603		397.096	-1.381	0.3614		396.425	-8.4097	2.5475		395,6550	-0,0825	0,0531		404,8002	0,0140	-0,0136
	171.255	0.0339	0.0226		399.07	-4,9115	1,6455		398.5	-1.5967	0.3293		397.78	-8.8662	2.6728		397,0067	0,3944	0,0958		406,2037	0,1672	-0,1023
	171.846	-0.1798	0.0697		400.431	-5,2804	1,6729		399.849	-1.7673	0.3246		399.176	-9.3205	2.7355		398,3646	0,0958	0,0577		407,5917	0,3749	-0,0387
	172.458	-0.247	-0.0506		401.786	-5,2064	1,8893		401.201	-1.7253	0.4055		400.528	-10.0967	2.8097		399,7179	0,0080	0,0298		408,9979	0,1835	0,0274
	173.045	-0.0284	-0.0057		403.163	-5,8692	1,8596		402.551	-1.8361	0.3435		401.879	-9.9739	2.9687		401,0935	0,0972	0,0147		410,4021	0,2470	0,0872
	173.633	0.0414	-0.0015		404.52	-5,7378	1,9184		403.906	-1.8337	0.524		403.235	-10.3679	3.0621		402,4515	-0,0416	-0,0250		411,7996	0,2661	0,0225
	174.222	-0.0035	0.0891		405.881	-5,8670	1,9095		405.255	-2.3936	0.4357		404.584	-10.7024	3.0712		403,8037	0,0652	-0,0296		413,2057	0,2542	0,1264
	174.81	0.1345	-0.0065		407.259	-6,2603	2,0010		406.604	-2.2107	0.4636		405.933	-10.8518	3.2492		405,1566	0,1061	-0,1021		414,5938	0,3762	0,1397
	175.397	0.0426	-0.1389		408.619	-6,8433	2,1268		407.955	-2.4386	0.5494		407.283	-11.394	3.338		406,5050	0,1816	-0,0278		415,9998	0,1441	0,1632
	175.983	-0.4172	-0.0208		409.975	-6,7307	2,1684		409.304	-2.6119	0.4889		408.632	-11.8036	3.4438		407,9019	0,0597	-0,0816		417,4027	0,1735	0,0292
	176.568	-0.045	0.0484		411.33	-6,9481	2,3257		410.656	-2.5907	0.5403		409.984	-12.1435	3.613		409,2575	0,0115	-0,0376		418,8003	0,3379	0,0783
	177.157	-0.1658	-0.0092		412.714	-6,9618	2,3569		412.007	-2.659	0.59		411.336	-12.4377	3.6796		410,6423	0,1121	0,1234		420,2053	0,2120	0,0721
	177.749	-0.2405	0.0241		414.071	-7,1842	2,3810		413.386	-2.7169	0.6026		412.715	-12.5228	3.6535		412,0003	0,1149	0,0493		421,5972	0,1345	0,0326
	178.332	-0.3112	0.0713		415.426	-7,4226	2,3958		414.748	-3.1605	0.5902		414.075	-12.9455	3.7987		413,3501	0,0688	-0,0570		422,9978	-0,0657	0,1065
	178.919	-0.2243	0.0632		416.782	-7,9212	2,5452		416.1	-2.7981	0.6607		415.427	-13.511	3.9039		414,7117	0,0481	-0,0267		424,4084	0,1304	0,0435
	179.507	-0.0723	0.0446		418.165	-7,7208	2,5990		417.454	-3.1442	0.7583		416.783	-13.6954	3.8969		416,0953	0,1238	-0,0776		425,8017	0,0630	0,0405
	180.097	0.0254	0.108		419.523	-8,1425	2,6841		418.804	-3.2756	0.7063		418.132	-13.729	3.9598		417,4536	0,2086	0,0046		427,2068	0,1478	0,0216
	180.687	-0.0665	0.0476		420.88	-8,3790	2,7457		420.158	-3.3109	0.7776		419.483	-14.1619	4.1355		418,8073	0,3321	-0,0372		428,5963	0,1388	0,0302
	181.273	0.0875	0.0539		422.267	-8,5967	2,7875		421.525	-3.0703	0.6812		420.838	-14.4737	4.1738		420,1593	0,0501	0,0786		430,0015	0,3953	0,0373
	181.861	0.0255	-0.0452		423.624	-8,6264	2,8877		422.889	-3.1255	0.7594		422.218	-14.4955	4.1714		421,5107	-0,0687	-0,0417		431,4039	0,0219	0,0742
	182.447	0.0616	-0.008		425.021	-8,7145	2,8204		424.25	-3.34	0.7233		423.577	-14.9114	4.2678		422,8631	-0,0216	0,1261		432,8055	-0,0182	-0,0436
	183.032	-0.0902	-0.047		426.378	-9,0306	2,9619		425.599	-3.4825	0.8245		424.927	-14.8875	4.2138		424,2142	0,0749	-0,0607		434,2097	0,0110	0,0324
	183.617	-0.0305	0.0882		427.763	-9,6923	3,0625		426.958	-3.5642	0.8249		426.285	-14.8894	4.3931		425,5968	0,0802	0,0912		435,5950	0,1669	0,1268
	184.208	-0.1472	-0.002		429.121	-9,5428	3,0571		428.342	-3.5301	0.7619		427.667	-15.37	4.4928		426,9583	0,1959	-0,0252		436,9999	0,0911	0,0468
	184.796	0.0654	-0.0134		430.477	-9,8400	3,2664		429.699	-3.5066	0.869		429.027	-15.4258	4.5122		428,3093	0,0003	-0,0857		438,4054	0,1539	0,0994
	185.381	-0.1442	0.0227		431.836	-10,0218	3,2260		431.07	-3.8702	0.8929		430.398	-15.5274	4.5657		429,6693	-0,1331	-0,0283		439,8031	-0,1216	0,0270
	185.968	0.0359	-0.018		433.217	-10,4158	3,3031		432.417	-3.7721	0.8579		431.746	-15.6592	4.5154		431,0539	0,1192	-0,0442		441,2105	0,3035	0,0406
	186.552	0.1312	-0.0266		434.576	-10,5751	3,3400		433.792	-3.9331	0.8251		433.12	-16.0771	4.7453		432,4076	-0,1190	-0,0478		442,5967	-0,0438	0,1390
	187.138	-0.0889	-0.0224		435.934	-10,7882	3,4725		435.15	-3.862	0.8868		434.476	-15.9884	4.6041		433,7612	-0,0781	0,1792		444,0036	-0,1167	0,0346
	187.724	-0.3106	0.0779		437.29	-10,9948	3,5555		436.508	-3.7988	0.9046		435.834	-16.184	4.5871		435,1481	-0,0088	0,1027		445,4103	0,2354	0,1108
	188.31	-0.0856	-0.0121		438.669	-10,5703	3,5630		437.889	-3.8072	0.8688		437.216	-16.0964	4.7296		436,5017	0,0827	-0,0092		446,8065	0,0714	0,0805
	188.899	0.0821	-0.0393		440.025	-11,2498	3,5451		439.249	-3.7388	0.92		438.575	-16.2555	4.6675		437,8563	0,2566	0,0144		448,2130	0,1870	-0,0203
	189.485	0.2673	-0.0105		441.381	-11,6774	3,6267		440.954	-3.7938	0.8513		440.281	-16.4121	4.7823		439,2156	-0,2120	0,0322		449,5994	0,1531	0,0814
	190.068	-0.1237	0.069		442.765	-11,6685	3,6295		442.299	-4.2055	0.98		441.627	-16.2965	4.8357		440,5989	0,1679	-0,0239		451,0080	0,3050	-0,0042
	190.655	0.0216	0.0567		444.124	-11,8531	3,8013		443.648	-4.0893	0.8523		442.977	-16.7122	4.7991		441,9565	-0,2037	-0,0210		452,4479	0,0695	0,0527
	191.246	-0.0371	0.0175		445.476	-12,3980	3,9494		445.009	-3.9933	0.9166		444.336	-16.7378	4.8444		443,3098	0,0715	-0,0312		454,1203	-0,0282	0,0540
	191.834	0.0395	-0.0377		446.833	-12,2876	3,8832		446.391	-4.042	0.8969		445.717	-16.4943	4.9339		444,6703	0,0922	-0,0273		455,9155	0,0086	0,0671
	192.423	-0.1998	0.0755		448.218	-12,4852	3,9345		447.75	-4.3229	1.0904		447.078	-16.8959	4.8072		446,0532	-0,0425	0,0490		457,2935	-0,1641	0,0012
	193.015	-0.1591	-0.0764		449.578	-12,5266	4,0359		449.156	-4.3634	0.967		448.432	-16.9305	4.9493		447,4039	-0,2484	0,0279		458,6896	0,0786	0,1122
	193.602	-0.3384	0.0385		450.928	-12,8921	4,1115		450.56	-4.4602	0.9944		449.885	-16.7654	4.8852		448,7645	-0,2030	0,0627		460,0965	0,3191	0,0340
	194.19	-0.1234	-0.048		452.288	-12,8930	4,2980		451.916	-4.4509	0.9486		451.243	-16.9052	4.9573		450,1460	0,0895	-0,0134		461,7264	0,1177	-0,0026
	194.776	-0.2108	-0.0126		453.672	-13,3425	4,2221		453.298	-4.3294	0.96		452.624	-16.7384	4.9429		451,5052	-0,0212	-0,0506		463,1462	-0,0032	-0,0804
	195.38	-0.192	-0.0091		455.027	-13,6771	4,3290		454.653	-4.6723	1.0113		453.98	-17.1207	4.9125		452,8598	0,0495	0,1135		464,5473	0,0792	0,0856
	195.967	0.0475	0.0107		456.382	-13,6260	4,4006		456.009	-4.5733	1.0284		455.338	-17.519	4.9733		454,2167	-0,0589	0,1170		465,9505	0,1832	0,0871
	196.552	-0.067	-0.0269		457.767	-13,9989	4,4713		457.393	-4.636	1.1166		456.719	-17.2143	4.9949		455,5980	-0,0578	0,0557		467,3376	-0,0034	0,1078
	197.142	-0.2938	0.0613		459.125	-14,0950	4,4968		458.75	-4.588	1.0595		458.078	-17.3839	5.0157		456,9586	0,0976	0,1133		468,7425	0,4698	-0,0076
	197.736	-0.2901	0.0546		460.478	-14,2236	4,5840		460.103	-4.5584	1.0087		459.431	-17.3098	5.032		458,3121	-0,2444	0,0203		470,1478	-0,0722	0,0872
	198.324	0.1124	-0.0525		461.836	-14,4446	4,7080		461.462	-4.5311	1.0873		460.79	-17.3409	4.9407		459,6745	0,0094	0,1141		471,5488	0,0338	0,1001
	198.912	-0.109	0.0274		463.22	-14,5945	4,7607		462.844	-4.6814	1.0212		462.173	-17.3116	4.9917		461,0532	-0,1239	0,1526		472,9522	0,0363	0,0629
	199.503	-0.1923	-0.1427		464.58	-15,0819	4,8247		464.204	-4.2379	1.2258		463.533	-17.3291	5.224		462,4077	-0,0637	0,1026		474,3568	0,1871	0,0612
	200.086	-0.0894	0.0594		465.933	-14,6795	4,8511		465.557	-4.5369	1.1971		464.886	-17.354	4.9482		463,7663	-0,2758	0,0857		475,7457	0,1862	0,1156
	200.672	-0.1191	0.0486		467.289	-15,4632	4,8534		466.917	-4.5896	1.0289		466.245	-17.3781	5.0676		465,1958	-0,3602	0,1014		477,1690	0,1973	0,0357
	201.262	-0.0884	0.0324		468.675	-15,4735	4,9646		468.297	-4.816	1.0916		467.626	-17.0962	5.0711		466,5680	-0,0816	0,2837		478,5533	0,0050	0,0474
	201.85	-0.0875	0.0534		470.029	-15,6393	4,9847		469.654	-4.6828	1.0834		468.98	-17.3145	5.0494		467,9169	0,2556	0,0880		479,9544	0,1217	0,0107
	202.437	0.0618	-0.008		471.386	-15,6433	4,9801		471.013	-5.0001	1.0915		470.339	-17.3205	5.0266		469,2671	-0,1027	0,0984		481,3481	-0,0710	0,1086
	203.029	-0.1985	0.0235		472.77	-16,0990	5,1251		472.397	-4.796	1.0972		471.725	-17.3078	5.0315		470,6478	-0,2258	0,2170		483,0663	0,0458	0,1023
	203.618	-0.1608	0.0527		474.127	-16,3989	5,2585		473.754	-4.662	1.2182		473.081	-17.5649	5.1022		472,0074	-0,1508	0,1240		484,4538	-0,0370	0,0378
	204.208	-0.0209	0.0808		475.479	-16,7801	5,2880		475.109	-4.9213	1.2416		474.437	-17.8485	5.0641		473,3619	-0,1229	0,0736		485,8432	-0,1494	0,1200
	204.796	-0.2445	0.0657		476.837	-16,6694	5,4189		476.466	-4.795	1.1986		475.793	-17.664	5.0059		474,7207	-0,3876	0,0896		487,2483	-0,0179	0,1495
	205.385	-0.3818	0.0599		478.222	-16,8173	5,3068		477.848	-4.8947	1.1097		477.176	-17.6436	5.128		476,1022	-0,1174	0,1634		489,0137	-0,0053	0,0607
	205.973	-0.2847	0.1379		479.583	-17,2075	5,6004		479.255	-4.8108	1.1487		478.582	-17.7499	5.1481		477,4605	-0,3438	0,1460		490,4083	-0,0888	0,1102
	206.56	-0.0464	-0.0039		480.937	-17,4446	5,5191		480.612	-4.8125	1.321		479.935	-17.6214	5.0372		478,8179	-0,3212	0,1496		491,7977	-0,1779	0,2175
	207.15	-0.2219	-0.0416		482.292	-17,5048	5,4925		481.965	-5.1217	1.3057		481.295	-17.8472	5.1641		480,1751	-0,5581	0,0772		493,1997	-0,0883	0,1520
	207.743	-0.0098	-0.0396		483.677	-17,8679	5,6118		483.348	-5.2811	1.2038		482.676	-17.7045	5.1172		481,5552	-0,4290	0,1095		494,6070	-0,0127	0,1674
	208.331	-0.0837	0.0238		485.031	-18,1475	5,6385		484.707	-5.2521	1.3095		484.035	-17.813	5.1778		482,9108	-0,1600	0,2410		496,0035	-0,4318	0,2277
	208.918	-0.2325	0.209		486.388	-18,1279	5,6814		486.062	-5.0953	1.3838		485.391	-17.807	5.1184		484,2690	-0,3116	0,1666		497,4075	-0,0374	0,1294
	209.51	-0.047	-0.0517		487.773	-18,3390	5,7403		487.424	-5.3439	1.2527		486.752	-17.7877	5.1385		485,6512	-0,1578	0,1767		498,7968	-0,1825	0,1768
	210.098	-0.0899	-0.0472		489.131	-18,0891	5,8397		488.804	-5.3576	1.326		488.13	-17.7114	5.1623		487,0105	-0,6012	0,0286		500,2029	-0,2609	0,1653
	210.687	0.0699	0.0868		490.484	-18,7500	5,9183		490.156	-5.5934	1.3302		489.485	-18.0155	5.054		488,3640	-0,5362	0,1154		501,6108	0,5919	-0,3644
	211.279	-0.3296	-0.0368		491.84	-18,7445	6,0897		491.515	-5.6761	1.3803		490.843	-18.0448	5.1964		489,7237	-0,6574	0,2494		503,0058	1,9172	-1,1371
	211.867	-0.0801	0.0427		493.225	-18,8922	6,1336		492.896	-5.6798	1.3773		492.224	-17.6554	5.2349		491,1058	-0,1667	0,1874		504,4104	3,1773	-1,7664
	212.455	-0.2952	0.0094		494.586	-19,1226	6,1006		494.255	-5.7263	1.4134		493.584	-18.0651	5.1518		492,4635	-0,6087	0,0917		505,7982	3,9901	-2,4407
	213.042	-0.0202	0.1019		495.981	-19,3656	6,1427		495.609	-5.2503	1.3408		494.938	-17.7847	5.1615		493,8660	-0,5684	0,2205		507,2059	4,8032	-2,5963
	213.632	-0.1557	0.0774		497.342	-19,5177	6,0817		496.969	-5.8347	1.3115		496.298	-17.8833	5.158		495,2227	-0,6721	0,2221		508,6268	5,0114	-2,6922
	214.231	-0.103	0.0618		498.728	-19,5586	6,1585		498.352	-5.8798	1.503		497.679	-18.0671	5.2332		496,6060	-0,6131	0,2693		510,0572	5,0450	-2,6848
	214.819	-0.1816	0.0433		500.086	-20,0840	6,4509		499.71	-6.1456	1.4856		499.038	-18.2486	5.2712		497,9648	-0,7151	0,1306		511,4605	4,9177	-2,5836
	215.407	0.0136	-0.0562		501.439	-20,0052	6,4160		501.064	-6.0793	1.4891		500.393	-18.0267	5.1359		499,3197	-0,3568	0,1681		512,8477	5,0491	-2,6083
	215.996	-0.0979	0.0199		502.795	-20,4152	6,5065		502.423	-6.1937	1.5179		501.75	-18.2136	4.9887		500,6787	-0,3435	0,1474		514,2538	4,7340	-2,5903
	216.584	-0.0852	0.1553		504.179	-20,3671	6,5996		503.804	-6.0803	1.466		503.132	-18.3315	5.1934		502,0590	-0,5138	0,2237		515,6598	4,6124	-2,6119
	217.171	0.089	0.166		505.534	-20,6556	6,5436		505.158	-6.2176	1.5244		504.488	-17.9575	5.2182		503,4135	-0,9697	0,3251		517,0598	4,7633	-2,5214
	217.762	-0.0809	-0.037		506.936	-21,0217	6,6592		506.516	-6.6703	1.543		505.845	-18.237	5.1078		504,7736	-0,8831	0,1403		518,4615	4,2719	-2,5357
	218.359	-0.0928	0.0134		508.296	-20,7688	6,6045		507.899	-6.4243	1.5814		507.227	-18.1177	5.2445		506,1540	-0,6957	0,2239		519,8510	3,9564	-2,5175
	218.947	0.0445	0.0154		509.796	-21,1230	6,7597		509.26	-6.6194	1.5372		508.588	-18.3076	5.198		507,5139	-0,8119	0,2973		521,2535	4,2049	-2,4999
	219.538	-0.0113	0.0154		511.18	-21,4516	6,7618		510.612	-6.4779	1.6788		509.941	-17.998	5.1965		508,8846	-0,4764	0,2231		522,9076	3,7092	-2,3908
	220.132	-0.035	-0.1629		512.538	-21,7865	6,8360		511.972	-6.7711	1.7493		511.3	-18.1714	5.2627		510,2720	-0,8304	0,3317		524,3043	3,3456	-2,2508
	220.724	-0.3106	-0.0307		513.936	-21,7228	6,9275		513.353	-6.7288	1.7307		512.68	-18.3918	5.0857		511,6536	-0,8678	0,2943		525,7094	3,2525	-2,2945
	221.311	-0.1384	-0.132		515.343	-21,9188	6,9486		514.711	-6.7116	1.8558		514.04	-18.1927	5.2166		513,0160	-0,6346	0,2901		527,1152	3,3010	-2,2134
	221.901	-0.2426	-0.0529		516.731	-22,3603	6,9787		516.067	-7.2297	1.8762		515.394	-18.2356	5.2488		514,3681	-1,0146	0,2237		528,5105	2,8487	-2,0981
	222.491	0.0704	-0.0195		518.089	-22,4123	7,0509		517.425	-7.3189	1.849		516.752	-18.0656	5.3534		515,7280	-1,0902	0,2624		529,9164	2,7043	-1,9858
	223.076	-0.183	-0.1335		519.487	-22,6159	7,2276		518.805	-7.2075	1.8447		518.133	-18.1271	5.2287		517,1093	-0,9123	0,3863		531,3030	2,1908	-2,0042
	223.664	0.1927	0.0454		520.89	-22,4720	7,1566		520.163	-7.5414	1.7999		519.491	-18.4669	5.3039		518,4683	-0,7973	0,2061		532,7107	1,9514	-1,7939
	224.254	-0.2534	-0.0726		522.278	-22,8923	7,1868		521.521	-7.7706	1.8648		520.849	-18.1923	5.2346		519,8294	-0,6160	0,3545		534,1160	1,8137	-1,7648
	224.842	0.1471	0.0594		523.637	-22,9791	7,3346		522.901	-7.6813	1.9358		522.229	-17.8733	5.289		521,2254	-0,9613	0,4370		535,5132	1,2068	-1,6728
	225.429	-0.275	0.0312		524.989	-23,3339	7,3696		524.264	-8.1039	1.9499		523.591	-18.3045	5.3551		522,6099	-1,0868	0,2709		536,9196	1,2769	-1,7062
	226.02	-0.4256	0.0882		526.393	-23,3473	7,5241		525.615	-7.7828	1.9024		524.943	-18.3448	5.2794		523,9716	-0,8138	0,2273		538,3063	0,7903	-1,6978
	226.607	0.0702	0.0265		527.779	-23,8258	7,5274		526.975	-8.1017	2.0589		526.303	-18.317	5.1962		525,3682	-1,0395	0,4292		539,7096	1,1278	-1,4637
	227.201	-0.0281	0.0645		529.183	-23,9336	7,5580		528.357	-8.1806	2.0537		527.685	-18.6977	5.2629		526,7309	-0,9333	0,2131		541,1155	0,3507	-1,5591
	227.786	0.2247	0.009		530.539	-24,2261	7,6778		529.717	-8.594	2.0722		529.044	-18.3713	5.2564		528,1108	-1,1195	0,3811		542,5157	-0,0486	-1,4130
	228.374	-0.2169	-0.0605		531.941	-24,3145	7,6668		531.115	-8.26	2.1986		530.442	-18.3688	5.3098		529,4830	-0,8067	0,3565		543,9198	-0,1161	-1,3022
	228.962	-0.3306	0.0366		533.301	-24,3142	7,6863		532.475	-8.5815	2.2379		531.803	-18.3536	5.3428		530,8713	-1,3037	0,2830		545,3079	-0,4469	-1,2948
	229.546	-0.1329	0.0601		534.685	-24,5519	7,7312		533.856	-8.9529	2.2808		533.184	-18.5315	5.347		532,2451	-1,1947	0,3808		546,7108	-0,9820	-1,1970
	230.136	0.1262	-0.0843		536.092	-24,7839	7,8184		535.218	-8.8513	2.3277		534.545	-18.2037	5.2504		533,6115	-1,4767	0,4003		548,1181	-1,1612	-1,0694
	230.726	-0.3335	0.0238		537.489	-25,0462	7,8915		536.614	-9.1866	2.3925		535.942	-18.1244	5.4467		534,9739	-1,1866	0,2387		549,5160	-1,3058	-1,0476
	231.315	-0.3502	0.0117		538.892	-25,4090	8,0143		537.976	-9.288	2.5302		537.304	-18.4045	5.3486		536,3702	-1,4933	0,4948		550,9205	-1,7455	-0,8982
	231.903	0.0272	0.0056		540.28	-25,3017	8,0566		539.359	-9.5043	2.4618		538.686	-18.8289	5.4275		537,7349	-1,1731	0,4666		552,3072	-2,0000	-0,8206
	232.495	-0.1276	0.07		541.64	-25,2424	8,1599		540.716	-9.7287	2.3138		540.044	-18.9386	5.3416		539,1421	-1,3631	0,4553		553,7151	-2,1226	-0,7426
	233.088	-0.0075	-0.0618		543.039	-25,6859	8,1634		542.071	-9.9518	2.4705		541.399	-18.8574	5.3638		540,5180	-1,2050	0,4715		555,1178	-2,3654	-0,7320
	233.678	-0.4364	0.1063		544.441	-25,8920	8,1908		543.429	-9.8519	2.5467		542.757	-19.0969	5.4661		541,8745	-1,4294	0,4162		556,5184	-2,6194	-0,7714
	234.267	0.0323	0.0394		545.846	-25,8712	8,0936		544.811	-9.9341	2.4983		544.139	-18.8792	5.519		543,2765	-1,6029	0,4630		557,9228	-3,1822	-0,5524
	234.857	0.0623	0.0247		547.234	-25,9567	8,3080		546.167	-10.5751	2.5215		545.495	-19.0312	5.6008		544,6606	-1,3244	0,4648		559,3100	-3,5625	-0,3985
	235.445	-0.1381	0.0522		548.64	-26,4310	8,2834		547.525	-10.3717	2.6399		546.853	-19.0959	5.6503		546,0227	-1,3946	0,4812		560,7146	-3,9736	-0,4090
	236.04	-0.1754	-0.0054		550.04	-26,2726	8,4688		548.907	-10.5625	2.7763		548.234	-19.6009	5.4995		547,4194	-1,6663	0,5210		562,1202	-4,1420	-0,3275
	236.637	-0.049	0.1419		551.443	-26,4332	8,4621		550.266	-10.9012	2.7508		549.594	-19.6059	5.614		548,7814	-1,5874	0,5079		563,5182	-4,1915	-0,1064
	237.229	-0.094	-0.0524		552.848	-26,6399	8,3858		551.633	-11.1119	2.8558		550.96	-19.6225	5.6124		550,1639	-1,6924	0,6359		564,9235	-4,8116	-0,1095
	237.816	-0.0468	-0.037		554.235	-26,9782	8,5654		553.023	-10.9479	2.7863		552.352	-19.7266	5.531		551,5662	-1,6337	0,5542		566,3582	-5,0622	-0,0750
	238.403	-0.2593	0.1216		555.64	-27,1167	8,4881		554.407	-11.5415	2.9991		553.735	-19.9687	5.7949		552,9245	-1,7523	0,5430		567,7637	-5,2418	-0,0367
	238.994	-0.1372	0.1125		557.043	-27,3243	8,5996		555.766	-11.6193	2.8443		555.094	-20.2699	5.7785		554,3264	-1,6531	0,5126		569,1671	-5,6581	0,0828
	239.589	-0.1532	0.0816		558.446	-27,3939	8,7138		557.482	-11.8271	2.9116		556.45	-20.3393	5.8013		555,6890	-1,9288	0,5493		570,5681	-5,9159	0,1524
	240.182	-0.2676	0.0647		559.849	-27,7386	8,8388		558.862	-11.811	3.1656		558.189	-20.5774	5.9688		557,0699	-1,7749	0,5002		571,9704	-6,3316	0,2138
	240.772	-0.034	-0.0155		561.236	-27,8110	8,7791		560.221	-12.0536	3.0803		559.549	-20.8767	5.8555		558,4721	-1,5730	0,4819		573,3581	-6,7660	0,3650
	241.36	-0.0128	0.0972		562.641	-27,7663	8,7286		561.618	-12.6246	3.2452		560.946	-20.9937	5.9261		559,8770	-1,9741	0,6068		574,7639	-7,0246	0,4943
	241.948	-0.131	-0.0847		564.042	-27,9974	8,8494		562.982	-12.5834	3.2556		562.309	-21.319	6.0305		561,2800	-1,9363	0,5677		576,1703	-7,1749	0,4591
	242.542	-0.1867	0.0692		565.445	-28,4710	8,8930		564.363	-12.7723	3.3598		563.691	-21.546	6.0162		562,6627	-1,6684	0,5687		577,5717	-7,5846	0,5692
	243.137	-0.1489	-0.0707		566.899	-28,5310	9,0104		565.766	-13.3371	3.3022		565.094	-21.8351	6.1314		564,0688	-1,8095	0,6802		578,9723	-7,8608	0,6410
	243.73	-0.1129	0.026		568.285	-28,7944	8,9115		567.168	-13.0295	3.3351		566.496	-21.9749	6.1464		565,4258	-2,0547	0,6043		580,4097	-8,3613	0,6943
	244.32	-0.2608	-0.0559		569.69	-28,6540	9,0549		568.574	-13.6752	3.363		567.901	-21.9353	6.1859		566,8284	-1,8404	0,6875		581,8119	-8,1391	0,8730
	244.907	-0.1103	0.0289		571.096	-28,9932	9,1547		570.027	-13.7859	3.5223		569.354	-22.1306	6.3326		568,2332	-1,9564	0,5765		583,2207	-8,8658	0,8911
	245.5	-0.0368	-0.1008		572.495	-29,1508	9,0856		571.41	-13.7188	3.6924		570.739	-22.1758	6.3557		569,6177	-2,2363	0,5938		584,6688	-9,1052	0,9501
	246.09	-0.081	-0.0672		573.899	-29,1021	9,2564		572.814	-13.9963	3.6088		572.142	-22.1959	6.3385		571,0257	-1,9369	0,5334		586,0729	-9,8180	1,0655
	246.685	-0.0381	-0.0361		575.286	-29,4917	9,1422		574.219	-14.2065	3.664		573.547	-22.8397	6.4605		572,4379	-1,9956	0,6696		587,5197	-9,8008	1,1558
	247.276	-0.1268	0.0336		576.691	-29,5885	9,2984		575.621	-14.6399	3.7318		574.948	-22.6643	6.3319		573,8309	-2,1878	0,7438		588,9282	-10,1676	1,1737
	247.865	0.0249	0.0557		578.096	-29,4996	9,4502		577.026	-14.9048	3.7121		576.354	-23.1289	6.5558		575,2345	-2,2804	0,6638		590,3591	-10,3581	1,3868
	248.452	-0.2326	0.0498		579.496	-29,8439	9,2256		578.412	-15.2506	3.7313		577.739	-23.3152	6.6167		576,6180	-2,0911	0,7477		591,7688	-10,8338	1,4132
	249.044	-0.3991	0.0685		580.948	-29,6928	9,2967		579.814	-14.9802	3.8391		579.142	-23.6649	6.5485		578,0227	-2,0771	0,7231		593,2240	-10,9673	1,4357
	249.638	-0.4099	0.0584		582.353	-30,0868	9,4135		581.268	-15.26	3.9021		580.596	-23.5414	6.6746		579,4246	-2,1191	0,7042		594,6718	-11,5991	1,5401
	250.228	-0.1523	-0.0463		583.741	-30,5176	9,4728		582.67	-15.5968	3.9679		581.998	-24.1673	6.8379		580,8330	-2,4158	0,7305		596,1244	-11,6995	1,6275
	250.814	-0.119	0.0227		585.145	-30,3989	9,5341		584.074	-15.8983	3.9969		583.403	-24.3361	6.8004		582,2367	-2,3033	0,6664		597,5723	-12,0671	1,7054
	251.403	-0.2059	0.0078		586.548	-30,6753	9,5418		585.48	-16.0112	4.0487		584.808	-24.1917	6.9976		583,6197	-2,2554	0,7449		599,0201	-12,6363	1,8591
	251.994	-0.0385	-0.0854		587.949	-30,8937	9,5855		586.866	-16.2792	4.1362		586.194	-24.773	6.9785		585,0254	-2,3183	0,7275		600,4273	-12,7787	1,8356
	252.581	-0.4284	0.0164		589.354	-31,1069	9,6222		588.271	-16.6186	4.3587		587.598	-25.3676	7.1676		586,4239	-2,6417	0,8270		601,8146	-12,9967	2,0200
	253.171	-0.2292	0.0849		590.742	-31,0922	9,8069		589.673	-16.6793	4.3443		589	-25.5622	7.299		587,8307	-2,2449	0,7299		603,2525	-13,3506	2,0826
	253.763	0.0285	-0.0833		592.146	-31,1132	9,7648		591.124	-17.1377	4.3599		590.404	-25.6616	7.3964		589,2361	-2,4137	0,8107		604,6500	-13,7457	2,1753
	254.351	-0.0345	0.0104		593.549	-31,2972	9,8854		592.578	-17.0473	4.4172		591.858	-26.3764	7.4158		590,6202	-2,4244	0,7568		606,0517	-14,0631	2,1273
	254.942	0.1325	0.0658		594.95	-31,4152	9,8028		593.981	-17.7253	4.427		593.31	-26.4762	7.4776		592,0427	-2,7454	0,8219		607,4517	-14,2453	2,2323
	255.532	-0.1584	-0.0333		596.356	-31,6702	9,8670		595.367	-17.6868	4.5403		594.695	-26.7483	7.5403		593,4290	-2,5807	0,7784		608,8392	-14,4767	2,3918
	256.136	-0.2026	0.0102		597.743	-31,7249	9,8967		596.772	-17.8737	4.6797		596.101	-26.9431	7.4614		594,8343	-2,2935	0,8486		610,2487	-15,0178	2,4327
	256.725	-0.3093	-0.0884		599.148	-31,9553	9,9638		598.173	-18.2544	4.672		597.502	-27.7123	7.6738		596,2385	-2,6786	0,8982		611,6516	-15,4076	2,6072
	257.31	-0.3182	-0.0495		600.55	-32,1988	10,0728		599.578	-18.2041	4.6889		598.906	-28.1292	7.8024		597,6226	-2,8222	0,8737		613,0705	-15,5203	2,6626
	257.896	-0.4484	0.0545		601.927	-32,4929	10,0562		601.266	-18.9061	4.8154		600.594	-28.6168	7.9711		599,0278	-2,7734	0,8599		614,4990	-15,8425	2,6959
	258.494	-0.028	-0.1547		603.282	-32,3770	10,1160		602.671	-18.9543	4.9526		602	-28.8375	7.9237		600,4729	-2,7493	0,8350		615,9206	-16,2885	2,7719
	259.093	-0.1162	0.0354		604.664	-32,4643	10,1660		604.05	-19.0514	4.9089		603.378	-29.3889	8.2168		601,8813	-2,6643	0,9196		617,2963	-16,3787	2,9462
	259.689	0.1344	0.0344		606.022	-32,9270	10,2350		605.397	-19.3183	4.986		604.725	-29.6493	8.2033		603,2861	-2,5711	0,8846		618,7008	-16,9732	2,8365
	260.278	-0.2313	0.0797		607.379	-32,8397	10,2054		606.792	-19.4795	4.8999		606.121	-30.2207	8.4376		604,6420	-3,0465	0,8497		620,1055	-17,2249	3,1062
	260.866	-0.1754	0.0305		608.764	-33,0421	10,1933		608.146	-19.9418	5.2221		607.475	-30.5805	8.4173		606,0015	-2,8463	0,8506		621,5030	-17,6042	3,1255
	261.454	-0.1205	-0.1443		610.121	-33,0263	10,2950		609.505	-19.8481	5.1823		608.832	-30.9486	8.6943		607,3543	-3,0853	1,0129		622,9085	-17,7740	3,1450
	262.047	-0.2411	0.0105		611.472	-33,1506	10,4325		610.98	-20.4394	5.3583		610.26	-31.1761	8.6642		608,7129	-2,9832	0,8949		624,2972	-18,2413	3,3316
	262.643	-0.1357	-0.0035		612.83	-33,6838	10,4529		612.34	-20.6349	5.2408		611.668	-31.7403	8.8632		610,0963	-3,0206	0,9074		625,7016	-18,3966	3,3732
	263.239	-0.1191	-0.0446		614.214	-33,8057	10,5055		613.698	-20.9441	5.3876		613.025	-32.4952	9.0091		611,4523	-3,0007	0,9155		627,1054	-18,7755	3,4207
	263.826	0.0083	0.1144		615.576	-33,6284	10,5074		615.054	-20.9619	5.4249		614.382	-32.7332	8.9989		612,8084	-3,0428	0,9272		628,5032	-19,0298	3,4208
	264.418	-0.3599	0.0344		616.928	-33,9052	10,5295		616.408	-21.2667	5.4706		615.737	-33.1381	9.1098		614,1649	-3,2395	1,0481		629,9095	-19,2305	3,5690
	265.009	-0.1548	-0.0706		618.285	-34,0588	10,4702		617.79	-21.6756	5.5709		617.119	-33.2946	9.2694		615,5125	-3,1071	1,0685		631,2974	-19,7755	3,5697
	265.596	-0.4	0.0145		619.669	-34,1852	10,4804		619.151	-21.7784	5.596		618.477	-34.0025	9.3343		616,8622	-3,3171	0,9348		632,7077	-20,0662	3,6667
	266.189	0.0003	0.1286		621.024	-34,0635	10,6892		620.506	-22.2632	5.6887		619.834	-34.6154	9.5578		618,2143	-3,2354	1,0611		634,1060	-20,2635	3,8302
	266.778	-0.1895	-0.0322		622.38	-34,2128	10,6251		621.886	-22.221	5.7308		621.213	-34.8575	9.582		619,5960	-3,2677	1,0362		635,5054	-20,6351	3,8352
	267.367	0.2205	-0.0587		623.765	-34,7095	10,6695		623.25	-22.4871	5.8089		622.576	-35.1494	9.8155		620,9578	-3,3831	1,0469		636,9094	-20,7817	3,9874
	267.959	-0.1117	0.0148		625.123	-34,5434	10,8076		624.6	-22.9162	5.8274		623.928	-35.7134	9.8207		622,3090	-3,3593	1,0880		638,2985	-21,1503	4,0013
	268.55	0.0613	-0.0693		626.476	-34,5235	10,7493		626.007	-23.2442	6.0541		625.288	-35.7098	9.9208		623,6676	-3,3223	1,0156		639,7028	-21,3804	4,1152
	269.143	-0.0736	-0.0565		627.832	-34,7368	10,8260		627.391	-23.5015	5.9757		626.717	-36.1002	9.8452		625,0482	-3,3174	1,0061		641,1075	-21,7085	4,2951
	269.755	-0.0124	0.0574		629.217	-34,9178	10,8579		628.753	-23.7772	6.0729		628.08	-36.7679	9.9952		626,4035	-3,2183	1,0953		642,5102	-21,9528	4,2359
	270.365	-0.2701	0.0994		630.578	-35,3653	10,9252		630.152	-24.069	6.2199		629.479	-37.1067	10.1026		627,7624	-3,3826	1,2019		643,9107	-22,2297	4,3625
	270.955	-0.1121	0.0062		631.929	-35,0836	10,8995		631.507	-24.3401	6.2338		630.835	-37.693	10.3869		629,1429	-3,2710	1,0296		645,3264	-22,4857	4,4890
	271.549	-0.0523	0.0516		633.286	-35,1930	10,9297		632.893	-24.4176	6.2781		632.221	-38.1163	10.3263		630,5015	-3,6270	1,0494		646,7532	-23,0468	4,4655
	272.142	-0.0962	0.0097		634.685	-35,3989	11,1027		634.251	-24.5379	6.439		633.577	-38.1791	10.4543		631,8580	-3,6009	1,1371		648,1603	-23,2803	4,4441
	272.756	0.0955	0.0742		636.036	-35,5856	11,1479		635.602	-25.5542	6.4948		634.93	-38.8764	10.5819		633,2149	-3,5805	1,0699		649,5558	-23,6491	4,6982
	273.354	-0.3239	0.0859		637.426	-36,0093	11,1201		636.96	-25.766	6.6293		636.288	-39.1478	10.6563		634,5967	-3,7182	1,0997		650,9622	-23,7235	4,7428
	273.947	0.0566	0.0409		638.786	-35,9778	11,2303		638.343	-25.9438	6.57		637.671	-39.3513	10.8309		636,0058	-3,7450	1,0939		652,3461	-24,0889	4,8162
	274.539	-0.0469	-0.0514		640.172	-36,1102	11,2115		639.703	-25.6165	6.6857		639.029	-39.9182	10.8705		637,3578	-3,8042	1,1215		653,7536	-24,3286	4,9557
	275.142	-0.1007	0.0941		641.528	-36,1454	11,3029		641.056	-26.0782	6.7117		640.385	-40.4216	11.0541		638,7170	-3,5671	1,1671		655,1579	-24,7497	4,9736
	275.757	-0.1876	-0.0628		642.882	-36,2027	11,2429		642.413	-26.4177	6.891		641.741	-40.8335	11.1088		640,0999	-3,9689	1,2751		656,5603	-24,8324	4,9647
	276.355	-0.0533	-0.1226		644.287	-36,2347	11,2904		643.794	-26.9866	6.9365		643.122	-41.2345	11.1198		641,4566	-3,8594	1,2084		657,9600	-25,4538	5,1393
	276.948	0.0096	0.0739		645.673	-36,6084	11,3674		645.151	-27.3076	7.0459		644.479	-41.8359	11.3924		642,8134	-3,8674	1,1632		659,3475	-25,4789	5,1819
	277.551	-0.023	0.0517		647.028	-36,3474	11,4179		646.506	-27.4644	7.1456		645.836	-41.7414	11.492		644,2178	-3,9133	1,2271		660,7535	-25,5180	5,2706
	278.145	-0.1871	0.0001		648.385	-36,8716	11,3825		647.937	-28.0893	7.1327		647.217	-42.7223	11.5618		645,5978	-4,0851	1,2715		662,1592	-25,9913	5,3655
	278.737	-0.0809	0.0525		649.768	-36,8566	11,4339		649.299	-28.0791	7.1983		648.626	-42.9597	11.6588		646,9586	-4,0420	1,2533		663,5586	-26,3394	5,4752
	279.325	-0.4121	-0.0934		651.126	-36,9376	11,3748		650.654	-28.5987	7.4004		649.982	-43.2222	11.8115		648,3114	-4,2336	1,4346		664,9609	-26,8190	5,3775
	279.913	-0.3869	0.1041		652.527	-37,3834	11,3409		652.009	-28.7997	7.3266		651.337	-43.7495	12.0059		649,6724	-3,9922	1,3098		666,3483	-27,0341	5,5598
	280.504	-0.156	-0.1237		653.882	-37,3692	11,6063		653.392	-29.0877	7.4402		652.721	-44.1001	11.9042		651,0665	-4,1023	1,3162		667,7705	-27,1153	5,6641
	281.097	-0.3453	0.0569		655.268	-37,2628	11,4883		654.797	-29.3795	7.5663		654.078	-44.6254	12.0228		652,4551	-4,1621	1,3103		669,2056	-27,4051	5,6435
	281.694	-0.0594	0.0586		656.628	-37,7030	11,5970		656.153	-29.6035	7.6601		655.481	-44.9282	12.1337		653,8134	-4,0205	1,2872		670,6113	-27,6453	5,7525
	282.307	0.006	0.0153		657.981	-37,7349	11,6279		657.51	-30.0048	7.6621		656.838	-45.5695	12.3283		655,1857	-4,2881	1,2805		672,0599	-28,0045	5,7421
	282.902	-0.1141	-0.0179		659.336	-37,5212	11,6291		658.986	-30.2551	7.757		658.218	-45.7284	12.4326		656,5537	-4,5294	1,3604		673,4620	-28,1564	5,8219
	283.501	-0.1051	-0.0552		660.721	-37,9900	11,7249		660.347	-30.913	7.9121		659.674	-46.1224	12.4595		657,9100	-4,1804	1,2920		674,8493	-28,4545	5,9608
	284.098	-0.2082	0.0529		662.08	-37,9295	11,6416		661.702	-31.0144	7.8756		661.03	-46.4159	12.5776		659,2672	-4,4116	1,3229		676,2586	-28,6155	5,9742
	284.7	-0.1708	0.0976		663.431	-37,9251	11,7759		663.058	-31.042	7.9699		662.387	-47.0053	12.8404		660,6472	-4,4377	1,4145		677,6611	-28,7517	6,1177
	285.308	0.0792	0.0396		664.789	-38,1364	11,6917		664.416	-31.5353	8.0363		663.744	-47.6628	12.8552		662,0071	-4,1440	1,5271		679,0653	-29,4907	6,1588
	285.902	-0.2279	-0.0249		666.174	-38,2672	11,9272		665.847	-32.0482	8.0439		665.127	-48.1968	12.9624		663,3617	-4,5544	1,3144		680,5126	-29,5544	6,2753
	286.501	-0.0575	0.0484		667.531	-38,5060	11,8920		667.205	-32.2176	8.2375		666.533	-48.4074	13.0587		664,7216	-4,6386	1,4761		681,9172	-29,9480	6,2663
	287.099	-0.261	-0.0447		668.883	-38,5221	11,8576		668.56	-32.3952	8.3455		667.887	-48.6551	13.0959		666,1025	-4,8353	1,4331		683,3053	-29,9904	6,2777
	287.698	-0.1065	-0.0139		670.271	-38,9034	11,9248		669.917	-32.4811	8.365		669.246	-49.0968	13.2733		667,4595	-4,4932	1,3865		684,7079	-30,2601	6,5171
	288.309	-0.4349	0.0437		671.63	-38,7018	11,9301		671.347	-33.0223	8.4338		670.627	-49.5557	13.3367		668,8150	-4,8094	1,4745		686,1317	-30,5792	6,3868
	288.903	0.0369	0.0446		672.981	-38,7825	11,9155		672.703	-33.4267	8.5221		672.033	-49.8316	13.3831		670,1725	-4,6710	1,4815		687,5625	-30,9004	6,5279
	289.502	-0.1217	0.0381		674.385	-38,9263	11,9657		674.059	-33.8838	8.6164		673.388	-50.4633	13.5195		671,5585	-4,5600	1,5278		688,9648	-30,8143	6,6030
	290.099	-0.2842	-0.0069		675.77	-39,2363	11,9913		675.42	-33.8228	8.7183		674.746	-50.7424	13.6736		672,9108	-4,6557	1,5309		690,3519	-31,1614	6,5968
	290.697	0.0284	0.0575		677.129	-39,1557	12,0844		676.845	-34.5245	8.8788		676.127	-51.2107	13.7471		674,2666	-4,9308	1,5224		691,7576	-31,4379	6,7368
	291.309	0.0357	0.0577		678.486	-39,2731	12,0288		678.207	-34.5753	8.8105		677.534	-51.7945	13.9404		675,6486	-4,7072	1,5456		693,1618	-31,7208	6,9169
	291.903	0.0545	-0.0227		679.883	-39,4661	12,2175		679.559	-34.9424	8.881		678.888	-52.0275	13.9263		677,0094	-4,7173	1,6445		694,5635	-32,1726	6,8592
	292.502	0.0703	0.0739		681.27	-39,7612	12,1559		680.931	-35.3445	9.0002		680.259	-52.6579	13.9566		678,3623	-4,7172	1,4896		695,9699	-32,2689	6,9322
	293.1	-0.1854	-0.0658		682.631	-39,7409	12,3161		682.3	-35.6006	9.0815		681.629	-52.9366	14.1019		679,7236	-4,9207	1,6306		697,3526	-32,6061	6,8821
	293.7	-0.1191	0.0091		683.984	-39,9995	12,3603		683.656	-35.9418	9.0771		682.984	-53.3402	14.322		681,4938	-4,8225	1,5290		698,7590	-32,7853	7,0005
	294.31	0.0138	-0.0034		685.34	-39,8274	12,2211		685.014	-36.3503	9.2112		684.342	-53.846	14.3817		682,8651	-5,1850	1,6464		700,1637	-32,9792	7,0687
	294.904	-0.2123	0.1031		686.726	-40,0230	12,2647		686.396	-36.7317	9.2836		685.724	-54.1577	14.5263		684,2228	-4,9505	1,6482		701,5653	-33,1371	7,1362
	295.503	-0.1099	0.0232		688.14	-40,0761	12,2776		687.755	-36.8257	9.2821		687.083	-54.9936	14.5875		685,6015	-5,0594	1,6518		702,9687	-33,4116	7,2812
	296.1	0.0422	-0.0593		689.532	-40,4554	12,3867		689.111	-37.2307	9.398		688.438	-55.2195	14.6235		686,9625	-5,1275	1,6772		704,3558	-33,6863	7,3087
	296.702	0.147	0.0424		690.887	-40,3722	12,3129		690.466	-37.6868	9.5693		689.794	-55.4411	14.7468		688,3172	-5,3017	1,6790		705,7614	-33,7877	7,3548
	297.31	-0.1257	0.0326		692.272	-40,5235	12,3362		691.848	-37.9321	9.5848		691.176	-56.0556	14.8461		689,6771	-5,2180	1,7991		707,1666	-33,9503	7,3581
	297.904	-0.0426	-0.0392		693.633	-40,4670	12,3372		693.208	-37.6955	9.7328		692.536	-56	14.9077		691,0579	-5,4573	1,7756		708,5664	-34,4520	7,4325
	298.504	-0.2618	-0.0209		694.985	-40,4962	12,5018		694.562	-38.0651	9.6507		693.89	-56.6094	15.1267		692,4109	-5,6466	1,7209		709,9683	-34,4241	7,4315
	299.1	-0.1578	0.0894		696.342	-40,3254	12,4994		695.921	-38.7881	9.8809		695.249	-57.1056	15.1622		693,7683	-5,4653	1,7281		711,3544	-35,1318	7,6261
	299.701	-0.1208	0.0342		697.727	-40,9280	12,5821		697.302	-39.082	9.8418		696.63	-57.7229	15.165		695,1510	-5,1113	1,7646		712,7609	-35,2449	7,6252
	300.299	-0.1596	0.0142		699.125	-41,0981	12,5024		698.658	-39.3863	10.0826		697.985	-58.1967	15.2298		696,5086	-5,7590	1,6915		714,1658	-35,2264	7,7364
	300.886	-0.1576	0.0401		700.533	-41,1723	12,6036		700.017	-39.9217	10.0839		699.345	-58.5992	15.4159		697,8664	-5,3037	1,7555		715,5659	-35,3430	7,6932
	301.473	-0.173	0.0702		701.887	-41,3710	12,6352		701.398	-40.0156	10.2278		700.725	-58.6387	15.5757		699,2236	-5,7091	1,6805		716,9690	-35,5980	7,8173
	302.058	0.254	-0.0263		703.274	-41,2930	12,6947		702.755	-40.3911	10.124		702.084	-58.9574	15.6656		700,6053	-5,4252	1,8149		718,3550	-35,8245	7,6892
	302.649	0.0163	0.0996		704.634	-41,4513	12,7771		704.112	-40.4054	10.2899		703.44	-59.9271	15.682		701,9658	-5,8658	1,7765		719,7605	-36,2533	7,8677
	303.244	0.0333	-0.0375		705.986	-41,6487	12,7622		705.515	-40.6719	10.2667		704.795	-60.1328	15.7671		703,3189	-5,4505	1,7852		721,1671	-35,9907	7,9792
	303.832	-0.2858	0.0417		707.342	-41,3325	12,8142		706.897	-41.2503	10.434		706.225	-60.6625	15.8601		704,6780	-5,6187	1,8051		722,5679	-36,5964	8,0073
	304.421	-0.2127	0.1065		708.728	-41,5017	12,7788		708.259	-41.3568	10.3929		707.587	-61.0286	16.0141		706,0587	-5,6376	1,8133		723,9686	-36,7251	7,9987
	305.012	-0.123	0.0234		710.083	-41,6259	12,9004		709.61	-41.9586	10.56		708.938	-61.3276	16.0118		707,4120	-5,7407	1,9666		725,4218	-36,9578	8,1072
	305.599	-0.2276	-0.0894		711.484	-41,7190	13,0393		710.97	-42.2353	10.6183		710.297	-61.7112	16.2009		708,7721	-5,7982	1,9691		726,8098	-37,3346	8,1976
	306.186	-0.1654	0.0353		712.842	-41,9733	12,8711		712.351	-42.5541	10.7381		711.678	-62.1569	16.4372		710,1528	-5,8815	1,9442		728,2159	-36,9516	8,1370
	306.777	-0.2712	-0.1954		714.227	-42,1116	12,8388		713.711	-42.7469	10.8379		713.038	-62.611	16.3808		711,5118	-5,7732	1,9293		729,6676	-37,5834	8,2308
	307.365	-0.2482	-0.003		715.584	-42,1301	12,7960		715.064	-43.0272	10.8837		714.393	-63.0029	16.5274		712,8679	-6,0510	2,0954		731,0708	-37,8254	8,3253
	307.951	0.0038	-0.0908		716.982	-42,4347	13,0928		716.422	-43.4943	10.9477		715.75	-63.7142	16.7242		714,2236	-5,7068	1,9358		732,5193	-37,9884	8,2835
	308.537	-0.3203	-0.0046		718.344	-42,5417	12,7733		717.802	-43.7707	10.9534		717.131	-64.0152	16.5826		715,6055	-5,8084	2,0164		733,9251	-38,2542	8,3458
	309.123	-0.1436	-0.0148		719.728	-42,4764	13,0230		719.159	-44.3864	11.1881		718.487	-64.5318	16.9466		716,9663	-6,2687	2,0401		735,3268	-38,3682	8,4905
	309.716	-0.0603	-0.0444		721.087	-42,3420	13,0042		720.517	-44.0909	11.141		719.845	-64.6114	16.8015		718,3203	-6,0060	2,0503		736,7632	-38,5742	8,5623
	310.302	-0.4629	0.083		722.483	-42,6992	12,9917		721.898	-44.3654	11.2831		721.227	-65.3453	17.0748		719,6937	-6,0043	1,9010		738,1674	-38,5717	8,5332
	310.89	-0.2004	0.0085		723.843	-42,7241	13,0598		723.259	-45.5645	11.3469		722.587	-65.8321	17.1295		721,0613	-6,3193	1,9979		739,5704	-38,9950	8,5425
	311.478	-0.0932	-0.0343		725.276	-42,8512	13,0417		724.611	-45.5415	11.4473		723.939	-65.862	17.1934		722,4159	-6,2006	2,0087		740,9730	-39,1799	8,8483
	312.064	0.1619	0.059		726.635	-43,0553	13,1644		725.97	-45.4079	11.4974		725.299	-66.3942	17.4299		723,7746	-6,5529	2,1392		742,3587	-39,5022	8,8935
	312.654	-0.0504	0.044		727.986	-43,2405	13,1022		727.352	-46.2552	11.5777		726.68	-66.5946	17.4263		725,1546	-6,1137	2,0894		743,7692	-39,3357	8,8965
	313.246	-0.1866	-0.028		729.635	-43,2273	13,1867		728.746	-46.1416	11.5845		728.074	-67.5834	17.5492		726,5303	-6,3728	2,0939		745,1847	-39,6909	8,8228
	313.839	-0.2076	0.0525		730.989	-43,2517	13,1449		730.112	-46.7041	11.7527		729.441	-67.509	17.6232		727,9162	-6,0676	2,0768		746,6218	-40,0775	8,8837
	314.426	-0.3905	-0.0113		732.346	-43,2481	13,2660		731.472	-46.7945	11.7639		730.8	-67.7929	17.6517		729,2750	-6,4651	2,0380		748,0210	-40,0849	9,0572
	315.018	-0.3101	0.1072		733.73	-43,3573	13,2240		732.865	-47.3928	11.8191		732.194	-68.3926	17.8062		730,6546	-6,5656	2,0243		749,4258	-40,2843	8,9095
	315.606	0.0038	-0.0571		735.134	-43,4397	13,2848		734.258	-47.414	11.932		733.586	-69.0223	17.818		732,0629	-6,4766	2,1031		750,8122	-40,6545	9,0644
	316.198	-0.24	-0.0546		736.488	-43,5058	13,3470		735.613	-47.9901	11.928		734.941	-69.5947	17.9665		733,4159	-6,1412	2,1591		752,2190	-40,3634	9,0089
	316.784	-0.2447	-0.0443		737.889	-43,5658	13,3314		736.971	-48.1678	12.1117		736.299	-69.4937	18.1385		734,7757	-6,7244	2,1499		753,6245	-40,9209	9,1999
	317.369	-0.0742	-0.013		739.278	-43,6640	13,3635		738.353	-48.6997	12.1038		737.681	-70.1238	18.1244		736,1564	-6,4353	2,1865		755,0228	-41,1488	9,1642
	317.956	-0.1224	0.0476		740.638	-43,9155	13,3112		739.711	-48.9051	12.3341		739.04	-70.783	18.3015		737,5138	-6,3368	2,2054		756,4709	-41,2490	9,1355
	318.54	-0.189	0.0157		742.032	-43,9182	13,4888		741.084	-49.4589	12.3192		740.412	-71.0595	18.2603		738,8714	-6,5051	2,0728		757,8614	-41,3321	9,2543
	319.131	-0.0119	-0.0551		743.394	-44,0123	13,4935		742.471	-49.5174	12.364		741.799	-71.4248	18.4713		740,2712	-6,6702	2,1168		759,2683	-41,4887	9,3221
	319.721	-0.2538	-0.0063		744.775	-44,3664	13,4888		743.854	-49.8426	12.422		743.182	-71.8521	18.611		741,6574	-6,8281	2,1767		760,6737	-41,5541	9,4327
	320.308	0.0649	0.0632		746.198	-44,3986	13,5458		745.26	-50.2319	12.5471		744.541	-72.2095	18.6306		743,0159	-6,9472	2,2247		762,0727	-41,8895	9,3995
	320.896	0.0235	-0.0289		747.589	-44,2362	13,4848		746.615	-50.3547	12.6746		745.942	-72.4498	18.6792		744,3701	-6,7376	2,2509		763,4746	-41,9562	9,4024
	321.487	-0.0408	0.1367		749.038	-44,2722	13,4974		747.974	-50.543	12.8441		747.303	-73.1507	18.9425		745,7300	-6,8395	2,2386		764,8629	-42,0161	9,5216
	322.073	-0.0958	-0.0243		750.44	-44,5593	13,5336		749.355	-50.9135	12.6617		748.683	-73.4725	19.0318		747,1107	-6,9980	2,1733		766,2694	-42,4730	9,5032
	322.661	-0.3216	0.0106		751.845	-44,4133	13,4446		750.714	-51.2141	12.8385		750.042	-74.0487	19.0024		748,4685	-7,0194	2,2333		767,7174	-42,6987	9,5638
	323.253	-0.1438	0.0153		753.232	-44,5713	13,5332		752.07	-51.8398	12.8435		751.397	-74.7428	19.1072		749,8250	-6,8401	2,2858		769,1257	-42,6250	9,6346
	323.843	-0.3323	-0.0022		754.593	-45,0923	13,6612		753.521	-51.7587	13.0497		752.849	-75.0194	19.2846		751,1831	-6,9911	2,1892		770,5239	-42,5018	9,5369
	324.432	0.2114	-0.0491		755.989	-44,7137	13,7290		754.902	-52.4031	12.9823		754.231	-75.391	19.2614		752,5622	-6,9957	2,2862		771,9287	-42,9532	9,6163
	325.023	-0.2245	-0.0137		757.393	-45,0555	13,7059		756.261	-52.7477	13.1609		755.59	-75.615	19.38		753,9206	-6,9534	2,2994		773,3144	-43,2354	9,7927
	325.61	0.0396	-0.0659		758.783	-45,0199	13,6758		757.614	-52.8226	13.1053		756.942	-75.946	19.6084		755,3216	-7,0216	2,2943		774,7213	-43,0348	9,6987
	326.218	-0.2794	0.0493		760.186	-44,9918	13,6628		758.975	-53.2643	13.1953		758.303	-76.688	19.6423		756,6843	-7,2715	2,2456		776,1418	-43,4465	9,7959
	326.805	-0.2076	0.0576		761.543	-45,2218	13,7541		760.355	-53.4176	13.3901		759.683	-77.0772	19.7775		758,0664	-7,4363	2,2491		777,5737	-43,5816	9,9507
	327.392	-0.1134	0.0548		762.941	-45,2060	13,7140		761.716	-53.7992	13.3893		761.043	-77.2949	19.6224		759,4681	-7,0909	2,4825		778,9776	-43,8593	9,8759
	327.98	0.1219	0.0676		764.347	-44,9192	13,8047		763.071	-54.3989	13.5417		762.4	-77.6646	19.8847		760,8261	-7,1833	2,3900		780,4266	-44,2716	9,9265
	328.567	-0.0518	0.0225		765.731	-45,4545	13,7775		764.427	-54.5698	13.5724		763.755	-78.4152	19.9641		762,1841	-7,1897	2,2109		781,8173	-43,8989	9,9363
	329.157	-0.0355	-0.0952		767.138	-45,5612	13,8072		765.808	-54.8951	13.7934		765.136	-78.7201	20.115		763,5640	-7,0342	2,4211		783,2683	-44,2579	9,9987
	329.748	0.1061	0.102		768.783	-45,6516	13,9085		767.165	-55.243	13.7414		766.493	-78.7535	20.2567		764,9201	-7,2356	2,4335		784,6752	-44,3241	9,9070
	330.342	0.1535	-0.006		770.188	-45,7740	13,9235		768.522	-55.3879	13.7229		767.85	-79.7072	20.2942		766,3227	-7,3590	2,4393		786,0768	-44,6902	10,0741
	330.929	-0.2138	-0.056		771.541	-45,8531	13,8371		769.907	-55.8663	13.9173		769.233	-79.9682	20.2484		767,6858	-7,3336	2,4808		787,5690	-44,7977	10,0159
	331.519	0.0526	0.1328		772.943	-45,9267	13,8432		771.262	-56.1232	13.8168		770.591	-80.3035	20.4149		769,0675	-7,6098	2,5181		788,9810	-45,1953	10,1959
	332.106	-0.0315	0.0585		774.303	-45,9062	13,9073		772.617	-56.4087	14.0987		771.946	-80.2458	20.4245		770,4310	-7,5171	2,5093		790,4290	-44,9870	10,0874
	332.697	-0.2201	0.0407		775.688	-46,2005	13,9483		773.976	-56.8565	14.0876		773.304	-80.8675	20.7166		771,8260	-7,3823	2,5257		791,8647	-45,1409	10,2349
	333.283	-0.292	0.0486		777.092	-46,0021	14,0276		775.406	-57.004	14.1331		774.733	-81.1172	20.7094		773,1836	-7,7968	2,5004		793,3159	-45,2394	10,2805
	333.869	-0.0198	-0.0277		778.541	-46,0654	14,0260		776.764	-57.4263	14.108		776.092	-81.6639	20.759		774,5812	-7,7265	2,5461		794,7716	-45,6527	10,2666
	334.458	-0.196	-0.0256		779.944	-46,1993	13,9316		778.164	-57.9724	14.2761		777.492	-82.1445	20.7371		775,9717	-7,7367	2,5455		796,2242	-45,5255	10,2235
	335.043	-0.0726	0.0252		781.349	-46,3163	14,0999		779.524	-57.8269	14.2648		778.852	-82.8225	21.0334		777,3711	-7,9009	2,6579		797,6749	-45,7213	10,3174
	335.634	-0.0462	-0.0129		782.737	-46,3014	14,0884		780.904	-58.4128	14.3573		780.234	-82.7775	21.0242		779,1019	-7,8528	2,4873		799,1266	-45,8372	10,4640
	336.225	-0.1111	-0.0072		784.141	-46,3713	14,1103		782.265	-58.2605	14.4031		781.594	-83.6908	21.0268		780,4724	-7,9704	2,6083		800,5296	-45,9966	10,4175
	336.81	-0.2369	-0.0197		785.539	-46,4457	14,1202		783.662	-58.8571	14.4252		782.99	-83.7894	21.2722		781,8751	-7,7495	2,6737		801,9784	-45,9940	10,5109
	337.398	-0.1755	0.0842		786.943	-46,7823	14,1096		785.024	-59.153	14.628		784.352	-84.3854	21.3787		783,2761	-7,9369	2,5335		803,4289	-46,1688	10,5031
	337.988	-0.3831	0.1242		788.35	-46,7524	14,2038		786.406	-59.4372	14.666		785.734	-85.004	21.3972		784,6614	-7,9643	2,6438		804,8216	-46,1298	10,5170
	338.574	0.1177	0.0842		789.734	-46,8372	14,1578		787.779	-59.4853	14.6722		787.107	-85.4294	21.5403		786,0665	-7,9882	2,6128		806,2721	-46,4089	10,6493
	339.165	0.4264	-0.0682		791.14	-46,9362	14,1080		789.167	-60.1898	14.7121		788.495	-85.2658	21.7243		787,4714	-7,9466	2,6725		807,7233	-46,8297	10,5781
	339.757	0.0943	-0.0036		792.544	-47,1109	14,1972		790.525	-60.3441	14.9595		789.853	-85.8334	21.6915		788,8872	-8,4342	2,6132		809,1321	-46,5563	10,5481
	340.346	-0.0026	-0.0531		793.945	-47,0758	14,1922		791.906	-60.3446	14.9134		791.235	-86.3592	21.7663		790,2796	-8,2533	2,6900		810,5781	-46,8871	10,5625
	340.938	-0.4857	0.0334		795.35	-47,0438	14,2463		793.267	-60.8379	14.9206		792.595	-87.3958	21.865		791,6631	-8,4055	2,6795		812,0279	-46,9964	10,6324
	341.529	-0.1642	0.0879		796.736	-46,9846	14,2622		794.621	-61.1682	15.096		793.949	-86.9293	21.8694		793,0688	-7,9931	2,6485		813,4784	-47,1011	10,6970
	342.118	0.0889	0.0172		798.143	-47,1969	14,4040		796.023	-61.5385	15.2835		795.352	-87.3863	21.9947		794,4725	-8,0354	2,6951		814,9339	-47,2061	10,6600
	342.711	-0.0847	0.0664		799.541	-47,3718	14,3075		797.406	-61.778	15.2221		796.735	-88.1034	21.9283		795,8750	-8,1498	2,7026		816,3678	-47,3898	10,6758
	343.298	-0.205	0.0394		800.946	-47,2284	14,2475		798.795	-62.0636	15.2954		798.095	-88.5786	22.3453		797,2801	-8,2330	2,7567		817,8236	-47,4198	10,8634
	343.89	-0.1171	-0.0401		802.351	-47,7054	14,3319		800.168	-62.4486	15.3442		799.496	-89.1662	22.2748		798,6623	-8,1708	2,7347		819,2741	-47,6938	10,7450
	344.479	-0.2912	-0.1051		803.74	-47,5525	14,2716		801.57	-62.9136	15.4338		800.897	-89.2529	22.3221		800,0250	-8,1250	2,6649		820,7255	-47,9296	10,9285
	345.062	0.0236	0.0804		805.139	-47,8440	14,4961		802.932	-62.9099	15.562		802.26	-89.5695	22.429		801,4225	-8,4127	2,7775		822,1783	-47,8586	10,9105
	345.651	-0.1315	0.0187		806.545	-47,6492	14,4433		804.314	-63.5308	15.6087		803.642	-89.9821	22.5253		802,8289	-8,4017	2,6904		823,6296	-47,9319	10,9318
	346.25	-0.0777	0.027		807.994	-47,8617	14,4492		805.729	-63.5866	15.6178		805.056	-90.4172	22.6968		804,2335	-8,2676	2,7011		825,0792	-48,0033	10,8463
	346.844	-0.0276	0.1755		809.4	-47,9278	14,5598		807.121	-64.0156	15.6846		806.449	-91.1123	22.804		805,6176	-8,3699	2,7845		826,5267	-47,9876	10,9791
	347.432	-0.0583	0.0289		810.784	-48,2141	14,4658		808.526	-64.2432	15.7922		807.853	-91.2677	22.6803		807,0214	-8,7134	2,8510		827,9818	-48,1264	11,0916
	348.022	-0.0071	0.0297		812.19	-47,9860	14,5366		809.907	-64.8675	15.848		809.236	-91.7015	23.0127		808,4225	-8,3842	2,8300		829,4337	-48,4546	11,0965
	348.61	-0.0918	-0.0894		813.592	-47,9048	14,4613		811.269	-64.6232	15.8066		810.597	-91.7371	22.7573		809,8297	-8,7257	2,7828		830,8692	-48,6851	11,0878
	349.205	0.0719	0.1015		814.995	-48,2194	14,6042		812.665	-64.9303	15.9407		811.993	-92.8274	23.0976		811,2339	-8,6622	2,9053		832,3220	-48,6389	11,0288
	349.796	-0.1926	0.1816		816.4	-48,4387	14,6745		814.027	-65.3341	15.9743		813.355	-92.7959	23.2088		812,6200	-8,6244	2,8723		833,7741	-48,7944	11,1604
	350.384	-0.0679	0.049		817.787	-48,2387	14,5891		815.41	-65.733	16.0999		814.737	-93.1748	23.2078		814,0224	-8,8248	2,9277		835,2300	-48,7610	11,1382
	350.971	-0.3252	0.0653		819.188	-48,5024	14,5062		816.813	-65.6827	16.1916		816.141	-93.5722	23.2964		815,4231	-8,7997	2,8139		836,6948	-48,9582	11,1447
	351.557	-0.1991	-0.0211		820.597	-48,4111	14,5666		818.22	-66.1632	16.267		817.549	-94.0832	23.5808		816,8306	-8,6343	2,8932		838,1461	-49,0416	11,1126
	352.146	-0.3516	0.0207		821.996	-48,7338	14,6060		819.62	-66.3675	16.2726		818.948	-94.4507	23.4137		818,2345	-8,8077	2,9804		839,5833	-49,1176	11,1590
	352.74	-0.1534	-0.0201		823.402	-48,8147	14,6941		820.981	-66.5972	16.3506		820.31	-94.8655	23.7478		819,6173	-8,9888	2,9161		841,0818	-49,4317	11,2442
	353.329	-0.225	0.0471		824.785	-48,2812	14,5574		822.364	-66.9697	16.2908		821.691	-95.3093	23.6136		820,9800	-8,7661	3,0530		842,5300	-49,3975	11,2685
	353.917	-0.0049	0.0663		826.193	-48,4518	14,6020		823.814	-67.1826	16.3643		823.142	-96.0399	23.6741		822,3773	-9,2866	3,0492		843,9844	-49,4345	11,4630
	354.508	-0.3835	0.0809		827.56	-48,9920	14,8188		825.219	-67.4291	16.4328		824.547	-96.0758	23.7056		823,7859	-9,1407	3,0832		845,4370	-49,3492	11,3386
	355.095	-0.0362	0.1644		828.949	-49,2128	14,7060		826.621	-67.9501	16.6679		825.949	-96.7039	23.9958		825,1657	-9,0655	3,0812		846,8710	-49,6982	11,2956
	355.686	-0.1759	0.0428		830.355	-49,2298	14,7173		828.122	-68.0476	16.6634		827.354	-96.8771	24.0033		826,5712	-8,9963	2,9796		848,3244	-49,4787	11,2694
	356.276	-0.0106	0.027		831.743	-49,0370	14,8475		829.527	-68.2593	16.6954		828.855	-97.3206	24.1012		827,9921	-9,1747	3,0945		849,7788	-50,3290	11,4533
	356.863	0.0455	-0.0227		833.142	-49,2677	14,7886		830.912	-68.775	16.7497		830.24	-97.6965	24.2276		829,3806	-9,0001	2,9795		851,2291	-49,8732	11,4180
	357.451	-0.0894	-0.0038		834.548	-49,0006	14,8218		832.316	-69.1029	16.8008		831.643	-98.0888	24.2859		830,7849	-9,2023	3,0320		852,6810	-50,2590	11,4418
	358.043	-0.1297	0.0638		835.95	-49,1839	14,7970		833.719	-69.2715	16.8562		833.047	-98.623	24.3437		832,1683	-9,0967	3,0999		854,1347	-50,0401	11,5838
	358.637	-0.16	0.0651		837.356	-49,4209	14,8152		835.121	-69.5828	16.9726		834.45	-98.9265	24.3516		833,5719	-9,3632	2,9814		855,5831	-50,1832	11,5618
	359.233	-0.1555	0.1253		838.742	-49,5721	14,8383		836.525	-69.8241	17.1228		835.854	-99.257	24.5201		834,9794	-9,1394	3,1054		857,0332	-50,3859	11,3648
	359.821	0.1104	0.0813		840.144	-49,3616	14,9007		837.92	-70.0544	17.0443		837.247	-99.9994	24.7091		836,3800	-9,1541	3,1242		858,4855	-50,3185	11,5256
	360.409	-0.0025	0.0128		841.549	-49,6228	14,8720		839.317	-70.0826	17.2542		838.646	-100.118	24.6667		837,7866	-9,3254	3,0781		859,9380	-50,3995	11,5881
	360.997	-0.1313	-0.0292		842.951	-49,3839	14,9118		840.768	-70.6697	17.417		840.049	-100.666	24.7261		839,1704	-9,5811	3,1399		861,3741	-50,7167	11,4957
	361.591	-0.1332	0.0637		844.358	-49,6292	14,9202		842.17	-71.0668	17.1865		841.499	-101.021	24.7493		840,5730	-9,7596	3,0869		862,8262	-50,5605	11,5791
	362.186	0.0454	0.0095		845.74	-49,7521	14,8928		843.574	-71.1879	17.347		842.903	-101.482	24.8262		841,9798	-9,3680	3,1739		864,2801	-50,9925	11,6066
	362.775	0.1296	0.1122		847.15	-49,7545	14,9542		844.936	-71.388	17.3755		844.265	-101.92	25.0823		843,3807	-9,5365	3,2189		865,7361	-50,9937	11,6758
	363.364	-0.2866	0.0827		848.548	-49,6419	15,0272		846.318	-71.5324	17.6014		845.646	-102.277	25.0925		844,7877	-9,4254	3,2102		867,1864	-50,9093	11,6309
	363.952	-0.5175	0.0238		849.951	-49,4650	14,9869		847.721	-71.9694	17.5701		847.049	-103.083	25.1886		846,1706	-9,6430	3,2399		868,6378	-51,0497	11,7494
	364.545	-0.3427	-0.0178		851.358	-49,9476	15,0716		849.124	-72.0823	17.6283		848.452	-103.304	25.2475		847,5746	-9,4805	3,2518		870,1024	-51,3506	11,5579
	365.139	0.1998	0.0294		852.745	-50,0689	14,9664		850.529	-72.0838	17.6437		849.858	-103.71	25.4282		848,9814	-9,6866	3,1700		871,5357	-51,1440	11,5231
	365.737	0.0025	-0.0359		854.15	-50,1705	15,0700		851.913	-72.5224	17.6723		851.241	-103.88	25.4088		850,3833	-9,8361	3,2024		872,9871	-51,3183	11,6732
	366.326	-0.0608	0.0276		855.551	-50,3265	15,1828		853.317	-72.8139	17.7101		852.646	-104.391	25.4299		851,7880	-9,6837	3,2359		874,4424	-51,4097	11,6910
	366.914	-0.1053	0.116		856.952	-50,3794	15,0640		854.721	-73.2934	17.7888		854.05	-104.873	25.5587		853,1721	-9,5752	3,2421		875,8755	-51,4314	11,6472
	367.505	-0.0555	0.0263		858.359	-50,5087	15,0107		856.125	-73.2455	17.6931		855.452	-105.18	25.6915		854,5788	-9,8371	3,2162		877,3276	-51,6057	11,7551
	368.092	0.0798	0.1013		859.743	-50,5766	15,1993		857.532	-73.8006	17.96		856.859	-105.863	25.7782		855,9818	-9,8739	3,2212		878,7833	-51,5397	11,7286
	368.687	-0.169	0.0447		861.15	-50,5220	15,0930		858.915	-74.0617	18.0722		858.243	-106.432	25.9461		857,3824	-9,7989	3,3267		880,5355	-51,7771	11,7378
	369.276	-0.2389	0.1217		862.548	-50,5646	15,1213		860.318	-74.1281	18.044		859.647	-106.119	25.6739		858,7904	-10,0817	3,3186		881,9912	-51,7221	11,9206
	369.866	-0.0555	0.0181		863.954	-50,5227	15,1788		861.725	-75.0592	18.0739		861.051	-106.951	25.8914		860,1721	-9,9763	3,2984		883,4419	-52,0046	11,8365
	370.452	-0.0978	-0.0131		865.359	-50,5947	15,1615		863.126	-74.4712	18.0297		862.455	-107.316	25.9924		861,5751	-10,0278	3,3881		884,8833	-51,8961	11,9052
	371.045	-0.2975	0.0196		866.748	-51,0560	15,1467		864.531	-75.1325	18.2137		863.859	-107.958	26.1261		862,9821	-9,9470	3,3791		886,3315	-52,2448	11,8895
	371.64	-0.3468	0.1139		868.148	-50,6790	15,2791		865.914	-75.3337	18.3474		865.243	-107.701	26.1903		864,3917	-9,7955	3,3783		887,7869	-51,9944	11,8516
	372.233	-0.3388	-0.0218		869.554	-50,5147	15,2565		867.321	-75.5754	18.2689		866.649	-108.199	26.434		865,7904	-9,9025	3,3377		889,2386	-52,0334	11,8414
	372.82	-0.0796	0.0161		870.954	-51,0798	15,1877		868.726	-75.965	18.4527		868.052	-108.842	26.3549		867,1722	-10,0477	3,4536		890,7048	-52,0999	11,7911
	373.409	0.0055	0.0428		872.36	-50,8758	15,2094		870.127	-76.251	18.559		869.456	-109.191	26.3751		868,5759	-10,2964	3,3658		892,1426	-52,2045	11,9181
	374.001	0.0044	0.0315		873.743	-50,9604	15,2644		871.532	-76.1717	18.4465		870.859	-109.247	26.4199		869,9828	-9,9582	3,3427		893,5915	-52,0114	11,9338
	374.593	-0.0392	0.0283		875.151	-50,9145	15,2925		872.915	-76.6877	18.5492		872.243	-110.016	26.7572		871,3835	-10,2087	3,5302		895,0387	-52,3381	11,8143
	375.187	0.5834	-0.0387		876.551	-51,3916	15,2190		874.32	-76.7532	18.7419		873.649	-110.373	26.705		872,7906	-10,0005	3,4241		896,4915	-52,8248	12,0374
	375.779	-0.1051	0.0647		877.955	-51,1963	15,3077		875.726	-77.007	18.6695		875.053	-110.893	26.7127		874,1744	-10,2578	3,4737		897,9456	-52,4760	12,0205
	376.367	-0.1835	0.019		879.726	-51,1123	15,3199		877.128	-77.5453	18.774		876.456	-111.332	26.7153		875,5788	-10,0517	3,4980		899,3767	-52,5606	11,9709
	376.953	-0.2493	0.0237		881.105	-51,0470	15,3338		878.534	-77.6949	18.8804		877.861	-111.629	26.9139		876,9848	-10,4948	3,4492		900,8312	-52,7478	12,1029
	377.548	-0.0039	-0.0308		882.504	-51,2207	15,4136		879.917	-78.0163	18.9327		879.246	-111.829	26.975		878,3864	-10,5408	3,4256		902,2889	-52,6013	11,9576
	378.141	-0.1088	-0.0272		883.909	-51,1540	15,3081		881.37	-78.2337	18.9819		880.651	-112.466	27.0055		879,7912	-10,5537	3,4514		903,7168	-52,9764	12,1253
	378.736	-0.1463	0.0177		885.296	-51,6611	15,4820		882.776	-78.4344	18.9824		882.104	-113.184	27.1329		881,1740	-10,4591	3,6489		905,1136	-52,4680	12,1193
	379.321	-0.1017	0.0402		886.702	-51,5643	15,3643		884.176	-78.6761	19.0218		883.504	-113.377	27.1375		882,5780	-10,5948	3,4586		906,5105	-52,8139	12,1719
	379.909	-0.07	0.0971		888.101	-51,7108	15,5979		885.583	-78.8051	19.0865		884.91	-113.403	27.201		883,9839	-10,5160	3,5381		907,9164	-52,8538	12,1273
	380.5	-0.1805	0.0017		889.505	-51,8956	15,4985		887.3	-79.0771	19.0057		886.316	-114.016	27.3048		885,3868	-10,4039	3,4938		909,3038	-53,2425	12,1147
	381.093	-0.1495	-0.0263		890.909	-51,7466	15,4469		888.727	-79.6852	19.307		888.007	-114.471	27.58		886,7904	-10,5709	3,5072		910,7096	-52,9620	12,1368
	381.689	-0.1207	-0.0083		892.295	-52,1231	15,4217		890.13	-79.7509	19.3191		889.457	-115.093	27.5965		888,1744	-10,5990	3,5664		912,1143	-53,1311	12,1945
	382.302	-0.4537	0.0688		893.698	-52,0616	15,3947		891.536	-79.6934	19.3126		890.862	-115.148	27.5279		889,5817	-10,4317	3,4817		913,5118	-53,4265	12,2850
	382.898	-0.4951	0.0839		895.106	-52,1049	15,5853		892.92	-80.151	19.302		892.249	-115.584	27.7031		890,9856	-10,3553	3,5374		914,9156	-53,5608	12,0772
	383.495	-0.3176	0.0637		896.505	-51,8597	15,5901		894.324	-80.5932	19.3499		893.652	-116.167	27.7658		892,3867	-10,3978	3,6141		916,3055	-53,3168	12,1935
	384.093	0.0783	0.0777		897.91	-52,0388	15,4971		895.727	-80.6816	19.4915		895.056	-116.419	27.8145		893,7932	-11,0258	3,5632		917,7115	-53,2436	12,3052
	384.69	-0.4252	0.1058		899.293	-52,0918	15,5730		897.131	-80.6542	19.7036		896.458	-116.928	28.0442		895,1764	-10,4917	3,6076		919,1155	-53,3785	12,2509
	385.302	0.118	0.0764		900.703	-52,2991	15,6477		898.537	-80.9466	19.5879		897.863	-117.462	27.9407		896,5799	-10,8538	3,5671		920,5153	-53,6304	12,1075
	385.898	-0.1203	0.0693		902.088	-52,3647	15,5838		899.92	-81.2014	19.6573		899.249	-117.679	28.0009		897,9862	-10,9796	3,3869		921,9169	-53,8235	12,2028
	386.495	-0.3092	0.097		903.478	-52,0663	15,6382		901.325	-81.3871	19.7656		900.653	-118.23	28.1663		899,3870	-10,7963	3,5324		923,3054	-53,6793	12,2748
	387.093	-0.335	0.0971		904.836	-52,2217	15,5888		902.73	-81.5859	19.7044		902.058	-118.421	28.2776		900,7947	-10,6780	3,5895		924,7279	-53,7371	12,2697
	387.689	-0.1403	0.1364		906.22	-52,3710	15,6492		904.109	-81.9492	19.8241		903.437	-118.854	28.445		902,1766	-10,9995	3,6984		926,1631	-54,1257	12,3352
	388.303	-0.5204	0.1857		907.582	-52,3097	15,6238		905.466	-82.1957	19.7796		904.794	-119.418	28.4192		903,5805	-11,0021	3,7706		927,5640	-54,0067	12,2825
	388.897	-0.3241	0.0975		908.934	-52,3702	15,6246		906.847	-82.215	19.9765		906.174	-119.665	28.4027		904,9615	-11,1983	3,5118		928,9676	-53,7740	12,3928
	389.496	-0.3322	0.0499		910.292	-52,6386	15,7089		908.206	-82.4408	20.1185		907.535	-120.154	28.4692		906,3150	-11,4040	3,7467		930,3534	-53,9305	12,3512
	390.093	-0.3113	0.05		911.674	-52,4826	15,6663		909.561	-82.8518	20.0919		908.888	-120.26	28.5441		907,6739	-11,0330	3,7528		931,7596	-54,0308	12,3956
	390.69	-0.45	0.1484		913.318	-52,7790	15,6508		910.92	-83.1335	20.0263		910.248	-120.862	28.7441		909,0533	-10,9567	3,7139		933,1915	-54,1031	12,3533
	391.279	-0.4674	0.0986		914.675	-52,5974	15,7217		912.301	-83.0554	20.053		911.629	-121.479	28.576		910,4109	-11,1422	3,7301		934,6145	-54,0588	12,3752
	391.867	-0.2702	0.0986		916.03	-52,5994	15,7284		913.654	-83.3511	20.3378		912.982	-121.978	28.8364		911,7683	-11,3030	3,6610		936,0141	-53,9783	12,3956
	392.456	-0.5739	0.2015		917.387	-52,6044	15,7346		915.012	-83.8136	20.2491		914.34	-122.143	28.8252		913,1507	-10,8763	3,6012		937,4197	-54,0344	12,4695
	393.047	-0.4459	0.0706		918.769	-52,8649	15,7533		916.394	-83.7612	20.251		915.722	-122.239	29.0576		914,5085	-11,0482	3,8158		938,8083	-54,2099	12,4222
	393.644	-0.2536	0.1845		920.13	-52,8206	15,7886		917.8	-84.1066	20.3276		917.081	-122.778	29.0014		915,8643	-11,2392	3,6667		940,2132	-54,0627	12,3884
	394.241	-0.2874	0.1364		921.482	-53,2938	15,7237		919.156	-84.6022	20.4065		918.482	-123.185	29.0678		917,2209	-11,1944	3,7936		941,6175	-53,9162	12,4249
	394.827	-0.2154	0.1719		922.839	-53,1322	15,8896		920.512	-84.2716	20.3355		919.84	-123.716	29.038		918,5992	-11,3913	3,7874		943,0152	-54,5179	12,3302
	395.416	-0.466	0.2664		924.222	-53,1785	15,8985		921.893	-84.8047	20.4481		921.222	-124.064	29.1574		919,9756	-11,2525	3,7675		944,4200	-54,6479	12,3251
	396.007	-0.546	0.1989		925.585	-52,9848	15,9306		923.257	-84.83	20.5102		922.583	-124.039	29.4213		921,3607	-10,9547	3,7350		945,8076	-54,7463	12,6164
	396.597	-0.4012	0.1688		926.979	-53,0527	15,9408		924.607	-84.952	20.6196		923.935	-125.18	29.2873		922,7207	-10,9748	3,7132		947,2151	-54,9455	12,4714
	397.192	-0.5738	0.0959		928.34	-53,3319	15,7785		925.968	-85.4306	20.5956		925.296	-125.146	29.3938		924,1025	-11,0415	3,7813		948,6168	-54,8523	12,4503
	397.781	-0.2379	0.2272		929.722	-53,3355	15,9010		927.348	-85.2976	20.8337		926.677	-125.365	29.4819		925,4601	-11,2343	3,7308		950,0153	-54,4911	12,5333
	398.368	-0.4661	0.222		931.086	-53,4419	15,8772		928.9	-85.7573	20.6871		928.228	-125.77	29.6461		926,8172	-11,1788	3,8019		951,4218	-54,8387	12,4697
	398.956	-0.1995	0.2495		932.48	-53,3484	15,7842		930.256	-85.729	20.688		929.583	-126.395	29.7087		928,1733	-11,2563	3,7497		952,8086	-54,7521	12,4257
	399.546	-0.3533	0.1996		933.839	-53,2850	15,9856		931.607	-86.1536	20.9454		930.935	-126.633	29.8551		929,5576	-11,4505	3,8587		954,2152	-54,9191	12,4349
	400.144	-0.5089	0.1711		935.226	-53,3980	15,8312		932.967	-86.2908	20.8123		932.295	-126.948	29.6379		930,9120	-11,5340	3,8294		955,6361	-55,1426	12,5789
	400.756	-0.6668	0.1578		936.581	-53,5746	15,9354		934.349	-86.7554	20.9009		933.677	-127.242	29.7864		932,2702	-11,7805	3,7982		957,0644	-54,7612	12,5721
	401.353	-0.4302	0.1285		937.935	-53,7607	15,9439		935.712	-86.5332	20.9174		935.039	-127.488	29.7851		933,6506	-11,5811	4,0423		958,4840	-54,7590	12,5331
	401.946	-0.4847	0.3259		939.294	-53,7302	15,9622		937.062	-86.7435	20.9853		936.391	-127.89	29.8827		935,0094	-11,5572	3,7779		959,9205	-55,0444	12,6013
	402.536	-0.6119	0.2379		940.678	-53,5202	16,0185		938.42	-87.1249	21.0084		937.749	-128.564	30.0416		936,3656	-11,5289	3,8074		961,3095	-54,9758	12,6092
	403.123	-0.4283	0.2418		942.033	-53,7006	15,9594		939.802	-87.2123	21.1115		939.13	-128.805	30.2004		937,7243	-11,2223	3,8485		962,7179	-55,2951	12,5457
	403.715	-0.4989	0.1959		943.39	-53,5870	16,0012		941.205	-87.5412	21.1207		940.534	-129.637	30.0827		939,1056	-11,2794	3,9772		964,1200	-55,0532	12,5322
	404.307	-0.5268	0.1424		944.77	-53,8291	15,9950		942.562	-87.7515	21.2038		941.891	-129.791	30.2578		940,4622	-11,6459	3,9365		965,5169	-55,6614	12,6986
	404.898	-0.3797	0.2859		946.133	-53,5270	16,0016		943.922	-87.9436	21.4373		943.249	-129.673	30.4973		941,8184	-11,6236	3,9024		966,9234	-55,4954	12,5678
	405.497	-0.3755	0.2616		947.485	-54,0870	16,0930		945.303	-88.0729	21.2288		944.632	-130.036	30.2846		943,1762	-11,7801	3,8318		968,3104	-55,2876	12,6745
	406.096	-0.6076	0.0758		948.886	-53,8387	16,0590		946.703	-88.0377	21.3341		945.985	-130.718	30.4981		944,5560	-11,5201	3,7849		969,7153	-55,4289	12,7234
	406.7	-0.7793	0.3077		950.273	-54,0236	16,0137		948.062	-88.412	21.4244		947.391	-130.842	30.454		945,9123	-11,2841	3,8555		971,1387	-55,8012	12,6284
	407.309	-0.4398	0.1638		951.634	-54,3973	16,0203		949.421	-88.4321	21.4804		948.749	-131.665	30.6117		947,2712	-11,8554	3,9129		972,5676	-55,4005	12,6580
	407.908	-0.7004	0.3112		952.983	-54,3265	16,0940		950.849	-88.5293	21.4681		950.13	-131.625	30.6085		948,6515	-11,9716	3,9834		973,9706	-55,4783	12,6828
	408.509	-0.3678	0.2793		954.342	-54,4410	16,0630		952.208	-88.9677	21.4577		951.537	-132.085	30.6097		950,0127	-11,8684	3,8710		975,3584	-55,4049	12,5589
	409.11	-0.8744	0.3675		955.728	-53,8667	16,2075		953.562	-88.8736	21.5743		952.891	-132.802	30.7857		951,3654	-11,6246	3,9377		976,7652	-55,6409	12,6599
	409.706	-0.5918	0.1861		957.082	-54,5214	16,1339		954.922	-89.2634	21.6289		954.25	-132.886	30.8366		952,7252	-11,7255	3,9662		978,1691	-55,7830	12,8083
	410.317	-0.5107	0.3332		958.438	-54,2060	16,1506		956.305	-89.2978	21.6306		955.632	-133.205	30.8849		954,1054	-11,9087	3,9658		979,5694	-55,7696	12,7422
	410.91	-0.5136	0.3779		959.795	-54,2330	16,1279		957.672	-89.5105	21.6676		957.001	-133.721	31.0277		955,4656	-11,9447	3,9490		980,9710	-55,7395	12,6692
	411.501	-0.5684	0.1191		961.18	-54,4583	16,1499		959.061	-89.5359	21.8096		958.389	-134.219	31.0918		956,8199	-11,8339	4,1122		982,3613	-55,5412	12,5968
	412.101	-0.5869	0.1243		962.915	-54,4446	16,1543		960.421	-89.8354	21.7726		959.749	-134.5	30.9756		958,1757	-11,9020	3,8538		983,7642	-55,6841	12,8188
	412.698	-0.7774	0.1983		964.275	-54,4763	16,2509		961.802	-90.1439	21.9367		961.13	-134.948	31.1703		959,5578	-11,9205	3,9135		985,1712	-55,7150	12,6302
	413.313	-0.5582	0.1893		965.631	-54,4912	16,2104		963.16	-90.0678	21.7874		962.488	-135.065	31.1697		960,9148	-11,9000	3,9639		986,5715	-56,1561	12,6406
	413.909	-0.5874	0.3635		966.985	-54,3719	16,1495		964.516	-90.3064	21.8334		963.844	-135.459	31.3184		962,2720	-11,7222	4,0201		987,9726	-55,7936	12,7526
	414.504	-0.5478	0.344		968.344	-54,6418	16,2486		965.898	-90.5858	22.0684		965.226	-135.866	31.3302		963,6564	-11,7879	4,0409		989,3604	-55,8697	12,8199
	415.099	-0.5363	0.2559		969.729	-54,9291	16,2459		967.258	-90.5981	22.0635		966.586	-136.154	31.4934		965,0132	-11,7847	4,0208		990,7672	-56,3149	12,8809
	415.696	-0.5704	0.281		971.084	-54,9494	16,2517		968.613	-90.8408	22.0668		967.941	-136.539	31.2734		966,3661	-12,1711	3,9619		992,1715	-56,2673	12,7617
	416.312	-0.7661	0.2898		972.484	-55,0590	16,2306		969.97	-91.1117	22.1353		969.299	-137.128	31.519		967,7268	-12,1475	4,0922		993,5716	-56,0756	12,7761
	416.904	-0.6941	0.2789		973.889	-54,9976	16,3067		971.353	-91.2576	22.2359		970.68	-137.299	31.5338		969,1056	-11,9796	4,0720		994,9748	-56,4038	12,7623
	417.502	-0.7843	0.2601		975.273	-54,9774	16,3144		972.711	-91.2289	22.2047		972.039	-137.375	31.5861		970,4674	-11,9892	4,0726		996,3611	-56,2675	12,8340
	418.109	-0.9932	0.3009		976.637	-55,0232	16,3794		974.064	-91.6042	22.2225		973.393	-138.056	31.6019		971,8219	-11,9481	3,9665		997,7655	-56,3945	12,8522
	418.706	-0.9651	0.3073		977.987	-54,9893	16,2842		975.422	-91.5058	22.3162		974.75	-138.286	31.8184		973,1787	-12,0955	3,9786		999,1721	-56,3839	12,8839
	419.311	-0.8455	0.2801		979.389	-55,2534	16,3841		976.805	-91.7556	22.3914		976.133	-138.983	31.8398		974,5657	-11,7903	4,0429		1000,5726	-56,4967	12,8374
	419.903	-0.7853	0.2526		980.774	-54,9870	16,3826		978.16	-92.1865	22.4908		977.489	-139.31	31.9483		975,9162	-11,7915	3,8952		1001,9746	-56,0590	12,8274
	420.508	-0.8333	0.4262		982.131	-55,2568	16,2906		979.518	-91.9682	22.4635		978.846	-139.483	32.0448		977,2735	-11,9970	4,1521		1003,4237	-56,3172	12,9466
	421.1	-0.7505	0.319		983.487	-55,1571	16,3786		980.899	-92.3434	22.3429		980.227	-139.903	31.8959		978,6543	-12,0789	4,0720		1004,8138	-56,4433	12,9120
	421.702	-0.8078	0.2618		984.845	-55,2191	16,3936		982.26	-92.4134	22.4661		981.588	-140.346	32.1102		980,0150	-12,3599	4,2033		1006,2213	-56,4274	12,8788
	422.316	-0.7036	0.2002		986.23	-55,4662	16,3570		983.621	-92.7265	22.6792		982.949	-140.581	32.1688		981,3677	-12,3409	4,0697		1007,6244	-56,6348	12,8529
	422.909	-0.8851	0.2798		987.603	-55,2013	16,3643		985.016	-92.5753	22.5605		984.345	-140.734	32.0594		982,7273	-12,3560	4,1202		1009,0232	-56,5413	12,8461
	423.504	-1.1032	0.3234		988.986	-55,3564	16,3919		986.448	-92.6904	22.7883		985.728	-141.257	32.2195		984,1148	-12,3222	4,1608		1010,4271	-56,6109	12,9225
	424.098	-0.8507	0.4943		990.39	-55,1763	16,4264		987.823	-93.2416	22.7689		987.151	-141.864	32.3567		985,5118	-12,3091	4,0896		1011,8152	-56,7755	12,9667
	424.698	-0.8034	0.2716		991.773	-55,7350	16,4760		989.26	-93.2396	22.8783		988.541	-142.302	32.3222		986,8703	-12,3545	4,1515		1013,2219	-56,5029	12,9058
	425.31	-0.805	0.467		993.151	-55,3121	16,4761		990.614	-93.5824	22.8614		989.942	-142.537	32.3105		988,2259	-12,5047	4,1077		1014,6250	-56,8365	12,9649
	425.909	-0.8044	0.3008		994.534	-55,3940	16,4498		991.973	-93.189	22.8377		991.301	-142.957	32.2967		989,6081	-12,6026	4,1329		1016,0266	-56,8392	13,0001
	426.503	-0.9243	0.3344		995.939	-55,4021	16,4929		993.356	-93.7442	22.8807		992.684	-143.074	32.5601		990,9680	-12,3986	4,1571		1017,4726	-56,8846	12,9973
	427.1	-0.7602	0.322		997.3	-55,7071	16,4317		994.713	-93.6732	22.9894		994.04	-143.452	32.6579		992,3223	-12,3564	4,1425		1018,8636	-56,8459	12,8575
	427.699	-0.8727	0.4045		998.683	-55,7110	16,5017		996.068	-93.9037	22.8745		995.396	-144.058	32.6607		993,6885	-12,3456	4,1913		1020,3139	-56,7289	12,9079
	428.309	-0.7567	0.2046		1000.03	-55,6508	16,4953		997.473	-93.7682	23.1296		996.8	-144.256	32.7282		995,0622	-12,3955	4,1671		1021,7203	-57,0190	12,9966
	428.903	-1.0121	0.3486		1001.39	-55,4263	16,5856		998.854	-93.9197	23.128		998.182	-144.754	32.7455		996,4640	-12,4956	4,1703		1023,1282	-56,9459	12,9654
	429.503	-0.9783	0.4032		1002.78	-55,6512	16,4671		1000.26	-94.6213	23.1248		999.542	-144.909	32.9684		997,8236	-12,8032	4,0684		1024,5728	-57,1923	13,1011
	430.101	-1.0187	0.4032		1004.18	-55,9311	16,6157		1001.62	-94.8905	23.2826		1000.94	-145.42	32.9108		999,1834	-12,3351	4,1273		1025,9793	-56,8668	13,0395
	430.703	-1.1335	0.3634		1005.54	-55,9135	16,6613		1002.97	-94.9259	23.1939		1002.3	-146.012	32.8527		1000,5618	-12,6345	4,1444		1027,4272	-57,0487	13,0067
	431.31	-1.012	0.3877		1006.94	-55,8749	16,5579		1004.35	-95.0863	23.1912		1003.68	-146.354	32.9291		1001,9171	-12,3229	4,2361		1028,8156	-56,6761	13,0361
	431.905	-1.022	0.3713		1008.3	-56,1086	16,6237		1005.72	-94.9596	23.3758		1005.04	-146.284	33.0687		1003,2744	-12,5707	4,1987		1030,2234	-57,1029	13,0813
	432.503	-1.2172	0.41		1009.68	-56,1903	16,4958		1007.16	-95.0086	23.3016		1006.49	-146.84	33.2371		1004,6559	-12,2901	4,1590		1031,6710	-57,0775	13,0645
	433.1	-1.0309	0.3732		1011.04	-55,8265	16,5027		1008.52	-95.5096	23.33		1007.85	-147.318	33.2314		1006,0166	-12,7132	4,1896		1033,0750	-57,2188	13,0219
	433.702	-0.9082	0.3117		1012.44	-56,5034	16,6289		1009.9	-95.7062	23.4454		1009.23	-147.904	33.2854		1007,4142	-12,5783	4,1371		1034,5224	-57,0459	12,9846
	434.31	-1.0066	0.2905		1013.84	-56,1479	16,5716		1011.26	-95.5558	23.5781		1010.59	-148.42	33.405		1008,7769	-12,6731	4,1846		1035,9315	-57,3026	13,0202
	434.905	-0.8293	0.2822		1015.23	-56,3230	16,5617		1012.66	-95.5867	23.5686		1011.99	-148.497	33.3064		1010,1605	-12,5846	4,2292		1037,3620	-57,2610	13,0942
	435.504	-0.9936	0.475		1016.59	-56,1884	16,7038		1014.02	-95.7807	23.5791		1013.35	-148.64	33.4842		1011,5151	-12,5852	4,3076		1038,8153	-57,4308	13,1053
	436.102	-1.1554	0.4363		1017.99	-56,2420	16,6209		1015.4	-95.9117	23.5904		1014.73	-148.818	33.534		1012,8709	-12,5285	4,2881		1040,2692	-57,1424	13,0334
	436.7	-1.2311	0.5005		1019.39	-56,3881	16,5725		1016.76	-96.3321	23.5374		1016.09	-149.208	33.5461		1014,2305	-12,6845	4,2495		1041,7222	-57,3242	13,1221
	437.31	-1.1863	0.3584		1020.78	-56,5944	16,7323		1018.12	-96.4014	23.5842		1017.44	-149.921	33.6306		1015,6115	-12,7155	4,1793		1043,1308	-57,3464	13,0797
	437.904	-1.2571	0.3397		1022.18	-56,6322	16,6459		1019.48	-96.5155	23.6464		1018.8	-150.174	33.6735		1016,9711	-12,7586	4,3059		1044,5762	-57,2353	13,0722
	438.504	-1.153	0.3673		1023.54	-56,4590	16,6340		1020.86	-96.5825	23.757		1020.18	-150.524	33.815		1018,3680	-12,6989	4,3560		1046,0230	-57,2565	13,2511
	439.101	-1.0509	0.4242		1024.94	-56,6194	16,6545		1022.26	-96.6942	23.8491		1021.59	-150.467	34.0521		1019,7321	-12,6526	4,2488		1047,4764	-57,2263	13,1578
	439.702	-0.87	0.4308		1026.35	-56,8376	16,8486		1023.66	-96.7962	23.877		1022.94	-151.117	33.8198		1021,1232	-12,7225	4,3162		1048,9278	-57,4255	13,2074
	440.311	-1.0751	0.536		1027.73	-56,6185	16,7766		1025.02	-96.9984	23.8703		1024.35	-151.412	33.8762		1022,5167	-12,9588	4,2141		1050,3173	-57,4196	13,1081
	440.904	-0.8371	0.5415		1029.09	-56,6735	16,6904		1026.41	-97.2739	24.0266		1025.74	-151.881	34.0106		1023,8730	-12,7384	4,3250		1051,7703	-57,6013	13,0416
	441.504	-1.0853	0.4079		1030.49	-56,8001	16,8298		1027.81	-97.6235	23.9926		1027.14	-152.318	34.0027		1025,2305	-12,7588	4,2786		1053,2235	-57,2592	13,0574
	442.101	-1.1474	0.3094		1031.89	-56,7853	16,7187		1029.17	-97.8596	24.0102		1028.49	-152.672	33.9172		1026,6105	-12,9721	4,4041		1054,6738	-57,5300	13,2243
	442.702	-1.0933	0.3943		1033.28	-56,9237	16,7667		1030.65	-97.6043	24.1321		1029.85	-152.814	34.0809		1027,9725	-12,7507	4,2800		1056,4231	-57,4288	13,1892
	443.312	-1.3961	0.4		1034.64	-56,9409	16,6940		1032.02	-97.9256	24.2446		1031.35	-153.472	34.1743		1029,3707	-12,6984	4,2931		1057,8197	-57,5124	13,0458
	443.906	-1.0297	0.5239		1036.04	-56,9167	16,7758		1033.41	-97.6594	24.2988		1032.74	-153.948	34.1887		1030,7318	-12,7703	4,3538		1059,2727	-57,7051	13,0509
	444.494	-1.0668	0.5305		1037.44	-56,8691	16,8581		1034.81	-98.2363	24.1316		1034.14	-154.234	34.3652		1032,1135	-12,7274	4,3570		1060,7231	-57,5241	13,1684
	445.101	-0.982	0.3596		1038.85	-57,0939	16,8370		1036.17	-98.4268	24.2638		1035.49	-154.633	34.3056		1033,4705	-12,9673	4,2430		1062,1781	-57,7486	13,1868
	445.7	-1.3635	0.4166		1040.23	-57,1778	16,7871		1037.58	-98.6861	24.3549		1036.9	-154.821	34.4616		1034,8258	-12,9902	4,1948		1063,6290	-57,8982	13,1582
	446.312	-1.1142	0.3974		1041.59	-56,9674	16,7408		1038.98	-98.75	24.2973		1038.3	-155.258	34.4194		1036,1856	-13,1442	4,3217		1065,0295	-57,7369	13,1900
	446.906	-1.2439	0.4556		1042.99	-57,2198	16,8099		1040.36	-99.0278	24.4826		1039.69	-155.571	34.5744		1037,5643	-12,8428	4,3026		1066,4801	-57,9110	13,0315
	447.507	-1.1622	0.414		1044.39	-57,0390	16,8337		1041.72	-98.9942	24.3479		1041.05	-156.157	34.5857		1038,9235	-13,0359	4,3252		1067,9320	-57,8551	13,2305
	448.105	-1.0659	0.4945		1045.78	-57,3393	16,8429		1043.12	-99.3137	24.3536		1042.44	-156.385	34.6921		1040,3225	-12,7201	4,2817		1069,3658	-57,8818	13,0858
	448.715	-1.4427	0.5452		1047.19	-57,2078	16,9179		1044.48	-99.281	24.6219		1043.8	-156.573	34.8709		1041,6843	-12,9686	4,3969		1070,8206	-58,1744	13,1947
	449.318	-1.3334	0.5226		1048.59	-57,3078	16,8168		1045.86	-99.5455	24.5623		1045.19	-156.651	34.7996		1043,0795	-12,9976	4,3760		1072,2736	-58,0025	13,2457
	449.911	-1.103	0.5649		1049.99	-57,3505	16,8915		1047.26	-99.5237	24.5764		1046.59	-157.499	34.8317		1044,4705	-13,0149	4,4037		1073,7403	-58,1040	13,2328
	450.504	-1.3539	0.3467		1051.4	-57,4883	16,7870		1048.67	-99.5175	24.6261		1047.99	-157.812	34.9196		1045,8268	-12,8371	4,3315		1075,1783	-58,1526	13,1175
	451.097	-1.1453	0.5767		1052.78	-57,5839	16,9009		1050.02	-100.243	24.6862		1049.35	-157.919	34.8237		1047,1847	-12,8316	4,4016		1076,6299	-58,2705	13,2215
	451.689	-1.149	0.5606		1054.23	-57,4675	16,8712		1051.41	-99.829	24.7016		1050.73	-158.706	35.094		1048,5668	-12,9564	4,3402		1078,0798	-58,2456	13,2288
	452.276	-1.4562	0.5689		1055.64	-57,6361	17,0505		1052.77	-100.516	24.8717		1052.09	-158.16	35.0594		1049,9219	-13,1276	4,3322		1079,5294	-57,8321	13,2549
	452.867	-1.298	0.5032		1057.04	-57,4998	16,9462		1054.16	-100.456	24.8115		1053.49	-158.858	35.003		1051,3233	-13,2090	4,4403		1080,9817	-57,9087	13,2786
	453.455	-1.4634	0.575		1058.44	-57,9489	16,9653		1055.52	-100.456	24.849		1054.85	-159.057	35.1962		1052,6862	-13,2647	4,3379		1082,4483	-57,9317	13,3287
	454.041	-1.2244	0.4866		1059.89	-57,4371	16,9021		1056.9	-101.119	24.8305		1056.23	-159.711	35.1556		1054,0669	-13,6092	4,4170		1083,8706	-58,0319	13,1097
	454.63	-1.1228	0.4788		1061.28	-57,6398	16,8816		1058.26	-101.186	24.8741		1057.59	-160.053	35.301		1055,4222	-13,2222	4,4368		1085,3373	-58,2488	13,3775
	455.223	-1.1746	0.6221		1062.68	-57,9051	17,0056		1059.66	-101.081	24.7886		1058.99	-160.464	35.2347		1056,8246	-13,2350	4,4620		1086,7778	-58,1247	13,2768
	455.822	-0.9443	0.4936		1064.04	-57,7965	17,0672		1061.02	-101.18	24.9182		1060.35	-160.992	35.3987		1058,1856	-13,1518	4,5309		1088,2268	-58,1146	13,2263
	456.417	-0.8151	0.5283		1065.45	-57,6013	17,0274		1062.41	-101.406	25.0431		1061.74	-160.836	35.5225		1059,5668	-13,3820	4,5195		1089,6790	-58,2552	13,3209
	457.015	-1.0856	0.6813		1066.85	-57,5613	16,9809		1063.77	-101.718	24.9529		1063.1	-161.525	35.506		1060,9233	-13,4372	4,5227		1091,1322	-58,1321	13,2788
	457.628	-1.0986	0.5484		1068.23	-57,9827	17,1005		1065.17	-101.664	25.1136		1064.49	-161.818	35.4952		1062,3240	-13,4076	4,4430		1092,5817	-58,2063	13,4262
	458.226	-0.8472	0.6092		1069.64	-58,2188	17,1368		1066.53	-102.007	25.1007		1065.85	-162.248	35.5459		1063,6869	-13,3739	4,4305		1094,0308	-58,4063	13,3238
	458.82	-0.8293	0.3916		1071.04	-57,9084	17,1116		1067.91	-102.297	25.1913		1067.23	-162.73	35.5993		1065,0741	-13,3862	4,5554		1095,4814	-58,3955	13,1593
	459.418	-1.265	0.4897		1072.9	-57,9152	17,0916		1069.27	-102.378	25.1457		1068.6	-162.896	35.7485		1066,4723	-13,2984	4,5209		1096,9359	-58,3264	13,4027
	460.019	-1.1229	0.4885		1074.28	-57,8455	17,1531		1070.67	-102.455	25.2108		1069.99	-163.404	35.72		1067,8739	-13,5934	4,4677		1098,3692	-58,1716	13,2600
	460.613	-1.0101	0.4461		1075.69	-58,2891	16,9699		1072.07	-102.576	25.1937		1071.39	-163.557	35.7418		1069,2345	-13,5365	4,4874		1099,8229	-58,1279	13,4234
	461.212	-1.1745	0.5316		1077.09	-57,8026	17,1101		1073.43	-102.842	25.1305		1072.76	-164.125	35.7854		1070,6148	-13,5499	4,4730		1101,2748	-57,9554	13,3252
	461.799	-1.1766	0.4739		1078.49	-58,2438	17,2321		1074.81	-102.67	25.1697		1074.14	-164.199	35.9126		1072,1159	-13,2559	4,4583		1102,7287	-58,4822	13,1929
	462.393	-1.161	0.4652		1079.9	-57,9345	16,9920		1076.17	-103.097	25.2261		1075.5	-164.921	35.9727		1073,4758	-13,4829	4,5147		1104,1802	-58,0041	13,2911
	462.993	-0.9655	0.5572		1081.28	-58,2425	17,0456		1077.57	-103.203	25.1813		1076.9	-164.825	35.9302		1074,8770	-13,1340	4,5227		1105,6339	-58,5670	13,2471
	463.611	-1.3358	0.5695		1082.69	-58,3384	17,1905		1078.98	-103.724	25.2749		1078.31	-165.283	35.9805		1076,2786	-13,4102	4,5686		1107,0814	-58,4110	13,3096
	464.208	-1.2386	0.5751		1084.09	-58,0721	17,1120		1080.36	-103.737	25.2855		1079.69	-165.645	36.1823		1077,6635	-13,4696	4,5448		1108,5302	-58,4960	13,3468
	464.818	-1.246	0.6435		1085.49	-58,4393	17,0946		1081.72	-103.957	25.316		1081.05	-165.926	36.3179		1079,0389	-13,6078	4,6240		1109,9837	-58,4851	13,3261
	465.413	-1.409	0.5001		1086.9	-58,4022	17,2708		1083.12	-104.243	25.3128		1082.45	-166.177	36.2108		1080,4219	-13,3259	4,4949		1111,4360	-58,5803	13,4464
	466.012	-0.9206	0.5886		1088.28	-58,3242	17,1694		1084.48	-104.117	25.4135		1083.81	-166.683	36.2842		1081,7831	-13,5091	4,6181		1112,8709	-58,5178	13,3103
	466.618	-1.1532	0.4715		1089.69	-58,0429	17,1117		1085.86	-104.444	25.4305		1085.19	-167.012	36.3031		1083,1658	-13,4577	4,5088		1114,3242	-58,6394	13,4622
	467.209	-1.3929	0.6594		1091.09	-58,2725	17,1459		1087.22	-104.014	25.5162		1086.55	-167.381	36.4169		1084,5751	-13,6863	4,5356		1115,7783	-58,6695	13,4538
	467.815	-1.1929	0.4466		1092.5	-58,5861	17,1808		1088.62	-104.563	25.4946		1087.95	-167.611	36.5554		1085,9747	-13,2948	4,5179		1117,2354	-58,3944	13,3855
	468.409	-1.2903	0.6064		1093.9	-58,7241	17,1546		1089.98	-104.615	25.2799		1089.31	-168.189	36.4977		1087,3758	-13,7720	4,5382		1118,6806	-58,5107	13,4216
	468.995	-1.3073	0.5733		1095.29	-58,5852	17,3404		1091.36	-104.426	25.4403		1090.69	-168.625	36.561		1088,7365	-13,6671	4,5320		1120,1356	-58,9070	13,3558
	469.595	-1.2141	0.6865		1096.69	-58,6219	17,1357		1092.72	-104.959	25.5453		1092.05	-168.849	36.6992		1090,1178	-13,5092	4,5041		1121,5832	-58,5867	13,3517
	470.204	-1.2981	0.5067		1098.1	-58,5065	17,2542		1094.12	-104.903	25.3625		1093.45	-169.122	36.6065		1091,4751	-13,6150	4,5540		1123,0332	-58,7958	13,4226
	470.815	-1.1779	0.6538		1099.5	-58,8358	17,2217		1095.48	-105.13	25.5278		1094.81	-169.386	36.6445		1092,8766	-13,6654	4,5372		1124,4856	-58,9912	13,3902
	471.42	-1.4142	0.4348		1100.9	-58,7035	17,1125		1096.91	-104.916	25.5443		1096.19	-169.607	36.6173		1094,2801	-13,5948	4,5247		1125,9383	-58,4220	13,3056
	472.02	-1.0576	0.4748		1102.29	-58,9280	17,2831		1098.27	-105.286	25.5143		1097.6	-169.975	36.783		1095,6654	-13,7023	4,4970		1127,3722	-58,5540	13,4330
	472.62	-1.1437	0.5355		1103.69	-58,5333	17,3214		1099.67	-105.388	25.6523		1098.99	-170.444	36.8097		1097,0687	-13,8983	4,5408		1128,8265	-58,7278	13,2101
	473.216	-1.4792	0.6072		1105.09	-58,9728	17,2727		1101.03	-105.684	25.4693		1100.36	-170.868	36.8878		1098,4737	-13,4637	4,6341		1130,2796	-58,7461	13,4157
	473.803	-0.9219	0.4171		1106.5	-58,7488	17,2589		1102.42	-105.46	25.6193		1101.75	-171.306	36.8561		1099,8772	-13,6036	4,6063		1131,7333	-58,9203	13,3669
	474.395	-1.4129	0.6145		1107.9	-58,7413	17,3350		1103.81	-105.701	25.5891		1103.14	-171.778	36.8993		1101,2807	-13,8064	4,5735		1133,1850	-58,7228	13,3301
	474.979	-1.4987	0.5654		1109.28	-58,7715	17,3099		1105.18	-105.802	25.5041		1104.51	-171.935	37.0475		1102,6664	-13,9563	4,5001		1134,6505	-58,8540	13,3904
	475.567	-1.4273	0.595		1110.69	-59,0542	17,2727		1106.57	-106.323	25.759		1105.9	-172.164	37.099		1104,0697	-13,6695	4,5501		1136,0874	-58,9169	13,3727
	476.166	-1.415	0.6373		1112.09	-59,1638	17,2520		1107.98	-105.886	25.7352		1107.31	-172.471	37.1966		1105,4739	-13,5292	4,5016		1137,5360	-58,8306	13,3777
	476.76	-1.2024	0.594		1113.5	-59,1842	17,3639		1109.36	-106.389	25.6775		1108.69	-172.617	37.2556		1106,8766	-13,7816	4,5582		1138,9876	-58,8235	13,3635
	477.349	-1.4726	0.5704		1114.9	-59,0798	17,4024		1110.77	-106.023	25.6686		1110.09	-172.804	37.1363		1108,2829	-13,7974	4,6257		1140,4401	-58,5805	13,2798
	477.948	-1.2136	0.6034		1116.29	-59,4258	17,2955		1112.17	-106.475	25.6684		1111.5	-173.312	37.2647		1109,6675	-13,8901	4,5989		1141,8745	-58,6054	13,3312
	478.567	-1.1832	0.5268		1117.69	-59,0937	17,2630		1113.62	-106.686	25.7773		1112.9	-173.802	37.3239		1111,0718	-13,7241	4,6277		1143,3290	-58,4497	13,3765
	479.163	-1.484	0.5615		1119.1	-59,3040	17,2752		1115.03	-106.645	25.7938		1114.35	-174.11	37.2712		1112,4751	-13,8677	4,6477		1144,7809	-58,5104	13,4635
	479.759	-1.4872	0.5924		1120.5	-59,3566	17,3910		1116.41	-107.248	25.9153		1115.74	-174.494	37.3823		1113,8776	-13,7133	4,6237		1146,2341	-58,7369	13,3174
	480.349	-1.316	0.5352		1121.9	-59,1681	17,4923		1117.77	-107.041	25.8791		1117.1	-174.972	37.6075		1115,2822	-13,7349	4,6114		1147,7342	-58,8742	13,3982
	480.939	-1.4663	0.6712		1123.35	-59,2702	17,4952		1119.17	-107.06	25.7877		1118.5	-175.138	37.3853		1116,6656	-13,7458	4,5524		1149,2344	-58,8645	13,4043
	481.54	-1.6006	0.5947		1124.74	-59,5490	17,3665		1120.53	-107.453	25.865		1119.86	-175.915	37.6124		1118,0710	-13,8349	4,6161		1150,6842	-58,7335	13,2635
	482.164	-1.5393	0.555		1126.14	-59,3569	17,2974		1121.91	-107.36	26.0617		1121.24	-175.541	37.4361		1119,4765	-13,8217	4,7226		1152,1377	-58,9024	13,3294
	482.767	-1.4923	0.5349		1127.54	-59,4306	17,3057		1123.31	-107.767	25.9066		1122.64	-176.146	37.6062		1120,8801	-13,7868	4,6008		1153,5879	-58,6500	13,3458
	483.361	-1.667	0.7276		1128.95	-59,6196	17,4111		1124.77	-108.029	25.9813		1124.05	-176.548	37.7046		1122,2838	-13,8121	4,7335		1155,0355	-58,9257	13,3936
	483.955	-1.2308	0.5455		1130.35	-59,6278	17,3262		1126.14	-107.931	25.9763		1125.47	-176.981	37.723		1123,6677	-13,9996	4,6894		1156,4900	-59,0466	13,2523
	484.546	-1.5303	0.6054		1131.74	-59,2960	17,3185		1127.53	-108.108	26.1327		1126.86	-177.185	37.711		1125,0711	-14,0078	4,6801		1157,9407	-58,7722	13,3038
	485.136	-1.3179	0.6025		1133.14	-59,6093	17,4046		1128.91	-108.178	26.0681		1128.24	-177.744	37.8999		1126,4773	-13,9126	4,6156		1159,3754	-58,7896	13,2758
	485.734	-1.2103	0.6202		1134.54	-59,7442	17,4776		1130.36	-108.486	26.1133		1129.69	-178.089	37.8821		1127,8789	-13,7364	4,7538		1160,8309	-58,9387	13,3561
	486.327	-1.5903	0.6714		1135.95	-59,8808	17,5913		1131.77	-108.472	26.0614		1131.1	-178.184	37.8351		1129,2851	-14,0599	4,5846		1162,2839	-58,4094	13,4075
	486.914	-1.3679	0.6068		1137.36	-59,6691	17,4953		1133.12	-108.521	26.2217		1132.45	-178.352	37.9501		1130,6681	-13,9773	4,6733		1163,7355	-58,9902	13,2419
	487.503	-1.5959	0.5417		1138.74	-59,4035	17,4817		1134.53	-108.769	26.1298		1133.86	-178.675	37.9876		1132,0728	-13,7549	4,5572		1165,1878	-58,7706	13,3399
	488.09	-1.2043	0.693		1140.38	-59,7739	17,5250		1135.91	-109.016	26.1264		1135.24	-179.341	37.8901		1133,4807	-13,9857	4,6531		1166,6408	-58,6816	13,3350
	488.685	-1.3459	0.6314		1141.79	-59,8381	17,5315		1137.32	-108.837	26.3579		1136.64	-179.502	38.0584		1134,8798	-14,0759	4,7503		1168,0876	-58,8240	13,3480
	489.284	-1.4152	0.6316		1143.19	-59,8959	17,5699		1138.72	-108.794	26.255		1138.05	-179.874	38.1766		1136,2856	-14,3262	4,6378		1169,5372	-58,6545	13,4887
	489.884	-1.4394	0.5374		1144.6	-59,9159	17,6138		1140.12	-109.352	26.2804		1139.45	-179.936	38.1255		1137,6675	-14,1446	4,7009		1170,9908	-58,5023	13,1343
	490.474	-1.5286	0.6475		1146	-60,0771	17,4940		1141.53	-109.483	26.2927		1140.86	-180.5	38.2413		1139,0750	-13,9665	4,5757		1172,4435	-58,6220	13,3185
	491.065	-1.4794	0.6411		1147.4	-59,6455	17,5678		1142.91	-109.578	26.2199		1142.24	-180.911	38.315		1140,4803	-13,8852	4,5871		1173,8783	-58,6645	13,3534
	491.655	-1.5293	0.7262		1148.79	-60,3520	17,5011		1144.32	-109.897	26.3537		1143.64	-181.136	38.2393		1141,8817	-14,0322	4,6485		1175,3322	-58,5885	13,2527
	492.255	-1.3257	0.7274		1150.19	-59,8660	17,5790		1145.72	-109.784	26.4303		1145.05	-181.356	38.4817		1143,2855	-14,0732	4,6576		1176,7843	-58,5483	13,3190
	492.851	-1.5151	0.7817		1151.6	-60,3187	17,6636		1147.12	-110.057	26.3779		1146.45	-181.87	38.3804		1144,6684	-13,9565	4,6804		1178,2397	-58,9904	13,2094
	493.451	-1.5246	0.6457		1153	-59,9926	17,6767		1148.53	-110.188	26.3823		1147.86	-181.91	38.4732		1146,0740	-14,4300	4,5729		1179,6899	-58,6402	13,2825
	494.05	-1.6801	0.7011		1154.4	-60,0631	17,6252		1149.91	-110.363	26.5128		1149.24	-182.381	38.5397		1147,4802	-14,1199	4,5653		1181,1421	-58,6838	13,1636
	494.643	-1.6885	0.6382		1155.79	-60,3800	17,6971		1151.32	-110.204	26.504		1150.65	-182.731	38.584		1148,8818	-14,0803	4,6611		1182,5885	-58,2395	13,2198
	495.253	-1.4321	0.6644		1157.19	-59,9860	17,4816		1152.72	-110.664	26.4437		1152.05	-183.006	38.6054		1150,2868	-14,0920	4,6213		1184,0517	-58,5816	13,3045
	495.854	-1.5507	0.6583		1158.6	-60,1048	17,5584		1154.12	-110.656	26.5377		1153.45	-183.132	38.618		1151,6718	-14,0172	4,6676		1185,4943	-58,5133	13,1917
	496.451	-1.5743	0.5743		1160	-60,3842	17,6806		1155.53	-110.752	26.5733		1154.86	-183.251	38.6546		1153,0756	-14,1779	4,7803		1186,9459	-58,4683	13,3050
	497.052	-1.6358	0.6227		1161.4	-60,0600	17,6533		1156.91	-111.233	26.6889		1156.24	-184.179	38.7428		1154,4816	-14,0991	4,7153		1188,3807	-58,5061	13,1160
	497.644	-1.469	0.6876		1162.79	-60,5362	17,6351		1158.32	-111.133	26.5666		1157.65	-184.341	38.7758		1155,8834	-13,9471	4,7560		1189,8353	-58,5760	13,2083
	498.24	-1.4865	0.6986		1164.19	-60,3975	17,5948		1159.72	-111.266	26.6995		1159.05	-184.461	38.7056		1157,2867	-14,3428	4,6433		1191,2989	-58,4418	13,1319
	498.852	-1.5232	0.6652		1165.6	-60,2789	17,7485		1161.13	-111.38	26.6175		1160.45	-184.778	38.7742		1158,6721	-14,1093	4,6929		1192,7376	-58,3129	13,2371
	499.452	-1.3185	0.6289		1167	-60,6644	17,5724		1162.53	-111.769	26.7743		1161.86	-185.194	38.8603		1160,0915	-14,0617	4,7429		1194,1888	-58,3516	13,1068
	500.044	-1.3817	0.7098		1168.41	-60,4458	17,5887		1163.91	-111.896	26.8028		1163.24	-185.763	38.9036		1161,4814	-14,2243	4,6953		1195,6426	-58,3516	13,1746
	500.639	-1.3221	0.6415		1169.79	-60,6643	17,7620		1165.32	-111.954	26.9089		1164.65	-185.842	38.9176		1162,8829	-14,0495	4,7283		1197,0925	-58,7392	13,1775
	501.238	-1.4962	0.6872		1171.19	-60,6604	17,7477		1166.72	-112.031	26.8009		1166.05	-186.29	38.9492		1164,2879	-14,4251	4,6935		1198,5407	-58,5768	13,1979
	501.827	-1.7341	0.7437		1172.6	-60,6889	17,6165		1168.13	-112.235	26.8422		1167.45	-186.59	39.0397		1165,6731	-14,2468	4,7213		1199,9936	-58,3393	13,3292
	502.421	-1.5271	0.7948		1174	-60,6947	17,7597		1169.53	-112.461	26.938		1168.86	-186.902	39.0576		1167,0766	-14,2354	4,7396		1201,4470	-58,3444	13,1878
	503.01	-1.6617	0.8064		1175.41	-60,4493	17,8368		1170.91	-112.549	26.8961		1170.24	-187.483	39.0387		1168,4819	-14,2881	4,6136		1202,8808	-58,7388	13,2485
	503.61	-1.822	0.7159		1176.79	-60,5472	17,6322		1172.37	-112.572	26.8339		1171.65	-187.32	39.2374		1169,8854	-14,0476	4,7976		1204,3141	-58,4913	13,2721
	504.2	-1.6428	0.7247		1178.19	-60,4330	17,7824		1173.77	-112.733	26.9539		1173.1	-187.948	39.2545		1171,2874	-14,1283	4,8265		1205,7607	-58,6054	13,0745
	504.787	-1.5769	0.7507		1179.6	-60,8663	17,6912		1175.17	-112.645	26.9826		1174.5	-188.312	39.3656		1172,6730	-14,2475	4,8048		1207,1671	-58,5742	13,3106
	505.377	-1.4526	0.8088		1181	-60,7170	17,7306		1176.58	-112.913	26.9205		1175.91	-188.459	39.2952		1174,0764	-14,2044	4,7706		1208,5737	-58,5812	13,1284
	505.964	-1.4559	0.6162		1182.41	-60,7998	17,7704		1177.98	-113.094	27.0019		1177.31	-189.212	39.1399		1175,4816	-14,1548	4,8557		1209,9717	-58,7837	13,1706
	506.55	-1.6648	0.8001		1183.79	-60,9177	17,6577		1179.37	-113.166	26.8747		1178.7	-189.135	39.2625		1176,8834	-14,3024	4,8071		1211,3563	-58,5869	13,0981
	507.139	-1.5293	0.7284		1185.19	-60,8646	17,8304		1180.77	-113.357	27.0854		1180.1	-189.549	39.5202		1178,2908	-14,2616	4,8444		1212,7617	-58,4562	13,2685
	507.735	-1.6711	0.721		1186.6	-60,8189	17,7259		1182.17	-113.502	27.0835		1181.5	-190.066	39.3852		1179,6737	-14,4898	4,8048		1214,1648	-58,7329	13,2407
	508.322	-1.5453	0.6713		1188	-61,0363	17,7942		1183.58	-113.802	27.2366		1182.91	-189.917	39.4223		1181,0798	-14,3476	4,8023		1215,5689	-58,1130	13,1771
	508.909	-1.6214	0.7336		1189.41	-60,9743	17,8544		1184.98	-114.036	27.2486		1184.31	-190.355	39.5724		1182,4835	-14,2502	4,7621		1216,9721	-58,5938	13,1057
	509.499	-1.5971	0.5886		1190.79	-60,9465	17,6602		1186.39	-113.932	27.2308		1185.7	-190.544	39.7013		1183,8841	-14,3940	4,7511		1218,3725	-58,5536	13,0912
	510.091	-1.55	0.7723		1192.19	-60,6053	17,8210		1187.77	-114.341	27.1993		1187.1	-190.907	39.5846		1185,2914	-14,3179	4,8357		1219,8247	-58,4944	13,0979
	510.685	-1.5921	0.7834		1193.6	-61,1487	17,6782		1189.18	-114.406	27.2327		1188.5	-191.291	39.6304		1186,6731	-14,5036	4,7458		1221,2608	-58,8335	13,1718
	511.274	-1.658	0.761		1195	-61,0489	17,6724		1190.63	-114.669	27.331		1189.96	-191.615	39.6942		1188,0792	-14,1760	4,8021		1222,6689	-58,5285	13,1523
	511.863	-1.7489	0.7754		1196.41	-60,8203	17,8987		1192.03	-114.708	27.221		1191.36	-191.826	39.6525		1189,4841	-14,1609	4,7233		1224,0700	-58,6369	13,3446
	512.451	-1.7148	0.7439		1197.79	-61,2991	17,8412		1193.42	-115.242	27.3203		1192.75	-192.102	39.7028		1190,8865	-14,4235	4,8293		1225,4706	-58,4997	13,2167
	513.043	-1.976	0.7968		1199.24	-61,5891	17,8021		1194.82	-115.13	27.394		1194.15	-192.669	39.7361		1192,2912	-14,2032	4,8139		1226,8585	-58,2726	13,2267
	513.639	-1.4547	0.7232		1200.65	-61,6181	17,9338		1196.23	-115.151	27.4041		1195.55	-192.53	39.7769		1193,6737	-14,1767	4,7844		1228,2696	-58,4658	13,1707
	514.234	-1.8919	0.6412		1202.05	-61,5693	17,9279		1197.67	-114.93	27.4059		1196.96	-193.036	39.973		1195,0791	-14,3976	4,8705		1229,7151	-58,3512	12,9851
	514.821	-2.053	0.7193		1203.44	-61,1988	17,8778		1199.08	-115.281	27.5036		1198.41	-193.62	39.8592		1196,4842	-14,0042	4,8043		1231,1228	-58,5584	13,1852
	515.41	-1.5139	0.6407		1204.84	-61,0068	17,8610		1200.49	-115.708	27.382		1199.81	-193.741	39.8626		1197,8862	-14,4525	4,8006		1232,5203	-58,3696	13,1525
	515.999	-1.7474	0.6973		1206.22	-60,9916	17,9050		1201.87	-115.774	27.485		1201.2	-194.178	39.9288		1199,2920	-14,6643	4,8472		1233,9257	-58,6381	12,9698
	516.593	-1.4104	0.7015		1207.58	-61,4830	17,8533		1203.27	-116.48	27.4758		1202.6	-194.171	40.0662		1200,6756	-14,5202	4,9047		1235,3106	-58,7376	13,1410
	517.185	-1.5184	0.6831		1208.94	-61,3356	17,9035		1204.66	-116.405	27.6271		1203.98	-194.412	40.1342		1202,0801	-14,2429	4,8520		1236,7174	-58,4227	13,1009
	517.778	-1.5354	0.6128		1210.29	-61,6000	17,9791		1206.02	-116.228	27.6		1205.34	-194.739	40.0805		1203,4838	-14,4657	4,8121		1238,2320	-58,6024	13,2155
	518.365	-1.6475	0.6905		1211.68	-61,8609	17,8590		1207.4	-116.09	27.5151		1206.72	-195.149	40.1739		1204,8866	-14,5903	4,8114		1239,6685	-58,7398	13,1093
	518.953	-1.9482	0.7053		1213.03	-61,6409	17,8654		1208.76	-116.518	27.6264		1208.08	-195.733	40.1004		1206,2720	-14,4956	4,8968		1241,0717	-58,6013	13,2680
	519.546	-1.657	0.7012		1214.39	-61,3881	17,9034		1210.11	-116.54	27.6765		1209.44	-195.662	40.3781		1207,6540	-14,3998	4,8734		1242,4735	-58,6404	13,0594
	520.141	-1.5837	0.7099		1215.77	-61,6243	17,7518		1211.47	-117.065	27.6275		1210.8	-196.081	40.2652		1209,0127	-14,5744	4,8987		1243,8745	-58,6002	13,1205
	520.736	-1.9344	0.6237		1217.13	-61,6892	18,0208		1212.85	-116.729	27.4823		1212.18	-196.3	40.2591		1210,3685	-14,4258	4,8969		1245,3124	-58,6288	13,1366
	521.321	-1.8358	0.7103		1218.48	-61,5193	17,9028		1214.21	-117.16	27.7093		1213.54	-196.581	40.2507		1211,7233	-14,5963	4,8758		1246,7196	-58,6882	13,0396
	521.909	-1.7054	0.7449		1219.84	-61,8596	17,9991		1215.56	-117.16	27.7063		1214.89	-196.705	40.3553		1213,1043	-14,5865	4,9028		1248,1225	-58,3290	13,0256
	522.497	-2.0438	0.8185		1221.22	-61,8269	18,0342		1216.97	-117.007	27.7437		1216.25	-197.382	40.3751		1214,4633	-14,4776	4,8952		1249,5206	-58,6225	13,1282
	523.091	-1.5717	0.6426		1222.58	-61,7711	17,9175		1218.35	-117.591	27.7498		1217.68	-198.059	40.5159		1215,8200	-14,6888	4,8355		1250,9256	-58,5998	13,1128
	523.688	-1.9554	0.8176		1223.98	-61,4673	17,9127		1219.71	-117.788	27.7057		1219.04	-197.764	40.2935		1217,1763	-14,6978	4,8295		1252,3117	-58,3901	13,0349
	524.301	-1.6595	0.7728		1225.34	-61,6052	17,9460		1221.06	-117.679	27.7857		1220.39	-198.149	40.6028		1218,5706	-14,5829	4,9249		1253,7190	-58,2962	13,0345
	524.895	-1.7651	0.7809		1226.72	-62,0915	17,9519		1222.42	-117.946	27.809		1221.75	-198.475	40.5644		1220,0301	-14,6511	4,8227		1255,1250	-58,5307	13,0582
	525.484	-1.5365	0.8134		1228.08	-61,9572	17,9952		1223.8	-117.924	27.7711		1223.13	-198.564	40.5499		1221,4116	-14,4517	4,7728		1256,5226	-58,6177	13,1209
	526.068	-1.6857	0.7529		1229.44	-61,4398	17,9984		1225.16	-118.282	27.9113		1224.49	-198.918	40.6526		1222,7721	-14,7185	4,9236		1257,9278	-58,4610	13,1057
	526.658	-1.9445	0.8182		1230.8	-62,0182	18,1045		1226.51	-118.323	27.9349		1225.84	-198.887	40.5915		1224,1538	-14,5170	4,8614		1259,3583	-58,6447	13,1247
	527.256	-1.7684	0.8603		1232.18	-61,7750	17,9020		1227.9	-118.653	27.9294		1227.23	-199.557	40.8273		1225,5118	-14,7811	4,9227		1260,7692	-58,4985	13,0955
	527.85	-1.7636	0.9305		1233.53	-61,8656	17,9440		1229.26	-118.641	27.8792		1228.59	-199.944	40.7057		1226,8696	-14,6596	4,8459		1262,1731	-58,6148	13,0603
	528.445	-2.0123	0.865		1234.89	-61,8624	18,0951		1230.61	-118.425	27.8718		1229.94	-200.108	40.7644		1228,2232	-14,6800	4,8555		1263,5737	-58,7737	13,1578
	529.031	-1.8519	0.8569		1236.27	-62,0538	17,8867		1231.97	-118.917	28.0144		1231.3	-200.425	40.813		1229,6074	-14,6616	4,8739		1265,0204	-58,6695	13,0213
	529.616	-1.8819	0.8505		1237.63	-62,1247	18,1425		1233.36	-118.885	28.0572		1232.68	-200.532	40.8177		1230,9667	-14,6591	4,9329		1266,4285	-58,8192	13,0242
	530.213	-2.024	0.8308		1238.99	-61,9007	18,1050		1234.75	-119.012	28.0442		1234.08	-200.929	40.9401		1232,3333	-14,6474	4,9469		1267,8593	-58,3708	13,1546
	530.803	-1.9154	0.9184		1240.34	-62,0072	18,1134		1236.11	-119.561	28.12		1235.44	-201.061	40.8702		1233,7244	-14,6235	4,9317		1269,2692	-58,7223	13,1137
	531.398	-2.134	0.804		1241.72	-62,2635	18,0950		1237.47	-119.441	28.1751		1236.8	-201.257	40.8123		1235,1655	-14,7099	4,8943		1270,6752	-58,6145	13,1245
	531.994	-1.8188	0.862		1243.08	-62,2351	18,2321		1238.85	-119.463	28.1044		1238.18	-201.52	40.8915		1236,5613	-14,8180	4,9289		1272,1228	-58,5387	13,1113
	532.595	-2.0168	1.0044		1244.44	-62,0659	18,0535		1240.21	-119.883	28.1774		1239.54	-201.589	40.9027		1237,9150	-14,7381	4,9234		1273,5231	-58,6379	12,9998
	533.188	-2.2916	0.8886		1245.8	-62,1665	18,0265		1241.56	-120.217	28.1677		1240.89	-201.935	40.9409		1239,2727	-14,5121	4,9347		1274,9751	-58,4649	13,0257
	533.78	-2.1033	0.9112		1247.18	-62,0932	18,0517		1242.92	-120.083	28.2464		1242.25	-202.385	41.0614		1240,6536	-14,7124	4,9077		1276,3633	-58,6378	13,1498
	534.366	-2.5122	0.9626		1248.53	-62,6050	17,9988		1244.31	-120.364	28.1107		1243.63	-202.648	41.0972		1242,0139	-14,8287	4,9472		1277,8126	-58,7544	13,0987
	534.955	-1.8282	0.7673		1249.89	-62,1406	18,0908		1245.66	-120.538	28.2904		1244.99	-203.116	41.1013		1243,3679	-14,6575	5,0774		1279,2223	-58,4449	12,9812
	535.548	-1.8403	0.8602		1251.27	-62,0336	18,1100		1247.02	-120.45	28.3879		1246.35	-203.09	41.112		1244,7265	-14,6962	4,9650		1280,6261	-58,7285	13,0502
	536.142	-2.0174	0.8651		1252.63	-62,5355	18,0943		1248.4	-120.614	28.2479		1247.73	-203.264	41.1382		1246,1075	-14,7195	4,9713		1282,0724	-58,3885	13,0850
	536.754	-2.1334	0.8449		1253.99	-62,4545	18,1554		1249.76	-120.756	28.2824		1249.09	-203.737	41.2255		1247,4661	-14,8879	4,9810		1283,5206	-58,3671	12,9468
	537.351	-2.095	0.9873		1255.35	-62,8534	18,2053		1251.11	-121.076	28.5671		1250.44	-204.327	41.2972		1248,8212	-14,8380	4,9256		1284,9276	-58,6192	13,1311
	537.944	-2.3829	0.9075		1256.73	-62,4709	18,1405		1252.47	-121.438	28.4466		1251.8	-204.589	41.204		1250,1787	-14,9720	4,8905		1286,3178	-58,2991	13,1205
	538.532	-2.5499	0.9586		1258.08	-62,3306	18,2350		1253.85	-121.35	28.5299		1253.18	-204.715	41.3561		1251,5610	-15,1000	4,9690		1287,7664	-58,1592	13,1448
	539.121	-2.5794	1.0354		1259.48	-62,5335	18,2724		1255.21	-121.5	28.437		1254.54	-204.775	41.377		1252,9170	-14,8599	4,9391		1289,1734	-58,5471	12,9955
	539.715	-2.6099	0.9451		1260.84	-62,9154	18,2059		1256.57	-121.92	28.3842		1255.89	-205.204	41.1919		1254,2740	-14,9823	5,0166		1290,5759	-58,3966	12,9417
	540.304	-2.6218	0.9706		1262.23	-62,3382	18,1784		1257.93	-121.68	28.3973		1257.26	-205.641	41.3662		1255,6557	-14,6345	4,9997		1292,0202	-58,6075	13,0373
	540.897	-2.5968	1.0198		1263.59	-62,8410	18,1137		1259.31	-122.021	28.5344		1258.63	-205.529	41.474		1257,0163	-14,8952	5,0137		1293,6258	-58,3621	13,0218
	541.485	-2.5238	1.0918		1264.98	-62,9992	18,2672		1260.66	-121.858	28.4844		1259.99	-206.186	41.3748		1258,3683	-14,8495	5,0459		1295,0248	-58,4143	13,0676
	542.076	-2.528	1.168		1266.35	-62,4456	18,4299		1262.02	-122.193	28.6104		1261.35	-206.037	41.5565		1259,7283	-14,9391	4,9096		1296,4754	-58,7158	12,9500
	542.667	-2.6766	1.182		1267.73	-62,6565	18,1594		1263.4	-122.175	28.5005		1262.73	-207.068	41.5838		1261,1089	-15,2538	4,9467		1297,9274	-58,4979	13,0032
	543.277	-2.6863	1.1555		1269.08	-62,9052	18,2800		1264.76	-122.322	28.5576		1264.09	-207.168	41.564		1262,4819	-14,9521	4,9025		1299,3191	-58,5852	12,8368
	543.866	-2.8961	1.0947		1270.49	-62,8303	18,1791		1266.11	-122.551	28.5606		1265.44	-206.988	41.7173		1263,8689	-14,9033	4,9130		1300,7686	-58,3993	13,1114
	544.455	-3.0202	1.065		1271.85	-62,4200	18,2811		1267.51	-122.532	28.6184		1266.83	-207.6	41.6669		1265,2280	-15,1421	4,9466		1302,2223	-58,4626	13,0120
	545.042	-2.7422	1.1648		1273.23	-62,7862	18,2449		1268.9	-123.093	28.5877		1268.23	-207.758	41.6886		1266,6093	-15,0360	4,9368		1303,6747	-58,1734	12,9748
	545.63	-2.6	1.2191		1274.59	-62,8940	18,2582		1270.26	-122.957	28.7672		1269.59	-207.638	41.7694		1267,9716	-14,9018	4,9442		1305,0789	-58,1797	12,9559
	546.219	-3.0056	1.2145		1275.98	-62,7381	18,2303		1271.63	-123.099	28.8752		1270.94	-208.054	41.7388		1269,3666	-14,6947	5,0779		1306,5243	-58,3534	13,1076
	546.81	-3.1962	1.2506		1277.35	-62,9446	18,1840		1273.02	-123.566	28.8295		1272.35	-208.383	41.5444		1270,7319	-15,1267	5,0375		1307,9753	-58,4441	13,0214
	547.428	-2.9623	1.2848		1278.73	-63,1606	18,2355		1274.4	-123.425	28.7431		1273.73	-208.936	41.8131		1272,1084	-14,7677	5,1293		1309,3646	-58,2984	13,1490
	548.036	-2.922	1.2508		1280.09	-62,8380	18,3031		1275.76	-123.652	28.8107		1275.09	-208.899	41.9099		1273,4682	-14,7145	4,9612		1310,8165	-58,5854	12,9483
	548.631	-3.2561	1.313		1281.49	-63,0489	18,2490		1277.12	-123.718	28.982		1276.45	-209.275	41.7599		1274,8245	-14,9613	5,0261		1312,2693	-58,2715	13,0717
	549.224	-3.3758	1.3592		1282.85	-62,9085	18,3379		1278.47	-123.883	28.9243		1277.8	-209.841	41.7857		1276,1812	-14,6891	4,9133		1313,7221	-58,3936	13,0295
	549.813	-3.6504	1.3099		1284.23	-63,2689	18,2220		1279.85	-124.617	28.7736		1279.18	-209.737	41.965		1277,5629	-15,0399	5,2024		1315,1754	-58,3016	12,8397
	550.402	-3.1868	1.4871		1285.59	-63,0189	18,2529		1281.21	-124.134	28.8166		1280.54	-210.103	42.0008		1278,9189	-14,8189	5,0073		1316,6293	-58,4959	13,0184
	551.004	-3.2178	1.4145		1286.99	-63,0500	18,2857		1282.57	-124.502	28.8606		1281.9	-209.934	42.0553		1280,2762	-14,9073	4,9448		1318,0764	-58,3231	13,1454
	551.635	-3.2513	1.3775		1288.35	-62,9419	18,3570		1283.93	-124.651	28.9963		1283.26	-210.739	41.9126		1281,6576	-14,9231	4,8397		1319,5219	-58,4202	13,0397
	552.23	-3.9063	1.3081		1289.73	-63,3085	18,3755		1285.31	-125.055	28.9709		1284.64	-210.831	41.8913		1283,0177	-15,0409	4,9862		1320,9308	-58,5568	13,1498
	552.819	-3.557	1.4404		1291.09	-63,3194	18,4127		1286.66	-124.866	28.8801		1285.99	-211.591	42.0975		1284,3702	-15,0559	4,9684		1322,3649	-58,6393	13,0950
	553.41	-3.5688	1.4183		1292.49	-62,9139	18,2380		1288.02	-125.183	29.0158		1287.35	-211.72	42.1404		1285,7302	-15,0961	5,0406		1323,8175	-58,3674	12,9500
	554.027	-3.5412	1.304		1293.85	-63,1803	18,3151		1289.4	-125.036	29.0958		1288.73	-211.701	42.1317		1287,1122	-14,9311	5,0622		1325,2696	-58,5629	12,9862
	554.629	-3.7329	1.3735		1295.23	-63,2013	18,3274		1290.76	-125.347	28.9291		1290.09	-212.012	42.1746		1288,4704	-15,0189	5,0739		1326,7219	-58,6170	13,0039
	555.22	-3.7009	1.5021		1296.59	-63,4453	18,5017		1292.12	-125.298	29.097		1291.45	-212.231	42.1296		1289,8250	-14,8552	4,9601		1328,1747	-58,9467	13,1099
	555.837	-3.658	1.4479		1297.99	-63,0325	18,4206		1293.57	-125.612	29.0788		1292.89	-212.366	42.221		1291,1815	-14,9024	4,9225		1329,6283	-58,4698	13,0315
	556.428	-3.8425	1.5283		1299.35	-63,5527	18,3143		1294.93	-125.371	29.1265		1294.26	-212.791	42.2192		1292,5630	-15,0939	5,0726		1331,0771	-58,5300	13,0258
	557.028	-3.9661	1.617		1300.73	-63,5028	18,3769		1296.31	-125.779	29.1065		1295.64	-212.865	42.153		1293,9197	-15,2340	4,9989		1332,5259	-58,8987	13,0237
	557.624	-3.8846	1.6136		1302.09	-63,5540	18,4011		1297.88	-125.749	29.088		1296.99	-212.668	42.3685		1295,3218	-15,1098	5,1302		1333,9788	-58,2496	13,1220
	558.216	-4.1561	1.6701		1303.49	-63,3689	18,4196		1299.26	-126.32	29.1084		1298.59	-213.555	42.3086		1296,6859	-14,9526	5,0262		1335,4307	-58,7589	13,0759
	558.804	-4.0144	1.6891		1304.89	-63,6480	18,3599		1300.62	-126.236	29.2904		1299.95	-213.678	42.36		1298,0648	-15,0408	4,8970		1336,8649	-58,4871	13,0023
	559.436	-4.1026	1.7024		1306.27	-63,4515	18,3532		1301.97	-126.054	29.1934		1301.3	-214.036	42.3632		1299,4188	-14,9084	5,0212		1338,3195	-58,4859	13,1282
	560.03	-4.4601	1.6565		1307.63	-63,5379	18,4215		1303.36	-126.672	29.2809		1302.68	-214.429	42.4117		1300,7785	-15,1482	5,1098		1339,7716	-58,6526	13,0803
	560.641	-4.1584	1.6936		1308.99	-63,3648	18,3922		1304.71	-126.846	29.2961		1304.04	-214.764	42.3711		1302,1605	-14,9151	5,0297		1341,2248	-58,2208	13,1404
	561.288	-4.3733	1.6855		1310.44	-63,5119	18,3790		1306.07	-126.849	29.1994		1305.4	-214.838	42.5426		1303,5183	-14,8710	5,1001		1342,6778	-58,2776	13,0036
	561.882	-4.678	1.7141		1311.8	-63,6689	18,3512		1307.43	-126.973	29.2011		1306.76	-215.146	42.4318		1304,8738	-15,0380	4,9967		1344,1311	-58,7522	13,0441
	562.475	-4.7427	1.8241		1313.18	-63,5083	18,5130		1308.81	-127.147	29.2454		1308.14	-215.523	42.4075		1306,2294	-15,1520	5,0258		1345,5793	-58,5471	13,0503
	563.074	-4.5039	1.8648		1314.54	-63,5796	18,5451		1310.16	-127.189	29.2964		1309.49	-215.849	42.7712		1307,6098	-15,3319	5,0597		1347,0295	-58,6479	12,9294
	563.682	-4.6244	1.8025		1315.94	-63,4726	18,3457		1311.52	-127.171	29.384		1310.85	-215.93	42.6519		1308,9725	-15,1581	5,0941		1348,4820	-58,3732	12,9386
	564.284	-4.595	1.8041		1317.3	-63,7152	18,4718		1312.9	-127.44	29.4973		1312.23	-216.469	42.6262		1310,3694	-15,1302	4,9818		1349,9464	-58,4674	13,0608
	564.892	-4.3563	1.8025		1318.68	-63,8968	18,5113		1314.26	-127.513	29.4146		1313.59	-216.531	42.635		1311,7308	-15,0717	4,9969		1351,3687	-58,5092	13,0167
	565.479	-4.5632	1.8453		1320.04	-63,8064	18,4000		1315.66	-127.984	29.3966		1314.99	-216.772	42.7854		1313,1152	-15,1913	5,1175		1352,8197	-58,2784	12,9593
	566.075	-4.937	2.0283		1321.44	-63,8658	18,5543		1317.02	-127.843	29.4589		1316.35	-217.034	42.7462		1314,4719	-15,2873	5,0650		1354,2740	-58,3742	13,0276
	566.67	-4.9989	2.0061		1322.8	-63,9587	18,4891		1318.41	-127.821	29.5775		1317.73	-217.317	42.8785		1315,8712	-15,1811	5,1000		1355,7285	-58,6455	13,0072
	567.284	-5.2938	1.974		1324.18	-63,5287	18,5933		1319.76	-128.16	29.4809		1319.09	-217.04	42.7208		1317,2380	-14,9938	5,0340		1357,1780	-58,2928	12,9353
	567.877	-5.216	2.0446		1325.54	-63,9754	18,4661		1321.17	-128.434	29.6433		1320.5	-217.606	42.7353		1318,6266	-15,0073	5,0672		1358,6300	-58,4447	12,9660
	568.473	-5.2743	2.1067		1326.94	-63,8107	18,4636		1322.57	-128.53	29.6346		1321.9	-218.104	42.7701		1320,0182	-14,7919	5,0284		1360,0779	-58,4248	12,9969
	569.074	-5.3449	2.0004		1328.3	-63,3757	18,5584		1323.93	-128.619	29.6021		1323.26	-218.696	42.8276		1321,3728	-14,9396	5,1491		1361,5278	-58,8121	12,9147
	569.671	-5.0696	2.0237		1329.69	-64,1571	18,5006		1325.31	-128.579	29.4983		1324.64	-218.634	42.7373		1322,7323	-15,3195	5,0132		1362,9811	-58,4831	13,0740
	570.284	-5.2515	2.0996		1331.09	-63,8002	18,3855		1326.67	-129.324	29.6823		1325.99	-218.685	42.9328		1324,1159	-15,0570	5,1765		1364,4321	-58,6982	12,9684
	570.926	-5.5656	2.0153		1332.49	-64,0374	18,5327		1328.02	-128.997	29.6336		1327.35	-219.044	42.9284		1325,4732	-15,0410	4,9870		1365,8696	-58,6952	12,9034
	571.524	-5.3324	2.0105		1333.85	-64,1928	18,5349		1329.41	-129.366	29.7084		1328.73	-219.536	43.006		1326,8726	-15,2938	5,0975		1367,3226	-58,4994	12,9721
	572.123	-5.4909	2.048		1335.23	-63,9817	18,5125		1330.76	-129.105	29.6668		1330.09	-219.719	42.8714		1328,2312	-15,2319	5,1182		1368,7726	-58,4417	13,0026
	572.72	-5.7097	2.2089		1336.63	-64,0756	18,4937		1332.12	-129.534	29.6229		1331.45	-219.826	43.0468		1329,6131	-15,2797	5,1253		1370,2267	-58,6882	12,9671
	573.332	-5.6209	2.2204		1337.99	-64,0654	18,5850		1333.48	-129.477	29.6999		1332.81	-220.328	43.0281		1330,9760	-15,2102	5,1083		1371,6785	-58,7195	12,9665
	573.925	-5.8128	2.2256		1339.4	-63,9894	18,5586		1334.86	-129.692	29.7641		1334.19	-220.419	43.1345		1332,3718	-15,1955	5,1512		1373,1324	-58,3174	13,1084
	574.525	-5.771	2.2018		1340.78	-63,9466	18,6333		1336.22	-129.948	29.7764		1335.55	-220.725	43.093		1333,7318	-15,1330	5,0982		1374,5802	-58,7982	12,9715
	575.122	-5.8795	2.198		1342.18	-63,8052	18,4203		1337.62	-130.123	29.8474		1336.95	-221.294	43.112		1335,1128	-15,0502	5,1484		1376,0326	-58,7034	13,0407
	575.722	-5.6731	2.3122		1343.54	-64,2481	18,5576		1338.99	-130.141	29.8653		1338.32	-221.417	43.0921		1336,4723	-15,0714	5,1179		1377,4842	-58,6085	12,9457
	576.332	-5.7248	2.1533		1344.94	-64,3575	18,5718		1340.36	-130.449	29.7396		1339.69	-221.795	43.2041		1337,8725	-15,3670	5,0958		1378,9361	-58,4867	13,0507
	576.926	-6.0546	2.2601		1346.35	-64,3385	18,5719		1341.72	-130.591	29.878		1341.05	-221.881	43.1258		1339,2331	-15,0651	5,2168		1380,3693	-58,4270	12,8842
	577.525	-6.0185	2.3292		1347.75	-64,3536	18,4602		1343.12	-130.371	29.8978		1342.45	-221.828	43.2169		1340,6126	-15,3562	5,0885		1381,8216	-58,1986	12,8801
	578.123	-5.7385	2.2786		1349.14	-64,3552	18,5059		1344.48	-131.162	29.8703		1343.81	-222.342	43.3102		1341,9751	-15,0840	5,0741		1383,2764	-58,6476	12,9467
	578.724	-6.1501	2.4771		1350.54	-64,3032	18,5206		1345.86	-130.625	29.8625		1345.19	-222.361	43.3084		1343,3717	-15,3315	5,1600		1384,7285	-58,5252	12,9789
	579.332	-6.1568	2.4521		1351.94	-64,2156	18,7090		1347.24	-131.015	30.0695		1346.55	-222.814	43.4081		1344,7336	-15,2532	5,1301		1386,1813	-58,7551	12,9260
	579.927	-6.3144	2.3291		1353.35	-64,3029	18,6427		1348.62	-130.937	30.0719		1347.95	-223.066	43.2764		1346,1136	-15,3109	5,1460		1387,6314	-58,8752	13,0788
	580.525	-6.0235	2.4583		1354.73	-64,3868	18,5711		1349.98	-131.003	30.1027		1349.31	-223.409	43.3111		1347,4727	-15,3255	5,1850		1389,0804	-58,6578	13,0432
	581.123	-6.3204	2.3726		1356.13	-64,2726	18,5934		1351.36	-131.103	30.0968		1350.69	-223.127	43.4886		1348,8736	-15,1175	5,1300		1390,5308	-58,3880	13,1063
	581.723	-6.4807	2.4863		1357.49	-64,4510	18,5684		1352.75	-131.205	29.8519		1352.05	-223.553	43.4172		1350,2331	-15,3611	5,1051		1391,9814	-58,3898	12,9913
	582.333	-6.5174	2.6455		1358.9	-64,4095	18,7220		1354.17	-131.542	30.0287		1353.45	-223.567	43.4576		1351,6142	-15,2276	5,1629		1393,4370	-58,2465	13,0687
	582.927	-6.6689	2.5379		1360.28	-64,5776	18,6728		1355.57	-131.657	30.051		1354.9	-224.026	43.3407		1352,9750	-15,0603	5,0733		1394,8707	-58,5463	12,9603
	583.528	-6.9081	2.5883		1361.68	-64,3463	18,5916		1356.93	-131.615	30.0917		1356.26	-224.25	43.5436		1354,3723	-15,3193	5,1723		1396,3259	-58,7701	13,1099
	584.124	-6.6456	2.6502		1363.04	-64,2444	18,6004		1358.31	-131.939	29.989		1357.64	-225.048	43.5364		1356,1229	-14,8399	5,1332		1397,7769	-58,4917	12,9236
	584.722	-6.8749	2.5461		1364.45	-64,3619	18,7040		1359.76	-132.232	30.1615		1359.09	-225.064	43.3657		1357,5221	-15,3659	5,0757		1399,2287	-58,3751	12,9078
	585.333	-6.6002	2.5424		1365.85	-64,7148	18,6405		1361.12	-132.027	30.0423		1360.45	-225.531	43.4522		1358,9210	-15,1312	5,0430		1400,6834	-58,3357	13,0132
	585.927	-6.9087	2.6763		1367.23	-64,7297	18,6913		1363.43	-132.404	30.3464		1361.85	-225.665	43.5955		1360,3251	-15,3614	5,0432		1402,1339	-58,5601	13,0282
	586.526	-7.0646	2.7192		1368.64	-64,6778	18,5507		1364.81	-132.495	30.2556		1364.14	-225.763	43.6731		1361,6880	-15,1507	5,0796		1403,6092	-58,7820	13,0131
	587.124	-6.909	2.6878		1370.05	-64,8817	18,5789		1366.17	-132.932	30.3149		1365.5	-225.954	43.4981		1363,0682	-15,4326	5,0581		1405,0338	-58,5717	12,9444
	587.725	-7.2791	2.7688		1371.45	-64,6086	18,6819		1367.57	-132.973	30.3341		1366.9	-226.591	43.6232		1364,4223	-15,0914	5,1101		1406,4854	-58,8553	12,9213
	588.334	-7.0896	2.639		1372.85	-64,5664	18,6541		1368.93	-133.164	30.1558		1368.26	-226.618	43.6515		1365,7832	-14,8419	5,0556		1407,9495	-58,7060	12,9624
	588.927	-7.1493	2.7172		1374.23	-64,7310	18,6430		1370.31	-133.189	30.2243		1369.64	-226.874	43.6337		1367,1638	-15,3918	5,0876		1409,3719	-58,6941	13,0273
	589.528	-7.0711	2.8167		1375.64	-64,8425	18,7533		1371.72	-133.058	30.2824		1371.05	-226.934	43.7913		1368,5647	-15,3422	5,0406		1410,8261	-58,5279	13,0118
	590.124	-7.2636	2.7821		1377.04	-64,7848	18,7299		1373.12	-133.511	30.2961		1372.45	-227.335	43.6887		1369,9247	-15,1810	5,2053		1412,2788	-58,5455	12,9450
	590.723	-7.4195	2.9261		1378.44	-64,5930	18,7437		1374.49	-133.531	30.3688		1373.81	-227.656	43.8732		1371,3265	-15,0816	5,0004		1413,7302	-58,7390	12,9149
	591.334	-7.3486	2.85		1379.85	-64,8046	18,7327		1375.86	-133.821	30.3009		1375.19	-227.746	43.831		1372,6878	-15,6296	5,1766		1415,1816	-58,7086	12,9852
	591.928	-7.6916	2.7742		1381.23	-64,8734	18,6644		1377.22	-133.558	30.4767		1376.55	-227.994	43.8764		1374,0699	-15,5316	5,0425		1416,6348	-58,6753	12,9497
	592.527	-7.3682	2.867		1382.64	-64,6633	18,6761		1378.62	-133.726	30.2984		1377.95	-228.197	43.7557		1375,4720	-15,3603	5,1523		1418,1061	-58,7581	13,0068
	593.125	-7.8114	2.8748		1384.04	-64,9806	18,7608		1380.03	-133.949	30.5416		1379.35	-228.47	43.8705		1376,8752	-15,1021	5,0702		1419,5347	-58,5260	13,0335
	593.723	-7.9529	2.9664		1385.45	-65,0949	18,7702		1381.41	-134.429	30.3244		1380.74	-228.983	43.8192		1378,2801	-15,5222	5,1233		1420,9854	-58,7201	12,9615
	594.334	-7.6828	2.9731		1386.85	-64,9452	18,8399		1382.81	-134.596	30.36		1382.14	-229.027	43.8032		1379,6627	-15,3065	5,0894		1422,4393	-58,5335	13,0424
	594.929	-7.71	3.0091		1388.23	-64,6804	18,5704		1384.17	-134.141	30.6332		1383.5	-228.977	43.8221		1381,0239	-15,5696	5,1604		1423,8726	-58,6317	13,0292
	595.528	-8.1326	3.0599		1389.64	-65,0998	18,6773		1385.57	-135.017	30.3581		1384.9	-229.518	43.9356		1382,4207	-15,3429	5,1923		1425,3269	-58,5230	13,0678
	596.124	-7.9697	3.0751		1391.04	-64,8314	18,7722		1386.93	-134.964	30.5611		1386.26	-229.953	44.0923		1383,7818	-15,6342	5,1986		1426,7778	-58,5220	13,0920
	596.727	-8.2868	3.0123		1392.45	-65,0935	18,7766		1388.32	-135.178	30.5883		1387.65	-230.219	43.945		1385,1645	-15,1495	5,0451		1428,2299	-58,7310	12,9026
	597.335	-8.1003	3.0474		1393.85	-65,0157	18,7286		1389.72	-134.91	30.4947		1389.05	-230.229	43.9008		1386,5672	-15,3007	5,2520		1429,6835	-59,0384	13,0182
	597.93	-8.345	3.1477		1395.23	-65,0441	18,8238		1391.12	-135.031	30.5466		1390.45	-229.942	44.0401		1387,9256	-15,2557	5,2145		1431,1366	-58,3689	13,0120
	598.528	-8.3506	3.0974		1396.64	-64,8857	18,8118		1392.57	-135.139	30.6333		1391.85	-230.227	44.0554		1389,3273	-15,2565	5,1957		1432,5848	-58,8120	13,1231
	599.124	-8.3962	3.1085		1398.04	-65,1678	18,8917		1393.93	-135.15	30.623		1393.26	-230.748	43.9722		1390,6903	-15,4453	5,1901		1434,0323	-58,8963	12,9865
	599.725	-8.4599	3.2585		1399.45	-65,1117	18,8534		1395.32	-135.502	30.6435		1394.64	-230.883	44.0919		1392,0710	-15,4028	5,0694		1435,4859	-58,3145	12,9096
	600.335	-8.4567	3.1589		1400.85	-65,1843	18,8172		1396.72	-135.329	30.5492		1396.05	-231.356	44.2894		1393,4735	-15,4653	5,0993		1436,9393	-58,3579	12,8706
	600.922	-8.5375	3.1241		1402.24	-65,3577	18,8748		1398.12	-135.629	30.6884		1397.45	-231.675	44.1118		1394,8745	-15,3696	5,1386		1438,3737	-58,5741	12,9919
	601.516	-8.4414	3.3109		1403.64	-65,3569	18,8277		1399.53	-135.603	30.6973		1398.85	-231.724	44.1262		1396,2362	-15,5115	5,2510		1439,8254	-58,8665	13,1446
	602.102	-8.4493	3.2953		1405.04	-65,4639	18,8538		1400.91	-135.92	30.7264		1400.24	-232.105	44.0999		1397,6225	-15,6010	5,2173		1441,2788	-58,3566	12,9229
	602.697	-8.4606	3.297		1406.45	-65,8200	18,8563		1402.31	-135.805	30.7498		1401.64	-232.04	44.3264		1399,0225	-14,8530	5,1334		1442,7321	-59,1818	13,0867
	603.306	-8.7235	3.3258		1407.85	-65,5193	18,7723		1403.72	-136.264	30.799		1403.05	-232.564	44.1411		1400,4225	-15,3454	5,2862		1444,1839	-58,6688	13,0404
	603.899	-8.9147	3.3966		1409.24	-65,4572	18,9461		1405.12	-136.113	30.7161		1404.45	-232.426	44.2038		1401,8300	-15,2031	5,2292		1445,6371	-58,8460	12,9223
	604.498	-9.0148	3.4431		1410.64	-65,3132	18,8774		1406.53	-136.43	30.8197		1405.85	-232.769	44.3084		1403,2346	-15,5145	5,1978		1447,0876	-58,9206	13,0297
	605.095	-8.7965	3.3577		1412.04	-65,3889	18,9081		1407.91	-136.706	30.8384		1407.24	-233.255	44.3383		1404,6171	-15,4532	5,1717		1448,5356	-58,6119	12,8880
	605.693	-8.8472	3.4207		1413.45	-65,3411	18,8643		1409.27	-136.965	30.8513		1408.6	-233.857	44.4523		1405,9783	-15,4971	5,1604		1449,9869	-58,7627	12,8939
	606.675	-9.2654	3.3478		1414.85	-65,4242	18,8625		1410.67	-136.971	30.8053		1410	-233.314	44.3376		1407,3773	-15,3053	5,0184		1451,4397	-58,4754	12,9451
	607.266	-9.341	3.4407		1416.24	-65,3964	18,8528		1412.07	-137.01	30.8304		1411.4	-233.983	44.2752		1408,7829	-15,6527	5,2370		1452,8738	-58,6417	13,0483
	607.854	-9.3455	3.5827		1417.64	-65,6587	18,8881		1413.48	-137.036	30.8797		1412.81	-234.045	44.3441		1410,1663	-15,5101	5,1804		1454,3261	-58,6876	13,0187
	608.449	-9.482	3.6122		1419.04	-65,6812	18,9196		1414.86	-137.271	30.8706		1414.19	-234.081	44.4931		1411,5697	-15,6233	5,1064		1455,7814	-58,9423	12,9523
	609.034	-9.5348	3.5243		1420.45	-65,4421	18,8734		1416.27	-137.321	30.9321		1415.6	-234.751	44.4228		1412,9756	-15,3581	5,2305		1457,2324	-58,6642	13,0186
	609.636	-9.496	3.6279		1421.85	-65,8808	18,8062		1417.67	-137.327	30.9184		1417	-234.511	44.5374		1414,3771	-15,5260	5,1037		1458,6833	-58,9808	12,8812
	610.24	-9.5811	3.6112		1423.24	-65,8966	18,7136		1419.08	-137.544	30.8421		1418.4	-235.129	44.3266		1415,7389	-15,7163	5,1931		1460,1372	-58,6889	13,0005
	610.824	-9.9918	3.7789		1424.64	-65,5806	18,8837		1420.48	-137.49	30.8998		1419.81	-234.895	44.4633		1417,1342	-15,7410	5,2286		1461,5866	-58,9353	12,8955
	611.409	-9.8887	3.6779		1426.04	-65,7002	18,9997		1421.86	-137.918	31		1421.19	-235.582	44.4119		1418,5381	-15,4396	5,1683		1463,0363	-58,8005	12,8854
	611.999	-10.1205	3.6261		1427.45	-65,3988	18,8619		1423.22	-137.89	31.0344		1422.55	-235.619	44.652		1419,9278	-15,6527	5,0242		1464,4873	-58,6969	12,9232
	612.597	-10.1349	3.6868		1428.85	-65,5875	18,9127		1424.62	-137.764	30.917		1423.95	-235.513	44.6809		1421,3307	-15,3879	5,2089		1465,9402	-58,7939	12,9504
	613.197	-10.069	3.6631		1430.24	-65,7762	18,9688		1426.03	-138.167	31.0099		1425.36	-235.76	44.5673		1422,7362	-15,3817	5,2504		1467,3775	-58,7662	12,9487
	613.805	-10.1349	3.786		1431.64	-65,9224	18,9355		1427.41	-138.149	30.9989		1426.74	-236.665	44.5665		1424,1192	-15,5070	5,2223		1468,8296	-58,9528	13,0307
	614.401	-10.1883	3.7676		1433.04	-65,8048	18,9055		1428.81	-138.469	30.9709		1428.14	-236.527	44.5746		1425,5238	-15,4569	5,1917		1470,2839	-59,0433	12,9895
	614.986	-10.2444	3.8143		1434.45	-65,9477	18,9510		1430.22	-138.436	31.1624		1429.55	-236.495	44.6111		1426,9412	-15,3161	5,2231		1471,7340	-58,8282	12,9746
	615.566	-10.1535	3.7687		1435.85	-65,7670	18,9792		1431.62	-138.485	31.1189		1430.95	-236.998	44.575		1428,3316	-15,3330	5,3511		1473,1875	-58,9828	12,9651
	616.152	-10.3855	3.9678		1437.41	-66,1127	18,9468		1433.03	-138.441	31.1227		1432.36	-237.116	44.5812		1429,7380	-15,5992	5,2907		1474,6396	-58,7913	12,9101
	616.758	-10.3712	3.8761		1438.79	-65,9682	18,9386		1434.63	-138.699	31.0404		1433.74	-237.448	44.8153		1431,1205	-15,6452	5,2433		1476,0883	-58,7736	12,9890
	617.353	-10.7909	3.8444		1440.19	-65,8290	18,8951		1436.03	-139.008	31.3016		1435.36	-237.511	44.7119		1432,5233	-15,5001	5,2409		1477,5383	-58,7448	12,9305
	617.948	-10.7919	3.9878		1441.59	-65,7398	19,0473		1437.41	-139.208	31.1453		1436.74	-237.605	44.7697		1433,9258	-15,7280	5,1785		1478,9907	-58,9694	12,9960
	618.533	-10.7953	3.9819		1443	-65,9161	18,9184		1438.82	-139.25	31.0896		1438.15	-237.918	44.7783		1435,3300	-15,5658	5,2534		1480,4473	-58,8251	12,9652
	619.116	-10.8061	3.9757		1444.4	-65,8816	18,8349		1440.22	-139.399	31.1111		1439.55	-238.783	44.8549		1436,7374	-15,4631	5,1725		1481,8790	-58,8245	12,9129
	619.705	-10.9743	4.0647		1445.79	-65,7881	19,0617		1441.62	-139.462	31.1443		1440.95	-238.423	44.6798		1438,1354	-15,5019	5,2841		1483,3291	-58,8688	13,0482
	620.306	-10.8043	3.977		1447.19	-66,1276	19,0624		1443.03	-139.305	31.1969		1442.36	-238.923	44.7485		1439,5262	-15,8273	5,2644		1484,7817	-58,7272	12,9325
	620.901	-10.7118	4.0611		1448.6	-66,0571	18,9768		1444.41	-139.469	31.2431		1443.74	-238.769	44.8362		1440,9388	-15,5866	5,3453		1486,2362	-58,7534	13,0275
	621.485	-10.9874	3.991		1450	-66,1892	18,9773		1445.81	-139.657	31.3202		1445.14	-239.238	44.7951		1442,3322	-15,5259	5,3440		1487,7024	-58,6854	13,0113
	622.066	-11.1316	4.2096		1451.4	-66,0875	18,9684		1447.27	-139.743	31.2575		1446.6	-239.582	44.6807		1443,7378	-16,0255	5,0737		1489,1403	-58,9898	13,0030
	622.65	-11.0342	4.1806		1452.79	-65,8911	18,8478		1448.67	-140.141	31.3179		1448	-239.557	44.8173		1445,1204	-15,7908	5,3073		1490,5899	-59,0439	12,9752
	623.261	-11.3077	4.1715		1454.19	-65,9917	19,0732		1450.1	-140.184	31.2731		1449.43	-239.837	44.8364		1446,5255	-15,9198	5,2158		1492,0396	-59,2167	12,9985
	623.853	-11.2613	4.1601		1455.6	-66,0669	19,0643		1451.48	-140.304	31.316		1450.81	-239.982	44.9651		1447,9265	-15,6529	5,2297		1493,4924	-58,5869	12,9990
	624.449	-11.4969	4.25		1457	-65,9254	19,0384		1452.87	-140.134	31.4135		1452.19	-240.015	44.9814		1449,3326	-15,7776	5,2089		1494,9447	-58,8813	13,0916
	625.031	-11.3021	4.1581		1458.4	-65,9346	19,0887		1454.27	-140.338	31.3196		1453.6	-240.825	45.0131		1450,7387	-15,9267	5,2960		1496,3776	-58,9869	13,0182
	625.624	-11.5974	4.2818		1459.79	-66,4927	18,9906		1455.67	-140.411	31.4392		1455	-240.626	45.02		1452,1208	-15,7863	5,2709		1497,8302	-59,0585	13,0699
	626.213	-11.4336	4.2578		1461.19	-66,2366	19,0485		1457.08	-140.702	31.4135		1456.41	-240.539	45.0029		1453,5272	-15,8094	5,2904		1499,2844	-59,0134	12,9317
	626.806	-11.5928	4.3025		1462.6	-66,3348	19,0980		1458.48	-141.05	31.5164		1457.81	-241.021	44.9112		1454,9288	-15,4619	5,2525		1500,7373	-58,8645	12,9869
	627.402	-11.5049	4.3112		1464	-66,3650	19,0654		1459.87	-141.174	31.3338		1459.19	-241.535	44.942		1456,3336	-15,6462	5,2764		1502,1905	-58,5293	13,0441
	628	-12.0677	4.2973		1465.4	-66,3459	19,0033		1461.27	-140.808	31.445		1460.6	-241.413	44.9835		1457,7387	-15,8552	5,2776		1503,6416	-58,7003	12,9997
	628.599	-11.8103	4.4131		1466.79	-66,3098	18,9304		1462.67	-141.376	31.5163		1462	-241.748	45.0327		1459,1256	-15,6847	5,2504		1505,0753	-58,8949	12,9253
	629.196	-11.973	4.4688		1468.19	-66,2848	19,1590		1464.08	-141.002	31.4421		1463.41	-241.531	45.0205		1460,5279	-15,7595	5,1839		1506,5159	-58,8725	13,0170
	629.807	-12.1212	4.4031		1469.6	-66,3394	19,1679		1465.48	-141.539	31.4773		1464.81	-242.731	45.1119		1461,9277	-15,8138	5,2549		1507,9238	-58,9410	12,8376
	630.404	-12.2623	4.4603		1471	-66,5985	19,2016		1466.87	-141.516	31.417		1466.2	-242.35	45.286		1463,3338	-15,6769	5,3432		1509,3119	-58,9661	13,1056
	631	-11.9969	4.5346		1472.4	-66,2158	19,0619		1468.27	-141.868	31.4972		1467.6	-242.366	45.1272		1464,7410	-15,8009	5,3062		1510,7165	-58,9765	13,0800
	631.598	-12.3723	4.4795		1473.79	-66,7142	19,2842		1469.67	-141.59	31.478		1469	-242.673	45.2471		1466,1227	-15,9302	5,2297		1512,1237	-59,0549	12,9743
	632.197	-12.2562	4.5474		1475.19	-66,5887	19,1433		1471.08	-141.706	31.6335		1470.41	-242.542	45.196		1467,5263	-15,6905	5,2113		1513,5202	-58,8315	13,0530
	632.806	-12.271	4.6236		1476.6	-66,5220	19,1714		1472.48	-141.789	31.4609		1471.81	-243.337	45.1824		1468,9303	-15,7528	5,2405		1514,9256	-58,9173	13,0423
	633.405	-12.4813	4.5728		1478	-66,6749	18,9741		1473.87	-142.175	31.6297		1473.2	-243.217	45.2173		1470,3331	-15,7722	5,2379		1516,3118	-59,1298	13,0786
	633.999	-12.6229	4.7347		1479.4	-66,2873	19,0739		1475.27	-142.188	31.5658		1474.6	-243.585	45.2464		1471,7403	-15,6530	5,2749		1517,7179	-58,8890	12,9495
	634.599	-12.8985	4.5746		1480.79	-66,5051	19,0330		1476.67	-142.535	31.453		1476	-243.758	45.3202		1473,1230	-16,0529	5,3529		1519,4436	-58,8588	13,0699
	635.198	-12.7315	4.6737		1482.19	-66,7067	19,1595		1478.08	-142.782	31.6225		1477.41	-243.736	45.0375		1474,5276	-16,0689	5,2663		1520,8582	-59,1253	13,1741
	635.807	-12.8024	4.7359		1483.6	-66,4447	19,0058		1479.49	-142.497	31.6653		1478.81	-244.453	45.1591		1475,9299	-15,8622	5,2747		1522,2638	-58,9442	13,0790
	636.404	-12.6575	4.7652		1485	-66,9158	19,0579		1480.87	-142.638	31.6039		1480.2	-244.632	45.3561		1477,3352	-15,9703	5,2222		1523,6699	-58,8886	13,0102
	637.001	-13.1298	4.7517		1486.41	-66,8626	19,1477		1482.27	-142.697	31.8556		1481.6	-245.011	45.351		1478,7447	-15,3813	5,3070		1525,0718	-58,6179	13,0093
	637.601	-13.0737	4.768		1487.79	-66,9432	19,0965		1483.67	-143.027	31.7191		1483	-244.996	45.2667		1480,1239	-15,8010	5,3031		1526,4727	-58,8883	13,0461
	638.197	-13.0717	4.8491		1489.19	-66,7469	19,0196		1485.08	-142.93	31.7778		1484.41	-245.369	45.4402		1481,5286	-15,5584	5,2885		1527,8618	-58,9255	12,9957
	638.808	-13.1443	4.803		1490.6	-66,8450	19,1317		1486.48	-143.202	31.6823		1485.81	-245.255	45.1398		1482,9285	-15,2457	5,2098		1529,3124	-59,0020	13,0204
	639.404	-13.1551	4.7848		1492	-66,8540	19,0419		1487.87	-143.431	31.7329		1487.2	-245.615	45.5106		1484,3336	-15,7986	5,2983		1530,7257	-58,9480	13,0017
	640	-13.4027	4.9111		1493.41	-66,8014	19,2199		1489.27	-143.412	31.6719		1488.6	-245.707	45.4874		1485,7407	-15,9378	5,2075		1532,1690	-59,1114	13,0974
	640.6	-13.4511	4.8788		1494.79	-66,8961	19,2249		1490.67	-143.453	31.731		1490	-245.84	45.4244		1487,1248	-16,0752	5,2781		1533,5724	-58,9283	13,0635
	641.209	-13.4494	4.8846		1496.19	-67,0120	19,2004		1492.08	-143.508	31.8032		1491.41	-246.57	45.4813		1488,5305	-15,8950	5,2685		1535,0177	-59,2851	13,0613
	641.807	-13.611	4.9372		1497.6	-66,8925	19,1311		1493.49	-143.919	31.8931		1492.81	-246.558	45.4131		1489,9327	-15,9760	5,2489		1536,4265	-58,8078	13,0601
	642.404	-13.8878	5.0002		1499	-67,1509	19,1736		1494.87	-143.857	31.9211		1494.2	-246.662	45.5978		1491,3368	-16,0652	5,3001		1537,8148	-58,8671	13,0446
	643	-13.7525	5.0097		1500.41	-66,7961	19,1836		1496.27	-143.887	31.8653		1495.6	-246.523	45.3758		1492,7423	-16,0490	5,3484		1539,2192	-59,0128	12,9749
	643.601	-13.846	5.0459		1501.79	-66,7853	19,1371		1497.67	-144.08	31.9079		1497	-246.643	45.5416		1494,1240	-15,9139	5,3556		1540,6238	-59,3131	12,9698
	644.199	-13.9044	5.1398		1503.19	-66,9390	19,2817		1499.08	-144.152	31.858		1498.41	-247.481	45.4771		1495,5292	-15,7136	5,3710		1542,0712	-59,0665	12,9898
	644.808	-14.0424	5.2345		1504.59	-67,0178	19,2059		1500.49	-144.25	31.9151		1499.81	-247.573	45.5174		1496,9322	-16,1624	5,2374		1543,4979	-58,8639	12,9953
	645.405	-13.9272	5.0219		1505.98	-67,1343	19,2162		1501.87	-144.184	32.0164		1501.2	-247.588	45.4391		1498,3372	-15,8563	5,2735		1544,9250	-59,0699	12,9246
	646.001	-14.0689	5.2282		1507.34	-67,0531	19,1896		1503.27	-144.627	31.8955		1502.6	-247.446	45.5816		1499,7429	-15,9148	5,2990		1546,3163	-58,8214	12,9796
	646.601	-14.1934	5.2812		1508.72	-66,9830	19,2602		1504.68	-145.008	31.9302		1504	-247.815	45.5876		1501,1265	-15,8496	5,3312		1547,7646	-59,0821	12,9939
	647.201	-14.1635	5.2731		1510.08	-67,2330	19,2784		1506.07	-144.386	31.9112		1505.4	-248.242	45.6154		1502,5311	-15,8980	5,4555		1549,1710	-58,8549	13,0573
	647.81	-14.3754	5.2249		1511.44	-66,9349	19,0167		1507.42	-144.395	31.9513		1506.75	-248.286	45.6314		1503,9317	-16,0551	5,4973		1550,5735	-58,8090	13,0379
	648.406	-14.2978	5.234		1512.8	-67,0228	19,2534		1508.98	-144.761	31.9079		1508.13	-248.51	45.6326		1505,3370	-15,9854	5,3331		1552,0188	-58,9875	12,9929
	649.002	-14.6189	5.2854		1514.18	-67,1951	19,2418		1510.35	-144.822	32.0445		1509.68	-248.375	45.6169		1506,7269	-15,6302	5,2476		1553,4269	-58,9372	13,0360
	649.602	-14.5012	5.4034		1515.53	-67,3282	19,2790		1511.71	-145.284	31.9919		1511.04	-249.189	45.5823		1508,1054	-15,7032	5,2651		1554,8150	-59,0576	13,0681
	650.196	-14.7995	5.3674		1516.93	-66,8392	19,3402		1513.07	-145.543	32.0585		1512.4	-249.132	45.6581		1509,4659	-16,1566	5,3646		1556,2658	-59,2120	13,1356
	650.809	-14.9082	5.3338		1518.3	-67,1147	19,2128		1514.42	-145.428	32.1088		1513.75	-249.119	45.6299		1510,8210	-15,9545	5,3806		1557,6717	-59,0236	13,0737
	651.406	-14.7473	5.4745		1519.68	-67,0411	19,3501		1515.81	-145.504	32.0993		1515.13	-249.604	45.756		1512,1787	-16,0357	5,2354		1559,0741	-59,2912	13,0107
	652.001	-15.1184	5.4657		1521.03	-67,2317	19,2968		1517.16	-145.898	31.9658		1516.49	-249.637	45.7198		1513,5603	-15,6443	5,3587		1560,5202	-59,1652	12,9919
	652.601	-15.1118	5.4731		1522.39	-67,3954	19,3081		1518.52	-145.602	32.0754		1517.85	-250.031	45.8144		1514,9144	-15,8675	5,4196		1561,9316	-59,2829	13,0515
	653.199	-15.0495	5.5089		1523.77	-67,4088	19,2530		1519.9	-145.799	32.2002		1519.23	-249.711	45.6524		1516,2729	-15,7973	5,3473		1563,3758	-59,1799	12,9445
	654.247	-15.2468	5.5013		1525.13	-67,2869	19,3289		1521.26	-146.065	32.1136		1520.59	-250.43	45.7113		1517,6530	-15,8003	5,2841		1564,8141	-59,0900	13,0655
	654.832	-15.5194	5.4951		1526.49	-67,3273	19,3698		1522.66	-145.95	32.0232		1521.99	-250.241	45.7653		1519,0178	-16,1928	5,3234		1566,2684	-59,4008	13,1114
	655.418	-15.6057	5.5108		1527.84	-67,2462	19,4649		1524.02	-146.125	32.0646		1523.35	-250.63	45.6907		1520,3679	-15,9872	5,3720		1567,6741	-59,5264	13,1175
	656.004	-15.5492	5.7197		1529.22	-67,2935	19,2965		1525.4	-145.878	31.9985		1524.73	-251.152	45.8083		1521,7271	-15,8811	5,4145		1569,0750	-59,2898	13,0257
	656.602	-15.5154	5.6148		1530.59	-67,4561	19,2928		1526.76	-146.277	32.2722		1526.09	-251.129	45.9216		1523,1070	-16,0028	5,3843		1570,5198	-59,1723	13,0973
	657.201	-15.6657	5.6302		1531.98	-67,5510	19,3781		1528.11	-146.434	32.1849		1527.44	-251.188	45.8177		1524,4668	-15,6577	5,3221		1571,9297	-59,0847	12,9777
	657.81	-15.5789	5.6155		1533.35	-67,3096	19,2484		1529.47	-146.736	32.2376		1528.8	-251.319	45.7213		1525,8226	-15,7981	5,3032		1573,3603	-59,2933	12,9617
	658.406	-15.9348	5.641		1534.73	-66,9646	19,3780		1530.85	-146.75	32.2068		1530.18	-251.435	45.7745		1527,1953	-16,2131	5,3383		1574,8127	-59,1876	13,0270
	659.002	-15.8149	5.7787		1536.08	-67,2378	19,3715		1532.22	-146.714	32.3077		1531.55	-251.655	45.7973		1528,5595	-16,1965	5,4114		1576,2239	-59,0109	13,1162
	659.601	-16.0169	5.7798		1537.45	-67,3355	19,3342		1533.61	-147.048	32.37		1532.94	-252.019	45.9369		1529,9161	-16,0807	5,3357		1577,6722	-59,0274	13,0413
	660.201	-16.1789	5.8171		1538.84	-67,5351	19,3794		1534.97	-146.966	32.3271		1534.3	-252.099	45.91		1531,2729	-15,9687	5,4176		1579,0748	-59,6011	13,0178
	660.809	-15.982	5.7191		1540.24	-67,2148	19,3401		1536.35	-147.32	32.3198		1535.68	-252.116	45.9087		1532,6698	-15,9806	5,3896		1580,5210	-59,1966	13,0688
	661.407	-16.4867	5.7738		1541.63	-67,8362	19,3661		1537.71	-147.077	32.3323		1537.04	-252.64	45.9558		1534,0603	-15,7944	5,3159		1581,9292	-59,1167	12,9764
	662.002	-16.3057	5.8777		1542.99	-67,7634	19,2850		1539.07	-147.323	32.1959		1538.4	-252.641	46.1117		1535,4152	-16,0405	5,2087		1583,3621	-58,9842	13,1081
	662.603	-16.4153	5.9363		1544.35	-67,2873	19,3333		1540.43	-147.645	32.4006		1539.76	-252.96	46.0583		1536,7748	-16,1365	5,3509		1584,8146	-59,2421	13,1313
	663.201	-16.3805	5.974		1545.73	-67,3567	19,3280		1541.81	-147.539	32.35		1541.14	-253.071	46.1321		1538,1700	-15,9563	5,4329		1586,2682	-59,1988	13,2233
	663.809	-16.4845	5.9423		1547.08	-67,5305	19,2476		1543.16	-147.695	32.3951		1542.49	-253.148	45.8936		1539,5617	-16,2042	5,4669		1587,7329	-59,2607	13,1347
	664.406	-16.5702	5.8996		1548.48	-67,8088	19,3524		1544.52	-147.503	32.4503		1543.85	-253.314	45.9656		1540,9167	-16,0024	5,2872		1589,1738	-59,5883	13,0604
	665.108	-16.3635	5.8665		1549.85	-67,6901	19,4470		1545.9	-147.851	32.2619		1545.23	-253.306	46.1082		1542,2740	-15,9575	5,3560		1590,6253	-59,5597	13,0401
	665.702	-16.4871	6.0112		1551.23	-67,5789	19,3325		1547.26	-147.696	32.4302		1546.59	-253.663	45.9793		1543,6547	-16,1156	5,3744		1592,0274	-59,4277	13,0958
	666.311	-16.9011	6.0177		1552.59	-67,6900	19,3712		1548.67	-148.485	32.4239		1548	-253.93	46.1817		1545,0142	-16,2216	5,3614		1593,4759	-59,4858	13,0163
	666.905	-16.8578	6.0667		1553.98	-67,7625	19,2806		1550.07	-148.25	32.5825		1549.39	-254.022	45.9341		1546,3694	-15,8909	5,3564		1594,8655	-59,4296	13,0493
	667.504	-16.9948	6.1082		1555.35	-67,9119	19,3988		1551.43	-148.523	32.3595		1550.76	-253.778	46.0277		1547,7285	-15,9080	5,4384		1596,3148	-59,3440	13,1294
	668.096	-16.8209	6.2495		1556.73	-67,5366	19,2796		1552.81	-148.584	32.4814		1552.14	-254.082	46.0105		1549,1107	-15,9754	5,3411		1597,7222	-59,2998	13,0978
	668.7	-17.2217	6.2245		1558.09	-68,0138	19,3782		1554.16	-148.408	32.6067		1553.49	-254.67	46.1328		1550,4682	-16,1086	5,3495		1599,1730	-59,6850	13,1314
	669.31	-17.1604	6.2852		1559.49	-68,0041	19,3643		1555.52	-148.586	32.4709		1554.85	-254.673	46.0957		1551,8235	-16,0125	5,4626		1600,5792	-59,3993	13,0989
	669.952	-17.2343	6.1255		1560.85	-68,0298	19,2699		1556.9	-148.608	32.4673		1556.23	-255.147	46.0323		1553,1808	-16,0372	5,3681		1602,0392	-59,2551	13,1238
	670.556	-17.509	6.237		1562.23	-68,0112	19,4510		1558.26	-148.617	32.5131		1557.59	-254.911	46.3373		1554,5602	-16,0440	5,4418		1603,4771	-59,4684	13,1748
	671.146	-16.969	6.2614		1563.59	-67,8761	19,4845		1559.66	-149.104	32.5023		1558.99	-255.444	46.1888		1555,9173	-16,3256	5,4551		1604,9294	-59,3852	13,1079
	671.763	-17.2465	6.2794		1564.99	-67,7853	19,4945		1561.02	-148.699	32.5999		1560.35	-255.516	46.1725		1557,3192	-16,1299	5,2769		1606,3645	-59,4683	13,1618
	672.359	-17.4716	6.2982		1566.35	-67,5808	19,2375		1562.4	-149.054	32.5275		1561.73	-255.69	46.2728		1558,6814	-16,0704	5,3991		1607,8161	-59,6016	13,1529
	672.953	-17.5672	6.3727		1567.73	-68,1311	19,3897		1563.76	-149.348	32.487		1563.09	-256.024	46.2434		1560,0655	-15,9871	5,2028		1609,2703	-59,3279	13,1577
	673.552	-17.5916	6.3218		1569.09	-67,9833	19,4425		1565.16	-149.329	32.4891		1564.49	-255.917	46.081		1561,4319	-16,0567	5,3922		1610,7221	-59,3805	13,1524
	674.145	-17.7298	6.323		1570.49	-68,0406	19,4753		1566.52	-149.202	32.5763		1565.85	-256.485	46.1809		1562,8222	-16,0308	5,4246		1612,1748	-59,2474	13,1888
	674.763	-17.7968	6.4739		1571.85	-68,0258	19,5187		1567.9	-149.37	32.5052		1567.23	-256.353	46.0098		1564,1807	-16,0228	5,3469		1613,5790	-59,2720	13,1168
	675.359	-18.058	6.4847		1573.23	-68,1416	19,4449		1569.26	-149.503	32.5713		1568.59	-256.411	46.1904		1565,5626	-16,0378	5,3865		1615,0246	-59,6950	13,0661
	675.953	-17.7448	6.4007		1574.59	-68,2529	19,4458		1570.66	-149.491	32.7073		1569.99	-257.022	46.2286		1566,9189	-16,0434	5,3428		1616,4789	-59,5255	13,1307
	676.552	-18.042	6.4807		1575.99	-67,9228	19,4539		1572.02	-149.724	32.6461		1571.35	-257.394	46.2462		1568,2758	-16,1845	5,4782		1617,9289	-59,4381	13,1366
	677.147	-18.1204	6.537		1577.39	-68,1968	19,4940		1573.4	-149.872	32.6991		1572.73	-256.92	46.3401		1569,6575	-16,0639	5,3860		1619,3643	-59,6516	13,0426
	677.763	-18.1103	6.611		1578.78	-67,6841	19,4434		1574.76	-150.132	32.61		1574.09	-257.968	46.3045		1571,0173	-16,2858	5,4083		1620,8166	-59,9185	13,1821
	678.36	-18.2703	6.6044		1580.13	-67,9304	19,4029		1576.16	-149.695	32.6304		1575.49	-257.507	46.4331		1572,3703	-16,2211	5,3917		1622,2700	-59,7179	13,1952
	678.952	-18.2471	6.5954		1581.53	-68,0669	19,4351		1577.52	-150.357	32.6282		1576.85	-257.745	46.3507		1573,7299	-16,0866	5,4033		1623,7220	-59,3663	13,1785
	679.551	-18.4182	6.5682		1582.94	-68,1184	19,4349		1578.9	-150.085	32.7153		1578.23	-257.792	46.3418		1575,1115	-15,8726	5,3527		1625,1737	-59,4737	13,2445
	680.147	-18.344	6.5485		1584.3	-68,2793	19,5476		1580.26	-150.714	32.698		1579.59	-258.173	46.3323		1576,4704	-16,2731	5,4469		1626,6284	-59,8210	13,2228
	680.764	-18.6035	6.5792		1585.68	-68,2647	19,4491		1581.66	-150.6	32.6841		1580.99	-258.266	46.469		1577,8692	-16,4389	5,3870		1628,0779	-59,6586	13,1355
	681.36	-18.5361	6.6976		1587.04	-68,4753	19,4902		1583.02	-150.812	32.6416		1582.35	-258.425	46.4238		1579,2299	-16,0777	5,4543		1629,5258	-60,1464	13,1861
	681.954	-18.6237	6.6517		1588.44	-68,3879	19,5086		1584.4	-150.81	32.6828		1583.73	-258.455	46.3925		1580,6082	-16,0724	5,3765		1630,9774	-59,3586	13,1454
	682.552	-18.8639	6.7387		1589.8	-68,1334	19,4746		1585.76	-150.524	32.7545		1585.09	-258.652	46.2534		1581,9709	-15,9402	5,4435		1632,4303	-59,8531	13,1425
	683.146	-18.9675	6.7668		1591.18	-68,1399	19,5917		1587.12	-151.245	32.8265		1586.45	-258.701	46.4628		1583,3680	-16,1424	5,3953		1633,8649	-59,2827	13,2168
	683.763	-19.0432	6.7122		1592.54	-68,4856	19,4838		1588.48	-150.891	32.7039		1587.8	-259.191	46.5595		1584,7304	-16,5205	5,3917		1635,3171	-59,8287	13,0629
	684.36	-18.6006	6.8099		1593.96	-68,6813	19,5752		1589.86	-151.116	32.855		1589.18	-259.433	46.3355		1586,1129	-16,0973	5,3713		1636,7705	-59,6570	13,1895
	684.953	-19.0427	6.7738		1595.35	-67,9868	19,4399		1591.22	-151.162	32.8603		1590.55	-259.019	46.4773		1587,4701	-16,3772	5,4331		1638,2236	-59,7818	13,1407
	685.552	-18.9534	6.8193		1596.73	-68,2557	19,6054		1592.61	-151.637	32.8312		1591.94	-259.416	46.3975		1588,8267	-16,2214	5,3815		1639,6764	-59,8875	13,2569
	686.147	-19.2718	6.8309		1598.13	-68,2090	19,5235		1593.98	-151.39	32.7571		1593.31	-260.054	46.3948		1590,2283	-16,2596	5,3854		1641,1270	-59,7139	13,1621
	686.764	-19.2296	6.9524		1599.53	-68,6394	19,6931		1595.36	-151.387	32.9435		1594.69	-260.052	46.4232		1591,6112	-16,3129	5,4220		1642,5300	-59,7169	13,0827
	687.362	-19.2379	6.9784		1600.94	-68,9041	19,5233		1596.72	-151.503	32.806		1596.05	-259.9	46.48		1592,9710	-16,2849	5,4764		1643,9782	-59,8884	13,2247
	687.954	-19.2404	6.9057		1602.3	-68,4388	19,4667		1598.12	-151.726	32.8292		1597.44	-260.155	46.2988		1594,3697	-16,2154	5,4352		1645,4302	-59,5934	13,1863
	688.554	-19.5964	6.9775		1603.68	-68,3927	19,5230		1599.48	-151.718	32.8246		1598.8	-260.134	46.55		1595,7301	-16,1929	5,4128		1646,8665	-59,6645	13,1333
	689.146	-19.6352	6.9963		1605.04	-68,7034	19,6196		1600.86	-152.074	32.9586		1600.18	-260.562	46.5459		1597,1127	-16,1915	5,4905		1648,3203	-59,5783	13,1093
	689.764	-19.5981	6.9826		1606.44	-68,4202	19,5047		1602.22	-152.021	32.9271		1601.55	-260.819	46.6485		1598,4716	-16,3423	5,4693		1649,7711	-59,8977	13,2111
	690.36	-19.299	7.0547		1607.85	-68,5186	19,4059		1603.62	-152.137	32.8864		1602.94	-260.782	46.4788		1599,8757	-15,9255	5,4102		1651,2242	-59,9468	13,2374
	690.954	-19.5938	6.9215		1609.23	-68,2281	19,6623		1604.98	-152.441	32.8907		1604.31	-261.017	46.5072		1601,2754	-15,9536	5,4254		1652,6763	-59,7373	13,1656
	691.552	-19.842	7.0855		1610.59	-68,3329	19,6043		1606.36	-152.342	32.9014		1605.69	-260.954	46.5396		1602,6598	-16,1926	5,5140		1654,1292	-59,7719	13,2092
	692.146	-19.8538	7.0502		1611.99	-68,4519	19,6309		1607.72	-152.499	33.0562		1607.05	-261.433	46.5367		1604,0205	-16,1375	5,5168		1655,5780	-59,8966	13,1304
	692.764	-19.9124	7.0859		1613.35	-68,9850	19,6316		1609.12	-152.35	33.1489		1608.45	-261.601	46.6138		1605,4170	-15,7821	5,3834		1657,0271	-59,9546	13,0968
	693.36	-19.9226	7.1032		1614.73	-68,6668	19,5721		1610.48	-152.486	33.1258		1609.81	-261.976	46.4819		1606,7793	-16,2521	5,4132		1658,4794	-59,9835	13,1909
	693.954	-20.0259	7.1597		1616.13	-68,6603	19,5148		1611.86	-152.907	32.903		1611.19	-261.49	46.5205		1608,1763	-16,0870	5,4249		1659,9338	-59,6416	13,1548
	694.553	-20.3018	7.1523		1617.49	-68,5499	19,6640		1613.22	-152.952	32.9893		1612.55	-262.137	46.6493		1609,5712	-16,3247	5,3758		1661,3672	-60,0185	13,1834
	695.147	-20.1925	7.1036		1618.89	-68,6390	19,5468		1614.62	-153.061	33.0121		1613.94	-261.97	46.5985		1610,9843	-16,1527	5,3535		1662,8250	-59,9084	13,2422
	695.765	-20.1849	7.1802		1620.28	-68,6297	19,5715		1615.98	-152.831	32.9949		1615.31	-262.105	46.5582		1612,3712	-16,1520	5,5012		1664,2743	-59,7181	13,2481
	696.361	-20.1495	7.2342		1621.68	-68,4825	19,5878		1617.36	-153.404	33.1116		1616.69	-262.583	46.4824		1613,7320	-16,2368	5,4808		1665,7274	-59,6560	13,1473
	696.955	-20.3513	7.231		1623.09	-68,7608	19,5402		1618.72	-153.2	33.0496		1618.05	-262.373	46.6394		1615,1137	-16,2203	5,3937		1667,1809	-59,7700	13,2077
	697.554	-20.1641	7.3036		1624.49	-68,8356	19,6350		1620.12	-153.385	33.129		1619.45	-262.677	46.5933		1616,4709	-16,0089	5,2915		1668,6295	-60,1861	13,1595
	698.147	-20.474	7.236		1625.85	-68,8131	19,5816		1621.48	-153.249	32.9711		1620.81	-263.146	46.6975		1617,8815	-16,0546	5,5228		1670,0792	-59,6809	13,1220
	698.766	-20.5763	7.2845		1627.23	-68,6571	19,6415		1622.86	-153.579	33.1136		1622.19	-263.057	46.7044		1619,2773	-16,2807	5,6301		1671,5281	-60,0436	13,2378
	699.361	-20.4128	7.256		1628.64	-68,9617	19,6128		1624.22	-153.731	32.9657		1623.55	-263.233	46.7045		1620,6578	-16,1442	5,4616		1672,9965	-59,7295	13,1571
	699.956	-20.5567	7.3394		1630.04	-68,6663	19,6399		1625.62	-153.7	33.3066		1624.95	-263.358	46.6612		1622,0190	-16,2471	5,4780		1674,4338	-59,8695	13,1722
	700.555	-20.691	7.3338		1631.4	-69,0297	19,7570		1626.98	-153.594	33.0355		1626.31	-263.342	46.6866		1623,3732	-16,0020	5,5303		1675,8694	-59,9332	13,2159
	701.148	-20.7319	7.3303		1632.78	-68,9031	19,5418		1628.36	-153.886	33.1544		1627.69	-263.699	46.7797		1624,7333	-16,2630	5,4686		1677,3232	-59,9346	13,3127
	701.765	-20.898	7.4019		1634.18	-68,9108	19,5622		1629.72	-153.968	33.1528		1629.05	-263.894	46.5937		1626,1146	-16,1158	5,3675		1678,7733	-59,8382	13,2490
	702.362	-21.131	7.5217		1635.54	-68,9410	19,7322		1631.12	-154.433	33.244		1630.45	-264.298	46.6642		1627,4725	-16,1150	5,5024		1680,2262	-59,6076	13,3877
	702.956	-21.0684	7.4698		1636.94	-69,0557	19,6665		1632.48	-153.887	33.1538		1631.81	-263.855	46.8038		1628,8719	-15,9450	5,3869		1681,6793	-59,9611	13,2089
	703.555	-21.0379	7.5527		1638.35	-68,6317	19,6561		1633.86	-154.198	33.126		1633.19	-264.413	46.8526		1630,2824	-16,3003	5,4428		1683,0973	-59,8469	13,1741
	704.149	-21.1672	7.5026		1639.73	-69,2159	19,5900		1635.22	-154.54	33.2666		1634.55	-264.67	46.7037		1631,6617	-15,9542	5,4450		1684,5286	-60,0877	13,2132
	704.766	-21.3613	7.6042		1641.13	-69,0199	19,7378		1636.84	-154.229	33.1534		1636.17	-264.213	46.6474		1633,0198	-16,1274	5,3604		1685,9812	-59,7613	13,1941
	705.362	-21.3144	7.5917		1642.54	-68,9505	19,6899		1638.22	-154.505	33.1609		1637.55	-265.095	46.6694		1634,4196	-16,0836	5,3637		1687,4342	-59,9684	13,1836
	705.955	-21.5347	7.6206		1643.94	-69,2317	19,7853		1639.62	-154.656	33.3093		1638.95	-265.32	46.728		1635,7817	-16,2839	5,4133		1688,8699	-59,9796	13,1848
	706.554	-21.5064	7.5436		1645.35	-69,0659	19,6544		1640.98	-154.916	33.332		1640.31	-265.231	46.8201		1637,1635	-16,2457	5,4712		1690,3218	-59,8349	13,2458
	707.148	-21.2445	7.5811		1646.73	-68,9906	19,6315		1642.37	-154.953	33.2473		1641.7	-265.31	46.8153		1638,5198	-16,0220	5,4250		1691,7755	-59,8436	13,2677
	707.734	-21.5589	7.5825		1648.13	-68,9831	19,6378		1643.76	-155.237	33.1766		1643.09	-265.299	46.8848		1639,8766	-16,3354	5,5038		1693,2268	-59,9095	13,2860
	708.316	-21.5476	7.6769		1649.49	-68,8796	19,8915		1645.12	-155.084	33.1521		1644.45	-265.978	46.9333		1641,2760	-16,2607	5,5362		1694,6802	-59,9005	13,2830
	708.908	-21.5238	7.7525		1650.9	-68,8317	19,6249		1646.52	-155.155	33.4263		1645.85	-265.691	46.6542		1642,6618	-16,1162	5,4583		1696,1325	-60,0210	13,2625
	709.504	-21.5969	7.6516		1652.28	-69,1948	19,7124		1647.91	-155.322	33.3368		1647.24	-265.828	46.7853		1644,0377	-16,1293	5,4302		1697,5817	-59,9530	13,2947
	710.101	-21.8873	7.7111		1653.69	-69,3353	19,7351		1649.27	-155.255	33.2551		1648.6	-266.416	46.7134		1645,4203	-16,4411	5,4249		1699,0309	-59,7679	13,2156
	710.701	-21.7078	7.7383		1655.09	-69,1405	19,7432		1650.66	-155.5	33.3139		1649.99	-266.02	46.9067		1646,7817	-16,3630	5,4343		1700,4825	-59,7504	13,2225
	711.314	-22.1142	7.7599		1656.49	-69,2758	19,6512		1652.03	-155.713	33.3092		1651.36	-266.427	46.9153		1648,1618	-16,2475	5,4919		1701,9345	-60,0090	13,2123
	711.908	-21.92	7.8111		1657.89	-69,3703	19,7002		1653.41	-156.017	33.3341		1652.74	-266.897	46.6993		1649,5655	-16,4550	5,3864		1703,3711	-60,0935	13,2920
	712.503	-22.0361	7.8151		1659.28	-69,2509	19,6778		1654.81	-155.601	33.5663		1654.14	-266.723	46.8323		1650,9721	-16,3300	5,3787		1704,8245	-60,0335	13,2451
	713.101	-21.9443	7.8649		1660.68	-69,2873	19,6170		1656.17	-155.848	33.3393		1655.5	-267.057	46.8961		1652,3731	-16,5046	5,5535		1706,2763	-59,8201	13,1574
	713.701	-22.2199	7.8467		1662.04	-69,4740	19,8303		1657.53	-155.6	33.4198		1656.86	-266.885	46.9004		1653,7334	-16,3412	5,4948		1707,7277	-60,0391	13,2942
	714.315	-21.8872	7.8334		1663.44	-68,9797	19,6328		1658.91	-156.055	33.4055		1658.24	-267.624	47.0051		1655,1165	-16,1714	5,3490		1709,1800	-59,9612	13,2468
	714.909	-22.2615	7.943		1664.85	-69,2303	19,6929		1660.27	-155.968	33.4219		1659.6	-267.255	46.98		1656,5336	-16,4335	5,4795		1710,6334	-60,1301	13,2378
	715.504	-22.6276	7.8242		1666.23	-69,3167	19,8024		1661.71	-156.007	33.4025		1661.04	-267.369	46.7517		1657,9221	-16,2988	5,4730		1712,0820	-60,1333	13,2425
	716.101	-22.4373	7.9911		1667.64	-69,2696	19,8346		1663.08	-156.635	33.4812		1662.4	-267.343	46.8863		1659,3252	-16,1925	5,4915		1713,5319	-60,0849	13,2495
	716.703	-22.4994	7.8946		1669.04	-69,1984	19,7541		1664.49	-156.368	33.4593		1663.81	-267.923	47.1013		1660,6885	-16,2903	5,4421		1714,9992	-60,0392	13,2943
	717.316	-22.5367	7.943		1670.44	-69,3458	19,7321		1665.86	-156.937	33.3659		1665.19	-267.988	46.9971		1662,0691	-16,4849	5,4892		1716,4378	-59,9800	13,1214
	717.909	-22.3241	7.8742		1671.85	-69,4184	19,8128		1667.27	-156.572	33.4735		1666.59	-268.208	46.9856		1663,4695	-16,2221	5,5261		1717,8718	-60,0171	13,3211
	718.504	-22.5812	7.9568		1673.23	-69,6140	19,6727		1668.67	-156.553	33.443		1668	-268.097	46.9031		1664,8290	-16,3449	5,4382		1719,3239	-60,0926	13,2105
	719.101	-22.7121	7.9511		1674.64	-69,7749	19,6772		1670.09	-156.768	33.6559		1669.4	-268.707	47.031		1666,2305	-16,1713	5,4693		1720,7771	-59,9092	13,3045
	719.703	-22.6732	8.0666		1676.04	-69,4907	19,8313		1671.48	-157.057	33.5541		1670.81	-268.947	47.0236		1667,6144	-16,4905	5,3942		1722,2297	-60,0201	13,2753
	720.315	-23.2118	8.137		1677.45	-69,4158	19,6754		1672.86	-157.166	33.6141		1672.19	-268.654	47.0125		1668,9760	-16,2534	5,4270		1723,6831	-60,2828	13,2822
	720.91	-22.8563	8.0439		1678.85	-69,7413	19,7054		1674.22	-157.142	33.5308		1673.55	-268.847	47.0409		1670,3775	-16,2646	5,4463		1725,1356	-60,0802	13,1235
	721.505	-22.5686	8.0802		1680.23	-69,5663	19,8176		1675.62	-157.12	33.4434		1674.95	-268.969	46.9696		1671,7789	-16,3240	5,3830		1726,5863	-59,8615	13,2016
	722.102	-22.9061	8.1338		1681.64	-69,6774	19,9279		1676.98	-157.371	33.6324		1676.31	-269.057	46.9896		1673,1629	-16,3090	5,4859		1728,0342	-60,1091	13,1524
	722.702	-23.2041	8.1136		1683.04	-69,4081	19,7702		1678.36	-157.732	33.6174		1677.69	-269.484	46.9899		1674,5661	-16,4637	5,4147		1729,4866	-60,2535	13,2833
	723.316	-23.3555	8.1491		1684.45	-69,4834	19,8379		1679.77	-157.707	33.531		1679.1	-269.744	47.0806		1675,9246	-16,2642	5,4771		1730,9405	-60,0278	13,3702
	723.91	-23.0794	8.1246		1685.81	-69,5121	19,8188		1681.17	-157.683	33.6206		1680.5	-270.052	47.1006		1677,3266	-16,2205	5,3814		1732,3720	-60,2009	13,3877
	724.506	-23.1491	8.0743		1687.19	-69,5826	19,7271		1682.57	-157.749	33.5721		1681.9	-270.245	46.9731		1678,7323	-16,1607	5,5458		1733,8246	-60,1369	13,3204
	725.102	-23.4944	8.3567		1688.54	-69,3472	19,7981		1683.93	-157.774	33.6237		1683.26	-270.236	47.0745		1680,1173	-16,2298	5,4699		1735,2766	-60,1593	13,2519
	725.7	-23.5314	8.2897		1689.95	-69,5551	19,8463		1685.31	-157.903	33.5712		1684.64	-269.948	47.1007		1681,5195	-16,3038	5,5280		1736,7318	-60,3648	13,2940
	726.316	-23.4723	8.2225		1691.35	-69,5693	19,9397		1686.72	-158.686	33.746		1686.05	-270.418	47.0897		1682,8789	-16,3016	5,4318		1738,1839	-59,9935	13,3651
	726.909	-23.5259	8.3172		1692.74	-69,6401	19,8531		1688.12	-158.487	33.6479		1687.45	-270.303	47.1566		1684,2809	-16,3163	5,5043		1739,6358	-60,1543	13,2583
	727.505	-23.3635	8.3771		1694.14	-69,8226	19,8553		1689.52	-158.635	33.8337		1688.85	-270.774	46.9864		1685,6647	-16,4921	5,5091		1741,0856	-60,3231	13,3061
	728.101	-23.5152	8.3331		1695.54	-69,5829	19,7359		1690.91	-158.406	33.6414		1690.24	-270.564	47.0816		1687,1963	-16,5368	5,4970		1742,5339	-60,0210	13,2986
	728.703	-23.5439	8.2964		1696.95	-69,4290	19,9487		1692.27	-158.423	33.8014		1691.6	-270.473	47.1897		1688,5711	-16,3693	5,3677		1743,9864	-60,2719	13,2725
	729.316	-23.97	8.358		1698.35	-69,6492	19,9000		1693.67	-158.192	33.6495		1693	-270.81	47.1937		1689,9748	-16,1166	5,5604		1745,4389	-60,0106	13,2323
	729.91	-23.9965	8.3746		1699.74	-69,7324	19,8162		1695.03	-158.688	33.7547		1694.36	-271.098	47.1377		1691,3760	-16,5064	5,4647		1746,8728	-59,8006	13,3897
	730.506	-23.6895	8.2625		1701.14	-69,9533	19,8963		1696.41	-158.599	33.8502		1695.74	-271.068	47.1782		1692,7808	-16,1919	5,4875		1748,3275	-60,0257	13,2319
	731.102	-23.9836	8.4473		1702.54	-70,0739	19,9612		1697.81	-158.915	33.7504		1697.14	-271.185	47.3331		1694,1661	-16,3337	5,5855		1749,7800	-60,2925	13,3900
	731.703	-23.9028	8.4673		1703.95	-69,5824	19,9099		1699.23	-158.983	33.6664		1698.55	-271.286	47.1791		1695,5669	-16,1926	5,5121		1751,2325	-60,2467	13,2265
	732.316	-24.0206	8.5305		1705.35	-69,8964	19,8123		1700.62	-159.104	33.8323		1699.95	-271.531	47.2474		1696,9262	-16,0948	5,5024		1752,6837	-59,9793	13,3375
	732.911	-24.314	8.5213		1706.74	-70,0358	19,9478		1702.03	-159.007	33.8743		1701.35	-271.732	47.2545		1698,5938	-16,3333	5,4194		1754,1358	-60,4895	13,3825
	733.506	-24.1224	8.4737		1708.14	-70,2345	19,9405		1703.41	-158.902	33.7955		1702.74	-271.876	47.2849		1699,9764	-16,3174	5,4578		1755,5845	-60,2390	13,2432
	734.103	-24.0354	8.4402		1709.54	-70,0313	19,9475		1704.81	-159.026	33.8544		1704.14	-271.719	47.1112		1701,3774	-16,1633	5,5224		1757,0349	-60,1060	13,3028
	734.704	-24.3303	8.5211		1710.95	-69,9181	19,8976		1706.22	-159.064	33.8995		1705.55	-271.817	47.1771		1702,7813	-16,2070	5,5824		1758,4872	-60,3332	13,2244
	735.317	-24.2938	8.5051		1712.35	-69,9324	19,8295		1707.62	-159.547	33.862		1706.95	-272.477	47.2495		1704,1646	-16,2619	5,5181		1759,9403	-60,4207	13,3644
	735.911	-24.3542	8.491		1713.74	-70,1697	19,8867		1709.03	-159.225	33.842		1708.36	-272.552	47.2167		1705,5671	-16,2878	5,4102		1761,3747	-60,5475	13,3716
	736.506	-24.2562	8.5984		1715.14	-70,2542	19,8049		1710.41	-159.558	33.8552		1709.74	-272.545	47.3295		1706,9275	-16,4541	5,5036		1762,8558	-60,5671	13,3055
	737.104	-24.6873	8.6369		1716.54	-70,1217	19,8447		1711.81	-159.436	33.9852		1711.14	-272.549	47.3776		1708,3291	-16,3704	5,4200		1764,2814	-60,0016	13,3407
	737.703	-24.5188	8.6028		1717.95	-69,9693	19,8715		1713.22	-160.16	33.8208		1712.55	-272.589	47.1396		1709,7360	-16,4592	5,5224		1765,7318	-59,8459	13,3488
	738.317	-24.6526	8.6558		1719.35	-70,1295	19,9607		1714.62	-160.247	33.899		1713.95	-273.026	47.482		1711,1225	-16,3745	5,4765		1767,1856	-60,1786	13,2378
	738.912	-24.453	8.6783		1720.74	-69,9790	19,8524		1715.98	-160.094	33.9112		1715.31	-273.377	47.1746		1712,5210	-16,5620	5,6008		1768,6382	-60,4320	13,2582
	739.507	-24.8287	8.6968		1722.14	-70,1562	20,0075		1717.36	-160.224	33.9574		1716.69	-272.934	47.3533		1713,9235	-16,2220	5,4487		1770,1018	-60,5945	13,2931
	740.104	-24.4366	8.6946		1723.54	-69,9148	19,9090		1718.77	-160.416	33.9758		1718.1	-273.399	47.2414		1715,3292	-16,4964	5,4946		1771,5363	-60,3416	13,2945
	740.705	-24.727	8.5838		1724.95	-70,1141	19,9745		1720.17	-160.321	34.0238		1719.5	-273.42	47.2419		1716,7353	-16,3672	5,5925		1772,9924	-60,4310	13,3962
	741.318	-24.5667	8.6803		1726.35	-69,8728	19,8822		1721.57	-160.692	33.9451		1720.9	-273.601	47.2564		1718,1327	-16,4099	5,5561		1774,4407	-60,3418	13,3371
	741.911	-24.9039	8.7801		1727.74	-69,9289	19,9156		1722.98	-160.484	33.9312		1722.31	-273.951	47.2751		1719,5259	-16,5018	5,3970		1775,8754	-60,9130	13,3822
	742.507	-24.9745	8.7885		1729.14	-70,0704	20,0469		1724.36	-160.721	34.0971		1723.69	-274.12	47.2594		1720,9284	-16,1864	5,5084		1777,3282	-60,6638	13,4126
	743.103	-25.0336	8.7373		1730.54	-70,1792	19,9121		1725.72	-160.593	34.066		1725.05	-274.469	47.3716		1722,3302	-16,1382	5,4545		1778,7988	-60,4109	13,2442
	743.705	-25.1445	8.7657		1731.95	-70,2421	20,0203		1727.12	-161.072	34.0453		1726.45	-274.289	47.2638		1723,7351	-16,2670	5,5091		1780,2337	-60,5925	13,3274
	744.318	-24.9083	8.8564		1733.35	-70,5324	19,8501		1728.53	-160.786	33.9714		1727.86	-274.283	47.2761		1725,1176	-16,5371	5,5469		1781,6867	-60,6298	13,3277
	744.911	-25.2158	8.8041		1734.74	-70,3282	19,8379		1729.91	-161.358	34.0256		1729.24	-274.171	47.4698		1726,5223	-16,3623	5,5866		1783,1384	-60,5310	13,3805
	745.506	-25.3548	8.8634		1736.14	-70,3615	20,0224		1731.32	-161.205	33.9918		1730.64	-274.803	47.2834		1727,9264	-16,6908	5,4413		1784,5871	-60,5015	13,3776
	746.104	-25.4492	8.7338		1737.54	-70,3984	19,9848		1732.72	-161.05	34.1144		1732.05	-274.766	47.3776		1729,3305	-15,8715	5,4530		1786,0382	-60,7806	13,3419
	746.704	-25.2174	8.844		1738.95	-70,0136	19,9655		1734.12	-161.164	33.8885		1733.45	-274.84	47.305		1730,7396	-16,5218	5,5167		1787,4908	-60,6349	13,4359
	747.319	-25.3581	8.8189		1740.35	-70,1550	19,9007		1735.53	-161.296	34.119		1734.86	-274.97	47.4569		1732,1201	-16,6031	5,5449		1788,9437	-60,3000	13,3761
	747.912	-25.4494	8.9024		1741.78	-70,2645	20,0321		1736.91	-161.998	34.1101		1736.24	-275.446	47.5048		1733,5238	-16,2522	5,5018		1790,3761	-60,4328	13,4468
	748.508	-25.6826	8.8864		1743.19	-70,1975	20,0280		1738.32	-161.66	33.9929		1737.64	-275.521	47.2864		1734,9250	-16,2771	5,4661		1791,8309	-60,5787	13,4186
	749.106	-25.403	9.0239		1744.59	-70,3841	20,0733		1739.72	-161.662	34.0111		1739.05	-275.678	47.5345		1736,3298	-16,3275	5,4640		1793,2838	-60,4922	13,3774
	749.705	-25.7503	8.9732		1746	-70,4607	19,9581		1741.12	-161.596	34.0998		1740.45	-275.008	47.2946		1737,7372	-16,5147	5,4253		1794,7343	-60,5535	13,5055
	750.318	-25.6502	9.0036		1747.4	-70,3260	20,0017		1742.53	-162.167	34.0535		1741.86	-275.917	47.4982		1739,1194	-16,4055	5,3915		1796,1874	-60,7831	13,4092
	750.912	-25.8676	9.0426		1748.79	-69,8577	20,0257		1743.91	-162.41	34.191		1743.24	-276.12	47.5363		1740,5362	-16,6730	5,5345		1797,6401	-60,4778	13,4618
	751.506	-25.8301	9.0125		1750.19	-70,5873	19,9589		1745.32	-161.794	34.1566		1744.64	-276.115	47.4962		1741,9261	-16,5467	5,4175		1799,0896	-60,1838	13,4303
	752.104	-25.5752	8.9597		1751.6	-70,2174	20,0700		1746.72	-162.044	34.0677		1746.05	-276.302	47.3915		1743,3297	-16,2759	5,4359		1800,5368	-60,5953	13,3682
	752.706	-25.6851	9.0019		1753.39	-70,4652	20,1149		1748.12	-162.131	34.0735		1747.45	-276.229	47.4684		1744,7384	-16,2850	5,5200		1801,9916	-60,6655	13,1870
	753.319	-26.0793	9.1026		1754.78	-70,4299	20,0661		1749.53	-162.267	34.0046		1748.86	-276.178	47.3604		1746,1219	-16,3522	5,5344		1803,4479	-60,6661	13,4338
	753.913	-25.9247	9.0461		1756.2	-71,0654	19,9641		1750.91	-162.356	33.9584		1750.24	-276.712	47.4169		1747,5249	-16,4797	5,6010		1804,8762	-60,7020	13,3579
	754.508	-25.9151	9.0562		1757.6	-70,3478	19,9609		1752.32	-162.768	34.1329		1751.65	-276.745	47.6034		1748,9263	-16,3899	5,4289		1806,3186	-60,5698	13,4454
	755.105	-25.8767	9.0299		1759	-70,4553	20,0248		1753.72	-162.681	34.1093		1753.05	-276.85	47.3787		1750,3329	-16,3976	5,4833		1807,7619	-60,9059	13,5373
	755.707	-26.0884	9.1169		1760.4	-70,6212	19,9169		1755.12	-162.492	34.1043		1754.45	-277.126	47.453		1751,7391	-16,3063	5,4780		1809,1706	-60,5822	13,3544
	756.319	-26.0243	9.0698		1761.79	-70,4075	20,1698		1756.9	-162.678	34.0728		1756.23	-276.798	47.554		1753,1207	-16,2141	5,5261		1810,5725	-60,7802	13,3487
	756.913	-25.9007	9.1208		1763.19	-70,8420	20,0400		1758.27	-163.135	34.0358		1757.6	-277.141	47.615		1754,5267	-16,5525	5,5529		1812,0178	-60,8252	13,3805
	757.509	-26.3766	9.1608		1764.78	-70,8435	20,0968		1759.67	-163.298	34.1693		1759	-277.77	47.5463		1755,9270	-16,2503	5,5679		1813,4256	-60,4815	13,4203
	758.105	-26.3316	9.2072		1766.19	-70,6355	20,1171		1761.08	-163.01	34.1325		1760.41	-277.718	47.5689		1757,3319	-16,2096	5,5137		1814,8137	-60,6107	13,3303
	758.706	-26.2303	9.195		1767.6	-70,8832	20,1105		1762.48	-163.281	34.2066		1761.81	-277.714	47.4273		1758,7391	-16,5804	5,5108		1816,2658	-60,4905	13,3959
	759.319	-26.3272	9.2217		1769	-70,9613	19,9533		1763.87	-163.262	34.1964		1763.2	-278.052	47.5805		1760,1235	-16,4469	5,5552		1817,6709	-60,6119	13,3770
	759.913	-26.6771	9.3295		1770.4	-70,6026	20,1409		1765.27	-163.568	34.2467		1764.6	-277.428	47.5759		1761,5246	-16,5937	5,4651		1819,0724	-60,4384	13,3156
	760.509	-26.4528	9.0786		1771.79	-70,6930	20,1121		1766.67	-163.433	34.0398		1766	-278.158	47.5539		1762,9272	-16,2631	5,5286		1820,5183	-60,6541	13,3070
	761.107	-26.3178	9.353		1773.19	-70,8195	20,0933		1768.08	-163.767	34.3158		1767.41	-278.076	47.5561		1764,3331	-16,2247	5,3884		1821,9401	-60,5470	13,5064
	761.705	-26.6194	9.2787		1774.6	-70,5335	19,9191		1769.44	-163.872	34.3021		1768.77	-278.387	47.517		1765,7388	-16,4938	5,4747		1823,3597	-60,6818	13,4488
	762.32	-26.386	9.3764		1776	-70,9427	20,1437		1770.82	-163.469	34.3203		1770.15	-278.256	47.3979		1767,1216	-16,3494	5,5862		1824,8127	-60,6734	13,4931
	762.913	-26.4944	9.3958		1777.4	-70,7032	20,0447		1772.22	-163.796	34.2238		1771.55	-278.663	47.7017		1768,5249	-16,6388	5,3767		1826,2203	-60,8132	13,4554
	763.51	-26.8971	9.312		1778.79	-70,6739	20,1205		1773.63	-163.74	34.1896		1772.95	-278.537	47.5443		1769,9281	-16,4032	5,3726		1827,6707	-61,2291	13,5613
	764.106	-27.0402	9.3226		1780.19	-70,8682	20,0995		1775.03	-164.27	34.2395		1774.36	-278.716	47.6657		1771,3383	-16,3696	5,4408		1829,0735	-60,8646	13,4545
	764.706	-26.7665	9.4429		1781.6	-70,7209	20,1431		1776.41	-164.526	34.2518		1775.74	-278.566	47.5705		1772,7394	-16,3246	5,4111		1830,5184	-60,7443	13,3270
	765.32	-26.6587	9.3755		1783	-70,9710	20,0862		1777.82	-164.179	34.2732		1777.15	-278.864	47.5852		1774,1234	-16,4254	5,5323		1831,9265	-60,8423	13,4814
	765.913	-26.8858	9.3315		1784.4	-71,0569	20,1615		1779.22	-164.185	34.2316		1778.55	-279.292	47.5521		1775,5263	-16,2884	5,4557		1833,3128	-61,0221	13,4857
	766.509	-27.1526	9.3532		1785.79	-70,7602	20,1154		1780.63	-164.475	34.3203		1779.95	-279.023	47.5625		1776,9275	-16,1549	5,5040		1834,7215	-60,7741	13,4549
	767.106	-26.9005	9.3849		1787.19	-70,6961	20,1493		1782.03	-164.705	34.1625		1781.36	-279.141	47.6455		1778,3329	-16,3085	5,5756		1836,1254	-60,6004	13,5556
	767.706	-26.858	9.4188		1788.61	-70,9191	20,1503		1783.42	-164.227	34.2234		1782.74	-279.578	47.6867		1779,7401	-16,2937	5,4714		1837,5358	-60,7411	13,4378
	768.32	-27.202	9.3423		1790	-70,9126	20,1072		1784.82	-164.664	34.1339		1784.15	-279.673	47.6238		1781,1229	-16,4344	5,4494		1838,9734	-60,9417	13,4358
	768.913	-27.3021	9.4412		1791.41	-70,8681	20,1104		1786.22	-164.752	34.3238		1785.55	-279.818	47.6723		1782,5263	-16,5230	5,5574		1840,4237	-60,8039	13,5827
	769.556	-27.2313	9.5221		1792.79	-70,9152	20,1747		1787.63	-164.573	34.258		1786.95	-280.185	47.6181		1783,9428	-16,2348	5,5055		1841,8151	-60,9047	13,4148
	770.155	-27.0046	9.4965		1794.19	-70,7712	20,0970		1789.03	-164.93	34.4061		1788.36	-279.92	47.5489		1785,3364	-16,5661	5,4773		1843,2656	-61,0040	13,3668
	770.771	-27.0504	9.4372		1795.6	-70,9036	20,0831		1790.41	-164.831	34.3385		1789.74	-279.94	47.5591		1786,7400	-16,5939	5,5561		1844,6738	-60,6958	13,4459
	771.368	-27.1257	9.4375		1797	-71,0641	20,1100		1791.82	-165.015	34.2595		1791.15	-280.129	47.5964		1788,1240	-16,5404	5,5396		1846,1223	-61,1067	13,4111
	771.961	-27.0984	9.4894		1798.41	-70,7150	20,1305		1793.22	-165.035	34.3175		1792.55	-280.583	47.6383		1789,5283	-16,4867	5,5566		1847,5229	-61,0802	13,5709
	772.561	-27.247	9.5832		1799.79	-71,0902	20,1505		1794.63	-165.153	34.1414		1793.96	-280.607	47.7454		1790,9446	-16,2032	5,4949		1848,9729	-60,7598	13,5020
	773.156	-27.7294	9.6527		1801.19	-71,0312	20,0554		1796.03	-165.123	34.264		1795.36	-280.811	47.5863		1792,3359	-16,4401	5,5108		1850,3627	-60,8635	13,4338
	773.772	-27.4451	9.5901		1802.6	-71,1668	20,0438		1797.41	-165.584	34.4255		1796.74	-280.908	47.6255		1793,7401	-16,6506	5,5606		1851,8133	-60,8654	13,5437
	774.367	-27.4178	9.6502		1804	-70,9969	20,1913		1798.82	-165.447	34.4209		1798.15	-280.566	47.5715		1795,1244	-16,4112	5,4823		1853,2640	-60,9182	13,4477
	774.962	-27.7142	9.6487		1805.4	-70,8620	20,0956		1800.23	-165.499	34.49		1799.55	-281.146	47.6387		1796,5284	-16,5507	5,3764		1854,6731	-61,4034	13,4597
	775.561	-27.5071	9.6193		1806.77	-71,3589	19,9672		1801.63	-165.988	34.3588		1800.96	-280.963	47.7245		1797,9432	-16,2173	5,4496		1856,0742	-61,2666	13,4772
	776.156	-27.863	9.5917		1808.13	-71,2763	20,1390		1803.03	-165.947	34.3388		1802.36	-281.71	47.6971		1799,3367	-16,2809	5,5006		1857,4910	-60,9750	13,5026
	776.773	-27.8526	9.4858		1809.49	-71,1486	20,2801		1804.42	-165.456	34.41		1803.75	-281.476	47.7197		1800,7414	-16,3737	5,5993		1858,9279	-61,2214	13,5528
	777.369	-27.6884	9.7372		1810.89	-71,0604	20,2377		1805.82	-165.977	34.4992		1805.15	-281.591	47.7284		1802,1245	-16,3183	5,4714		1860,3605	-60,9558	13,5179
	777.962	-27.692	9.7548		1812.27	-71,1443	20,2152		1807.22	-165.797	34.4061		1806.55	-281.798	47.6676		1803,5283	-16,5872	5,5717		1861,8147	-61,0505	13,4917
	778.562	-28.083	9.6219		1813.63	-71,0104	20,1818		1808.61	-166.438	34.3353		1807.94	-281.827	47.7239		1804,9455	-16,4581	5,4923		1863,2666	-60,8645	13,6168
	779.155	-28.0227	9.732		1814.99	-71,0609	20,1523		1809.97	-166.053	34.4149		1809.3	-281.608	47.6468		1806,3376	-16,2800	5,5958		1864,7194	-61,1593	13,4636
	779.773	-27.9577	9.8111		1816.34	-71,5346	20,1707		1811.35	-166.149	34.5252		1810.68	-281.963	47.7814		1807,7282	-16,5727	5,5035		1866,1280	-60,9741	13,4059
	780.37	-28.0708	9.7715		1817.72	-70,9707	20,1870		1812.71	-166.419	34.4327		1812.04	-282.1	47.7533		1809,1104	-16,5706	5,5305		1867,5738	-61,0849	13,3961
	780.962	-28.1214	9.7889		1819.08	-71,2498	20,1707		1814.07	-166.253	34.5397		1813.4	-282.359	47.8849		1810,4673	-16,3375	5,4237		1869,0219	-60,7222	13,5884
	781.562	-28.1984	9.6633		1820.44	-71,4319	20,2259		1815.43	-166.375	34.4478		1814.76	-282.11	47.6201		1811,8221	-16,0165	5,5665		1870,4738	-60,8220	13,5585
	782.155	-27.9158	9.8876		1821.8	-71,3150	20,1811		1816.81	-166.059	34.4633		1816.14	-282.26	47.6343		1813,1781	-16,1254	5,4873		1871,9260	-61,1182	13,5562
	782.773	-28.2539	9.8016		1823.18	-71,1407	20,1918		1818.16	-166.805	34.5831		1817.49	-282.517	47.8781		1814,5599	-16,2854	5,5398		1873,3159	-61,0138	13,4694
	783.368	-28.4378	9.7166		1824.53	-71,3180	20,2269		1819.52	-166.766	34.5983		1818.85	-282.748	47.7447		1815,9157	-16,7286	5,5423		1874,7807	-60,9940	13,5392
	783.962	-28.3265	9.8632		1825.89	-71,2052	20,2864		1820.9	-166.731	34.5895		1820.23	-282.296	47.8974		1817,2741	-16,4175	5,5038		1876,2210	-60,8936	13,4820
	784.563	-28.155	9.8475		1827.27	-71,3653	20,2117		1822.26	-166.551	34.4831		1821.59	-282.821	47.7431		1818,6548	-16,4771	5,5250		1877,6722	-61,2872	13,4869
	785.156	-28.5001	9.8588		1828.63	-71,7542	20,1653		1823.66	-166.75	34.5759		1822.99	-283.05	47.6746		1820,0150	-16,2765	5,5731		1879,0766	-61,1685	13,5556
	785.774	-28.4765	9.8985		1829.99	-71,6735	20,2422		1825.02	-167.097	34.5422		1824.35	-283.078	47.7195		1821,3694	-16,3308	5,4431		1880,5226	-61,2345	13,5968
	786.369	-28.4901	9.8636		1832.2	-71,4315	20,1977		1826.4	-167.173	34.4834		1825.73	-283.476	47.6585		1822,7720	-16,4663	5,6293		1881,9746	-61,1677	13,4680
	786.963	-28.793	9.9065		1833.62	-71,3540	20,2045		1827.76	-166.972	34.4731		1827.09	-283.039	47.7863		1824,1559	-16,2540	5,4589		1883,4279	-61,2280	13,5735
	787.562	-28.58	9.8984		1834.97	-71,2606	20,2421		1829.12	-167.228	34.6541		1828.45	-283.314	47.6288		1825,5148	-16,2095	5,5850		1884,8643	-61,0321	13,5904
	788.156	-28.4277	9.9121		1836.33	-71,3382	20,1879		1830.47	-167.48	34.6189		1829.8	-283.875	47.7965		1826,8692	-16,2324	5,4361		1886,3155	-61,3136	13,5867
	788.774	-28.7329	9.9532		1838.24	-71,5663	20,2020		1832.23	-167.077	34.5504		1831.18	-283.122	47.7454		1828,2282	-16,2978	5,4592		1887,7680	-61,1650	13,5562
	789.371	-28.5486	9.899		1839.62	-71,7315	20,2188		1833.61	-167.708	34.5872		1832.94	-284.136	47.8733		1829,6080	-16,5418	5,5368		1889,2210	-61,0937	13,6406
	789.963	-28.5359	9.8437		1841.02	-71,6096	20,2408		1834.97	-167.549	34.6689		1834.3	-283.965	47.895		1830,9690	-16,0851	5,4236		1890,6281	-61,2612	13,4430
	790.563	-28.5854	9.8651		1842.42	-71,7163	20,2132		1836.36	-167.477	34.7112		1835.68	-284.227	47.8346		1832,3679	-16,4143	5,4795		1892,0757	-61,1551	13,5329
	791.157	-28.6866	9.9652		1843.78	-71,3652	20,1729		1837.71	-167.403	34.5352		1837.04	-284.082	47.7757		1833,7293	-16,3510	5,4246		1893,5223	-61,4031	13,4949
	791.773	-28.8052	10.0008		1845.16	-71,4644	20,2962		1839.07	-168.058	34.5981		1838.4	-284.737	47.9399		1835,1100	-16,5683	5,4332		1894,9746	-61,0991	13,5571
	792.37	-28.9272	9.959		1846.52	-71,7070	20,1834		1840.43	-167.628	34.6461		1839.76	-284.562	47.8461		1836,4677	-16,6614	5,4457		1896,4280	-61,4789	13,5966
	792.963	-29.0114	9.9346		1847.92	-71,6566	20,3162		1841.81	-168.173	34.7735		1841.14	-284.486	47.9191		1837,8220	-16,3688	5,5182		1897,8626	-61,2439	13,5749
	793.563	-28.8699	10.0107		1849.28	-71,5227	20,3274		1843.16	-168.263	34.6458		1842.49	-284.946	47.7543		1839,1809	-16,3787	5,4202		1899,3147	-61,2680	13,5106
	794.156	-28.9983	10.0753		1850.67	-71,6881	20,2828		1844.52	-168.069	34.7157		1843.85	-284.349	47.8341		1840,5615	-16,5226	5,4116		1900,7684	-61,4824	13,6501
	794.773	-29.1778	10.0973		1852.02	-71,9671	20,4025		1845.9	-168.063	34.5333		1845.23	-284.653	47.8351		1841,9225	-16,4713	5,5180		1902,2217	-61,1306	13,5628
	795.37	-29.1427	10.0301		1853.42	-71,7251	20,3916		1847.26	-167.929	34.7324		1846.59	-285.304	47.835		1843,3182	-16,4527	5,5586		1903,6289	-61,3896	13,6031
	795.963	-29.2596	10.1188		1854.78	-71,6542	20,2486		1848.66	-168.569	34.7572		1847.99	-285.116	47.9065		1844,9472	-16,5895	5,4431		1905,0751	-61,5323	13,4892
	796.563	-29.3136	9.9819		1856.16	-71,8214	20,2744		1850.02	-168.411	34.7545		1849.35	-285.553	47.9451		1846,3215	-16,5059	5,5121		1906,5231	-61,2056	13,6594
	797.156	-29.1983	10.1065		1857.52	-71,7700	20,2461		1851.8	-168.55	34.7324		1850.73	-285.577	47.7669		1847,6813	-16,4484	5,5671		1907,9771	-61,0696	13,5380
	797.774	-29.5171	10.13		1858.92	-71,7677	20,4001		1853.17	-168.547	34.7287		1852.49	-285.478	47.815		1849,0628	-16,5261	5,4897		1909,4294	-61,3120	13,5357
	798.37	-29.3933	10.0435		1860.28	-71,9231	20,2822		1854.52	-168.783	34.6741		1853.85	-286.078	47.8087		1850,4162	-16,1121	5,3730		1910,8648	-61,1557	13,5566
	798.963	-29.5245	10.086		1861.67	-72,0479	20,3732		1855.9	-168.996	34.7185		1855.23	-285.762	48.0729		1851,7772	-16,4446	5,5518		1912,3181	-61,2476	13,5711
	799.562	-29.7134	10.068		1863.02	-72,0287	20,3268		1857.26	-168.803	34.6159		1856.59	-285.76	47.9136		1853,1592	-16,6504	5,5530		1913,7855	-61,3505	13,4931
	800.158	-29.477	10.1331		1864.42	-71,7775	20,3274		1858.66	-168.816	34.7667		1857.99	-286.077	47.8198		1854,5156	-16,5983	5,3971		1915,2221	-61,3497	13,4461
	800.775	-29.3413	10.1427		1865.78	-71,9181	20,3596		1860.02	-168.667	34.7227		1859.35	-285.958	47.9716		1855,8711	-16,5309	5,6102		1916,6750	-61,4324	13,5879
	801.37	-29.4893	10.0568		1867.17	-71,8724	20,2000		1861.4	-169.294	34.8496		1860.73	-286.45	47.8699		1857,2278	-16,1797	5,4426		1918,1268	-61,6869	13,5784
	801.964	-29.3145	10.2841		1868.52	-71,7561	20,3174		1862.76	-169.404	34.7705		1862.09	-286.253	48.0641		1858,6094	-16,3722	5,4885		1919,5255	-61,6182	13,6690
	802.563	-29.3381	10.2655		1869.92	-72,0239	20,3400		1864.16	-169.324	34.6163		1863.49	-286.331	47.9439		1859,9704	-16,2595	5,6152		1920,9773	-61,5533	13,4800
	803.158	-29.5497	10.2506		1871.29	-72,1159	20,3265		1865.52	-169.372	34.805		1864.85	-286.433	47.7328		1861,3663	-16,5018	5,4481		1922,4283	-61,3331	13,6543
	803.774	-29.6086	10.2246		1872.67	-72,1883	20,2999		1866.9	-169.26	34.8543		1866.23	-286.479	47.8909		1862,7300	-16,2143	5,5176		1923,8635	-61,4953	13,6657
	804.37	-29.4693	10.2719		1874.02	-72,0984	20,2824		1868.26	-169.31	34.8255		1867.59	-286.363	48.0135		1864,1118	-16,4410	5,5704		1925,3172	-61,4923	13,6568
	804.963	-29.5561	10.3442		1875.42	-71,8436	20,3603		1869.66	-169.267	34.8602		1868.99	-286.726	47.8376		1865,4689	-16,3678	5,5640		1926,7685	-61,2885	13,5842
	805.564	-29.8267	10.3447		1876.78	-72,0873	20,2968		1871.02	-169.517	34.7917		1870.35	-286.834	47.8437		1866,8240	-16,7044	5,5344		1928,2252	-61,5159	13,6698
	806.156	-29.8086	10.3377		1878.17	-72,0730	20,2634		1872.4	-169.476	34.687		1871.73	-287.517	47.9567		1868,1805	-16,7651	5,4909		1929,6757	-61,3561	13,5587
	806.774	-30.0987	10.3465		1879.52	-72,0092	20,3489		1873.76	-169.563	34.7848		1873.09	-287.459	47.9592		1869,5642	-16,5202	5,5081		1931,1266	-61,5387	13,7328
	807.37	-29.9447	10.4094		1880.92	-72,1130	20,2996		1875.12	-169.834	34.7318		1874.45	-287.72	47.9001		1870,9194	-16,4441	5,4841		1932,5759	-61,4266	13,7277
	807.965	-29.7679	10.3925		1882.29	-71,7702	20,2810		1876.48	-169.917	34.9142		1875.81	-287.409	47.7469		1872,2753	-16,4851	5,5147		1934,0252	-61,5852	13,7080
	808.564	-29.8553	10.4153		1883.67	-71,8752	20,4391		1877.86	-169.998	34.8361		1877.19	-287.08	47.8634		1873,6564	-16,4782	5,4618		1935,4798	-61,5291	13,7528
	809.158	-29.9228	10.3143		1885.02	-71,8878	20,2401		1879.22	-170.125	34.7836		1878.55	-287.408	47.9273		1875,0168	-16,3438	5,4779		1936,9303	-61,7092	13,7308
	809.775	-29.9682	10.4063		1886.43	-71,8521	20,3446		1880.61	-170.341	34.8141		1879.94	-287.72	48.0117		1876,3715	-16,4909	5,4696		1938,3661	-61,5700	13,6358
	810.407	-29.852	10.3075		1887.83	-72,0573	20,3261		1881.98	-170.043	34.9604		1881.31	-287.423	47.89		1877,7318	-16,4433	5,3878		1939,8168	-61,7186	13,8180
	811.012	-29.9981	10.4808		1889.21	-72,1473	20,2541		1883.36	-170.398	34.9032		1882.69	-288.319	48.0035		1879,1122	-16,3405	5,5131		1941,2719	-61,6042	13,7673
	811.612	-30.4941	10.4274		1890.62	-72,0826	20,4477		1884.72	-170.484	34.7931		1884.05	-288.192	47.9218		1880,4703	-16,5546	5,5381		1942,7235	-61,7602	13,7116
	812.209	-30.4458	10.4732		1891.97	-71,9228	20,4738		1886.12	-170.502	34.8723		1885.45	-288.212	48.2441		1881,9789	-16,4353	5,6020		1944,1763	-61,6762	13,7735
	812.823	-30.1312	10.561		1893.38	-72,1817	20,3978		1887.48	-170.295	34.8309		1886.81	-288.354	47.8627		1883,3687	-16,5097	5,4445		1945,6301	-61,5776	13,6714
	813.419	-30.5681	10.4877		1894.76	-72,3891	20,2823		1888.86	-170.477	34.9462		1888.19	-288.094	48.044		1884,7314	-16,3320	5,4721		1947,0775	-61,8369	13,7126
	814.013	-30.2759	10.5401		1896.12	-72,0496	20,3778		1890.22	-170.714	35.0048		1889.55	-288.567	48.0761		1886,1098	-16,4594	5,5100		1948,5253	-61,7703	13,7138
	814.612	-30.3098	10.5523		1897.53	-72,3183	20,3333		1891.62	-170.806	34.8478		1890.94	-288.166	47.9075		1887,4697	-16,5442	5,6164		1949,9784	-62,0860	13,7841
	815.209	-30.2805	10.5416		1898.93	-71,7864	20,3498		1892.98	-170.953	34.9873		1892.31	-288.608	48.0297		1888,8713	-16,3550	5,4872		1951,4317	-61,8725	13,6795
	815.823	-30.418	10.468		1900.29	-72,1249	20,4091		1894.36	-170.68	34.9697		1893.69	-288.992	47.8022		1890,2756	-16,3354	5,4956		1952,8666	-61,6994	13,6440
	816.418	-30.3703	10.4518		1901.67	-72,4022	20,4816		1895.72	-170.763	34.9903		1895.05	-288.673	47.8537		1891,6592	-16,6462	5,4124		1954,3203	-61,7417	13,7729
	817.013	-30.463	10.5349		1903.02	-72,4793	20,3056		1897.12	-171.071	34.9358		1896.45	-288.979	47.9787		1893,0237	-16,6059	5,4386		1955,7737	-62,1043	13,6400
	817.615	-30.4693	10.466		1904.42	-72,2460	20,2457		1898.48	-170.825	34.9318		1897.81	-289.249	47.9698		1894,4168	-16,2873	5,6259		1957,2248	-61,8916	13,8468
	818.211	-30.8738	10.5332		1905.79	-72,5592	20,3189		1899.86	-170.994	34.8935		1899.19	-289.219	48.0113		1895,7781	-16,5152	5,4213		1958,6749	-61,8977	13,6699
	818.823	-30.7487	10.5543		1907.17	-72,3785	20,5209		1901.22	-171.341	34.9844		1900.55	-289.359	47.9907		1897,1589	-16,2653	5,5894		1960,1291	-61,8054	13,7952
	819.419	-30.5644	10.6156		1908.52	-72,1247	20,3615		1902.62	-171.355	34.9975		1901.95	-289.626	47.9906		1898,5163	-16,2764	5,4937		1961,5776	-61,8907	13,8351
	820.014	-30.8648	10.595		1909.93	-72,3078	20,3528		1903.98	-171.395	34.9457		1903.31	-289.524	47.9959		1899,8838	-16,4250	5,4934		1963,0277	-61,5426	13,8857
	820.613	-30.6975	10.6625		1911.29	-72,4807	20,4843		1905.36	-171.286	34.9126		1904.69	-289.631	48.1567		1901,2764	-16,4014	5,5318		1964,4803	-61,6059	13,8185
	821.225	-30.7653	10.6431		1912.67	-72,3678	20,3568		1906.72	-171.421	35.0072		1906.05	-289.756	47.9667		1902,6584	-16,4714	5,5030		1965,9328	-62,0553	13,8051
	821.825	-30.9047	10.5664		1914.02	-72,3977	20,2825		1908.12	-171.72	34.8708		1907.45	-289.743	47.9474		1904,0184	-16,4278	5,5197		1967,3670	-62,2542	13,7898
	822.42	-30.5498	10.6437		1915.43	-72,5221	20,4904		1909.48	-171.784	34.9109		1908.81	-290.056	47.957		1905,4171	-16,7937	5,4696		1968,8190	-61,9711	13,8565
	823.015	-30.6873	10.626		1916.83	-72,7599	20,3848		1910.86	-171.713	34.9226		1910.19	-290.105	47.9608		1906,7786	-16,5453	5,5317		1970,2740	-62,0487	13,8195
	823.614	-30.9778	10.534		1918.21	-72,5694	20,4195		1912.22	-172.004	35.0312		1911.55	-290.048	48.0334		1908,1610	-16,5211	5,5741		1971,7257	-61,9348	13,8552
	824.211	-31.1978	10.7214		1919.57	-72,4403	20,5178		1913.62	-171.833	35.0601		1912.95	-290.096	48.0065		1909,5638	-16,4669	5,5780		1973,1463	-62,3316	13,7062
	824.823	-31.1316	10.6883		1920.97	-72,3001	20,3595		1914.98	-171.981	35.1099		1914.31	-290.179	48.0608		1910,9209	-16,3442	5,6019		1974,5803	-62,0892	13,8180
	825.42	-31.3532	10.6487		1922.38	-72,5489	20,4745		1916.36	-172	35.0589		1915.69	-290.512	48.0156		1912,3220	-16,3186	5,5541		1976,0288	-62,3388	13,8953
	826.013	-31.2829	10.6639		1923.76	-72,5245	20,4833		1917.72	-172.365	34.9156		1917.05	-290.709	48.0166		1913,6853	-16,6536	5,4892		1977,4826	-62,2316	13,8371
	826.612	-31.1392	10.754		1925.17	-72,5566	20,5315		1919.12	-172.055	34.8964		1918.45	-290.614	48.0546		1915,0654	-16,3782	5,5003		1978,9345	-62,2642	13,8510
	827.212	-31.3953	10.7831		1926.52	-72,5732	20,4142		1920.48	-172.015	34.9702		1919.81	-290.725	48.0298		1916,4212	-16,2762	5,5913		1980,3666	-62,0752	13,8280
	827.825	-31.0154	10.6975		1927.93	-72,5555	20,5546		1921.86	-172.144	35.0961		1921.19	-290.769	48.0271		1917,8228	-16,6411	5,5167		1981,8198	-62,1550	13,9519
	828.422	-31.2553	10.7118		1929.29	-72,7881	20,3749		1923.22	-172.237	35.1323		1922.55	-290.849	48.0209		1919,1847	-16,2779	5,3952		1983,2734	-62,1125	13,8641
	829.014	-31.4034	10.7411		1930.67	-72,4777	20,5148		1924.62	-172.524	35.0359		1923.95	-290.992	47.9207		1920,5652	-16,5796	5,5532		1984,7259	-62,3007	13,8233
	829.612	-31.1515	10.6934		1932.02	-72,6339	20,6247		1925.98	-172.375	34.9226		1925.31	-291.42	48.1271		1921,9226	-16,4356	5,5143		1986,1813	-61,9626	13,7638
	830.213	-31.4153	10.7766		1933.43	-72,7904	20,4552		1927.36	-173.152	35.1016		1926.69	-291.309	48.1763		1923,3251	-16,3765	5,5120		1987,6314	-62,4475	13,8568
	830.825	-31.4945	10.7451		1934.79	-72,6400	20,5497		1928.72	-173.011	35.1697		1928.05	-291.34	48.1425		1924,6837	-16,3827	5,5561		1989,0812	-62,1989	13,7669
	831.42	-31.2641	10.836		1936.17	-72,6788	20,5081		1930.12	-173.063	35.1029		1929.45	-291.271	48.1164		1926,0666	-16,3564	5,5017		1990,5300	-62,2453	13,8327
	832.013	-31.4218	10.829		1937.52	-72,4330	20,4227		1931.48	-172.807	35.0733		1930.81	-291.479	48.2018		1927,4691	-16,5322	5,5570		1991,9802	-62,1722	13,9564
	832.627	-31.4558	10.7381		1938.93	-72,6082	20,5533		1932.86	-173.002	35.1251		1932.19	-291.466	48.2621		1928,8720	-16,5919	5,4263		1993,4339	-61,6327	13,5570
	833.216	-31.5647	10.9149		1940.29	-72,7963	20,5213		1934.23	-172.824	35.0835		1933.56	-291.435	47.9264		1930,2785	-16,3323	5,4773		1994,8693	-61,1283	13,5529
	833.825	-31.3649	10.7836		1941.67	-72,8421	20,4303		1935.62	-173.416	35.1992		1934.95	-292.064	48.0214		1931,6609	-16,5325	5,5912		1996,3244	-61,3775	13,6002
	834.42	-31.4666	10.9114		1943.02	-72,6799	20,5800		1936.98	-173.402	35.2348		1936.31	-291.895	47.9524		1933,0202	-16,3433	5,4945		1997,7744	-61,1531	13,6164
	835.013	-31.6647	10.8557		1944.43	-72,5433	20,3685		1938.36	-173.341	35.1798		1937.69	-292.266	48.2328		1934,4187	-16,6130	5,5315		1999,2276	-61,2195	13,5737
	835.615	-31.6211	10.8398		1945.83	-72,9873	20,4016		1939.72	-173.178	35.1477		1939.05	-292.389	47.9857		1935,7801	-16,3853	5,6679		2000,6797	-61,2778	13,4568
	836.213	-31.634	10.9543		1947.22	-72,9520	20,4799		1941.12	-173.262	35.13		1940.45	-292.474	48.0595		1937,1603	-16,7045	5,5322		2002,1323	-61,2594	13,4496
	836.825	-31.707	10.8485		1948.58	-72,9435	20,4855		1942.52	-173.217	35.1297		1941.85	-292.26	48.1733		1938,5643	-16,4160	5,6071		2003,5969	-61,2487	13,4210
	837.421	-31.9261	10.925		1949.98	-72,7829	20,5312		1943.91	-173.514	35.1068		1943.24	-292.438	48.1746		1939,9369	-16,3541	5,5166		2005,0315	-61,2198	13,4790
	838.014	-31.9569	10.8207		1951.38	-73,0608	20,5333		1945.27	-173.517	35.1832		1944.6	-292.423	47.9988		1941,3393	-16,5208	5,5843		2006,4816	-61,0412	13,5955
	838.614	-32.1317	10.9573		1952.77	-72,7172	20,4738		1946.67	-173.608	35.2109		1945.99	-292.957	48.1808		1942,7310	-16,5617	5,5326		2007,9463	-61,5046	13,4703
	839.212	-32.0445	11.0135		1954.17	-73,3001	20,5877		1948.03	-173.615	35.1673		1947.36	-292.447	48.0972		1944,1296	-16,3372	5,5951		2009,3713	-61,1768	13,4917
	839.827	-31.8798	11.0222		1955.53	-72,9900	20,5987		1949.41	-173.731	35.2283		1948.74	-292.7	47.9908		1945,5192	-16,5041	5,6723		2010,8230	-61,1090	13,5461
	840.422	-32.3665	10.8983		1956.96	-72,8591	20,4662		1950.81	-174.019	35.2655		1950.14	-293.201	47.9783		1946,8758	-16,4766	5,5065		2012,2768	-61,5829	13,6097
	841.015	-32.0058	10.9649		1958.34	-73,1061	20,5595		1952.17	-174.137	35.3145		1951.5	-292.65	48.038		1948,2767	-16,4426	5,4762		2013,7280	-61,1911	13,5919
	841.615	-31.8783	11.032		1959.72	-73,1765	20,5134		1953.57	-173.719	35.1402		1952.9	-293.103	48.0954		1949,6605	-16,5466	5,5555		2015,1796	-61,1025	13,5518
	842.213	-31.987	10.9793		1961.12	-73,0073	20,5591		1954.93	-173.865	35.2111		1954.26	-293.076	48.0497		1951,0221	-16,4438	5,5710		2016,6318	-60,9886	13,5311
	842.826	-32.3311	11.0479		1962.48	-72,7965	20,5473		1956.31	-174.105	35.2737		1955.64	-293.264	48.0141		1952,4196	-16,8456	5,5746		2018,0816	-61,3903	13,4915
	843.421	-31.891	10.9809		1963.88	-72,6738	20,5834		1957.72	-174.588	35.2843		1957.05	-293.794	47.9857		1953,8243	-16,7799	5,6154		2019,5292	-61,3065	13,6109
	844.015	-32.0765	10.9302		1965.27	-72,9756	20,5591		1959.12	-174.395	35.1641		1958.45	-293.246	48.112		1955,1863	-16,5712	5,4167		2020,9840	-61,1985	13,6372
	844.616	-32.2809	10.9928		1966.67	-73,1417	20,4818		1960.52	-174.114	35.2672		1959.85	-293.424	48.156		1956,5680	-16,3821	5,5449		2022,4349	-61,2769	13,5261
	845.213	-32.1644	11.0414		1968.02	-72,8245	20,4904		1961.91	-173.928	35.1331		1961.24	-293.884	48.1766		1957,9713	-16,2693	5,5457		2023,8711	-61,3681	13,5369
	845.826	-32.28	11.0656		1969.43	-73,0179	20,5557		1963.27	-174.226	35.1873		1962.6	-293.625	48.1221		1959,3726	-16,7393	5,5460		2025,3244	-61,6574	13,5653
	846.423	-32.5618	10.9822		1970.83	-73,3851	20,5759		1964.67	-174.622	35.4815		1964	-294.092	48.0555		1960,7342	-16,5759	5,4636		2026,7783	-61,4461	13,5344
	847.015	-32.2958	11.1092		1972.22	-73,3602	20,5029		1966.03	-174.569	35.3487		1965.36	-293.676	48.2795		1962,1156	-16,2393	5,4757		2028,2289	-61,3532	13,4899
	847.615	-32.741	11.0402		1973.62	-73,2398	20,5925		1967.41	-174.606	35.3672		1966.74	-294.027	48.2426		1963,4783	-16,6310	5,6096		2029,6827	-61,5670	13,6278
	848.213	-32.518	11.0112		1975.02	-72,9543	20,5902		1968.81	-175.085	35.305		1968.14	-294.101	48.2383		1964,8749	-16,6125	5,5333		2031,1340	-61,2431	13,4895
	848.826	-32.719	11.155		1976.48	-73,1530	20,5819		1970.17	-174.705	35.3732		1969.5	-294.07	47.9497		1966,2788	-16,6227	5,4627		2032,5839	-61,6453	13,5465
	849.421	-32.4104	11.1707		1977.88	-73,2167	20,6348		1971.57	-174.767	35.3622		1970.9	-294.005	48.3216		1967,6620	-16,3005	5,3856		2034,0311	-61,5705	13,5904
	850.016	-32.5746	11.0816		1979.26	-72,9707	20,5106		1972.93	-174.878	35.1787		1972.26	-294.584	48.2143		1969,0666	-16,6428	5,4944		2035,4862	-61,3806	13,4917
	850.615	-32.5878	11.0801		1980.67	-73,4609	20,5736		1974.31	-175.173	35.3602		1973.64	-294.601	48.1554		1970,4227	-16,5106	5,5147		2036,9376	-61,5768	13,5575
	851.214	-32.4534	11.1956		1982.03	-73,2197	20,6677		1975.67	-175.057	35.2807		1975	-294.633	48.231		1971,8262	-16,6565	5,6242		2038,3712	-61,5588	13,5969
	851.827	-32.4757	11.1457		1983.43	-73,0378	20,6666		1977.07	-175.044	35.3742		1976.4	-294.908	48.1601		1973,2321	-16,5555	5,5761		2039,8394	-61,5641	13,5916
	852.422	-32.6498	11.0389		1984.83	-73,2502	20,5938		1978.48	-175.314	35.2054		1977.81	-294.605	48.2564		1974,6150	-16,2451	5,4568		2041,2775	-61,6671	13,5911
	853.016	-32.5955	11.1972		1986.22	-73,3648	20,6769		1979.86	-175.486	35.4525		1979.19	-295.322	48.1443		1976,0197	-16,5373	5,5256		2042,7282	-61,3244	13,5541
	853.617	-32.9897	11.1565		1987.62	-73,4549	20,7142		1981.22	-175.376	35.4672		1980.55	-295.181	48.3409		1977,4192	-16,6894	5,6043		2044,1805	-61,9367	13,5668
	854.214	-32.7265	11.2101		1989.02	-73,5517	20,6754		1982.62	-175.484	35.2553		1981.95	-295.449	48.2626		1978,8277	-16,5130	5,4647		2045,6394	-61,4233	13,5500
	854.827	-32.9251	11.3038		1990.43	-73,2052	20,6188		1984.03	-175.705	35.3135		1983.36	-295.384	48.3394		1980,2330	-16,2503	5,4295		2047,0843	-61,5939	13,5462
	855.422	-33.0143	11.1367		1991.83	-73,3813	20,6771		1985.41	-175.343	35.3815		1984.74	-295.398	48.1964		1981,6152	-16,4960	5,5363		2048,5319	-61,7448	13,6023
	856.016	-32.7983	11.1773		1993.22	-73,4131	20,6102		1986.81	-175.468	35.3772		1986.14	-295.597	48.0119		1982,9785	-16,6866	5,5783		2049,9824	-61,7939	13,6292
	856.615	-32.8	11.1477		1994.62	-73,4428	20,6019		1988.17	-175.986	35.2864		1987.5	-295.536	48.2985		1984,3745	-16,6111	5,5103		2051,4379	-61,5108	13,6785
	857.213	-32.9906	11.408		1996.02	-73,1238	20,5770		1989.57	-175.812	35.4357		1988.9	-295.649	48.3206		1985,7794	-16,5706	5,5307		2052,8726	-61,5519	13,6942
	857.827	-32.8803	11.2502		1997.43	-73,3750	20,5998		1990.98	-176.233	35.5403		1990.31	-295.732	48.0871		1987,1639	-16,5696	5,6194		2054,5587	-61,5382	13,6639
	858.423	-33.1028	11.2757		1998.83	-73,5278	20,6736		1992.36	-175.679	35.3257		1991.69	-295.481	48.2544		1988,5676	-16,6839	5,5105		2055,9887	-61,8394	13,6488
	859.017	-33.0919	11.2817		2000.22	-73,5386	20,5966		1993.77	-176.146	35.4463		1993.09	-295.692	48.1166		1989,9266	-16,5460	5,5206		2057,4389	-61,7585	13,6662
	859.616	-32.7391	11.4128		2001.62	-73,5384	20,6698		1995.17	-175.94	35.3625		1994.5	-296.003	48.1145		1991,3284	-16,4965	5,6663		2058,8720	-61,7164	13,5469
	860.215	-33.2894	11.28		2003.02	-73,3079	20,6694		1996.57	-176.312	35.3625		1995.9	-295.759	48.0574		1992,7469	-16,3337	5,4652		2060,3268	-61,7151	13,6377
	860.828	-33.0177	11.294		2004.43	-73,5252	20,6651		1997.98	-176.363	35.453		1997.26	-296.173	48.1067		1994,1194	-16,4173	5,5411		2061,7819	-61,5431	13,5961
	861.425	-33.2567	11.225		2005.83	-73,4554	20,5411		1999.36	-176.246	35.3406		1998.69	-296.041	48.1375		1995,5203	-16,4904	5,5851		2063,2330	-61,6090	13,4807
	862.017	-33.2521	11.2514		2007.22	-73,4656	20,5990		2000.77	-176.319	35.4034		2000.1	-296.142	48.0778		1996,9228	-16,6719	5,5268		2064,6824	-61,4734	13,5108
	862.616	-33.3649	11.3122		2008.58	-73,3805	20,7044		2002.17	-176.898	35.42		2001.5	-295.983	48.0906		1998,3260	-16,5096	5,4519		2066,1347	-61,7287	13,5687
	863.228	-33.0327	11.2439		2009.98	-73,8316	20,6977		2003.57	-176.395	35.4231		2002.9	-296.493	48.1461		1999,7332	-16,4798	5,5939		2067,5855	-61,6977	13,6814
	863.828	-33.3973	11.4032		2011.38	-73,7132	20,7603		2004.94	-176.647	35.3448		2004.27	-296.457	48.2306		2001,1177	-16,8161	5,5287		2069,0466	-61,4647	13,6850
	864.423	-33.2522	11.302		2012.77	-73,5577	20,6603		2006.32	-176.841	35.3921		2005.65	-296.674	48.2413		2002,5210	-16,3406	5,5524		2070,4850	-61,6402	13,6576
	865.016	-33.4823	11.4057		2014.17	-73,7111	20,5853		2007.72	-176.838	35.4034		2007.05	-296.863	48.1151		2003,9229	-16,5460	5,4212		2071,9380	-61,8929	13,6373
	865.616	-33.3846	11.3518		2015.53	-73,6061	20,6623		2009.12	-176.969	35.4436		2008.45	-296.36	47.9833		2005,3274	-16,6485	5,6033		2073,3726	-61,8733	13,6267
	866.212	-33.2452	11.4938		2016.93	-73,5254	20,6536		2010.53	-176.963	35.4912		2009.86	-297.193	48.2314		2006,7336	-16,4279	5,4550		2074,8253	-61,5841	13,6740
	866.829	-33.3111	11.5012		2018.34	-73,5565	20,7328		2011.91	-177.307	35.5058		2011.24	-296.892	48.2634		2008,1170	-16,7372	5,4757		2076,2784	-61,8332	13,6635
	867.424	-33.7016	11.3632		2019.72	-73,5591	20,6737		2013.27	-176.922	35.3057		2012.6	-297.173	48.2586		2009,5198	-16,4192	5,5112		2077,7309	-61,8289	13,4885
	868.016	-33.7004	11.4316		2021.12	-73,6722	20,7401		2014.72	-177.108	35.3622		2014	-297.048	48.2924		2010,8779	-16,4102	5,5563		2079,1839	-61,9102	13,5396
	868.618	-33.3975	11.5157		2022.53	-73,4089	20,6756		2016.12	-177.225	35.5136		2015.45	-297.29	48.23		2012,2792	-16,7114	5,6335		2080,6375	-61,7944	13,6770
	869.215	-33.5662	11.4562		2023.94	-73,6121	20,7773		2017.53	-177.25	35.4915		2016.86	-297.106	48.1307		2013,6683	-16,4790	5,6095		2082,0867	-61,7290	13,7979
	869.827	-33.4618	11.4545		2025.34	-73,6591	20,7929		2019.05	-177.452	35.5321		2018.36	-297.345	48.3488		2015,0689	-16,5695	5,5699		2083,5362	-61,7944	13,6463
	870.424	-33.7753	11.4225		2026.72	-73,6138	20,7257		2020.41	-177.36	35.4501		2019.74	-297.205	48.2111		2016,4732	-16,7353	5,5336		2084,9864	-61,9509	13,5827
	871.017	-33.489	11.4587		2028.12	-73,7919	20,7149		2021.82	-177.291	35.4511		2021.15	-297.514	48.2257		2017,8763	-16,4204	5,6478		2086,4430	-61,7760	13,6237
	871.641	-34.0156	11.5738		2029.53	-73,6511	20,7476		2023.22	-177.766	35.4194		2022.55	-297.512	48.3233		2019,2803	-16,7546	5,5640		2087,8751	-61,5366	13,6855
	872.283	-33.7515	11.5732		2030.93	-73,8052	20,7128		2024.62	-177.237	35.4799		2023.95	-297.693	48.2917		2020,6637	-16,5133	5,5749		2089,3290	-61,7921	13,7261
	872.876	-33.8231	11.4011		2032.34	-73,7091	20,7622		2026.03	-177.541	35.534		2025.36	-298.047	48.4046		2022,0698	-16,6724	5,4649		2090,7812	-61,4294	13,5856
	873.472	-33.7742	11.4776		2033.72	-73,6734	20,6363		2027.41	-178.133	35.601		2026.74	-297.956	48.4451		2023,4799	-16,5872	5,3996		2092,2346	-61,7988	13,6262
	874.069	-33.7412	11.4892		2035.12	-74,0097	20,6544		2028.82	-177.817	35.6387		2028.14	-297.963	48.2235		2024,8770	-16,4362	5,6549		2093,7014	-62,0834	13,6713
	874.665	-33.6585	11.5814		2036.53	-73,8851	20,6536		2030.22	-177.885	35.636		2029.55	-298.224	48.4606		2026,2825	-16,5146	5,5503		2095,1388	-61,6641	13,6578
	875.283	-33.885	11.4108		2037.93	-73,5935	20,8293		2031.62	-177.552	35.5236		2030.95	-298.086	48.3058		2027,6671	-16,5320	5,4344		2096,5918	-61,6005	13,6279
	875.876	-33.7409	11.4646		2039.34	-74,0135	20,7415		2033.03	-178.293	35.4472		2032.36	-298.172	48.2545		2029,0717	-16,4200	5,4908		2098,0356	-61,6328	13,6952
	876.472	-33.9719	11.575		2040.72	-73,7558	20,8579		2034.41	-177.986	35.5005		2033.74	-298.011	48.3113		2030,4780	-16,4189	5,6055		2099,4890	-62,0567	13,6765
	877.068	-34.0488	11.5934		2042.12	-74,2476	20,7195		2035.82	-177.935	35.6603		2035.15	-298.21	48.274		2031,8773	-16,6415	5,5345		2100,9414	-61,9389	13,5864
	877.664	-33.7922	11.6144		2043.53	-73,9310	20,6953		2037.22	-178.027	35.4301		2036.55	-298.089	48.3219		2033,2826	-16,3880	5,6373		2102,3760	-61,6294	13,6266
	878.282	-33.9759	11.5649		2044.93	-74,1529	20,6880		2038.62	-178.765	35.5813		2037.95	-298.464	48.2914		2034,6680	-16,5365	5,6373		2103,8432	-61,7093	13,6031
	878.876	-34.4231	11.5306		2046.34	-73,7269	20,7282		2040.03	-178.368	35.6102		2039.36	-298.222	48.2605		2036,0703	-16,8740	5,4986		2105,2824	-62,0892	13,6226
	879.472	-33.9477	11.6348		2047.72	-74,2035	20,6694		2041.41	-178.661	35.6586		2040.74	-298.58	48.1968		2037,4768	-16,4691	5,5728		2106,7205	-61,8440	13,6467
	880.074	-33.8435	11.7056		2049.12	-74,2348	20,7720		2042.82	-178.186	35.7395		2042.15	-298.334	48.3629		2038,8789	-16,7823	5,5196		2108,1237	-61,8268	13,6200
	880.666	-33.8935	11.5858		2050.53	-73,8559	20,8165		2044.22	-178.949	35.6664		2043.55	-298.855	48.3825		2040,2828	-16,6049	5,5351		2109,5690	-61,5668	13,6409
	881.284	-34.2386	11.5853		2051.93	-73,9771	20,8000		2045.62	-178.618	35.6122		2044.95	-298.479	48.1938		2041,6651	-16,7373	5,3678		2110,9736	-61,6282	13,6496
	881.877	-34.0247	11.643		2053.34	-73,9225	20,8485		2047.03	-178.893	35.6651		2046.36	-299.078	48.1721		2043,0700	-16,5705	5,5634		2112,4247	-61,8015	13,5787
	882.472	-34.4359	11.6742		2054.72	-73,6225	20,7643		2048.41	-178.726	35.6855		2047.74	-299.311	48.3854		2044,4930	-16,5248	5,5275		2113,8146	-61,9783	13,6567
	883.069	-34.3125	11.7174		2056.13	-74,2540	20,7236		2049.82	-178.641	35.6286		2049.15	-299.148	48.2156		2045,8805	-16,5120	5,5024		2115,2649	-61,5880	13,7120
	883.666	-34.2592	11.6596		2057.53	-74,0701	20,7234		2051.22	-178.69	35.7867		2050.55	-299.544	48.3341		2047,2834	-16,3667	5,4672		2116,6766	-62,0531	13,7021
	884.284	-34.0954	11.6409		2058.93	-73,9711	20,7447		2052.62	-178.936	35.6063		2051.95	-299.038	48.2553		2048,6658	-16,3787	5,5550		2118,1213	-61,9486	13,7528
	884.877	-34.2664	11.6486		2060.34	-73,9100	20,7944		2054.03	-179.367	35.796		2053.36	-299.093	48.265		2050,0723	-16,7796	5,4439		2119,5218	-61,9417	13,8149
	885.473	-34.724	11.6704		2061.72	-73,9480	20,7709		2055.41	-178.906	35.6764		2054.74	-299.24	48.5345		2051,4768	-16,3591	5,5489		2120,9716	-62,0839	13,6752
	886.069	-34.3247	11.6977		2063.13	-74,4274	20,9124		2056.82	-178.934	35.6575		2056.15	-299.593	48.3304		2052,8787	-16,7045	5,5244		2122,4224	-61,7875	13,5622
	886.665	-34.2959	11.7303		2064.53	-73,8295	20,5746		2058.22	-179.064	35.5856		2057.55	-299.534	48.2735		2054,2850	-16,5539	5,5715		2123,8139	-61,8669	13,5791
	887.283	-34.2324	11.6559		2065.93	-73,8304	20,7636		2059.62	-179.279	35.6838		2058.95	-299.573	48.1799		2055,6668	-16,6093	5,5179		2125,2642	-61,8684	13,6774
	887.878	-34.3613	11.8253		2067.34	-73,9183	20,7670		2061.03	-179.324	35.735		2060.36	-300.072	48.289		2057,0714	-16,8764	5,5894		2126,6741	-61,8440	13,8364
	888.473	-34.5046	11.6571		2068.72	-74,2701	20,8318		2062.41	-179.781	35.6951		2061.74	-299.485	48.2801		2058,4793	-16,4676	5,5081		2128,1222	-62,0402	13,6152
	889.07	-34.514	11.6937		2070.13	-74,2150	20,7927		2063.82	-179.677	35.6505		2063.15	-299.678	48.3188		2059,8795	-16,5347	5,4319		2129,5226	-62,0838	13,8084
	889.667	-34.4827	11.8146		2071.54	-74,0887	20,8444		2065.22	-179.953	35.5943		2064.55	-299.859	48.3635		2061,2829	-16,6097	5,4873		2130,9719	-62,0760	13,7105
	890.285	-34.6848	11.8503		2072.93	-74,4471	20,8361		2066.63	-179.566	35.8334		2065.95	-299.762	48.2025		2062,6683	-16,9329	5,5659		2132,4246	-61,7419	13,6813
	890.877	-34.2063	11.8303		2074.34	-74,2468	20,9423		2068.03	-179.914	35.6366		2067.36	-299.949	48.3466		2064,0736	-16,5033	5,5776		2133,8609	-61,7612	13,6221
	891.473	-34.4051	11.7811		2075.72	-74,2241	20,8234		2069.42	-179.39	35.7503		2068.75	-299.912	48.3858		2065,4769	-16,1824	5,5373		2135,3121	-62,0898	13,7547
	892.071	-34.6765	11.7911		2077.13	-74,2823	20,7009		2070.82	-180.04	35.8591		2070.15	-300.284	48.2453		2066,8800	-16,7019	5,5497		2136,7707	-62,2474	13,7537
	892.666	-34.7199	12.0053		2078.53	-74,3684	20,8117		2072.22	-180.131	35.6769		2071.55	-300.313	48.2751		2068,2838	-16,5050	5,5247		2138,2177	-62,1429	13,7274
	893.285	-34.6143	11.8539		2079.93	-74,1259	20,7543		2073.62	-180.07	35.7899		2072.95	-300.556	48.468		2069,6681	-16,4588	5,5051		2139,6255	-61,9870	13,7287
	893.877	-34.6873	11.7965		2081.34	-74,1771	20,8244		2075.03	-180.029	35.8165		2074.36	-300.701	48.2848		2071,0706	-16,6467	5,5305		2141,0733	-62,0009	13,7759
	894.474	-34.8091	11.9012		2082.72	-74,4564	20,9071		2076.41	-180.069	35.7244		2075.74	-300.697	48.3937		2072,4785	-16,6321	5,6501		2142,5219	-62,0408	13,7419
	895.071	-34.8404	11.9018		2084.13	-74,4342	20,8262		2077.82	-179.883	35.7922		2077.15	-300.267	48.2736		2073,8842	-16,6241	5,5015		2143,9731	-61,9975	13,8409
	895.683	-35.0175	11.8325		2085.53	-74,1797	20,8521		2079.22	-180.029	35.6161		2078.55	-300.365	48.3644		2075,2849	-16,5186	5,5700		2145,4242	-62,0768	13,6809
	896.285	-34.5776	11.832		2086.93	-74,7845	20,9160		2080.63	-180.412	35.8616		2079.95	-300.919	48.3183		2076,6670	-16,6321	5,5361		2146,8168	-62,0787	13,7221
	896.878	-34.8249	11.8383		2088.34	-74,3618	20,8190		2082.03	-180.545	35.8398		2081.36	-300.716	48.0671		2078,0730	-16,5552	5,5366		2148,2662	-62,3072	13,6961
	897.475	-35.0427	11.913		2089.73	-74,2175	20,8264		2083.42	-181.006	35.7936		2082.74	-300.898	48.3133		2079,4784	-16,6747	5,6136		2149,7185	-62,3390	13,6089
	898.071	-34.9377	11.8265		2091.13	-74,4301	20,7532		2084.82	-180.523	35.7613		2084.15	-300.851	48.3343		2080,8796	-16,7397	5,5559		2151,1301	-62,1301	13,7394
	898.668	-34.9818	11.8142		2092.53	-74,7504	20,9446		2086.22	-180.353	35.8638		2085.55	-301.155	48.3424		2082,2830	-16,6079	5,5474		2152,5735	-62,6647	13,6550
	899.285	-35.0233	11.9024		2093.93	-74,5060	20,7438		2087.63	-180.518	35.8146		2086.95	-301.07	48.2452		2083,6703	-16,6031	5,4971		2154,0207	-62,2024	13,8196
	899.88	-35.0506	11.9104		2095.34	-74,5766	20,8702		2089.03	-180.681	35.7277		2088.36	-301.156	48.3862		2085,0760	-16,8843	5,5233		2155,4731	-62,0731	13,7419
	900.475	-35.0029	12.0134		2096.72	-74,4737	20,9677		2090.42	-180.455	35.7485		2089.74	-300.822	48.2997		2086,4790	-16,7080	5,6739		2156,9269	-62,0210	13,7071
	901.052	-35.1847	11.9801		2098.13	-74,6565	20,8006		2091.82	-181.19	35.8707		2091.15	-301.513	48.2946		2087,8811	-16,4837	5,5802		2158,3608	-62,1279	13,7984
	901.644	-34.8988	11.9749		2099.53	-74,2686	20,9806		2093.23	-180.863	35.8477		2092.55	-301.279	48.3517		2089,2867	-16,6327	5,4973		2159,8138	-62,2469	13,7153
	902.24	-35.2718	11.9123		2100.94	-74,4676	20,8869		2094.63	-180.933	35.8424		2093.95	-301.359	48.4633		2090,6706	-16,7583	5,5131		2161,2651	-62,4246	13,6784
	902.821	-35.1473	11.9182		2102.34	-74,6203	20,8277		2096.03	-181.113	35.7536		2095.36	-301.625	48.3241		2092,0741	-16,5300	5,5559		2162,6731	-62,3609	13,6862
	903.406	-35.2946	11.894		2103.73	-74,3264	20,8516		2097.42	-180.89	35.8485		2096.74	-301.707	48.276		2093,4782	-16,5266	5,5743		2164,1217	-62,3277	13,8132
	904	-35.356	11.953		2105.13	-74,6237	20,7753		2098.82	-181.227	35.9054		2098.15	-301.885	48.3999		2094,8810	-16,5192	5,5215		2165,5261	-62,1403	13,6758
	904.6	-35.1875	11.924		2106.52	-74,4771	20,7527		2100.23	-181.19	35.9462		2099.55	-301.263	48.4185		2096,2836	-16,9052	5,6515		2166,9490	-62,4682	13,7543
	905.195	-35.3104	12.0217		2107.92	-74,3957	20,9410		2101.63	-181.361	35.6713		2100.96	-301.77	48.2655		2097,6691	-16,5226	5,5468		2168,3634	-62,3221	13,7996
	905.809	-35.4862	11.9793		2109.28	-74,5746	20,8808		2103.03	-181.174	35.9265		2102.36	-301.507	48.2995		2099,0746	-16,8496	5,3930		2169,8160	-62,1629	13,7224
	906.405	-35.2331	11.9272		2110.66	-74,7402	20,9968		2104.42	-181.523	35.8299		2103.75	-301.878	48.4338		2100,4788	-16,7445	5,6211		2171,2671	-62,3956	13,6794
	906.999	-35.1542	12.0077		2112.07	-74,4701	20,9885		2105.82	-181.282	35.6468		2105.15	-301.661	48.3229		2101,8802	-16,5489	5,6726		2172,7402	-62,3636	13,7644
	907.598	-35.3844	11.9878		2113.42	-74,6381	20,9310		2107.24	-181.516	35.8944		2106.57	-301.8	48.3168		2103,2885	-16,5011	5,5413		2174,1731	-62,1682	13,7023
	908.193	-35.5758	12.0782		2114.78	-74,5497	20,9031		2108.62	-181.536	35.8015		2107.95	-302.432	48.3861		2104,6695	-16,5580	5,6246		2175,6235	-62,2046	13,7318
	908.809	-35.1072	12.097		2116.16	-74,3895	20,8597		2109.99	-181.546	35.7977		2109.3	-302.156	48.329		2106,0741	-16,5503	5,5390		2177,0239	-62,2953	13,6697
	909.407	-35.6614	12.0945		2117.52	-74,6072	20,9069		2111.36	-181.317	35.8286		2110.69	-302.075	48.3921		2107,4782	-16,5403	5,5554		2178,4743	-62,3930	13,7804
	910	-35.5685	12.0144		2118.88	-74,7090	21,0192		2112.73	-181.637	35.9078		2112.05	-302.283	48.3343		2108,8711	-16,6619	5,5362		2179,9436	-62,3256	13,8856
	910.598	-35.47	11.9432		2120.26	-74,6061	21,0546		2114.12	-181.897	35.9942		2113.44	-301.975	48.3563		2110,2272	-16,8090	5,4998		2181,3617	-62,3468	13,6934
	911.196	-35.7882	11.954		2121.62	-74,6974	20,8960		2115.47	-181.919	35.7671		2114.8	-302.165	48.4808		2111,6083	-16,7396	5,6275		2182,8147	-62,3960	13,7287
	911.811	-35.4084	11.9696		2122.97	-74,8334	20,9691		2116.86	-181.757	35.9101		2116.18	-302.65	48.4357		2112,9684	-16,8423	5,5945		2184,2687	-62,4052	13,6494
	912.406	-35.3687	11.9736		2124.33	-74,4392	20,8671		2118.22	-182.332	36.0369		2117.54	-302.672	48.2976		2114,3663	-16,4021	5,4880		2185,7209	-61,9581	13,8168
	913	-35.6185	12.0534		2125.71	-74,7536	20,8242		2119.61	-182.436	35.9345		2118.94	-302.732	48.6071		2115,7424	-16,6786	5,5368		2187,1811	-61,9420	13,8701
	913.6	-35.5081	12.0397		2127.12	-74,5952	20,8122		2120.97	-182.18	35.9338		2120.3	-302.474	48.2704		2117,1099	-16,5259	5,5293		2188,6335	-62,0896	13,7283
	914.198	-35.7283	12.1628		2128.47	-74,7633	21,0004		2122.37	-182.09	35.9622		2121.7	-302.861	48.4035		2118,4672	-16,7501	5,4446		2190,0746	-62,0930	13,7869
	914.811	-35.6111	12.1261		2129.87	-74,7575	21,0611		2123.76	-182.376	36.0262		2123.09	-302.998	48.3961		2119,8233	-16,3586	5,5225		2191,5237	-62,3765	13,8866
	915.406	-35.8791	12.2015		2131.26	-74,8724	20,9106		2125.12	-182.247	35.8717		2124.45	-303.014	48.216		2121,1787	-16,4306	5,5330		2192,9747	-62,0807	13,7784
	916	-35.7152	12.1775		2132.62	-74,7358	20,9593		2126.49	-182.469	35.9024		2125.81	-303.214	48.3576		2122,5613	-16,3735	5,5311		2194,4273	-62,4291	13,8063
	916.599	-35.558	12.1815		2134.02	-74,8420	20,9789		2127.86	-182.65	35.9926		2127.19	-302.641	48.2455		2123,9168	-16,6551	5,5142		2195,8623	-62,5309	13,7533
	917.198	-35.8863	12.1953		2135.38	-74,8710	20,9330		2129.22	-182.524	35.8936		2128.55	-303.061	48.3724		2125,3189	-16,8313	5,6478		2197,3200	-62,3338	13,8062
	917.811	-35.906	12.3111		2136.76	-74,5595	21,0729		2130.61	-182.397	35.8786		2129.94	-302.894	48.3207		2126,6837	-16,6941	5,5674		2198,7680	-62,6832	13,8698
	918.407	-35.9956	12.1568		2138.13	-75,0794	20,9779		2131.98	-182.704	36.0844		2131.31	-303.181	48.2306		2128,0636	-16,4129	5,6229		2200,2191	-62,3665	13,8083
	919.001	-35.858	12.2227		2139.52	-74,5813	21,1302		2133.36	-182.546	35.9544		2132.68	-303.686	48.5172		2129,4178	-16,4140	5,6174		2201,6712	-62,2672	13,8087
	919.599	-35.7264	12.1133		2140.92	-75,0015	20,9174		2134.72	-182.219	35.9294		2134.04	-303.377	48.3992		2130,7758	-16,4642	5,5432		2203,1260	-62,5663	13,8915
	920.197	-36.0032	12.2291		2142.28	-74,8117	20,9223		2136.07	-182.829	35.9293		2135.4	-303.516	48.4531		2132,1565	-16,5730	5,4739		2204,5737	-62,4841	13,7456
	920.811	-36.2545	12.1375		2143.66	-74,5228	20,8970		2137.43	-183.028	35.9998		2136.76	-303.196	48.3197		2133,5145	-16,7220	5,6302		2206,0243	-62,3900	13,6754
	921.408	-36.0781	12.1723		2145.02	-75,0058	21,0115		2138.81	-182.662	35.9496		2138.14	-303.769	48.3743		2134,8770	-16,5971	5,6054		2207,4762	-62,4357	13,9199
	922	-36.1697	12.212		2146.38	-74,8908	21,0386		2140.17	-183.079	35.9247		2139.49	-303.663	48.3363		2136,2736	-16,6108	5,5276		2208,9291	-62,7909	13,8449
	922.599	-36.1199	12.2263		2147.76	-74,8222	20,9669		2141.53	-182.845	36.0353		2140.85	-303.604	48.2749		2137,6560	-16,7137	5,4308		2210,3629	-62,3664	13,7493
	923.199	-36.1416	12.3125		2149.12	-74,9643	21,1168		2142.9	-182.954	35.9542		2142.23	-303.607	48.4632		2139,0159	-16,2943	5,5516		2211,8166	-62,6916	13,7048
	923.811	-36.0689	12.1858		2150.47	-75,0944	20,8587		2144.26	-182.624	36.0471		2143.59	-304.035	48.3079		2140,3698	-16,7988	5,5840		2213,2683	-62,3881	13,6923
	924.408	-36.0112	12.1374		2151.88	-75,0228	21,0275		2145.66	-183.043	35.997		2144.99	-303.79	48.4984		2141,7293	-16,6445	5,4978		2214,7209	-62,6476	13,8254
	925	-36.2647	12.1715		2153.26	-75,0360	20,9870		2147.03	-183.138	36.0368		2146.36	-303.842	48.1989		2143,1102	-16,6746	5,6549		2216,1750	-62,4316	13,8631
	925.601	-36.1643	12.164		2154.62	-75,0147	21,0916		2148.41	-182.975	35.9896		2147.73	-304.029	48.4417		2144,4676	-16,6339	5,6057		2217,6270	-62,5078	13,7386
	926.195	-36.0225	12.2847		2155.97	-75,2140	20,9261		2149.76	-183.202	36.0209		2149.09	-303.843	48.3193		2145,8691	-16,4433	5,4810		2219,0742	-62,3237	13,7417
	926.812	-35.9881	12.23		2157.38	-75,0111	20,9608		2151.12	-183.153	36.0853		2150.45	-303.837	48.5762		2147,2281	-16,7451	5,5063		2220,5239	-62,3749	13,9408
	927.407	-36.2662	12.2191		2158.76	-75,2667	20,9089		2152.48	-183.721	36.0558		2151.81	-303.998	48.4121		2148,6098	-16,4106	5,6301		2221,9763	-62,7161	13,8410
	928.001	-36.3335	12.2091		2160.12	-74,9293	20,9544		2153.86	-183.562	36.0413		2153.19	-304.017	48.3874		2149,9710	-16,6913	5,5488		2223,4292	-62,5340	13,7517
	928.599	-36.2666	12.261		2161.47	-75,1201	20,9698		2155.22	-183.602	36.1297		2154.55	-304.459	48.3682		2151,3676	-16,6603	5,5035		2224,8645	-62,1543	13,7517
	929.198	-36.258	12.2838		2162.88	-75,1216	20,9376		2156.62	-183.613	35.9924		2155.94	-304.238	48.3885		2152,7299	-16,6207	5,6035		2226,3157	-62,6108	13,8402
	929.812	-36.2081	12.2221		2164.26	-75,2661	20,9757		2157.98	-184.091	35.9998		2157.31	-304.255	48.2607		2154,1112	-16,6680	5,7080		2227,7693	-62,3976	13,8373
	930.407	-36.5448	12.3121		2165.62	-74,9375	20,9747		2159.36	-183.736	35.9987		2158.69	-304.616	48.3003		2155,4683	-16,3737	5,5713		2229,2219	-62,6114	13,8272
	931.001	-36.1446	12.3903		2166.97	-75,2953	21,0043		2160.72	-183.617	36.0821		2160.05	-304.294	48.3482		2156,8243	-16,5174	5,4946		2230,6750	-62,4609	13,7167
	931.6	-36.4102	12.2715		2168.38	-74,9484	20,9727		2162.12	-183.797	36.104		2161.45	-304.768	48.1818		2158,1832	-16,4173	5,5509		2232,1285	-62,6602	13,7279
	932.197	-36.2514	12.2904		2169.76	-75,2630	21,1069		2163.48	-183.945	36.0546		2162.81	-304.692	48.368		2159,5640	-16,7860	5,5370		2233,5751	-62,2383	13,9348
	932.812	-36.5337	12.3002		2171.16	-75,0044	21,1004		2164.86	-184.139	36.04		2164.19	-304.974	48.3562		2160,9193	-16,5334	5,3943		2235,0244	-62,6046	13,9262
	933.409	-36.3514	12.3559		2172.52	-75,1711	21,0467		2166.22	-183.7	36.1979		2165.55	-304.454	48.4774		2162,3210	-16,2860	5,5803		2236,4784	-62,2905	13,8460
	934.001	-36.6074	12.3166		2173.92	-75,1454	20,9785		2167.62	-183.704	36.036		2166.95	-304.704	48.4709		2163,6830	-16,5504	5,5097		2237,9316	-62,4007	13,8901
	934.6	-36.5364	12.2692		2175.29	-75,2106	20,9790		2168.98	-184.098	35.9642		2168.31	-304.921	48.3772		2165,0673	-17,0850	5,5469		2239,3656	-62,7792	13,6684
	935.199	-36.5068	12.3081		2176.67	-75,1272	20,9859		2170.36	-184.233	36.1237		2169.69	-304.585	48.2952		2166,4183	-16,6265	5,6066		2240,8329	-62,5729	13,7689
	935.812	-36.6987	12.3822		2178.07	-75,2947	21,0774		2171.72	-183.956	36.1298		2171.05	-305.137	48.3936		2167,7777	-16,6993	5,5875		2242,2708	-62,5531	13,8037
	936.409	-36.4685	12.2641		2179.47	-75,3904	21,0366		2173.12	-184.132	36.1361		2172.45	-304.904	48.6133		2169,1589	-16,6904	5,6089		2243,7226	-62,5430	13,7479
	937.001	-36.528	12.408		2180.88	-75,1827	21,0348		2174.48	-184.204	36.1738		2173.81	-305.294	48.3907		2170,5159	-16,5488	5,5545		2245,1764	-62,5504	13,9361
	937.601	-36.5777	12.3945		2182.26	-75,5106	21,0502		2175.86	-184.059	36.0436		2175.19	-305.13	48.3658		2171,8702	-16,4038	5,6185		2246,6263	-62,5272	13,8450
	938.194	-36.5139	12.4677		2183.62	-75,1922	21,0728		2177.22	-184.642	36.101		2176.55	-305.125	48.3282		2173,2301	-16,5709	5,4671		2248,0762	-62,6722	13,8660
	938.812	-36.8141	12.344		2185.02	-75,2900	20,9702		2178.66	-184.435	36.0228		2177.95	-305.521	48.4751		2174,6244	-16,6003	5,6597		2249,5269	-62,4695	13,9491
	939.408	-36.5875	12.3974		2186.38	-75,5952	21,0128		2180.02	-184.799	35.9945		2179.35	-305.594	48.5041		2176,0159	-16,7888	5,5631		2250,9774	-62,7072	13,7354
	940.001	-36.9064	12.4087		2187.76	-75,3667	20,9082		2181.41	-184.676	36.147		2180.74	-305.447	48.3416		2177,3719	-16,6242	5,6012		2252,4309	-62,6539	13,8650
	940.601	-36.9489	12.4012		2189.16	-75,5100	21,0073		2182.76	-184.747	36.069		2182.09	-305.387	48.4153		2178,7309	-16,5143	5,4941		2253,8655	-62,6542	13,8907
	941.2	-36.9223	12.4716		2190.52	-75,2625	21,1524		2184.12	-185.105	36.2186		2183.45	-305.283	48.1532		2180,1117	-16,4755	5,5449		2255,3175	-62,6234	13,9738
	941.813	-36.7738	12.3598		2191.92	-75,2498	20,9692		2185.48	-184.656	36.0289		2184.81	-305.702	48.4099		2181,4681	-16,6638	5,5044		2256,7729	-62,3461	13,8090
	942.421	-36.6811	12.4348		2193.29	-75,4951	21,0324		2186.86	-184.908	36.1631		2186.19	-305.529	48.2775		2182,8241	-16,4887	5,4974		2258,2242	-62,3608	13,8114
	943.003	-36.9055	12.3897		2194.67	-75,4129	21,0847		2188.22	-184.809	36.0368		2187.55	-305.364	48.5344		2184,1818	-16,3593	5,5257		2259,6760	-62,6618	13,8306
	943.602	-36.8376	12.4622		2196.02	-75,5511	20,9732		2189.62	-185.045	36.0222		2188.95	-305.3	48.328		2185,5635	-16,9594	5,5439		2261,1293	-62,5907	13,7487
	944.198	-37.1727	12.5726		2197.42	-75,4146	21,0827		2190.98	-185.098	36.1061		2190.31	-305.444	48.2658		2186,9334	-16,5381	5,5761		2262,5774	-62,8812	13,9239
	944.813	-37.0958	12.4461		2198.79	-75,4499	21,0379		2192.72	-184.939	36.1684		2192.05	-306.139	48.2141		2188,3231	-16,6948	5,5239		2264,0267	-62,6601	13,8058
	945.409	-36.9542	12.5584		2200.17	-75,2251	21,0595		2194.12	-185.154	36.0709		2193.45	-306.002	48.3783		2189,6861	-16,6596	5,5167		2265,4813	-62,6238	13,8372
	946.003	-37.0843	12.5225		2201.52	-75,2365	21,1488		2195.48	-185.056	36.1313		2194.81	-305.552	48.3479		2191,0626	-16,4622	5,6812		2266,9341	-62,7562	13,9357
	946.6	-37.1436	12.4218		2202.92	-75,3397	20,9899		2196.86	-185.201	36.1743		2196.19	-306.243	48.3392		2192,4192	-16,7176	5,5654		2268,3658	-62,6991	13,7750
	947.2	-36.7433	12.4203		2204.29	-75,1671	21,1318		2198.22	-185.345	36.2215		2197.55	-305.54	48.3995		2193,7772	-16,5994	5,5913		2269,8198	-62,8409	13,9587
	947.813	-36.9381	12.5184		2205.67	-75,3592	20,9816		2199.62	-185.403	36.208		2198.95	-305.696	48.4489		2195,1635	-16,5819	5,5537		2271,2730	-62,6525	13,7650
	948.409	-37.0618	12.531		2207.02	-75,5615	21,0243		2200.98	-185.522	36.3206		2200.31	-305.884	48.5395		2196,5625	-16,9459	5,5582		2272,7256	-62,7185	13,9404
	949.001	-37.0589	12.536		2208.43	-75,4125	20,9654		2202.36	-185.699	36.2815		2201.69	-305.797	48.2699		2197,9348	-16,6468	5,5327		2274,1768	-62,7240	13,7503
	949.602	-37.2932	12.5296		2209.78	-75,3763	21,1201		2203.76	-185.661	36.2271		2203.09	-305.952	48.4198		2199,3235	-16,6345	5,5723		2275,6316	-62,9064	13,9626
	950.201	-37.3119	12.5414		2211.17	-75,6328	21,1300		2205.17	-185.337	36.1654		2204.49	-306.281	48.4332		2200,6857	-16,5829	5,5491		2277,0792	-62,7274	13,8795
	950.814	-37.417	12.5742		2212.52	-75,5369	20,9884		2206.53	-185.89	36.1819		2205.86	-306.48	48.3903		2202,0653	-16,5772	5,6430		2278,5293	-62,8395	14,0457
	951.41	-37.4134	12.6054		2213.93	-75,3262	21,0987		2207.91	-185.615	36.2678		2207.23	-305.905	48.4492		2203,4197	-16,8879	5,5689		2279,9815	-62,9010	13,8685
	952.001	-37.1966	12.6437		2215.29	-75,7648	21,0507		2209.27	-185.881	36.3023		2208.6	-306.258	48.3914		2204,8242	-16,5787	5,6059		2281,4329	-62,7481	13,8409
	952.601	-37.3593	12.6368		2216.67	-75,6535	21,0436		2210.66	-185.694	36.2795		2209.99	-306.58	48.3742		2206,1931	-16,5354	5,5778		2282,8681	-62,4358	13,8372
	953.201	-37.415	12.5054		2218.02	-75,6642	21,0722		2212.03	-185.823	36.245		2211.36	-306.325	48.3326		2207,5654	-16,6378	5,6671		2284,3208	-62,7857	13,8596
	953.813	-37.253	12.5402		2219.43	-75,5152	21,1101		2213.41	-185.911	36.1621		2212.74	-306.607	48.4702		2208,9224	-16,6690	5,5516		2285,7734	-62,8630	13,7346
	954.409	-37.3764	12.6141		2220.83	-75,5366	21,1978		2214.77	-186.278	36.2485		2214.1	-306.76	48.4676		2210,3231	-16,8299	5,4951		2287,2262	-63,0607	13,8089
	955.006	-37.1936	12.5458		2222.21	-75,6346	21,0837		2216.17	-185.83	36.1956		2215.49	-306.741	48.2412		2211,6848	-16,5653	5,5627		2288,6816	-62,7756	13,9737
	955.603	-37.0958	12.66		2223.57	-75,6281	21,1340		2217.53	-186.095	36.274		2216.85	-306.374	48.4714		2213,0815	-16,4393	5,5657		2290,3802	-62,8689	13,8481
	956.199	-37.4881	12.5349		2224.97	-75,3558	21,0587		2218.91	-186.498	36.2806		2218.24	-306.668	48.395		2214,4700	-16,4931	5,6275		2291,8217	-63,0590	13,9019
	956.814	-37.1868	12.5874		2226.33	-75,7371	21,2628		2220.27	-186.128	36.3369		2219.6	-306.942	48.284		2215,8719	-16,5772	5,5628		2293,2732	-63,0715	13,8077
	957.41	-37.3824	12.6468		2227.72	-75,8470	21,2548		2221.67	-186.201	36.2337		2220.99	-306.907	48.3131		2217,2965	-16,6632	5,5316		2294,7250	-62,8954	13,8382
	958.002	-37.4163	12.6482		2229.12	-75,5885	21,1234		2223.03	-186.494	36.1938		2222.36	-306.725	48.52		2218,6597	-16,7155	5,4852		2296,1780	-62,9112	13,8801
	958.603	-37.1927	12.5908		2230.48	-75,6684	21,0970		2224.41	-186.159	36.3201		2223.74	-306.914	48.3277		2220,0652	-16,6969	5,6234		2297,6298	-62,6760	13,9216
	959.201	-37.4288	12.6605		2231.88	-75,9979	21,1200		2225.81	-186.281	36.1924		2225.14	-306.899	48.4388		2221,4193	-16,7778	5,5276		2299,0804	-62,7703	13,8180
	959.814	-37.5032	12.7279		2233.26	-75,5845	21,1674		2227.22	-186.433	36.1806		2226.55	-306.894	48.3653		2222,7798	-16,5447	5,5716		2300,5282	-62,4630	13,8730
	960.409	-37.5492	12.5863		2234.67	-75,4908	21,2069		2228.62	-186.35	36.2964		2227.95	-306.889	48.322		2224,1591	-16,5906	5,5869		2301,9802	-62,7335	13,8295
	961.002	-37.4606	12.6702		2236.02	-75,5932	21,0923		2230	-186.885	36.2586		2229.31	-307.077	48.3629		2226,0027	-16,4385	5,5745		2303,4338	-62,8063	13,8083
	961.603	-37.601	12.657		2237.43	-75,7689	21,1925		2231.36	-186.571	36.1146		2230.69	-307.647	48.3624		2227,3715	-16,6103	5,4901		2304,8680	-62,8434	13,8680
	962.202	-37.5982	12.699		2238.83	-75,6739	21,1915		2232.78	-186.804	36.4445		2232.11	-307.394	48.4802		2228,7306	-16,4726	5,4928		2306,3222	-62,9109	13,8256
	962.814	-37.6044	12.5729		2240.21	-75,8099	21,1500		2234.18	-187.02	36.2105		2233.51	-307.575	48.5201		2230,1136	-16,7297	5,5380		2307,7737	-62,5929	13,8692
	963.41	-37.7015	12.6982		2241.58	-75,4396	21,0605		2235.62	-186.572	36.288		2234.9	-307.14	48.3527		2231,5754	-16,4364	5,6652		2309,2277	-63,1236	13,9537
	964.003	-37.7654	12.721		2242.97	-75,9876	21,1368		2236.98	-187.102	36.3347		2236.31	-307.758	48.6949		2232,9714	-16,5477	5,5383		2310,6782	-62,7623	13,7884
	964.603	-37.766	12.7334		2244.38	-76,1351	21,1585		2238.36	-186.923	36.3206		2237.69	-307.202	48.4483		2234,3721	-16,6955	5,5584		2312,1522	-62,7589	13,9221
	965.201	-37.6232	12.7705		2245.76	-75,5133	21,1586		2239.72	-187.3	36.2622		2239.05	-307.768	48.3913		2235,7779	-16,5515	5,4879		2313,5820	-63,1321	13,8625
	965.813	-38.1166	12.7944		2247.17	-75,8933	21,0400		2241.12	-186.896	36.3195		2240.45	-307.986	48.1394		2237,1611	-16,7025	5,5866		2314,9968	-62,8650	13,9605
	966.41	-37.8665	12.8302		2248.53	-75,7563	21,1450		2242.52	-187.1	36.3601		2241.85	-307.858	48.3675		2238,5650	-16,7611	5,5495		2316,4365	-62,7695	13,9087
	967.004	-37.7392	12.6177		2249.93	-75,9196	21,2200		2243.91	-187.139	36.3834		2243.24	-307.428	48.4357		2239,9227	-16,4250	5,5928		2317,8687	-62,8110	13,8522
	967.602	-38.2294	12.6992		2251.33	-75,6446	21,1771		2245.27	-187.16	36.3205		2244.6	-308.022	48.3439		2241,3249	-16,6879	5,5172		2319,3222	-62,9375	13,9528
	968.202	-37.8909	12.7768		2252.72	-75,4685	21,1864		2246.67	-187.283	36.3546		2246	-308.215	48.4028		2242,6875	-16,6943	5,5294		2320,7747	-62,8217	13,9112
	968.814	-37.7241	12.7742		2254.12	-75,6655	21,1642		2248.07	-187.227	36.0561		2247.4	-307.994	48.3718		2244,0659	-16,5587	5,5746		2322,2269	-62,7996	13,7678
	969.41	-37.7655	12.7459		2255.52	-75,8675	21,1296		2249.43	-187.056	36.458		2248.76	-307.885	48.4449		2245,4271	-16,6602	5,6649		2323,6810	-62,8557	13,9589
	970.003	-38.0045	12.7492		2256.93	-76,0306	21,1274		2250.82	-187.274	36.1045		2250.14	-308.082	48.331		2246,8262	-16,6366	5,5115		2325,1343	-63,0988	13,8206
	970.603	-38.165	12.7771		2258.33	-75,8864	21,0679		2252.22	-187.511	36.3129		2251.55	-308.649	48.3783		2248,1872	-16,8984	5,6694		2326,5841	-62,9114	13,8021
	971.201	-37.9905	12.8454		2259.72	-76,0140	21,1058		2253.62	-187.972	36.2432		2252.95	-308.11	48.3319		2249,5669	-16,8369	5,6355		2328,0330	-63,2262	13,9437
	971.815	-37.834	12.5579		2261.12	-76,0951	21,1274		2254.98	-187.699	36.3686		2254.31	-308.177	48.3335		2250,9224	-16,6264	5,5264		2329,4832	-63,0121	14,0194
	972.41	-37.7327	12.7467		2262.48	-75,7572	21,1966		2256.36	-187.739	36.2979		2255.69	-308.702	48.4334		2252,3251	-16,6706	5,6411		2330,9348	-62,8505	13,8713
	973.004	-37.7567	12.7715		2263.88	-76,1198	21,1362		2257.77	-187.91	36.2364		2257.1	-308.358	48.4802		2253,6856	-16,7292	5,6468		2332,3698	-62,7481	13,8149
	973.604	-37.7088	12.721		2265.33	-76,0502	21,1870		2259.17	-187.632	36.2798		2258.5	-308.035	48.4959		2255,0692	-16,7796	5,5557		2333,8224	-62,7923	13,7414
	974.2	-37.7557	12.759		2266.72	-75,9758	21,1320		2260.57	-187.575	36.3782		2259.9	-308.648	48.5075		2256,4708	-16,6899	5,4889		2335,2744	-62,8915	13,7843
	974.814	-38.1212	12.7728		2268.12	-75,8502	21,1071		2261.93	-187.684	36.3878		2261.26	-308.628	48.432		2257,9011	-16,9111	5,6364		2336,7446	-63,2231	13,9281
	975.41	-37.9421	12.8555		2269.48	-75,9392	21,2013		2263.32	-187.935	36.3461		2262.64	-308.415	48.2989		2259,2797	-16,5098	5,5721		2338,1820	-62,8828	13,8581
	976.004	-38.0126	12.879		2270.88	-75,8291	21,1108		2264.72	-188.036	36.3283		2264.05	-308.681	48.3197		2260,6628	-16,6104	5,4863		2339,6336	-62,6835	13,9256
	976.605	-38.0869	12.8394		2272.26	-75,9450	21,2412		2266.12	-187.988	36.5478		2265.45	-308.69	48.3293		2262,0654	-16,8337	5,5563		2341,0819	-63,1341	13,9305
	977.201	-38.2324	12.8517		2273.67	-76,0541	21,2168		2267.48	-188.191	36.2111		2266.81	-308.618	48.4432		2263,4707	-16,5807	5,5483		2342,5318	-62,7397	13,8721
	977.814	-38.0908	12.801		2275.02	-76,3940	21,2492		2268.86	-188.19	36.2612		2268.19	-309.11	48.425		2264,8729	-16,5279	5,5048		2343,9841	-62,8024	13,8166
	978.411	-38.1268	12.7668		2276.43	-76,1756	21,1528		2270.27	-188.401	36.4576		2269.6	-308.557	48.4811		2266,2824	-16,5496	5,5401		2345,4357	-63,0543	14,0804
	979.004	-38.3344	12.722		2277.83	-76,2067	21,2557		2271.67	-188.147	36.535		2271	-309.271	48.4521		2267,6628	-16,6703	5,5796		2346,8711	-63,0725	13,8367
	979.603	-38.3837	12.9076		2279.22	-76,3499	21,2467		2273.07	-188.211	36.4074		2272.4	-309.318	48.4112		2269,0659	-16,8421	5,5586		2348,3244	-63,0423	14,0560
	980.203	-38.1512	12.8997		2280.58	-76,2522	21,1914		2274.48	-188.233	36.2261		2273.81	-308.946	48.409		2270,4700	-16,6581	5,4605		2349,7772	-62,8249	13,9249
	980.815	-38.3088	12.9129		2281.98	-76,0775	21,1269		2275.86	-188.315	36.3371		2275.19	-308.961	48.3445		2271,8741	-16,4984	5,5259		2351,2307	-63,0290	13,8741
	981.412	-38.4266	12.888		2283.38	-76,0986	21,2599		2277.22	-188.383	36.3413		2276.55	-309.34	48.4913		2273,2785	-16,8367	5,6965		2352,8239	-63,0992	13,8542
	982.004	-38.4325	12.8916		2284.77	-76,1893	21,2612		2278.62	-188.601	36.422		2277.95	-309.251	48.3898		2274,6635	-16,7044	5,7089		2354,2786	-62,8832	13,8590
	982.604	-38.254	12.8623		2286.17	-76,2952	21,1881		2280.03	-188.604	36.4282		2279.36	-309.184	48.3285		2276,0666	-16,6502	5,5242		2355,7300	-62,7827	13,9097
	983.204	-38.2824	13.0142		2287.57	-76,1838	21,2473		2281.41	-188.6	36.2775		2280.74	-309.395	48.4611		2277,4877	-16,5568	5,6820		2357,1817	-62,8002	13,9027
	983.815	-38.4188	12.8653		2288.98	-75,9576	21,2391		2282.81	-188.729	36.234		2282.14	-309.389	48.4719		2278,8763	-16,7318	5,6537		2358,6334	-62,8765	13,9146
	984.411	-38.452	12.9303		2290.38	-76,2171	21,3020		2284.22	-188.851	36.301		2283.55	-309.384	48.3916		2280,2780	-16,7835	5,7170		2360,0822	-62,8778	13,8339
	985.005	-38.3085	12.8593		2291.77	-76,1764	21,2321		2285.62	-188.797	36.4656		2284.95	-309.45	48.3881		2281,6627	-16,5520	5,6755		2361,5320	-63,1804	13,8240
	985.605	-38.3701	13.0465		2293.17	-76,2683	21,3333		2286.98	-188.77	36.5141		2286.31	-309.554	48.4311		2283,0675	-16,8829	5,5908		2362,9851	-62,9350	13,8222
	986.203	-38.3927	12.9344		2294.58	-76,1890	21,1858		2288.36	-189.203	36.4864		2287.69	-309.408	48.4818		2284,4721	-16,5923	5,6098		2364,4395	-62,9165	13,8815
	986.815	-38.3561	12.8811		2295.98	-76,4424	21,3935		2289.77	-189.01	36.4212		2289.1	-309.282	48.4756		2285,8796	-16,1746	5,5432		2365,8726	-63,1389	13,9050
	987.411	-38.6126	12.9603		2297.38	-76,3652	21,2750		2291.17	-189.074	36.3591		2290.5	-309.742	48.4237		2287,2795	-16,4012	5,5328		2367,3259	-63,0636	13,9749
	988.004	-38.4786	12.9269		2298.77	-75,9949	21,1654		2292.57	-189.049	36.3085		2291.9	-309.923	48.3172		2288,6628	-16,3877	5,5782		2368,7832	-63,0375	13,9600
	988.613	-38.4834	12.9423		2300.17	-76,1772	21,1572		2293.98	-188.649	36.5037		2293.31	-309.24	48.5072		2290,0239	-16,5393	5,5367		2370,2321	-62,9472	13,8908
	989.204	-38.4428	12.8707		2301.58	-76,3610	21,2153		2295.36	-189.312	36.3449		2294.69	-309.761	48.4036		2291,4203	-16,1918	5,5845		2371,6829	-62,9319	13,9148
	989.816	-38.6211	13.0522		2302.98	-76,5581	21,2817		2296.77	-188.957	36.4262		2296.1	-309.397	48.4653		2292,8266	-16,4125	5,5630		2373,1374	-62,9594	13,8447
	990.412	-38.5497	12.9605		2304.38	-76,3700	21,3180		2298.17	-188.948	36.5167		2297.5	-309.063	48.2884		2294,2318	-16,3850	5,6516		2374,5850	-62,9610	13,7390
	991.004	-38.3952	12.8574		2305.77	-76,3723	21,2461		2299.58	-189.076	36.4777		2298.9	-309.679	48.381		2295,6248	-16,4851	5,5176		2376,0327	-63,0852	13,8371
	991.605	-38.8726	12.9851		2307.17	-76,5935	21,1065		2300.98	-189.135	36.3965		2300.31	-310.229	48.3376		2297,0230	-16,2264	5,6735		2377,4860	-63,0392	13,9194
	992.204	-38.6965	13.0473		2308.53	-76,0576	21,3295		2302.36	-189.348	36.4893		2301.69	-309.959	48.3689		2298,4217	-16,2540	5,5905		2378,9443	-62,8916	13,8631
	992.816	-38.4286	13.0041		2309.93	-76,4504	21,1855		2303.77	-189.67	36.3964		2303.1	-310.379	48.2793		2299,8277	-16,5931	5,6581		2380,3721	-62,7812	13,8455
	993.412	-38.5967	13.0433		2311.33	-76,3546	21,2486		2305.17	-189.68	36.5289		2304.5	-310.205	48.3628		2301,2317	-16,7419	5,6194		2381,8256	-63,3056	14,0348
	994.004	-38.7655	13.0747		2312.72	-76,3493	21,1199		2306.58	-189.618	36.517		2305.9	-309.95	48.4164		2302,6153	-16,4766	5,5309		2383,2768	-62,6615	13,7713
	994.604	-38.7966	12.9714		2314.12	-76,2735	21,2532		2308.03	-189.231	36.3561		2307.31	-310.213	48.4675		2304,0207	-16,4509	5,5940		2384,7319	-62,7818	13,9028
	995.203	-38.8024	12.9095		2315.53	-76,4446	21,2581		2309.41	-189.798	36.5276		2308.74	-310.001	48.4003		2305,4215	-16,4667	5,5045		2386,1853	-63,0828	13,7217
	995.816	-38.8608	13.0742		2316.93	-76,6787	21,3208		2310.82	-189.763	36.3859		2310.15	-310.322	48.3484		2306,8278	-16,4494	5,5100		2387,6365	-63,0035	13,9657
	996.412	-38.9679	12.9945		2318.34	-76,5252	21,2820		2312.22	-190.309	36.4179		2311.55	-310.185	48.3666		2308,2331	-16,4188	5,5764		2389,0863	-63,0752	13,8463
	997.005	-39.1515	13.0923		2319.72	-76,3290	21,2329		2313.62	-189.577	36.5114		2312.95	-310.702	48.3825		2309,6174	-16,3876	5,5831		2390,5347	-62,8539	13,8513
	997.605	-38.7014	12.9835		2321.12	-76,6544	21,2832		2315.03	-190.064	36.4144		2314.36	-310.057	48.4209		2311,0216	-16,8910	5,4931		2391,9866	-62,9352	13,8866
	998.2	-38.946	13.0591		2322.48	-76,3611	21,3039		2316.74	-189.587	36.5656		2316.07	-310.698	48.5279		2312,4216	-16,4209	5,6651		2393,4392	-62,7781	13,8816
	998.816	-38.8877	13.0539		2323.88	-76,5126	21,3369		2318.12	-189.602	36.4065		2317.45	-310.577	48.3978		2313,8275	-16,7469	5,6209		2394,8724	-63,0144	13,9391
	999.413	-39.0086	13.1333		2325.27	-76,4093	21,2820		2319.53	-190.413	36.504		2318.86	-310.495	48.2821		2315,2322	-16,3840	5,5989		2396,3270	-63,0622	13,8642
	1000.01	-38.9615	13.0249		2326.69	-76,4545	21,2619		2320.91	-189.994	36.4629		2320.24	-310.652	48.4217		2316,6149	-16,3878	5,5639		2397,7793	-63,1079	13,9408
	1000.61	-38.6395	13.0882		2328.08	-76,3641	21,4428		2322.32	-190.079	36.5468		2321.64	-310.611	48.327		2318,0222	-16,3819	5,5995		2399,2315	-63,2022	13,8456
	1001.2	-38.9458	13.14		2329.48	-76,2049	21,3801		2323.72	-190.116	36.4569		2323.05	-310.718	48.4306		2319,4228	-16,4258	5,5951		2400,6855	-63,0548	13,7732
	1001.82	-39.0103	13.0226		2330.88	-76,4962	21,2846		2325.12	-190.053	36.4413		2324.45	-310.933	48.3052		2320,8281	-16,2567	5,5467		2402,1355	-63,0418	13,8115
	1002.41	-39.2069	13.129		2332.27	-76,4600	21,3335		2326.53	-190.269	36.4377		2325.86	-310.851	48.6405		2322,2333	-16,4417	5,5388		2403,5842	-63,0552	13,9331
	1003.01	-39.0362	13.1576		2333.67	-76,4329	21,2821		2327.91	-190.121	36.4497		2327.24	-310.918	48.3724		2323,6159	-16,5808	5,5084		2405,0349	-62,9535	13,8688
	1003.62	-39.0986	13.1461		2335.08	-76,5927	21,2779		2329.32	-190.618	36.3603		2328.65	-310.962	48.406		2325,0214	-16,5085	5,5065		2406,4879	-63,2009	13,8865
	1004.2	-39.1291	13.1966		2336.48	-76,4429	21,2869		2330.72	-190.468	36.3585		2330.05	-310.798	48.4819		2326,4231	-16,2277	5,5849		2407,9308	-63,1241	13,9845
	1004.82	-39.2087	13.1188		2337.88	-76,7215	21,2286		2333.33	-190.22	36.6483		2331.45	-310.69	48.4764		2327,8279	-16,2572	5,5541		2409,3604	-63,3194	13,8525
	1005.43	-39.0237	13.0821		2339.27	-76,6128	21,2211		2334.9	-190.539	36.6719		2334.23	-311.113	48.2873		2329,1887	-16,2025	5,6090		2410,8118	-63,0633	13,7283
	1006.01	-39.1069	12.9232		2340.67	-76,5317	21,2806		2336.44	-190.684	36.3903		2335.77	-311.082	48.2959		2330,5704	-16,5131	5,5687		2412,2639	-62,9391	13,8275
	1006.61	-39.4033	13.2143		2342.08	-76,5653	21,3281		2338.44	-191.067	36.5296		2337.18	-311.405	48.4101		2331,9742	-16,3306	5,5491		2413,7155	-62,8616	13,7503
	1007.2	-39.0414	13.1349		2343.48	-76,4133	21,2821		2339.84	-190.946	36.504		2339.17	-311.186	48.2614		2333,3757	-16,3439	5,5967		2415,1403	-62,7255	13,9437
	1007.82	-39.0664	13.0405		2344.88	-76,8529	21,3573		2341.21	-190.876	36.6913		2340.54	-311.488	48.3848		2335,0305	-16,4114	5,5070		2416,5723	-62,7034	13,9893
	1008.41	-39.3163	13.153		2346.27	-76,7138	21,3042		2342.61	-191.065	36.5301		2341.94	-311.693	48.5117		2336,4255	-16,3931	5,5591		2418,0172	-63,1891	13,9366
	1009.01	-39.2135	13.1946		2347.67	-76,8391	21,3344		2344.01	-191.073	36.5155		2343.34	-310.749	48.4446		2337,8302	-16,5969	5,6428		2419,4276	-63,1242	13,8696
	1009.61	-39.3226	13.2181		2349.08	-77,0495	21,3675		2345.4	-191.162	36.607		2344.73	-311.311	48.4816		2339,2511	-16,5650	5,5907		2420,8591	-63,2610	13,8920
	1010.21	-39.3199	13.1716		2350.48	-76,7626	21,3006		2346.8	-191.138	36.5277		2346.13	-311.714	48.3802		2340,6203	-16,6472	5,5446		2422,3122	-63,1620	14,0217
	1010.82	-39.2782	13.1322		2351.88	-76,7132	21,2722		2348.21	-191.333	36.5819		2347.54	-311.673	48.2621		2342,0383	-16,4494	5,5896		2423,7652	-63,0905	13,8865
	1011.42	-39.2866	13.0946		2353.27	-76,5807	21,4444		2349.61	-190.848	36.5278		2348.94	-311.725	48.2615		2343,4246	-16,5460	5,5106		2425,2185	-63,2402	13,8261
	1012.01	-39.262	13.1417		2354.67	-76,7644	21,3076		2351.01	-191.234	36.7433		2350.34	-311.809	48.4912		2344,8285	-16,3807	5,6513		2426,6253	-62,9256	13,8379
	1012.61	-39.6372	13.095		2356.08	-76,7962	21,3402		2352.41	-191.318	36.5975		2351.73	-311.372	48.3359		2346,2347	-16,4565	5,5860		2428,0716	-63,1713	13,9377
	1013.2	-39.4428	13.1501		2357.48	-76,7975	21,2714		2353.81	-191.679	36.6983		2353.13	-311.414	48.4239		2347,6182	-16,3527	5,6127		2429,5193	-63,4197	13,9521
	1013.82	-39.2808	13.1694		2358.88	-76,8704	21,3308		2355.21	-191.702	36.6693		2354.54	-311.833	48.5172		2349,0237	-16,6312	5,5320		2430,9743	-63,1805	13,8707
	1014.41	-39.5097	13.1781		2360.27	-76,7713	21,2549		2356.61	-191.638	36.6456		2355.94	-312.215	48.276		2350,4248	-16,6385	5,4863		2432,4264	-63,0735	13,9374
	1015.01	-39.3526	13.2083		2361.68	-76,7071	21,3828		2358.02	-191.644	36.5689		2357.34	-311.594	48.3969		2351,8292	-16,2590	5,4759		2433,8595	-63,2804	13,9579
	1015.61	-39.4102	13.2427		2363.08	-76,8300	21,2101		2359.41	-191.778	36.5807		2358.74	-311.72	48.5032		2353,2340	-16,4101	5,5899		2435,3111	-63,4595	14,0032
	1016.2	-39.2469	13.227		2364.48	-76,9493	21,2912		2360.8	-191.847	36.7954		2360.13	-311.973	48.3152		2354,6167	-16,7150	5,5459		2436,7644	-62,9868	13,9201
	1016.82	-39.4243	13.2385		2365.88	-76,7458	21,3276		2362.21	-192.059	36.5926		2361.54	-312.462	48.2612		2356,0245	-16,4769	5,6518		2438,2180	-63,3149	13,9007
	1017.41	-39.4241	13.2277		2367.27	-76,5495	21,3228		2363.61	-191.399	36.5847		2362.94	-311.913	48.3477		2357,4257	-16,4792	5,5562		2439,6253	-63,0949	13,9866
	1018.01	-39.5906	13.3098		2368.67	-76,7982	21,3800		2365.02	-191.871	36.7363		2364.35	-312.48	48.3912		2358,8303	-16,2716	5,5166		2441,0717	-63,1627	13,8248
	1018.61	-39.3604	13.298		2370.08	-76,7493	21,5125		2366.4	-191.725	36.6635		2365.73	-312.378	48.4033		2360,2494	-16,5586	5,5769		2442,5199	-63,0923	13,9035
	1019.2	-39.7858	13.2986		2371.48	-76,8249	21,4137		2367.8	-191.931	36.7661		2367.13	-311.869	48.4591		2361,6203	-16,2853	5,6597		2443,9719	-63,4512	14,0187
	1019.82	-39.7305	13.1651		2372.89	-76,7976	21,3288		2369.21	-192.034	36.7214		2368.54	-312.463	48.3985		2363,0240	-16,5415	5,5414		2445,4250	-63,3227	14,0185
	1020.41	-39.5966	13.2821		2374.27	-76,9615	21,3043		2370.61	-191.84	36.6112		2369.94	-312.224	48.327		2364,4249	-16,3409	5,5785		2446,8620	-63,1492	14,0239
	1021.01	-39.7917	13.3284		2375.67	-76,7826	21,2989		2372.02	-192.052	36.554		2371.35	-312.174	48.518		2365,8312	-16,3478	5,5049		2448,3121	-63,2237	14,0420
	1021.61	-39.6	13.0984		2377.08	-76,9936	21,3921		2373.4	-192.012	36.6413		2372.73	-312.593	48.4339		2367,2417	-16,4938	5,6162		2449,7646	-63,1299	13,9086
	1022.21	-39.6441	13.288		2378.48	-77,0081	21,2746		2374.8	-191.902	36.8156		2374.13	-312.326	48.3365		2368,6180	-16,2665	5,5374		2451,2184	-63,3659	13,9788
	1022.82	-39.563	13.3069		2379.88	-77,1817	21,4660		2376.21	-192.155	36.5844		2375.54	-312.416	48.445		2370,0249	-16,4019	5,5015		2452,6835	-62,7935	13,9961
	1023.41	-39.5415	13.1962		2381.27	-76,6469	21,2618		2377.61	-192.275	36.5327		2376.94	-312.514	48.3408		2371,4248	-16,6894	5,5853		2454,1237	-63,1823	13,9567
	1024.01	-39.7346	13.1925		2382.67	-77,3951	21,3603		2379.02	-192.605	36.7591		2378.35	-312.704	48.4667		2372,8302	-16,6479	5,6274		2455,5244	-63,5432	13,9600
	1024.61	-39.6987	13.2206		2384.08	-76,8524	21,5005		2380.4	-192.456	36.7784		2379.73	-312.365	48.1258		2374,2355	-16,6490	5,5695		2456,9760	-63,4115	14,0127
	1025.21	-39.8353	13.2274		2385.48	-76,9642	21,4470		2381.8	-192.682	36.7232		2381.13	-312.999	48.4742		2375,6198	-16,7635	5,6308		2458,4247	-63,7217	13,9266
	1025.82	-39.9215	13.2221		2386.89	-76,9788	21,4440		2383.21	-192.58	36.6896		2382.54	-312.683	48.3877		2377,0249	-16,6851	5,6723		2459,8154	-63,4492	14,0215
	1026.41	-39.4828	13.3858		2388.27	-76,9012	21,4456		2384.61	-192.568	36.5923		2383.94	-312.686	48.3845		2378,4250	-16,7571	5,6100		2461,2676	-63,3731	13,9415
	1027.01	-39.7402	13.4125		2389.67	-77,4180	21,4584		2386.02	-192.464	36.7112		2385.35	-313.079	48.4819		2379,8338	-16,4630	5,5601		2462,7201	-63,4690	13,9921
	1027.61	-39.9537	13.3522		2391.08	-77,1476	21,3607		2387.4	-192.407	36.7583		2386.73	-312.8	48.3389		2381,2365	-16,2746	5,6479		2464,1722	-63,5870	14,0229
	1028.21	-40.1206	13.2628		2392.48	-77,4709	21,4498		2388.81	-192.82	36.544		2388.13	-312.809	48.3487		2382,6214	-16,4263	5,5458		2465,6237	-63,5877	14,0768
	1028.82	-39.7735	13.3854		2393.89	-76,7975	21,4442		2390.36	-192.952	36.674		2389.69	-312.923	48.5674		2384,0394	-16,4059	5,5453		2467,0716	-63,4093	13,9467
	1029.42	-39.7578	13.3341		2395.27	-76,8988	21,3888		2391.76	-192.864	36.6643		2391.09	-312.951	48.4368		2385,4274	-16,3071	5,6661		2468,5197	-63,4487	13,9324
	1030.01	-39.9023	13.305		2396.67	-76,9333	21,3953		2393.16	-192.984	36.7359		2392.49	-313.407	48.4611		2386,8314	-16,4168	5,5889		2469,9762	-63,3014	14,0094
	1030.61	-39.9654	13.2885		2398.08	-76,9895	21,3142		2394.57	-193.023	36.7103		2393.89	-312.944	48.3996		2388,2352	-16,6166	5,5544		2471,4273	-63,5369	13,9749
	1031.21	-39.9354	13.283		2399.48	-76,8249	21,3999		2395.97	-192.78	36.5368		2395.3	-313.37	48.0722		2389,6201	-16,6790	5,7328		2472,8613	-63,3657	14,0058
	1031.82	-40.1802	13.4241		2400.89	-77,3341	21,4697		2397.36	-192.681	36.5838		2396.68	-313.098	48.3282		2391,0253	-16,7466	5,6325		2474,3152	-63,3518	13,9918
	1032.41	-40.1219	13.395		2402.27	-77,1814	21,5629		2398.76	-192.878	36.6311		2398.09	-313.082	48.1929		2392,4264	-16,2061	5,7210		2475,7677	-63,2387	14,0970
	1033.01	-39.8845	13.1929		2403.68	-77,0946	21,4003		2400.16	-193.275	36.7444		2399.49	-313.255	48.3236		2393,8315	-16,5336	5,6499		2477,2214	-63,2367	14,1545
	1033.61	-40.1216	13.3317		2405.08	-77,1009	21,4987		2401.57	-192.69	36.8212		2400.89	-313.36	48.3164		2395,2362	-16,8149	5,6182		2478,6738	-63,2183	13,9949
	1034.21	-40.1254	13.3769		2406.48	-76,9397	21,4767		2402.97	-193.084	36.7776		2402.3	-313.525	48.564		2396,6198	-16,5444	5,5861		2480,1235	-63,5720	14,0566
	1034.82	-40.0593	13.3582		2407.88	-77,3826	21,3679		2404.36	-193.436	36.7369		2403.68	-313.64	48.3866		2398,0254	-16,5624	5,7013		2481,5721	-63,2637	13,9709
	1035.42	-40.1347	13.4897		2409.26	-77,2980	21,4027		2405.76	-193.362	37.0102		2405.09	-313.752	48.2802		2399,4253	-16,7875	5,6501		2483,0214	-63,3887	14,0523
	1036.01	-40.2291	13.3342		2410.62	-77,2411	21,3028		2407.16	-193.238	36.7189		2406.49	-313.399	48.4479		2400,8315	-16,4891	5,4952		2484,4748	-63,0988	13,9962
	1036.61	-40.2226	13.4506		2411.97	-77,1984	21,4281		2408.57	-193.285	36.7227		2407.89	-313.367	48.4611		2402,2358	-16,3662	5,5997		2485,9277	-63,1173	13,9731
	1037.2	-40.0404	13.3727		2413.34	-77,2082	21,4970		2409.96	-193.647	36.7385		2409.29	-313.695	48.4143		2403,6206	-16,5322	5,6072		2487,3632	-63,3027	14,0018
	1037.82	-40.0524	13.432		2414.71	-77,5579	21,5601		2411.34	-193.961	36.7173		2410.67	-313.368	48.3991		2405,0258	-16,6513	5,6545		2488,8140	-63,3236	13,9143
	1038.42	-40.132	13.4897		2416.07	-77,3154	21,4603		2412.7	-193.731	36.8287		2412.03	-313.52	48.2683		2406,4280	-16,6676	5,5246		2490,3778	-63,4797	13,9268
	1039.01	-40.319	13.3931		2417.47	-77,2492	21,4398		2414.1	-193.467	36.8097		2413.43	-314.06	48.2934		2407,8348	-16,5161	5,5911		2491,8310	-63,3237	13,9861
	1039.61	-40.2431	13.4415		2418.83	-77,3276	21,4341		2415.46	-193.552	36.7021		2414.79	-313.854	48.4881		2409,2274	-16,4281	5,4931		2493,2688	-63,5055	13,9776
	1040.21	-40.3257	13.4176		2420.21	-77,2853	21,5494		2416.84	-193.698	36.7768		2416.17	-313.758	48.3197		2410,6073	-16,6993	5,5154		2494,7209	-63,4317	14,0806
	1040.82	-40.2386	13.5018		2421.57	-77,1573	21,4343		2418.2	-193.672	36.6738		2417.53	-313.366	48.4105		2411,9665	-16,4754	5,6565		2496,1732	-63,4294	13,9989
	1041.41	-40.3652	13.4754		2422.97	-77,1644	21,5843		2419.6	-193.314	36.687		2418.93	-313.9	48.4563		2413,3214	-16,4336	5,5281		2497,6234	-63,1838	13,9965
	1042.01	-40.3367	13.5471		2424.33	-77,3016	21,5235		2420.98	-193.764	36.7633		2420.31	-314.122	48.4466		2414,6814	-16,6059	5,5586		2499,0741	-63,5124	13,8902
	1042.61	-40.4445	13.4804		2425.71	-77,0049	21,5375		2422.34	-194.065	36.7607		2421.67	-314.072	48.4636		2416,0635	-16,5513	5,5951		2500,5207	-63,6471	14,0034
	1043.2	-40.5279	13.3518		2427.09	-77,3662	21,3843		2423.72	-193.931	36.93		2423.05	-314.178	48.4287		2417,4168	-16,3215	5,6289		2501,9748	-63,1843	13,9677
	1043.82	-40.3264	13.4874		2428.49	-77,6062	21,5348		2425.1	-193.669	36.7569		2424.43	-314.267	48.3844		2418,7754	-16,4143	5,6153		2503,4288	-63,7269	13,8928
	1044.42	-40.3981	13.4167		2429.88	-77,4452	21,4503		2426.51	-194.093	36.9785		2425.83	-314.067	48.4195		2420,1570	-16,5615	5,6881		2504,8637	-63,4889	13,9699
	1045.01	-40.3837	13.5215		2431.26	-77,5436	21,4762		2427.89	-193.717	36.9026		2427.22	-314.054	48.3612		2421,5148	-16,3128	5,6541		2506,3179	-63,5298	13,9891
	1045.61	-40.6183	13.4288		2432.62	-77,3941	21,5373		2429.26	-194.016	36.7966		2428.58	-314.372	48.5347		2422,8696	-16,2659	5,6044		2507,7686	-63,8151	14,0976
	1046.21	-40.2188	13.3416		2433.97	-77,4411	21,4900		2430.65	-193.714	36.8763		2429.98	-314.156	48.4593		2424,2280	-16,6993	5,6850		2509,2227	-63,3386	13,8989
	1046.82	-40.1825	13.4225		2435.38	-77,4835	21,4848		2432.01	-194.485	36.9196		2431.34	-313.787	48.4305		2425,6080	-16,7369	5,6110		2510,6740	-63,6009	13,9794
	1047.42	-40.3318	13.4803		2436.76	-77,4521	21,4304		2433.39	-194.458	36.6293		2432.72	-314.321	48.4948		2426,9688	-16,6109	5,6206		2512,1262	-63,1368	14,0247
	1048.01	-40.5582	13.5359		2438.12	-77,5375	21,4066		2434.79	-194.393	36.7282		2434.12	-314.405	48.0853		2428,3679	-16,4934	5,6636		2513,5741	-63,2523	13,9901
	1048.61	-40.4515	13.4922		2439.47	-77,3774	21,4321		2436.16	-194.206	36.7581		2435.49	-314.457	48.2665		2429,7300	-16,5459	5,6158		2515,0234	-63,4207	13,9883
	1049.21	-40.4861	13.4239		2440.87	-77,6582	21,3813		2437.56	-194.38	36.7708		2436.88	-314.316	48.4172		2431,1104	-16,5371	5,6096		2516,4766	-63,5400	13,9199
	1049.82	-40.7724	13.5144		2442.26	-77,3298	21,4875		2438.92	-194.489	36.8326		2438.25	-314.643	48.2736		2432,4828	-16,6640	5,5442		2517,9286	-63,4968	14,0212
	1050.42	-40.6795	13.5722		2443.62	-77,6110	21,5544		2440.3	-194.503	36.7775		2439.63	-314.57	48.5188		2433,8679	-16,3651	5,6018		2519,3649	-63,1753	13,7969
	1051.01	-40.8359	13.6107		2445.02	-77,2977	21,4273		2441.7	-194.238	36.7098		2441.03	-314.496	48.549		2435,2283	-16,5013	5,6233		2520,8171	-63,6274	14,0000
	1051.61	-40.3388	13.4485		2446.38	-77,5434	21,5255		2443.1	-194.606	36.7854		2442.43	-314.426	48.3954		2436,6093	-16,6637	5,5530		2522,2694	-63,4848	14,0386
	1052.21	-40.7781	13.7044		2447.76	-77,1993	21,4400		2444.46	-194.764	36.8102		2443.79	-314.532	48.4036		2437,9690	-16,5836	5,6006		2523,7217	-63,5014	14,0104
	1052.82	-40.5366	13.5835		2449.12	-77,5672	21,5660		2445.84	-194.556	36.8372		2445.17	-314.655	48.2552		2439,3675	-16,5782	5,6179		2525,1737	-63,5209	13,9721
	1053.42	-40.5272	13.5939		2450.47	-77,8479	21,4996		2447.2	-194.643	36.8054		2446.53	-314.951	48.4074		2440,7293	-16,5012	5,6454		2526,6271	-63,3866	14,1496
	1054.01	-40.684	13.5145		2451.87	-77,9747	21,5508		2448.6	-194.768	36.9098		2447.93	-314.336	48.4214		2442,1088	-16,6138	5,6068		2528,0767	-63,7276	13,9173
	1054.62	-40.519	13.5223		2453.26	-77,5606	21,5162		2449.96	-194.531	36.8409		2449.29	-314.62	48.474		2443,4687	-16,5129	5,6825		2529,5263	-63,6242	13,9467
	1055.21	-40.732	13.5665		2454.62	-77,6742	21,5119		2451.35	-194.955	36.9406		2450.67	-314.949	48.3865		2444,8685	-16,3495	5,5962		2530,9909	-63,7337	13,9419
	1055.82	-40.7707	13.5239		2456.02	-77,4137	21,5270		2452.75	-194.53	36.689		2452.08	-314.788	48.4786		2446,2271	-16,7686	5,4710		2532,4462	-63,5484	13,9166
	1056.42	-40.5836	13.6184		2457.42	-77,6108	21,4499		2454.15	-195.108	36.7253		2453.48	-314.866	48.2827		2447,6281	-16,2839	5,6463		2533,8657	-63,3030	14,0006
	1057.01	-40.7343	13.5293		2458.78	-77,6397	21,5527		2455.51	-195.088	36.9315		2454.84	-315.053	48.351		2449,0155	-16,4584	5,7235		2535,3171	-63,3538	13,9806
	1057.61	-40.7565	13.4798		2460.17	-77,5965	21,5016		2456.89	-195.034	36.9708		2456.22	-314.954	48.3582		2450,4277	-16,3684	5,5183		2536,7700	-63,7081	13,9562
	1058.21	-40.7906	13.5312		2461.52	-77,5920	21,4802		2458.25	-194.499	36.761		2457.58	-314.971	48.5779		2451,8205	-16,5044	5,6046		2538,2225	-63,4076	13,8881
	1058.82	-40.7154	13.7453		2462.92	-77,6142	21,6091		2459.65	-194.898	36.7202		2458.98	-315.099	48.3151		2453,1810	-16,7894	5,6576		2539,6755	-63,3373	13,8474
	1059.42	-41.1418	13.6765		2464.28	-77,7270	21,6731		2461.03	-194.896	36.8808		2460.34	-315.514	48.4705		2454,5630	-16,4291	5,7287		2541,1297	-63,5396	14,0785
	1060.01	-40.5754	13.6476		2465.67	-77,5734	21,5479		2462.39	-195.54	36.8029		2461.72	-315.332	48.4015		2455,9270	-16,3642	5,5176		2542,5768	-63,0254	13,9494
	1060.61	-40.7054	13.5256		2467.02	-77,7727	21,5171		2463.75	-195.274	36.8786		2463.08	-315.331	48.3074		2457,3211	-16,6479	5,7240		2544,0246	-63,2589	13,9812
	1061.21	-40.9511	13.5842		2468.42	-77,7858	21,4186		2465.15	-194.763	36.9176		2464.48	-315.014	48.3736		2458,6824	-16,5576	5,5719		2545,4771	-63,5293	13,8861
	1061.82	-40.8404	13.6111		2469.78	-77,5518	21,5593		2466.51	-195.27	36.8393		2465.84	-315.345	48.3634		2460,0642	-16,7116	5,6143		2546,9316	-63,3414	13,9076
	1062.42	-40.9535	13.5597		2471.16	-77,6221	21,6392		2467.89	-195.183	36.9875		2467.22	-314.99	48.2751		2461,4795	-16,3714	5,5936		2548,3653	-63,3829	13,9766
	1063.01	-41.0635	13.5783		2472.52	-77,5932	21,6504		2469.25	-195.26	36.8058		2468.58	-315.12	48.325		2462,8698	-16,5557	5,5651		2549,8193	-63,5829	13,9807
	1063.61	-40.8033	13.7958		2473.92	-77,6658	21,4256		2470.65	-195.442	36.8862		2469.98	-315.587	48.2229		2464,2745	-16,2436	5,6361		2551,2717	-63,4546	14,0541
	1064.21	-40.7762	13.6596		2475.29	-77,8525	21,5635		2472.01	-195.462	36.7798		2471.34	-315.821	48.2539		2465,6560	-16,7013	5,5412		2552,7230	-63,4772	14,0147
	1064.82	-41.1966	13.7147		2476.67	-77,8255	21,5057		2473.39	-195.696	36.8914		2472.72	-315.631	48.4705		2467,0156	-16,6840	5,5956		2554,1749	-63,3887	14,0742
	1065.42	-41.0797	13.6545		2478.02	-77,8462	21,5238		2474.75	-195.544	36.7136		2474.08	-315.373	48.4358		2468,3716	-16,6304	5,6331		2555,6295	-63,2761	13,8739
	1066.01	-40.9478	13.5963		2479.42	-77,9440	21,5034		2476.15	-195.566	36.7655		2475.48	-315.387	48.4009		2469,7308	-16,4587	5,5097		2557,0791	-63,5185	13,9658
	1066.61	-41.0193	13.6072		2480.78	-77,6667	21,5935		2477.6	-195.661	37.0223		2476.93	-315.395	48.4377		2471,1107	-16,7931	5,5853		2558,5308	-63,6266	14,0319
	1067.21	-40.8143	13.7294		2482.16	-78,0163	21,5401		2479.01	-195.288	36.7895		2478.34	-315.702	48.3564		2472,4686	-16,3535	5,5598		2559,9760	-63,6811	14,0794
	1067.82	-41.0536	13.6732		2483.52	-77,7836	21,5403		2480.39	-195.741	36.7294		2479.72	-315.71	48.4556		2473,8684	-16,5658	5,6070		2561,4279	-63,3323	14,0628
	1068.42	-41.0643	13.4901		2484.92	-77,8439	21,6248		2481.75	-195.737	36.8873		2481.08	-315.614	48.3057		2475,2286	-16,4215	5,6009		2562,8636	-63,6113	13,9741
	1069.01	-41.011	13.7098		2486.29	-77,8458	21,5868		2483.15	-195.769	36.7749		2482.48	-316.062	48.4103		2476,6102	-16,6883	5,5840		2564,3154	-63,5717	14,1434
	1069.61	-41.0914	13.6927		2487.67	-77,6988	21,4196		2484.51	-195.91	36.9649		2483.84	-315.896	48.4616		2477,9708	-16,5691	5,5344		2565,7682	-63,6293	14,0456
	1070.21	-41.15	13.6645		2489.02	-77,6908	21,4956		2485.89	-195.883	36.9805		2485.22	-315.797	48.2649		2479,3694	-16,6728	5,4776		2567,2205	-63,4892	13,9972
	1070.82	-41.3357	13.7279		2490.42	-78,0792	21,5434		2487.3	-196.079	36.7766		2486.63	-315.76	48.3381		2480,7299	-16,4132	5,5664		2568,6727	-63,5411	13,9592
	1071.42	-41.1699	13.7765		2491.78	-77,6879	21,5344		2488.66	-195.549	36.7824		2487.98	-316.098	48.2836		2482,1117	-16,8101	5,7309		2570,1250	-63,3926	13,9892
	1072.01	-41.2982	13.9056		2493.16	-77,9976	21,6127		2490.06	-196.057	36.821		2489.39	-316.07	48.2227		2483,4690	-16,6367	5,6469		2571,5742	-63,5287	14,0577
	1072.61	-41.5261	13.634		2494.52	-78,0258	21,6138		2491.42	-196.276	36.9738		2490.75	-315.773	48.5147		2484,8838	-16,3894	5,5541		2573,0231	-63,3907	14,0583
	1073.21	-41.25	13.758		2495.92	-78,2372	21,6078		2492.8	-196.269	36.9751		2492.13	-316.165	48.2289		2486,2753	-16,6462	5,6959		2574,4767	-63,5691	13,9468
	1073.82	-41.2104	13.8921		2497.29	-78,2308	21,6290		2494.15	-196.214	36.8921		2493.48	-315.885	48.292		2487,6550	-16,5962	5,6253		2575,9443	-63,3935	13,9515
	1074.42	-41.4754	13.7557		2498.67	-77,8228	21,6019		2495.56	-195.662	36.8018		2494.89	-316.398	48.5477		2489,0178	-16,4851	5,6209		2577,3636	-63,4488	13,9542
	1075.01	-41.2354	13.659		2500.07	-77,9720	21,5962		2496.96	-196.462	36.9282		2496.29	-316.086	48.32		2490,4160	-16,6301	5,5600		2578,8168	-63,6301	13,9709
	1075.61	-41.4611	13.8099		2501.47	-78,1016	21,6076		2498.35	-196.097	36.896		2497.68	-315.866	48.4315		2491,7791	-16,5494	5,5875		2580,2689	-63,5365	14,0103
	1076.21	-41.3888	13.7408		2502.88	-77,9048	21,6168		2499.75	-196.111	36.8875		2499.08	-316.346	48.1728		2493,1583	-16,7396	5,5795		2581,7208	-63,7056	13,9215
	1076.82	-41.2196	13.7096		2504.26	-77,9603	21,5873		2501.15	-196.279	37.0409		2500.48	-316.303	48.4189		2494,5162	-16,6736	5,5020		2583,1724	-63,5565	13,9544
	1077.42	-41.577	13.8033		2505.67	-78,0335	21,4943		2502.56	-196.516	36.9141		2501.88	-316.343	48.3515		2495,8872	-16,4363	5,6861		2584,6253	-63,8927	13,9741
	1078.01	-41.304	13.7878		2507.02	-77,8628	21,7001		2503.92	-196.585	37.0765		2503.25	-316.443	48.2192		2497,2738	-16,5469	5,5523		2586,1770	-63,5805	13,9347
	1078.61	-41.3377	13.8262		2508.43	-78,0164	21,6511		2505.3	-196.571	37.0603		2504.63	-316.796	48.2704		2498,6651	-16,4605	5,5659		2587,6267	-63,7826	13,9620
	1079.21	-41.3194	13.7258		2509.79	-77,6636	21,5175		2506.65	-196.759	36.9809		2505.98	-316.444	48.3274		2500,0660	-16,4868	5,5422		2589,0752	-63,1133	13,9110
	1079.82	-41.4819	13.6539		2511.17	-78,0351	21,5868		2508.06	-196.446	36.9067		2507.39	-316.906	48.4834		2501,4677	-16,6932	5,6169		2590,5224	-63,4690	13,9455
	1080.42	-41.3741	13.8149		2512.52	-78,0706	21,7380		2509.46	-196.341	36.9668		2508.79	-316.19	48.3974		2502,8262	-16,6935	5,5834		2591,9784	-63,2760	14,0153
	1081.01	-41.4283	13.8241		2513.92	-77,8391	21,5864		2510.85	-196.836	37.0571		2510.18	-316.195	48.2531		2504,2284	-16,4298	5,6651		2593,4295	-63,0886	13,9899
	1081.62	-41.4109	13.739		2515.29	-78,1155	21,4873		2512.25	-196.466	36.9771		2511.58	-316.72	48.2673		2505,6107	-16,6969	5,4995		2594,8648	-63,5550	13,9806
	1082.21	-41.4217	13.77		2516.67	-78,1530	21,5357		2513.65	-196.905	36.7897		2512.98	-316.454	48.4786		2506,9699	-16,6062	5,5168		2596,3163	-63,5215	14,0350
	1082.82	-41.4333	13.8077		2518.07	-78,1422	21,6384		2515.06	-197.002	36.8933		2514.39	-316.189	48.1187		2508,3739	-16,4663	5,6512		2597,7715	-63,5963	14,0201
	1083.42	-41.7505	13.7679		2519.47	-78,0479	21,5377		2516.42	-196.801	36.9067		2515.75	-316.271	48.428		2509,7762	-16,3229	5,6632		2599,2220	-63,5814	14,0882
	1084.01	-41.4617	13.7679		2520.88	-78,1726	21,6124		2517.8	-196.856	37.0304		2517.13	-316.33	48.3154		2511,1579	-16,2716	5,6778		2600,6748	-63,6962	14,1008
	1084.61	-41.7101	13.6914		2522.26	-78,2833	21,6142		2519.21	-197.078	37.0227		2518.53	-316.49	48.4694		2512,5183	-16,2975	5,6567		2602,1271	-63,6515	14,0583
	1085.21	-41.5027	13.8814		2523.67	-77,9113	21,6171		2520.82	-196.811	36.8827		2519.93	-316.577	48.302		2513,9168	-16,6870	5,6796		2603,5775	-63,6897	13,9919
	1085.82	-41.5946	13.892		2525.02	-78,1913	21,5479		2522.21	-197.246	37.0213		2521.53	-316.657	48.2262		2515,3223	-16,5328	5,5306		2605,0256	-63,8025	13,9883
	1086.42	-41.5607	13.8583		2526.43	-78,1936	21,5612		2523.61	-197	37.1346		2522.93	-316.721	48.5248		2516,6854	-16,4501	5,5953		2606,4789	-63,5660	13,9913
	1087.01	-41.244	13.7961		2527.83	-78,3526	21,6312		2525.01	-197.202	36.9726		2524.34	-317.022	48.3012		2518,0661	-16,8165	5,5834		2607,9308	-63,2864	14,0704
	1087.61	-41.443	13.7195		2529.21	-78,3583	21,7014		2526.39	-196.88	37.0097		2525.72	-316.718	48.5045		2519,4695	-16,3753	5,5889		2609,3655	-63,4413	14,0343
	1088.21	-41.4359	13.8172		2530.57	-78,2621	21,5701		2527.8	-197.006	36.8226		2527.13	-317.121	48.4241		2520,8843	-16,3856	5,4724		2610,8173	-63,1924	14,0679
	1088.82	-41.2828	13.9643		2531.97	-78,1958	21,6089		2529.2	-197.161	36.9497		2528.53	-316.734	48.4104		2522,2777	-16,4118	5,6124		2612,2699	-63,4822	13,9535
	1089.42	-41.4206	13.795		2533.33	-78,1836	21,7064		2530.6	-197.133	36.9188		2529.93	-317	48.297		2523,6586	-16,5492	5,6451		2613,8168	-63,4562	14,0251
	1090.01	-41.6911	13.8257		2534.71	-77,9558	21,5558		2531.97	-197.345	36.9755		2531.3	-317.38	48.4812		2525,0199	-16,5823	5,5299		2615,2721	-63,5052	13,9334
	1090.61	-41.4623	13.8059		2536.12	-78,5065	21,6342		2533.35	-196.925	37.0338		2532.68	-317.464	48.3162		2526,4174	-16,3874	5,5274		2616,7252	-63,6089	13,9909
	1091.21	-41.7275	13.8501		2537.52	-77,9635	21,6138		2534.83	-197.288	37.0753		2534.16	-316.904	48.445		2527,7795	-16,5289	5,6556		2618,1735	-63,5309	13,9419
	1091.82	-41.6448	13.8458		2538.93	-78,3461	21,5677		2536.21	-197.08	37.005		2535.54	-317.045	48.285		2529,1611	-16,7746	5,6529		2619,6259	-63,5686	13,9952
	1092.42	-41.7983	13.8633		2540.33	-78,1305	21,5327		2537.61	-197.449	37.0822		2536.93	-316.921	48.5022		2530,5632	-16,4852	5,5370		2621,0766	-63,1849	14,1256
	1093.01	-42.0717	13.7795		2541.72	-78,2001	21,7056		2539.01	-197.788	37.1119		2538.34	-317.149	48.1166		2531,9489	-16,7184	5,6597		2622,5251	-63,6074	13,9865
	1093.61	-41.7017	13.9051		2543.12	-78,1622	21,5615		2540.4	-197.292	36.9646		2539.72	-317.39	48.2749		2533,3252	-16,5649	5,5247		2623,9786	-63,3424	13,9843
	1094.21	-41.7569	13.9283		2544.48	-78,3479	21,7595		2541.8	-197.276	36.949		2541.13	-317.641	48.3712		2534,6870	-16,9290	5,6028		2625,4333	-63,7161	14,0047
	1094.82	-41.9193	13.8377		2545.88	-78,0942	21,6605		2543.2	-197.581	37.0912		2542.53	-317.334	48.4201		2536,0678	-16,4267	5,5835		2626,8658	-63,2883	13,9580
	1095.42	-41.6087	13.8955		2547.26	-78,4356	21,5314		2544.61	-197.505	37.0167		2543.94	-317.608	48.2436		2537,4196	-16,7329	5,5221		2628,3156	-63,6893	14,0002
	1096.01	-41.7737	13.8989		2548.67	-78,4022	21,7491		2546.01	-197.486	36.9425		2545.34	-317.857	48.3227		2538,8240	-16,7159	5,6538		2629,7690	-63,6407	13,9566
	1096.61	-42.0234	13.78		2550.02	-78,7026	21,6024		2547.4	-197.612	37.0475		2546.72	-317.378	48.3815		2540,2286	-16,6786	5,7975		2631,2213	-63,5712	14,0364
	1097.21	-41.6903	13.8765		2551.43	-78,4248	21,6753		2548.8	-197.659	36.9743		2548.13	-317.634	48.4016		2541,6109	-16,7019	5,5708		2632,6756	-63,7716	14,0387
	1097.82	-41.8578	13.851		2552.83	-77,9739	21,7762		2550.21	-197.624	36.9953		2549.53	-317.867	48.2924		2542,9737	-16,5286	5,5323		2634,1275	-63,3605	14,0669
	1098.42	-41.9234	13.8692		2554.22	-78,4114	21,6503		2551.61	-197.655	37.1333		2550.94	-317.902	48.2459		2544,3713	-16,8363	5,6153		2635,5761	-63,3905	14,0470
	1099.01	-41.6668	13.8826		2555.62	-78,2568	21,6152		2553.01	-198.113	37.0217		2552.34	-317.885	48.4049		2545,7329	-16,4832	5,5393		2637,0265	-63,5670	13,9765
	1099.61	-41.7468	13.9386		2557.03	-78,4568	21,6832		2554.39	-198.049	37.2627		2553.72	-317.816	48.4468		2547,1142	-16,5464	5,6069		2638,4787	-63,5060	14,0118
	1100.21	-41.8783	14.0247		2558.43	-78,6113	21,6477		2555.8	-197.55	37.0499		2555.13	-317.932	48.2072		2548,5162	-16,3958	5,6356		2639,9318	-63,6135	14,0639
	1100.82	-42.0476	14.0835		2559.83	-78,5387	21,6467		2557.21	-198.083	37.0972		2556.53	-317.716	48.5239		2549,9198	-16,5396	5,6587		2641,3662	-63,7659	14,0472
	1101.42	-41.8312	13.8769		2561.22	-78,3855	21,6284		2558.61	-198.067	36.9074		2557.94	-317.592	48.4182		2551,3232	-16,3660	5,6449		2642,8179	-63,6368	13,9697
	1102.01	-41.8675	13.951		2562.62	-78,5123	21,6714		2560.01	-198.12	36.9661		2559.34	-318.031	48.4534		2552,6865	-16,5116	5,6590		2644,2708	-63,7248	13,8700
	1102.61	-41.9962	13.9537		2564.02	-78,5199	21,6854		2561.4	-197.973	37.1277		2560.72	-318.194	48.3446		2554,0670	-16,8237	5,5559		2645,7240	-63,4774	14,0298
	1103.21	-41.7848	14.0816		2565.43	-78,5947	21,6960		2562.8	-197.823	37.0984		2562.13	-317.61	48.3156		2555,4707	-16,9195	5,5688		2647,1768	-63,6284	14,0654
	1103.82	-41.977	13.9451		2566.79	-78,4752	21,6222		2564.21	-197.912	37.0393		2563.53	-318.287	48.1782		2556,8717	-16,5539	5,6213		2648,6295	-63,5199	13,8850
	1104.42	-42.1403	13.9965		2568.17	-78,7070	21,6928		2565.61	-198.386	37.1134		2564.94	-317.806	48.4551		2558,2903	-16,5616	5,5193		2650,0778	-63,9159	14,0394
	1105.01	-42.1125	13.9713		2569.52	-77,9255	21,7704		2567.01	-198.308	36.9785		2566.34	-317.658	48.3357		2559,6637	-16,6852	5,5703		2651,5272	-63,7506	14,0728
	1105.61	-42.2719	13.9799		2570.93	-78,4626	21,6182		2568.4	-198.668	37.0748		2567.73	-317.889	48.3218		2561,0633	-16,6226	5,5887		2652,9794	-63,7509	14,1036
	1106.21	-42.4197	14.0298		2572.29	-78,4530	21,6573		2569.8	-198.39	37.1224		2569.13	-318.229	48.338		2562,4353	-16,6629	5,5159		2654,4326	-63,4830	14,0714
	1106.82	-42.1524	13.8563		2573.67	-78,3050	21,7331		2571.21	-198.571	37.1215		2570.53	-318.561	48.215		2563,8255	-16,7257	5,6266		2655,8689	-63,4761	13,8446
	1107.42	-42.0755	14.0468		2575.07	-78,3997	21,7137		2572.62	-198.406	37.1533		2571.94	-318.495	48.39		2565,2294	-16,7269	5,5863		2657,3180	-63,6034	14,0759
	1108.01	-42.1213	14.0481		2576.48	-78,3316	21,6913		2574.01	-198.364	36.8691		2573.34	-318.92	48.3827		2566,6123	-16,3344	5,4584		2658,7716	-63,8500	14,0768
	1108.61	-41.8395	13.9557		2577.88	-78,2859	21,6277		2575.4	-198.518	36.9293		2574.73	-318.384	48.4713		2567,9741	-16,7899	5,5715		2660,2244	-63,6061	13,9884
	1109.21	-42.0434	13.9738		2579.26	-78,2480	21,6395		2576.8	-198.244	37.0004		2576.13	-318.507	48.2807		2569,3741	-16,6641	5,6973		2661,6774	-63,4953	14,0413
	1109.82	-42.2319	13.9407		2580.67	-78,7286	21,6577		2578.21	-198.382	37.0641		2577.53	-318.449	48.4457		2570,7783	-16,6530	5,6909		2663,1307	-63,5335	14,0406
	1110.42	-42.3622	13.9444		2582.07	-78,7193	21,7008		2579.61	-198.165	37.0316		2578.94	-318.314	48.4801		2572,1608	-16,7950	5,5597		2664,5805	-63,7318	13,9164
	1111.01	-42.0601	13.9667		2583.48	-78,8907	21,7071		2581.01	-198.437	36.9666		2580.34	-318.327	48.4318		2573,5629	-16,5987	5,5841		2666,0289	-63,4839	13,9424
	1111.61	-42.1806	14.1136		2584.88	-78,6374	21,7858		2582.4	-198.215	37.0478		2581.72	-318.894	48.2462		2574,9225	-16,4745	5,6111		2667,4806	-63,8014	13,8248
	1112.21	-42.4386	13.9989		2586.26	-78,7919	21,7472		2583.8	-198.709	36.995		2583.13	-318.591	48.4785		2576,3239	-16,6330	5,5991		2668,9334	-63,4761	14,0561
	1112.83	-42.3002	14.0117		2587.67	-78,5176	21,7055		2585.21	-198.552	37.0498		2584.53	-318.349	48.3592		2577,7306	-16,2337	5,6521		2670,3672	-63,7412	14,0304
	1113.42	-42.0312	14.0592		2589.07	-78,6365	21,7451		2586.61	-198.434	37.1338		2585.94	-318.579	48.2776		2579,1162	-16,4957	5,6532		2671,8190	-63,4994	13,9572
	1114.01	-42.1196	14.0311		2590.48	-78,6581	21,7754		2588.01	-198.642	37.007		2587.34	-318.587	48.4415		2580,5172	-16,6684	5,6815		2673,2721	-63,8807	13,9643
	1114.61	-42.2697	13.9417		2591.88	-78,5861	21,6504		2589.4	-198.594	37.0606		2588.73	-318.456	48.358		2581,8765	-16,5473	5,6693		2674,7250	-63,7526	13,9788
	1115.21	-42.2822	13.9846		2593.26	-78,4726	21,6903		2590.8	-198.732	37.1436		2590.13	-318.695	48.408		2583,2781	-16,5050	5,6154		2676,1787	-63,5033	14,0397
	1115.83	-41.9874	14.0356		2594.67	-78,6422	21,6390		2592.16	-198.877	37.1106		2591.49	-318.863	48.2151		2584,6612	-16,5255	5,6594		2677,6308	-63,3520	14,0894
	1116.42	-42.5587	14.0846		2596.02	-78,5811	21,7413		2593.56	-199.061	37.1515		2592.89	-318.998	48.3969		2586,0687	-16,7534	5,6737		2679,0801	-63,4843	13,9476
	1117.01	-42.1286	13.9888		2597.43	-78,5815	21,7154		2594.97	-199.121	37.0497		2594.3	-318.652	48.428		2587,4719	-16,5160	5,6352		2680,5280	-63,6644	13,9949
	1117.61	-42.385	14.0992		2598.83	-78,7826	21,7015		2596.35	-199.156	36.9984		2595.68	-318.645	48.2659		2588,8742	-16,4798	5,5937		2681,9826	-63,5424	14,0905
	1118.21	-42.3583	14.1432		2600.22	-78,4047	21,8004		2597.75	-199.104	37.1718		2597.08	-318.713	48.3785		2590,2793	-16,5801	5,5937		2683,4335	-63,7919	14,0142
	1118.82	-42.5306	14.1788		2601.62	-78,7306	21,6874		2599.16	-199.254	37.2197		2598.48	-319.14	48.3157		2591,6641	-16,6832	5,6423		2684,8690	-63,6459	13,9490
	1119.42	-42.6555	14.0624		2603.02	-78,3477	21,7795		2600.56	-199.497	37.0712		2599.89	-319.019	48.5806		2593,0660	-16,7130	5,7355		2686,3213	-63,6592	14,0870
	1120.01	-42.5197	14.0911		2604.43	-78,5397	21,8224		2601.97	-199.007	37.0769		2601.29	-319.24	48.5117		2594,4229	-16,6044	5,6296		2687,7731	-63,6811	13,9335
	1120.61	-42.53	14.0268		2606.29	-78,7398	21,5939		2603.35	-199.076	37.088		2602.68	-319.212	48.4274		2595,8256	-16,5877	5,6076		2689,2245	-63,5440	13,9178
	1121.21	-42.5077	14.0366		2607.67	-78,6912	21,7353		2604.75	-199.167	37.0989		2604.08	-319.008	48.3821		2597,2316	-16,6173	5,6814		2690,6800	-63,6439	13,9363
	1121.82	-42.7107	14.0957		2609.07	-78,5269	21,8119		2606.16	-199.466	37.1024		2605.49	-318.945	48.2556		2598,6143	-16,4767	5,6725		2692,1303	-63,4359	14,0796
	1122.42	-42.1926	14.1263		2610.48	-78,6014	21,7630		2607.56	-199.138	37.1671		2606.89	-319.12	48.2403		2600,0216	-16,3659	5,6438		2693,5803	-63,7490	14,0729
	1123.02	-42.4563	14.1427		2611.88	-78,8620	21,8249		2608.97	-199.408	37.1189		2608.29	-319.563	48.153		2601,4184	-16,6685	5,6176		2695,0280	-63,5946	13,9280
	1123.61	-42.5701	14.0986		2613.26	-78,2814	21,8019		2610.35	-199.127	37.2252		2609.68	-319.282	48.2961		2602,8251	-16,4378	5,5971		2696,4823	-63,9811	13,8628
	1124.21	-42.5152	14.1095		2614.67	-78,7806	21,6891		2611.75	-199.205	37.1854		2611.08	-318.931	48.2509		2604,2310	-16,7606	5,6428		2697,9352	-63,5983	13,9040
	1124.83	-42.2853	14.1656		2616.07	-78,8308	21,7527		2613.16	-199.693	37.2782		2612.48	-319.442	48.34		2605,6151	-16,6233	5,5804		2699,3685	-63,6979	13,9708
	1125.42	-42.5382	14.065		2617.48	-78,8191	21,7378		2614.56	-199.54	36.9405		2613.89	-319.449	48.5659		2607,0199	-16,3788	5,6312		2700,8209	-63,7495	14,1277
	1126.01	-42.4445	14.1275		2618.88	-78,8455	21,6866		2615.97	-199.583	37.1663		2615.3	-319.492	48.3734		2608,4320	-16,4476	5,6523		2702,2737	-63,8116	13,9907
	1126.61	-42.4478	14.1406		2620.27	-78,8247	21,8025		2617.35	-199.557	37.1656		2616.68	-319.201	48.47		2609,8279	-16,4791	5,6340		2703,7260	-63,7231	13,9724
	1127.21	-42.611	14.183		2621.67	-79,1299	21,6762		2618.76	-199.22	37.0119		2618.08	-319.699	48.4319		2611,2331	-16,3942	5,5501		2705,1788	-63,2981	14,0446
	1127.83	-42.8566	14.0759		2623.07	-79,0836	21,7779		2620.16	-199.617	37.0463		2619.49	-319.527	48.1611		2612,6152	-16,5200	5,6870		2706,6319	-63,4754	13,9602
	1128.42	-42.6259	14.0969		2624.48	-78,7086	21,7657		2621.56	-199.619	37.0672		2620.89	-319.147	48.3984		2614,0193	-16,5563	5,5682		2708,0722	-63,7931	14,0334
	1129.02	-42.7073	14.1736		2625.93	-79,0875	21,6725		2622.97	-200.027	37.0731		2622.29	-319.69	48.4152		2615,4204	-16,3925	5,5701		2709,5163	-63,6170	13,9057
	1129.62	-42.5254	14.0494		2627.34	-78,6333	21,8725		2624.35	-199.554	37.1107		2623.68	-319.703	48.4064		2616,8274	-16,7607	5,6686		2710,9239	-63,4800	14,0218
	1130.21	-42.7304	14.1657		2628.72	-78,6297	21,7421		2625.75	-199.773	37.1002		2625.08	-319.583	48.4485		2618,2311	-16,5738	5,6725		2712,3555	-63,3748	13,9856
	1130.82	-42.7968	14.1444		2630.12	-78,8251	21,6812		2627.21	-199.877	37.0218		2626.54	-320.06	48.1877		2619,6169	-16,6365	5,5506		2713,7632	-63,9515	14,0298
	1131.42	-42.7247	14.1713		2631.52	-78,8672	21,7403		2628.61	-199.786	37.0221		2627.94	-319.814	48.3219		2621,0212	-16,5008	5,5936		2715,2131	-64,0442	13,9948
	1132.02	-42.5838	14.2933		2632.93	-78,7602	21,7984		2630.01	-199.713	37.1472		2629.34	-319.759	48.337		2622,4193	-16,8177	5,5732		2716,6202	-63,5708	14,0122
	1132.61	-42.7261	14.1683		2634.34	-78,8181	21,7807		2631.4	-200.086	37.1484		2630.73	-319.664	48.3199		2623,8263	-16,6249	5,6129		2718,0184	-63,6381	13,9712
	1133.21	-42.8684	14.1746		2635.72	-78,8968	21,8005		2632.8	-199.776	37.1272		2632.13	-319.727	48.288		2625,2485	-16,4612	5,6255		2719,4689	-63,8004	14,0244
	1133.83	-42.7252	14.1467		2637.12	-78,8859	21,7114		2634.21	-200.286	37.201		2633.54	-319.655	48.379		2626,6159	-16,2853	5,5857		2720,8581	-63,3016	14,1332
	1134.42	-42.8756	14.3198		2638.52	-79,0430	21,9330		2635.61	-199.756	37.086		2634.94	-319.969	48.4552		2628,0189	-16,7361	5,5789		2722,3092	-63,8995	13,9407
	1135.01	-42.5896	14.1843		2639.93	-79,3205	21,8111		2637.02	-199.69	37.1569		2636.34	-320.08	48.4708		2629,4227	-16,4526	5,5948		2723,7614	-63,6038	13,9274
	1135.61	-42.7439	14.0434		2641.34	-79,1562	21,8428		2638.41	-200.03	37.2434		2637.74	-320.215	48.3058		2630,8272	-16,8110	5,6231		2725,1702	-63,6038	13,8988
	1136.21	-42.7328	14.2121		2642.72	-78,9938	21,7632		2639.8	-200.098	37.2092		2639.13	-319.817	48.1436		2632,2327	-16,6138	5,5759		2726,5710	-63,5588	13,9260
	1136.83	-42.6943	14.2407		2644.12	-79,1118	21,8263		2641.21	-200.277	37.1415		2640.54	-319.849	48.2104		2633,6149	-16,3869	5,5879		2728,0181	-63,6114	13,9530
	1137.42	-42.8211	14.1194		2645.53	-78,7597	21,7889		2642.61	-200.574	37.019		2641.94	-320.066	48.1714		2635,0207	-16,5063	5,6005		2729,4689	-64,0188	13,9605
	1138.02	-43.1028	14.2218		2646.93	-79,4155	21,7626		2644.02	-200.327	37.1971		2643.34	-320.067	48.2815		2636,4239	-16,6117	5,6775		2730,8595	-63,9332	13,9039
	1138.61	-42.7712	14.2192		2648.34	-78,9899	21,7101		2645.41	-199.947	37.1896		2644.73	-320.151	48.461		2637,8279	-16,4287	5,6340		2732,3081	-63,5283	14,0854
	1139.21	-42.8601	14.106		2649.72	-79,0675	21,7772		2646.81	-200.583	37.0331		2646.13	-320.567	48.2579		2639,2332	-16,7058	5,6510		2733,7171	-63,5718	14,0587
	1139.83	-42.8966	14.1326		2651.12	-79,0535	21,9423		2648.21	-200.645	37.121		2647.54	-320.318	48.4961		2640,6155	-16,4992	5,5755		2735,1225	-63,8646	14,2256
	1140.42	-42.9838	14.1824		2652.53	-79,3541	21,7975		2649.61	-200.739	37.2068		2648.94	-320.029	48.262		2641,9762	-16,5426	5,5932		2736,5693	-63,8008	14,1227
	1141.02	-42.8574	14.1431		2653.93	-79,0269	21,7007		2651.01	-200.598	37.0227		2650.34	-319.81	48.1983		2643,3757	-16,3112	5,7067		2738,0184	-63,7105	14,1077
	1141.62	-43.0127	14.2349		2655.34	-78,8194	21,8160		2652.41	-200.728	37.2197		2651.73	-320.443	48.3277		2644,7808	-16,6004	5,5281		2739,4709	-63,8051	14,0311
	1142.21	-43.1191	14.2662		2656.72	-79,0278	21,7525		2653.8	-200.393	36.8914		2653.13	-320.116	48.3873		2646,1651	-16,4574	5,5989		2740,9231	-63,4699	13,9798
	1142.83	-43.1291	14.286		2658.12	-79,2609	21,8071		2655.44	-200.599	37.1468		2654.77	-320.242	48.2194		2647,5687	-16,7876	5,5646		2742,3117	-63,6136	13,9189
	1143.42	-42.9774	14.1379		2659.53	-79,3272	21,7602		2656.87	-200.687	37.1213		2656.19	-320.32	48.3439		2648,9736	-16,6272	5,6029		2743,7615	-63,7185	14,0828
	1144.02	-43.0166	14.0807		2660.93	-79,0283	21,8741		2658.26	-200.906	37.2118		2657.59	-320.633	48.2877		2650,3782	-16,6764	5,5973		2745,1703	-63,7347	13,8855
	1144.62	-43.1274	14.3457		2662.34	-79,3848	21,8254		2659.62	-200.663	37.221		2658.95	-320.202	48.2867		2651,7818	-16,7907	5,5961		2746,5726	-63,9036	13,9985
	1145.21	-42.8957	14.3678		2663.72	-78,9649	21,7139		2661	-201.107	37.2422		2660.33	-320.208	48.3459		2653,1650	-16,2609	5,8047		2748,0174	-63,9372	13,9587
	1145.83	-43.1918	14.2683		2665.12	-79,2450	21,8906		2662.72	-200.862	37.2095		2661.69	-320.301	48.3589		2654,5688	-16,5411	5,6911		2749,4246	-63,7871	14,0001
	1146.42	-43.3152	14.2878		2666.53	-79,2695	21,9091		2664.09	-200.82	37.2108		2663.42	-320.364	48.3715		2655,9759	-16,2978	5,5693		2750,8578	-63,6762	14,0082
	1147.02	-43.1941	14.2502		2667.93	-79,2115	21,8028		2665.47	-201.204	37.1415		2664.78	-321.08	48.2501		2657,3757	-16,3426	5,6115		2752,3097	-63,4189	14,1417
	1147.62	-43.0484	14.1821		2669.34	-79,1855	21,8933		2666.82	-200.89	37.2739		2666.14	-320.775	48.5268		2658,7810	-16,2578	5,5486		2753,7622	-63,7674	13,9170
	1148.21	-43.1343	14.241		2670.72	-78,9390	21,8048		2668.17	-200.916	37.2955		2667.5	-320.839	48.1587		2660,1667	-16,2921	5,7173		2755,2154	-63,4434	13,9810
	1148.83	-43.2087	14.3099		2672.13	-79,2872	21,9213		2669.53	-200.784	37.1951		2668.86	-320.572	48.435		2661,5693	-16,5983	5,6822		2756,6231	-63,3671	14,0246
	1149.42	-43.2106	14.2443		2673.53	-79,3459	21,7616		2670.91	-201.061	37.1829		2670.24	-320.585	48.2962		2662,9749	-16,6459	5,6489		2758,0676	-63,4096	14,0293
	1150.02	-43.0708	14.3522		2674.93	-79,0093	21,8823		2672.26	-201.045	37.1131		2671.59	-320.5	48.2692		2664,3779	-16,5511	5,6098		2759,5166	-63,6175	13,7840
	1150.61	-43.0731	14.2073		2676.34	-79,8752	21,9114		2673.62	-201.07	37.2079		2672.95	-320.519	48.3132		2665,7817	-16,4954	5,6866		2760,9251	-63,7121	13,9598
	1151.21	-43.1762	14.2919		2677.72	-79,3414	21,8590		2675.16	-201.582	37.2746		2674.33	-320.59	48.1991		2667,1661	-16,6614	5,6138		2762,3565	-63,7164	14,1045
	1151.83	-43.1632	14.3197		2679.13	-78,9380	21,8845		2676.62	-201.555	37.2569		2675.95	-321.123	48.3106		2668,5672	-16,4627	5,5414		2763,8103	-63,8488	13,8988
	1152.42	-43.2921	14.2607		2680.53	-79,1253	21,9215		2678	-201.202	37.2692		2677.33	-320.766	48.3577		2669,9752	-16,5330	5,5964		2765,2645	-63,8357	14,0450
	1153.02	-43.0098	14.1412		2681.93	-79,2110	21,8056		2679.38	-201.516	37.2326		2678.7	-320.772	48.3228		2671,3769	-16,6708	5,6959		2766,7187	-63,8069	13,9361
	1153.62	-43.3058	14.3264		2683.34	-79,4028	21,9827		2680.84	-201.458	37.2012		2680.16	-320.9	48.2998		2672,7828	-16,3478	5,5697		2768,1681	-63,7628	14,0337
	1154.21	-43.4407	14.3641		2684.72	-79,2721	21,8687		2682.22	-201.284	37.3258		2681.54	-320.974	48.2366		2674,1661	-16,6422	5,5391		2769,5729	-63,6543	14,0250
	1154.83	-43.3125	14.4017		2686.12	-79,5855	21,9780		2683.57	-201.429	37.2788		2682.9	-321.115	48.2363		2675,5702	-16,4749	5,5240		2771,0185	-64,0290	13,9906
	1155.42	-43.5255	14.2971		2687.53	-79,1857	21,8944		2684.96	-201.134	37.1431		2684.28	-320.968	48.3511		2676,9757	-16,7674	5,5614		2772,4257	-63,6824	13,9215
	1156.02	-43.3311	14.3107		2688.93	-79,2577	21,8713		2686.32	-201.827	37.2181		2685.64	-321.314	48.2949		2678,3754	-16,4497	5,6316		2773,8131	-63,8392	13,9560
	1156.62	-43.6107	14.441		2690.34	-79,6451	21,9824		2687.67	-201.823	37.1176		2687	-320.886	48.4087		2679,7813	-16,4791	5,7495		2775,2627	-63,6577	14,1517
	1157.21	-43.2189	14.2732		2691.72	-79,6797	21,7738		2689.03	-201.773	37.1838		2688.36	-320.803	48.2137		2681,1659	-16,5998	5,6961		2776,6704	-63,9869	14,0016
	1157.83	-43.3668	14.2889		2693.13	-79,5738	21,8166		2690.41	-202.006	37.1743		2689.74	-320.685	48.3838		2682,5708	-16,5465	5,6693		2778,0727	-63,8563	14,0535
	1158.42	-43.5697	14.3736		2694.53	-79,3556	21,8350		2691.77	-202.017	37.2103		2691.09	-321.427	48.2508		2683,9757	-16,3577	5,5649		2779,5182	-63,9158	13,9734
	1159.02	-43.424	14.4931		2695.93	-79,2966	21,8546		2693.12	-201.977	37.1458		2692.45	-321.606	48.2807		2685,3768	-16,3345	5,5378		2780,9712	-64,3145	14,0084
	1159.62	-43.2287	14.3936		2697.34	-79,3071	21,9295		2694.5	-201.759	37.1905		2693.83	-321.254	48.1589		2686,7835	-16,3230	5,5861		2782,3620	-63,7080	13,9041
	1160.22	-43.2373	14.3981		2698.72	-79,3868	21,8669		2695.86	-201.982	37.0898		2695.19	-321.285	48.3057		2688,1669	-16,6010	5,6066		2783,8102	-63,6683	14,1286
	1160.83	-43.4425	14.374		2700.12	-79,5364	21,7927		2697.22	-201.86	37.1548		2696.55	-321.229	48.5082		2689,5698	-16,5897	5,5148		2785,2642	-63,8746	13,9250
	1161.42	-43.2485	14.327		2701.53	-79,2628	21,9061		2698.89	-201.949	37.1114		2697.9	-321.23	48.5223		2690,9754	-16,4832	5,6469		2786,6731	-63,5389	13,9793
	1162.02	-43.471	14.3933		2702.93	-79,4129	21,8642		2700.63	-201.917	37.1722		2699.59	-321.722	48.1089		2692,3773	-16,4771	5,5685		2788,1234	-63,5863	14,0100
	1162.62	-43.4159	14.4173		2704.34	-79,3480	21,8293		2702.03	-202.492	37.2004		2701.36	-321.183	48.3613		2693,7826	-16,5805	5,6411		2789,5703	-63,8446	14,0436
	1163.22	-43.6921	14.397		2705.72	-79,5034	22,0128		2703.43	-202.096	37.2174		2702.76	-321.926	48.3542		2695,1652	-16,3226	5,5265		2791,0178	-63,7782	14,0276
	1163.83	-43.3013	14.3656		2707.13	-79,8116	21,9383		2704.84	-202.105	37.088		2704.16	-321.45	48.4243		2696,5704	-16,5122	5,6562		2792,4875	-63,8221	14,0725
	1164.43	-43.3161	14.3979		2708.52	-79,1186	21,8729		2706.24	-202.279	37.1611		2705.57	-321.283	48.3116		2697,9777	-16,6840	5,5103		2793,9266	-63,9743	13,9574
	1165.02	-43.4968	14.4866		2709.92	-79,7780	21,9408		2707.65	-202.028	37.2576		2706.97	-321.378	48.376		2699,3805	-16,4947	5,6113		2795,3600	-63,4501	13,9354
	1165.62	-43.7123	14.3224		2711.28	-79,6317	21,7873		2709.03	-202.117	37.1467		2708.36	-321.757	48.134		2700,7835	-16,4267	5,7206		2796,8123	-63,9801	13,9691
	1166.22	-43.5031	14.4619		2712.66	-79,3796	21,9045		2710.47	-202.18	37.0744		2709.76	-321.306	48.2258		2702,1653	-16,4810	5,7059		2798,2657	-64,1767	13,9152
	1166.83	-43.397	14.3519		2714.02	-79,3881	21,8496		2711.91	-202.476	37.1536		2711.16	-321.868	48.2896		2703,5697	-16,6519	5,6801		2799,7175	-63,7858	13,9752
	1167.42	-43.8945	14.4163		2715.42	-79,7238	21,9388		2713.29	-202.428	37.3863		2712.62	-321.887	48.3477		2704,9922	-16,3811	5,5835		2801,1673	-63,8786	14,0818
	1168.02	-43.8281	14.3852		2716.78	-79,5273	22,0454		2714.68	-202.394	37.224		2714.01	-321.709	48.3079		2706,3803	-16,7494	5,4502		2802,5806	-63,8082	14,0407
	1168.62	-43.6182	14.3338		2718.16	-79,7587	21,8687		2716.06	-202.467	37.18		2715.39	-322.046	48.3861		2707,7830	-16,6041	5,6331		2804,0212	-63,9268	13,9779
	1169.22	-43.8933	14.3394		2719.52	-79,3461	22,0363		2717.42	-202.878	37.1512		2716.75	-321.808	48.3674		2709,1670	-16,4201	5,6808		2805,4717	-63,6299	13,9216
	1169.83	-43.5189	14.4036		2720.92	-79,2946	22,0090		2718.82	-202.558	37.2683		2718.15	-321.92	48.2504		2710,5674	-16,4670	5,6203		2806,9242	-63,6184	13,9875
	1170.43	-43.2189	14.3593		2722.28	-79,5556	21,8772		2720.18	-202.422	37.2324		2719.51	-321.94	48.1951		2711,9655	-16,4789	5,4794		2808,3579	-63,6300	13,9338
	1171.02	-43.6114	14.4474		2723.66	-79,5884	21,9090		2721.56	-202.666	37.2275		2720.89	-321.724	48.251		2713,3212	-16,2079	5,5877		2809,8101	-63,5938	14,0827
	1171.62	-43.8485	14.4687		2725.02	-79,5981	21,9035		2722.92	-202.927	37.3121		2722.25	-321.958	48.1144		2714,6797	-16,5571	5,5950		2811,2666	-63,7994	14,0514
	1172.22	-43.6144	14.4821		2726.42	-79,6436	21,8881		2724.32	-202.9	37.3134		2723.65	-321.814	48.241		2716,0609	-16,3270	5,6331		2812,7184	-63,6643	14,0345
	1172.83	-43.6932	14.4099		2727.78	-79,6219	21,7996		2725.68	-202.577	37.3481		2725.01	-322.145	48.5398		2717,4149	-16,3731	5,5852		2814,1696	-63,9257	13,9763
	1173.42	-43.5639	14.4868		2729.16	-79,6290	21,9622		2727.08	-202.709	37.2976		2726.41	-321.797	48.2976		2718,7754	-16,2732	5,5829		2815,6232	-63,7542	13,9952
	1174.02	-43.9264	14.4576		2730.52	-79,8126	21,9790		2728.47	-202.534	37.3053		2727.8	-321.964	48.2559		2720,1563	-16,4769	5,5750		2817,0717	-63,8703	13,9656
	1174.62	-44.2172	14.3841		2731.92	-79,5548	21,9069		2729.87	-202.767	37.3115		2729.2	-321.822	48.2703		2721,5140	-16,5568	5,6255		2818,5188	-63,7308	13,8331
	1175.22	-43.6825	14.4063		2733.28	-79,7211	21,9942		2731.27	-203.043	37.2141		2730.6	-322.066	48.2303		2722,8688	-16,8696	5,6115		2819,9735	-63,9774	14,0385
	1175.83	-43.7341	14.4362		2734.67	-79,7216	21,9507		2732.91	-203.083	37.3108		2731.96	-322.223	48.275		2724,2261	-16,4152	5,6091		2821,4249	-64,2448	14,0678
	1176.42	-43.5239	14.4058		2736.02	-79,5923	21,8623		2734.28	-202.903	37.4552		2733.59	-321.869	48.3277		2725,6084	-16,3399	5,6130		2822,8605	-63,8016	13,9347
	1177.02	-43.9707	14.3861		2737.42	-79,6838	21,9865		2735.69	-202.895	37.1571		2735	-322.325	48.3352		2726,9673	-16,5144	5,5691		2824,3113	-63,7998	14,0276
	1177.62	-43.8698	14.478		2738.78	-79,8884	21,8344		2737.07	-202.562	37.1992		2736.38	-322.223	48.3114		2728,3666	-16,4327	5,5031		2825,7647	-63,6579	13,9799
	1178.22	-43.6113	14.5065		2740.16	-79,9134	21,8958		2738.42	-203.198	37.1687		2737.74	-322.701	48.4118		2729,7279	-16,6175	5,5813		2827,2183	-63,9426	13,9816
	1178.83	-43.8394	14.5263		2741.52	-79,8979	22,0005		2739.8	-203.198	37.3158		2739.13	-322.443	48.2474		2731,1100	-16,7179	5,5447		2828,9675	-63,9005	13,9430
	1179.42	-44.0039	14.4614		2742.92	-79,8845	21,9190		2741.16	-203.111	37.1408		2740.49	-322.632	48.2904		2732,4666	-16,2674	5,6420		2830,3622	-63,8254	14,1176
	1180.02	-43.6701	14.5501		2744.28	-79,5737	21,9742		2742.55	-203.418	37.3756		2741.87	-322.728	48.3043		2733,8681	-16,3639	5,5411		2831,8140	-63,7021	14,1178
	1180.62	-44.0025	14.5744		2745.67	-79,8957	21,8913		2743.9	-202.841	37.2193		2743.23	-321.764	48.2339		2735,2272	-16,3845	5,6285		2833,2657	-63,5977	13,8541
	1181.22	-44.1065	14.3946		2747.02	-79,8162	21,9634		2745.26	-203.225	37.2197		2744.59	-322.387	48.2057		2736,6085	-16,5210	5,5958		2834,7177	-63,7023	13,9316
	1181.83	-43.7042	14.5042		2748.42	-79,9242	21,9573		2746.62	-203.241	37.1679		2745.94	-322.758	48.4293		2737,9689	-16,9308	5,5749		2836,1725	-63,9653	13,9384
	1182.43	-43.8135	14.4177		2749.78	-79,9200	22,1316		2748	-203.008	37.2126		2747.32	-322.546	48.1763		2739,3679	-16,6937	5,5722		2837,6229	-63,5510	14,0049
	1183.02	-43.8434	14.4462		2751.16	-80,0289	21,9945		2749.36	-203.46	37.11		2748.68	-322.786	48.3497		2740,7278	-16,5214	5,5831		2839,0254	-63,8012	14,0480
	1183.62	-43.971	14.4411		2752.52	-79,5538	21,9313		2750.72	-203.554	37.1796		2750.04	-322.315	48.2375		2742,1094	-16,6131	5,6478		2840,4743	-63,7104	14,1270
	1184.22	-44.0734	14.4354		2753.92	-79,6534	21,8868		2752.08	-203.52	37.2185		2751.4	-322.422	48.3366		2743,4674	-16,4857	5,5536		2841,9261	-63,8468	14,0797
	1184.83	-43.9763	14.5574		2755.28	-79,8442	22,0519		2753.45	-203.318	37.2428		2752.78	-322.424	48.396		2744,8677	-16,6012	5,6139		2843,3604	-63,9085	14,0248
	1185.43	-43.8952	14.5005		2756.67	-79,8015	22,0487		2755.13	-203.558	37.255		2754.13	-322.904	48.3372		2746,2260	-16,4967	5,5895		2844,8113	-63,9707	14,0204
	1186.02	-44.0005	14.4906		2758.02	-80,2670	21,8877		2756.84	-203.171	37.2569		2755.83	-322.887	48.372		2747,6079	-16,4956	5,5880		2846,2678	-64,0271	14,0394
	1186.62	-43.6304	14.4046		2759.42	-79,7003	21,9248		2758.22	-203.215	37.2786		2757.54	-322.874	48.2298		2748,9699	-16,5044	5,5659		2847,7191	-63,9519	14,0381
	1187.22	-44.0813	14.5296		2760.78	-79,8465	21,9456		2759.95	-203.572	37.2776		2758.9	-322.704	48.2354		2750,3736	-16,5481	5,6355		2849,1729	-63,8746	14,1138
	1187.83	-44.1242	14.5527		2762.17	-79,8149	22,1132		2761.33	-203.494	37.1767		2760.66	-322.568	48.2834		2751,7726	-16,5478	5,6014		2850,6238	-63,7068	14,0339
	1188.43	-44.2836	14.5497		2763.52	-79,7979	22,0060		2762.73	-203.691	37.1862		2762.06	-322.443	48.5069		2753,1568	-16,6654	5,5751		2852,0719	-63,5858	14,0136
	1189.02	-43.9563	14.5775		2764.92	-79,7100	21,9585		2764.14	-203.266	37.4121		2763.46	-323.154	48.3412		2754,5147	-16,5532	5,5925		2853,5241	-63,6724	13,9731
	1189.62	-43.876	14.5294		2766.28	-79,7507	21,9508		2765.52	-203.781	37.3618		2764.85	-323.018	48.2815		2755,8703	-16,8804	5,6722		2855,3425	-63,9161	13,9340
	1190.22	-43.8879	14.5603		2767.67	-80,0181	22,0233		2766.93	-203.913	37.2242		2766.25	-323.196	48.2741		2757,2260	-16,7195	5,5938		2856,7684	-63,8514	14,0435
	1190.83	-44.2961	14.5135		2769.02	-79,7227	22,0408		2768.33	-203.763	37.4178		2767.65	-323.069	48.2465		2758,6081	-16,2418	5,5680		2858,2197	-63,9667	13,9496
[truncated: 14,098 more rows]

## Sheet: Image analysis raw data
	CNF+stabile (non.purified) PS 100 nm							CNF+purified PS 100nm							RC+ stabile (non.purified) PS 100 nm							RC+purified PS 100nm							PS+stabile (non.purified) PS 100nm						PS+purified PS 100nm
	CNF-100nm-non-purif02.tif							CNF-100nm_purifPSparticles01.tif							RC-100nm-nonpurifPSparticles04.tif							RC-100nm-purifPSparticles10kX00.tif							PS-100nm_non-purifPSparticles01.tif						PS-100nm_purifPSparticles00.tif
	CNF-100nm-non-purif03.tif							CNF-100nm_purifPSparticles08.tif							RC-100nm-nonpurifPSparticles10kX00.tif							RC-100nm-purifPSparticles10kX02.tif							PS-100nm_non-purifPSparticles02.tif						PS-100nm_purifPSparticles04.tif
	CNF-100nm-non-purif05.tif							CNF-100nm_purifPSparticles13.tif							RC-100nm-nonpurifPSparticles10kX03.tif							RC-100nm-purifPSparticles10kX05.tif							PS-100nm_non-purifPSparticles05.tif						PS-100nm_purifPSparticles12.tif
	CNF-100nm-non-purif06.tif
	CNF-100nm-non-purif07.tif
